# Supplementary material for: Design, evaluation, and immune simulation of potentially universal multi-epitope mpox vaccine candidate: focus on DNA vaccine
Source: Front Microbiol. 2023 Jul 21;14:1203355. doi: 10.3389/fmicb.2023.1203355 (PMC10403236; doi:10.3389/fmicb.2023.1203355)
Supplement: Supplementary file 1 [file Table_1.XLS]

## Sheet: Supplementary Table 1
Position	Residue	Score	Assignment
0	M	0.252	.
1	D	0.31	.
2	M	0.356	.
3	M	0.415	.
4	L	0.477	.
5	M	0.498	.
6	I	0.504	E
7	G	0.5	E
8	N	0.492	.
9	Y	0.468	.
10	F	0.446	.
11	S	0.436	.
12	G	0.405	.
13	V	0.372	.
14	L	0.34	.
15	I	0.326	.
16	A	0.311	.
17	G	0.289	.
18	I	0.287	.
19	I	0.276	.
20	L	0.269	.
21	L	0.267	.
22	I	0.264	.
23	L	0.272	.
24	S	0.261	.
25	C	0.266	.
26	I	0.282	.
27	F	0.301	.
28	A	0.32	.
29	F	0.346	.
30	I	0.387	.
31	D	0.433	.
32	F	0.465	.
33	S	0.505	E
34	K	0.538	E
35	S	0.563	E
36	T	0.582	E
37	S	0.594	E
38	P	0.581	E
39	T	0.563	E
40	R	0.526	E
41	T	0.493	.
42	W	0.456	.
43	K	0.416	.
44	V	0.381	.
45	L	0.343	.
46	S	0.315	.
47	I	0.303	.
48	M	0.288	.
49	A	0.279	.
50	F	0.272	.
51	I	0.274	.
52	L	0.274	.
53	G	0.272	.
54	I	0.273	.
55	I	0.283	.
56	I	0.286	.
57	T	0.282	.
58	V	0.295	.
59	G	0.309	.
60	M	0.316	.
61	L	0.339	.
62	I	0.361	.
63	Y	0.389	.
64	S	0.418	.
65	M	0.451	.
66	W	0.471	.
67	G	0.493	.
68	K	0.507	E
69	H	0.535	E
70	C	0.555	E
71	A	0.56	E
72	P	0.577	E
73	H	0.573	E
74	R	0.57	E
75	V	0.587	E
76	S	0.592	E
77	G	0.6	E
78	V	0.597	E
79	I	0.595	E
80	H	0.608	E
81	T	0.607	E
82	N	0.605	E
83	H	0.605	E
84	S	0.59	E
85	D	0.581	E
86	I	0.515	E
87	S	0.446	.
88	M	0.376	.
89	N	0.307	.
