# Supplementary material for: Design, evaluation, and immune simulation of potentially universal multi-epitope mpox vaccine candidate: focus on DNA vaccine
Source: Front Microbiol. 2023 Jul 21;14:1203355. doi: 10.3389/fmicb.2023.1203355 (PMC10403236; doi:10.3389/fmicb.2023.1203355)
Supplement: Supplementary file 2 [file Table_2.XLS]

			HLA-A01:01						HLA-A02:01						HLA-B07:02						HLA-B08:01
Pos	Peptide	ID	core	icore	EL-score	EL_Rank	BA-score	BA_Rank	core	icore	EL-score	EL_Rank	BA-score	BA_Rank	core	icore	EL-score	EL_Rank	BA-score	BA_Rank	core	icore	EL-score	EL_Rank	BA-score	BA_Rank	Ave	NB
0	MDFFNKFSQGLAES	Sequence	MDSQGLAES	MDFFNKFSQGLAES	0.0000	95.0000	0.0319	47.6227	MDFQGLAES	MDFFNKFSQGLAES	0.0000	95.0000	0.0342	54.4481	MFSQGLAES	MDFFNKFSQGLAES	0.0000	95.0000	0.0183	75.4191	MDFFNKFSL	MDFFNKFSQGL	0.0000	92.0000	0.0490	49.7989	0.0000	0
1	DFFNKFSQGLAESS	Sequence	DSQGLAESS	DFFNKFSQGLAESS	0.0000	95.0000	0.0193	75.1099	DFFNKFSQS	DFFNKFSQGLAESS	0.0000	95.0000	0.0172	78.2961	DFFNKFSSS	DFFNKFSQGLAESS	0.0000	95.0000	0.0121	90.4015	DFFNKFSQL	DFFNKFSQGL	0.0001	57.5862	0.0621	38.6481	0.0000	0
2	FFNKFSQGLAESST	Sequence	FFNKFSQST	FFNKFSQGLAESST	0.0000	96.4286	0.0236	64.7672	FQGLAESST	FFNKFSQGLAESST	0.0000	90.0000	0.0303	58.9709	FFNKAESST	FFNKFSQGLAESST	0.0000	95.0000	0.0200	71.4931	FFNKFSQST	FFNKFSQGLAESST	0.0000	73.4615	0.0523	46.6105	0.0000	0
3	FNKFSQGLAESSTP	Sequence	FNKAESSTP	FNKFSQGLAESSTP	0.0000	95.7143	0.0163	82.2893	FGLAESSTP	FNKFSQGLAESSTP	0.0000	95.0000	0.0159	80.5918	FNKFSSSTP	FNKFSQGLAESSTP	0.0000	95.0000	0.0129	88.6145	FNKAESSTP	FNKFSQGLAESSTP	0.0000	89.2857	0.0330	69.2948	0.0000	0
4	NKFSQGLAESSTPK	Sequence	NLAESSTPK	NKFSQGLAESSTPK	0.0000	73.0769	0.0385	37.1162	NLAESSTPK	NKFSQGLAESSTPK	0.0000	72.5000	0.0358	52.8536	NLAESSTPK	NKFSQGLAESSTPK	0.0000	81.6667	0.0199	71.7408	NLAESSTPK	NKFSQGLAESSTPK	0.0000	88.5714	0.0258	80.4132	0.0000	0
5	KFSQGLAESSTPKS	Sequence	KAESSTPKS	KFSQGLAESSTPKS	0.0000	84.3750	0.0248	62.1089	KLAESSTPK	KFSQGLAESSTPK	0.0000	90.0000	0.0204	73.0029	KAESSTPKS	KFSQGLAESSTPKS	0.0000	95.0000	0.0125	89.4369	KFSQGTPKS	KFSQGLAESSTPKS	0.0000	98.0000	0.0153	95.0440	0.0000	0
6	FSQGLAESSTPKSS	Sequence	FSQSTPKSS	FSQGLAESSTPKSS	0.0000	77.2727	0.0336	44.6781	FSQSTPKSS	FSQGLAESSTPKSS	0.0000	87.5000	0.0295	59.8451	FSQGTPKSS	FSQGLAESSTPKSS	0.0000	92.5000	0.0173	77.7931	FESSTPKSS	FSQGLAESSTPKSS	0.0000	86.4286	0.0250	81.6339	0.0000	0
7	SQGLAESSTPKSSI	Sequence	SSSTPKSSI	SQGLAESSTPKSSI	0.0001	50.9677	0.0326	46.4151	SQSTPKSSI	SQGLAESSTPKSSI	0.0000	54.6667	0.0683	31.7349	SQSTPKSSI	SQGLAESSTPKSSI	0.0001	34.8182	0.0486	30.2460	SQSTPKSSI	SQGLAESSTPKSSI	0.0001	51.7073	0.0577	41.9890	0.0001	0
8	QGLAESSTPKSSIY	Sequence	QSTPKSSIY	QGLAESSTPKSSIY	0.0508	1.9605	0.1392	3.4884	QSTPKSSIY	QGLAESSTPKSSIY	0.0000	85.0000	0.0268	63.3870	QSTPKSSIY	QGLAESSTPKSSIY	0.0000	72.5000	0.0184	75.0654	QGLPKSSIY	QGLAESSTPKSSIY	0.0000	69.3750	0.0261	79.9070	0.0127	1
9	GLAESSTPKSSIYY	Sequence	GTPKSSIYY	GLAESSTPKSSIYY	0.0632	1.7161	0.2257	1.3090	GLAESSIYY	GLAESSTPKSSIYY	0.0003	28.3704	0.0720	30.3130	GLAESSTPY	GLAESSTPKSSIYY	0.0000	67.0000	0.0226	65.7721	GLAESSIYY	GLAESSTPKSSIYY	0.0000	76.5000	0.0242	82.9061	0.0159	1
10	LAESSTPKSSIYYS	Sequence	LAESSTIYY	LAESSTPKSSIYY	0.0020	12.3992	0.1248	4.3638	LAESSTPYS	LAESSTPKSSIYYS	0.0000	95.0000	0.0251	65.6718	LPKSSIYYS	LAESSTPKSSIYYS	0.0000	60.0000	0.0534	26.9222	LPKSSIYYS	LAESSTPKSSIYYS	0.0000	86.4286	0.0514	47.4456	0.0005	0
11	AESSTPKSSIYYSE	Sequence	ATPKSSIYY	AESSTPKSSIYY	0.0003	33.9048	0.0429	31.4339	AESSTPYSE	AESSTPKSSIYYSE	0.0000	95.0000	0.0135	84.8962	AESSTPKSE	AESSTPKSSIYYSE	0.0000	92.5000	0.0152	83.0846	AESSTPKSE	AESSTPKSSIYYSE	0.0000	93.0000	0.0256	80.7983	0.0001	0
12	ESSTPKSSIYYSEE	Sequence	ESSTPSIYY	ESSTPKSSIYY	0.0004	32.0000	0.0616	16.6378	ESSTPYSEE	ESSTPKSSIYYSEE	0.0000	95.0000	0.0114	88.7442	ESSTPKSSE	ESSTPKSSIYYSEE	0.0000	95.0000	0.0108	93.0479	ESSTPKSSE	ESSTPKSSIYYSEE	0.0000	96.0000	0.0191	90.5052	0.0001	0
13	SSTPKSSIYYSEEK	Sequence	SSTPKSEEK	SSTPKSSIYYSEEK	0.0007	23.8000	0.0646	15.2514	SSTPKSEEK	SSTPKSSIYYSEEK	0.0000	70.0000	0.0186	76.0024	SSTPKSSIK	SSTPKSSIYYSEEK	0.0000	75.0000	0.0172	78.1008	SSTPKSSIK	SSTPKSSIYYSEEK	0.0000	92.0000	0.0211	87.6632	0.0002	0
14	STPKSSIYYSEEKD	Sequence	STPKSSIYY	STPKSSIYY	0.0002	46.2500	0.0382	37.4786	STPKSSIYD	STPKSSIYYSEEKD	0.0000	95.0000	0.0165	79.5426	STPKSSIYK	STPKSSIYYSEEK	0.0000	92.5000	0.0129	88.6519	STPKSSIYY	STPKSSIYY	0.0000	98.0000	0.0177	92.1665	0.0000	0
15	TPKSSIYYSEEKDP	Sequence	TPKSSIYYP	TPKSSIYYSEEKDP	0.0000	94.2857	0.0158	83.4878	TPKSSIYYP	TPKSSIYYSEEKDP	0.0000	90.0000	0.0099	91.3006	TPKSSIYYP	TPKSSIYYSEEKDP	0.0001	44.7500	0.0358	43.0096	TPKSSIYYP	TPKSSIYYSEEKDP	0.0000	74.6154	0.0318	71.1868	0.0000	0
16	PKSSIYYSEEKDPD	Sequence	PKSSIYYSD	PKSSIYYSEEKDPD	0.0000	100.0000	0.0105	94.1808	PSIYYSEEK	PKSSIYYSEEK	0.0000	100.0000	0.0068	95.5324	PYSEEKDPD	PKSSIYYSEEKDPD	0.0000	100.0000	0.0043	97.7869	PKSSIYYSD	PKSSIYYSEEKDPD	0.0000	100.0000	0.0093	96.9797	0.0000	0
17	KSSIYYSEEKDPDT	Sequence	KSEEKDPDT	KSSIYYSEEKDPDT	0.0000	97.1429	0.0197	74.1316	KSSIYYSET	KSSIYYSEEKDPDT	0.0000	100.0000	0.0144	83.3066	KSSIYYSET	KSSIYYSEEKDPDT	0.0000	100.0000	0.0090	95.4116	KSSEKDPDT	KSSIYYSEEKDPDT	0.0000	100.0000	0.0147	95.2429	0.0000	0
18	SSIYYSEEKDPDTK	Sequence	SSEKDPDTK	SSIYYSEEKDPDTK	0.0012	17.0187	0.0597	17.6733	SSIKDPDTK	SSIYYSEEKDPDTK	0.0000	75.0000	0.0219	70.4516	SSIKDPDTK	SSIYYSEEKDPDTK	0.0000	90.0000	0.0128	88.8551	SSIKDPDTK	SSIYYSEEKDPDTK	0.0000	97.0000	0.0146	95.2575	0.0003	0
19	SIYYSEEKDPDTKK	Sequence	SIYDPDTKK	SIYYSEEKDPDTKK	0.0005	27.2571	0.0291	52.9748	SIYDPDTKK	SIYYSEEKDPDTKK	0.0002	32.7778	0.0228	69.1825	SIKDPDTKK	SIYYSEEKDPDTKK	0.0001	48.0000	0.0142	85.5794	SEKDPDTKK	SIYYSEEKDPDTKK	0.0000	82.1429	0.0121	96.0911	0.0002	0
20	IYYSEEKDPDTKKD	Sequence	IYDPDTKKD	IYYSEEKDPDTKKD	0.0000	86.4286	0.0105	94.2102	IYYDPDTKK	IYYSEEKDPDTKK	0.0000	95.0000	0.0069	95.5154	IYYDPDTKK	IYYSEEKDPDTKK	0.0000	95.0000	0.0056	97.1528	IEKDPDTKK	IYYSEEKDPDTKK	0.0000	98.0000	0.0082	97.3295	0.0000	0
21	YYSEEKDPDTKKDE	Sequence	YSEDPDTKK	YSEEKDPDTKK	0.0000	90.0000	0.0106	94.1311	YEKDPDTKK	YYSEEKDPDTKK	0.0000	100.0000	0.0060	96.0668	YYPDTKKDE	YYSEEKDPDTKKDE	0.0000	95.0000	0.0065	96.6747	YYSEEKDPE	YYSEEKDPDTKKDE	0.0000	94.0000	0.0126	95.9321	0.0000	0
22	YSEEKDPDTKKDEA	Sequence	YSDTKKDEA	YSEEKDPDTKKDEA	0.0007	22.4211	0.0621	16.4215	YSEEKDPEA	YSEEKDPDTKKDEA	0.0000	72.5000	0.0157	80.9614	YPDTKKDEA	YSEEKDPDTKKDEA	0.0001	38.0000	0.0330	46.8380	YPDTKKDEA	YSEEKDPDTKKDEA	0.0006	30.7609	0.0388	61.4486	0.0004	0
23	SEEKDPDTKKDEAI	Sequence	SEEKDPDTI	SEEKDPDTKKDEAI	0.0000	83.1250	0.0128	89.9592	SEEKKDEAI	SEEKDPDTKKDEAI	0.0000	82.5000	0.0082	94.1335	SEEKDPDTI	SEEKDPDTKKDEAI	0.0000	66.0000	0.0167	79.2369	SEEKKDEAI	SEEKDPDTKKDEAI	0.0001	63.1818	0.0279	77.2388	0.0000	0
24	EEKDPDTKKDEAIE	Sequence	ETKKDEAIE	EEKDPDTKKDEAIE	0.0000	93.5714	0.0072	96.4335	EEKDPDTKE	EEKDPDTKKDEAIE	0.0000	95.0000	0.0042	97.2658	EEKDPDTAI	EEKDPDTKKDEAI	0.0000	92.5000	0.0065	96.6517	EEKDPDTAI	EEKDPDTKKDEAI	0.0000	86.4286	0.0154	95.0194	0.0000	0
25	EKDPDTKKDEAIEI	Sequence	EKDPDTIEI	EKDPDTKKDEAIEI	0.0001	67.6667	0.0148	85.8104	EKDPDTIEI	EKDPDTKKDEAIEI	0.0000	80.0000	0.0111	89.2908	EKDPDTIEI	EKDPDTKKDEAIEI	0.0000	76.6667	0.0118	91.0265	EKKDEAIEI	EKDPDTKKDEAIEI	0.0001	55.1724	0.0224	85.7112	0.0000	0
26	KDPDTKKDEAIEIG	Sequence	KDKDEAIEI	KDPDTKKDEAIEI	0.0000	96.4286	0.0102	94.7128	KDPDTAIEI	KDPDTKKDEAIEI	0.0000	95.0000	0.0074	95.1845	KDKDEAIEI	KDPDTKKDEAIEI	0.0000	95.0000	0.0071	96.3858	KKKDEAIEI	KDPDTKKDEAIEI	0.0000	98.0000	0.0121	96.0817	0.0000	0
27	DPDTKKDEAIEIGL	Sequence	DPDTIEIGL	DPDTKKDEAIEIGL	0.0000	77.2727	0.0194	74.7267	DPDTKKDEL	DPDTKKDEAIEIGL	0.0000	65.8333	0.0168	78.9426	DPDTKKIGL	DPDTKKDEAIEIGL	0.0015	12.7390	0.0372	41.2448	DPDTKKIGL	DPDTKKDEAIEIGL	0.0059	10.6691	0.0529	46.0672	0.0019	0
28	PDTKKDEAIEIGLK	Sequence	DTKKDIGLK	DTKKDEAIEIGLK	0.0000	86.4286	0.0229	66.3874	PDTKKDELK	PDTKKDEAIEIGLK	0.0000	100.0000	0.0066	95.6502	TKKDEAIEK	TKKDEAIEIGLK	0.0000	100.0000	0.0047	97.5721	DTKKEIGLK	DTKKDEAIEIGLK	0.0000	98.0000	0.0129	95.8326	0.0000	0
29	DTKKDEAIEIGLKS	Sequence	DTKEIGLKS	DTKKDEAIEIGLKS	0.0001	55.4000	0.0251	61.4444	DTIEIGLKS	DTKKDEAIEIGLKS	0.0000	87.5000	0.0120	87.7135	DTKEIGLKS	DTKKDEAIEIGLKS	0.0000	92.5000	0.0095	95.1278	DTKEIGLKS	DTKKDEAIEIGLKS	0.0000	87.1429	0.0211	87.5680	0.0000	0
30	TKKDEAIEIGLKSQ	Sequence	TIEIGLKSQ	TKKDEAIEIGLKSQ	0.0000	92.8571	0.0097	95.1780	TIEIGLKSQ	TKKDEAIEIGLKSQ	0.0000	100.0000	0.0079	94.5150	TKKDGLKSQ	TKKDEAIEIGLKSQ	0.0000	95.0000	0.0085	95.6581	TKKDGLKSQ	TKKDEAIEIGLKSQ	0.0000	93.0000	0.0175	92.4726	0.0000	0
31	KKDEAIEIGLKSQE	Sequence	KKDEAISQE	KKDEAIEIGLKSQE	0.0000	95.0000	0.0084	95.8159	KKDEAISQE	KKDEAIEIGLKSQE	0.0000	95.0000	0.0087	93.3394	KEIGLKSQE	KKDEAIEIGLKSQE	0.0000	95.0000	0.0068	96.4983	KKDELKSQE	KKDEAIEIGLKSQE	0.0000	93.0000	0.0121	96.0862	0.0000	0
32	KDEAIEIGLKSQES	Sequence	KDEAISQES	KDEAIEIGLKSQES	0.0000	97.1429	0.0110	93.3818	KIGLKSQES	KDEAIEIGLKSQES	0.0000	95.0000	0.0089	92.9727	KIGLKSQES	KDEAIEIGLKSQES	0.0000	100.0000	0.0079	95.9429	KIGLKSQES	KDEAIEIGLKSQES	0.0000	98.0000	0.0156	94.8196	0.0000	0
33	DEAIEIGLKSQESY	Sequence	DEAKSQESY	DEAIEIGLKSQESY	0.0037	8.5740	0.0651	15.0073	DGLKSQESY	DEAIEIGLKSQESY	0.0000	95.0000	0.0094	92.0372	DEAKSQESY	DEAIEIGLKSQESY	0.0000	71.2500	0.0124	89.7126	DEAKSQESY	DEAIEIGLKSQESY	0.0001	62.2727	0.0190	90.5463	0.0010	0
34	EAIEIGLKSQESYY	Sequence	EAIEQESYY	EAIEIGLKSQESYY	0.0316	2.6202	0.1436	3.2825	EAIEIGLKY	EAIEIGLKSQESYY	0.0000	73.7500	0.0170	78.7019	EAKSQESYY	EAIEIGLKSQESYY	0.0000	56.6667	0.0172	78.1516	ELKSQESYY	EAIEIGLKSQESYY	0.0001	52.3171	0.0260	80.1091	0.0079	0
35	AIEIGLKSQESYYQ	Sequence	AIESQESYY	AIEIGLKSQESYY	0.0013	16.3411	0.0648	15.1557	AISQESYYQ	AIEIGLKSQESYYQ	0.0000	90.0000	0.0167	79.2693	ALKSQESYY	AIEIGLKSQESYY	0.0000	95.0000	0.0080	95.8990	ALKSQESYY	AIEIGLKSQESYY	0.0000	97.0000	0.0138	95.5182	0.0003	0
36	IEIGLKSQESYYQR	Sequence	ISQESYYQR	IEIGLKSQESYYQR	0.0001	55.8000	0.0310	49.3531	ISQESYYQR	IEIGLKSQESYYQR	0.0000	78.3333	0.0194	74.5354	IEIGLKSQR	IEIGLKSQESYYQR	0.0000	83.3333	0.0101	94.4304	IEIGLKSQR	IEIGLKSQESYYQR	0.0000	91.0000	0.0198	89.5318	0.0000	0
37	EIGLKSQESYYQRQ	Sequence	ELKSQESYY	EIGLKSQESYY	0.0000	82.5000	0.0223	67.8391	EIGLKSQEQ	EIGLKSQESYYQRQ	0.0000	100.0000	0.0074	95.1531	EIGLKSQEQ	EIGLKSQESYYQRQ	0.0000	95.0000	0.0062	96.8168	ELKSQESYY	EIGLKSQESYY	0.0000	96.0000	0.0151	95.0962	0.0000	0
38	IGLKSQESYYQRQL	Sequence	IESYYQRQL	IGLKSQESYYQRQL	0.0000	79.5455	0.0253	60.9290	IGLKSQEQL	IGLKSQESYYQRQL	0.0000	72.5000	0.0287	60.8942	IGLKSQESL	IGLKSQESYYQRQL	0.0000	68.0000	0.0211	68.9697	IGLKSQESL	IGLKSQESYYQRQL	0.0001	53.9024	0.0612	39.2822	0.0000	0
39	GLKSQESYYQRQLR	Sequence	GSYYQRQLR	GLKSQESYYQRQLR	0.0000	73.8462	0.0248	61.9711	GLKSQEQLR	GLKSQESYYQRQLR	0.0000	73.7500	0.0287	60.9413	GSYYQRQLR	GLKSQESYYQRQLR	0.0000	90.0000	0.0138	86.5911	GLKSQQRQL	GLKSQESYYQRQL	0.0000	76.5000	0.0425	56.9864	0.0000	0
40	LKSQESYYQRQLRE	Sequence	KSQESQLRE	KSQESYYQRQLRE	0.0000	97.8571	0.0166	81.6596	LYYQRQLRE	LKSQESYYQRQLRE	0.0000	95.0000	0.0130	85.8610	LYYQRQLRE	LKSQESYYQRQLRE	0.0000	100.0000	0.0100	94.4838	LYYQRQLRE	LKSQESYYQRQLRE	0.0000	92.0000	0.0319	71.0650	0.0000	0
41	KSQESYYQRQLREQ	Sequence	KSQESLREQ	KSQESYYQRQLREQ	0.0000	83.1250	0.0168	81.1072	KSQESLREQ	KSQESYYQRQLREQ	0.0000	95.0000	0.0134	85.1768	KSQESLREQ	KSQESYYQRQLREQ	0.0000	100.0000	0.0108	93.0716	KSQESQRQL	KSQESYYQRQL	0.0000	98.0000	0.0202	88.9699	0.0000	0
42	SQESYYQRQLREQL	Sequence	SQESLREQL	SQESYYQRQLREQL	0.0001	60.0000	0.0305	50.1966	SQESLREQL	SQESYYQRQLREQL	0.0000	53.6667	0.0357	52.9545	SQRQLREQL	SQESYYQRQLREQL	0.0002	32.6154	0.0627	21.9194	SQRQLREQL	SQESYYQRQLREQL	0.0017	19.8081	0.1377	11.7709	0.0005	0
43	QESYYQRQLREQLA	Sequence	QESYYQQLA	QESYYQRQLREQLA	0.0000	78.6364	0.0315	48.3552	QQRQLREQL	QESYYQRQLREQL	0.0000	95.0000	0.0158	80.8321	QQRQLREQL	QESYYQRQLREQL	0.0000	81.6667	0.0252	60.3289	QQRQLREQL	QESYYQRQLREQL	0.0001	59.6552	0.0743	30.9913	0.0000	0
44	ESYYQRQLREQLAR	Sequence	ESYREQLAR	ESYYQRQLREQLAR	0.0003	36.8750	0.0396	35.5951	ESYREQLAR	ESYYQRQLREQLAR	0.0000	82.5000	0.0190	75.1651	ESYYQRQAR	ESYYQRQLREQLAR	0.0000	81.6667	0.0223	66.3685	EQRQLREQL	ESYYQRQLREQL	0.0000	73.0769	0.0577	42.0000	0.0001	0
45	SYYQRQLREQLARD	Sequence	SYYQRQLQL	SYYQRQLREQL	0.0000	96.4286	0.0155	84.1737	SQLREQLAR	SYYQRQLREQLAR	0.0000	95.0000	0.0163	79.8177	SYYQRREQL	SYYQRQLREQL	0.0000	85.0000	0.0225	65.7899	SYYQRREQL	SYYQRQLREQL	0.0001	66.8750	0.0598	40.3091	0.0000	0
46	YYQRQLREQLARDN	Sequence	YYQQLREQL	YYQRQLREQL	0.0000	98.5714	0.0149	85.3934	YQLREQLAR	YYQRQLREQLAR	0.0000	100.0000	0.0132	85.4645	YYRQLREQL	YYQRQLREQL	0.0000	92.5000	0.0225	65.8456	YQRQLREQL	YYQRQLREQL	0.0000	80.7143	0.0618	38.9045	0.0000	0
47	YQRQLREQLARDNM	Sequence	YQRQLREQM	YQRQLREQLARDNM	0.0001	69.0000	0.0312	48.9271	YQRQLREQM	YQRQLREQLARDNM	0.0000	78.3333	0.0312	57.8960	YQRQLREQM	YQRQLREQLARDNM	0.0002	32.8462	0.0784	16.1672	YQRQLREQM	YQRQLREQLARDNM	0.0012	23.2404	0.1676	8.0793	0.0003	0
48	QRQLREQLARDNMM	Sequence	QQLARDNMM	QRQLREQLARDNMM	0.0000	82.5000	0.0218	69.0148	QQLARDNMM	QRQLREQLARDNMM	0.0000	80.0000	0.0301	59.1997	QRLARDNMM	QRQLREQLARDNMM	0.0000	66.0000	0.0305	50.7523	QRQLREQMM	QRQLREQLARDNMM	0.0006	30.9565	0.1213	14.7983	0.0002	0
49	RQLREQLARDNMMT	Sequence	RLARDNMMT	RQLREQLARDNMMT	0.0000	95.0000	0.0180	78.2129	RLARDNMMT	RQLREQLARDNMMT	0.0000	64.3750	0.0515	40.1667	RQLREQLAT	RQLREQLARDNMMT	0.0000	92.5000	0.0232	64.3098	RQLREQLMM	RQLREQLARDNMM	0.0000	78.0000	0.0615	39.1013	0.0000	0
50	QLREQLARDNMMTA	Sequence	QARDNMMTA	QLREQLARDNMMTA	0.0000	74.2308	0.0256	60.2667	QLREQLMTA	QLREQLARDNMMTA	0.0008	19.5631	0.1031	21.5989	QARDNMMTA	QLREQLARDNMMTA	0.0001	47.5000	0.0513	28.2873	QLREQLMTA	QLREQLARDNMMTA	0.0002	45.3846	0.1095	17.5448	0.0003	0
51	LREQLARDNMMTAS	Sequence	LRDNMMTAS	LREQLARDNMMTAS	0.0000	97.1429	0.0196	74.1872	LARDNMMTA	LREQLARDNMMTA	0.0000	100.0000	0.0149	82.3744	LRRDNMMTA	LREQLARDNMMTA	0.0000	95.0000	0.0239	62.8867	LREQLATAS	LREQLARDNMMTAS	0.0000	95.0000	0.0480	50.8332	0.0000	0
52	REQLARDNMMTASR	Sequence	REQLATASR	REQLARDNMMTASR	0.0000	73.0769	0.0233	65.5117	REQLATASR	REQLARDNMMTASR	0.0000	90.0000	0.0209	72.1992	REQLARASR	REQLARDNMMTASR	0.0000	69.0000	0.0318	48.6361	REQLARASR	REQLARDNMMTASR	0.0000	86.4286	0.0514	47.4668	0.0000	0
53	EQLARDNMMTASRQ	Sequence	EQLATASRQ	EQLARDNMMTASRQ	0.0000	95.7143	0.0160	82.9167	EQLDNMMTA	EQLARDNMMTA	0.0000	95.0000	0.0173	78.0880	EQLARTASR	EQLARDNMMTASR	0.0000	95.0000	0.0151	83.2170	EQLARDNMM	EQLARDNMM	0.0000	91.0000	0.0358	65.2740	0.0000	0
54	QLARDNMMTASRQP	Sequence	QLARDNMQP	QLARDNMMTASRQP	0.0000	84.3750	0.0173	80.0304	QLMTASRQP	QLARDNMMTASRQP	0.0000	63.1250	0.0414	47.5783	QLMTASRQP	QLARDNMMTASRQP	0.0000	95.0000	0.0189	73.9220	QMMTASRQP	QLARDNMMTASRQP	0.0000	93.0000	0.0335	68.6660	0.0000	0
55	LARDNMMTASRQPT	Sequence	LARDNMMTT	LARDNMMTASRQPT	0.0000	97.1429	0.0207	71.6691	LARDNMMTT	LARDNMMTASRQPT	0.0000	95.0000	0.0321	56.8470	LARDSRQPT	LARDNMMTASRQPT	0.0000	65.0000	0.0649	20.8973	LARDNRQPT	LARDNMMTASRQPT	0.0000	80.7143	0.0716	32.5116	0.0000	0
56	ARDNMMTASRQPTQ	Sequence	ATASRQPTQ	ARDNMMTASRQPTQ	0.0000	71.5385	0.0172	80.2271	ATASRQPTQ	ARDNMMTASRQPTQ	0.0000	95.0000	0.0136	84.7014	ATASRQPTQ	ARDNMMTASRQPTQ	0.0000	85.0000	0.0170	78.5635	ARDSRQPTQ	ARDNMMTASRQPTQ	0.0000	85.7143	0.0303	73.5234	0.0000	0
57	RDNMMTASRQPTQP	Sequence	RASRQPTQP	RDNMMTASRQPTQP	0.0000	90.0000	0.0175	79.4189	RASRQPTQP	RDNMMTASRQPTQP	0.0000	90.0000	0.0150	82.1941	RASRQPTQP	RDNMMTASRQPTQP	0.0000	92.5000	0.0162	80.5884	RASRQPTQP	RDNMMTASRQPTQP	0.0000	95.0000	0.0284	76.3581	0.0000	0
58	DNMMTASRQPTQPL	Sequence	DSRQPTQPL	DNMMTASRQPTQPL	0.0001	63.0952	0.0447	29.4888	NMMQPTQPL	NMMTASRQPTQPL	0.0000	75.0000	0.0941	23.6117	DSRQPTQPL	DNMMTASRQPTQPL	0.0005	20.1250	0.1350	7.2791	DNRQPTQPL	DNMMTASRQPTQPL	0.0022	17.4007	0.2296	3.9866	0.0007	0
59	NMMTASRQPTQPLQ	Sequence	NMQPTQPLQ	NMMTASRQPTQPLQ	0.0000	76.8182	0.0335	44.7740	NMMPTQPLQ	NMMTASRQPTQPLQ	0.0000	68.3333	0.0829	26.6523	NMRQPTQPL	NMMTASRQPTQPL	0.0000	62.8571	0.0825	15.0462	NMRQPTQPL	NMMTASRQPTQPL	0.0002	42.5882	0.1516	9.8165	0.0001	0
60	MMTASRQPTQPLQP	Sequence	MMPTQPLQP	MMTASRQPTQPLQP	0.0000	76.8182	0.0340	44.0120	MMPTQPLQP	MMTASRQPTQPLQP	0.0000	56.3636	0.0734	29.8107	MMRQPTQPL	MMTASRQPTQPL	0.0000	69.0000	0.1070	10.3597	MMRQPTQPL	MMTASRQPTQPL	0.0001	55.5172	0.1469	10.4323	0.0000	0
61	MTASRQPTQPLQPT	Sequence	MTASPLQPT	MTASRQPTQPLQPT	0.0000	78.6364	0.0493	24.9479	MTASPLQPT	MTASRQPTQPLQPT	0.0000	72.5000	0.0649	33.1478	MPTQPLQPT	MTASRQPTQPLQPT	0.0002	30.6471	0.1255	8.1699	MPTQPLQPT	MTASRQPTQPLQPT	0.0000	78.5000	0.0890	24.1350	0.0001	0
62	TASRQPTQPLQPTI	Sequence	TTQPLQPTI	TASRQPTQPLQPTI	0.0002	44.3000	0.0358	41.1236	TTQPLQPTI	TASRQPTQPLQPTI	0.0001	49.0000	0.0348	53.8348	TAQPLQPTI	TASRQPTQPLQPTI	0.0001	45.5000	0.0586	23.9495	TASRQPTTI	TASRQPTQPLQPTI	0.0001	58.4483	0.0576	42.0717	0.0001	0
63	ASRQPTQPLQPTIH	Sequence	ASPLQPTIH	ASRQPTQPLQPTIH	0.0004	32.4091	0.0267	57.8921	ASRQPTQIH	ASRQPTQPLQPTIH	0.0000	76.6667	0.0163	79.8315	ASRQPTQPH	ASRQPTQPLQPTIH	0.0002	31.7333	0.0553	25.7625	ASRQPTQPH	ASRQPTQPLQPTIH	0.0000	69.6875	0.0377	62.8093	0.0001	0
64	SRQPTQPLQPTIHI	Sequence	SRQPPTIHI	SRQPTQPLQPTIHI	0.0001	61.6667	0.0225	67.3489	SPLQPTIHI	SRQPTQPLQPTIHI	0.0001	47.5000	0.0405	48.3497	SPLQPTIHI	SRQPTQPLQPTIHI	0.0113	4.8257	0.1516	6.1139	SPLQPTIHI	SRQPTQPLQPTIHI	0.0005	33.4595	0.0492	49.6177	0.0030	0
65	RQPTQPLQPTIHIT	Sequence	RLQPTIHIT	RQPTQPLQPTIHIT	0.0000	80.6250	0.0173	79.8779	RLQPTIHIT	RQPTQPLQPTIHIT	0.0004	25.6585	0.0902	24.5857	RPLQPTIHI	RQPTQPLQPTIHI	0.0002	28.0500	0.0768	16.6237	RPLQPTIHI	RQPTQPLQPTIHI	0.0000	72.6923	0.0363	64.5863	0.0002	0
66	QPTQPLQPTIHITP	Sequence	QPTQPLQTP	QPTQPLQPTIHITP	0.0000	88.5714	0.0140	87.3366	QQPTIHITP	QPTQPLQPTIHITP	0.0000	76.6667	0.0176	77.6100	QPTQPHITP	QPTQPLQPTIHITP	0.0004	22.6429	0.0480	30.6664	QPTQPHITP	QPTQPLQPTIHITP	0.0001	62.2727	0.0277	77.4248	0.0001	0
67	PTQPLQPTIHITPQ	Sequence	PTQPLQPTQ	PTQPLQPTIHITPQ	0.0000	85.0000	0.0180	78.1836	PTQPLQPTQ	PTQPLQPTIHITPQ	0.0000	95.0000	0.0115	88.4620	QPLQPTTPQ	QPLQPTIHITPQ	0.0000	100.0000	0.0130	88.3598	PPTIHITPQ	PTQPLQPTIHITPQ	0.0000	98.0000	0.0192	90.3074	0.0000	0
68	TQPLQPTIHITPQP	Sequence	TQPLQPTQP	TQPLQPTIHITPQP	0.0001	66.0000	0.0147	85.8921	TQIHITPQP	TQPLQPTIHITPQP	0.0000	63.1250	0.0254	65.2958	QPLQPTPQP	QPLQPTIHITPQP	0.0000	76.6667	0.0197	72.1995	TQPLQPTQP	TQPLQPTIHITPQP	0.0000	85.7143	0.0218	86.5262	0.0000	0
69	QPLQPTIHITPQPV	Sequence	QPLQPTIHV	QPLQPTIHITPQPV	0.0000	86.4286	0.0232	65.7116	QPLQPTIHV	QPLQPTIHITPQPV	0.0000	55.4545	0.0602	35.3168	QPLQPPQPV	QPLQPTIHITPQPV	0.0096	5.2259	0.2318	3.0099	QPLQPTIHV	QPLQPTIHITPQPV	0.0006	30.0870	0.0760	30.0880	0.0026	0
70	PLQPTIHITPQPVP	Sequence	PLQPPQPVP	PLQPTIHITPQPVP	0.0000	91.4286	0.0120	91.4691	PLQPTIHVP	PLQPTIHITPQPVP	0.0000	73.7500	0.0313	57.6989	PLQPPQPVP	PLQPTIHITPQPVP	0.0000	92.5000	0.0139	86.2570	PLQPTIHVP	PLQPTIHITPQPVP	0.0000	95.0000	0.0209	87.8607	0.0000	0
71	LQPTIHITPQPVPT	Sequence	LQPPQPVPT	LQPTIHITPQPVPT	0.0000	93.5714	0.0176	79.2236	LQPPQPVPT	LQPTIHITPQPVPT	0.0000	65.8333	0.0439	45.5038	LQPPQPVPT	LQPTIHITPQPVPT	0.0000	90.0000	0.0231	64.6752	LQPTIHITT	LQPTIHITPQPVPT	0.0000	87.8571	0.0336	68.4410	0.0000	0
72	QPTIHITPQPVPTP	Sequence	QTPQPVPTP	QPTIHITPQPVPTP	0.0001	67.0000	0.0134	88.7468	QTPQPVPTP	QPTIHITPQPVPTP	0.0000	58.1818	0.0156	81.1508	QPPQPVPTP	QPTIHITPQPVPTP	0.0002	27.6190	0.0410	37.0368	QPPQPVPTP	QPTIHITPQPVPTP	0.0001	65.6250	0.0319	70.9880	0.0001	0
73	PTIHITPQPVPTPT	Sequence	PTIPVPTPT	PTIHITPQPVPTPT	0.0000	94.2857	0.0193	74.9734	PTIPVPTPT	PTIHITPQPVPTPT	0.0000	90.0000	0.0246	66.4298	PPQPVPTPT	PTIHITPQPVPTPT	0.0000	64.2857	0.0293	52.7840	PPQPVPTPT	PTIHITPQPVPTPT	0.0000	93.0000	0.0225	85.5985	0.0000	0
74	TIHITPQPVPTPTP	Sequence	TQPVPTPTP	TIHITPQPVPTPTP	0.0000	73.8462	0.0136	88.3749	TIPVPTPTP	TIHITPQPVPTPTP	0.0000	53.6667	0.0229	68.9254	TIPVPTPTP	TIHITPQPVPTPTP	0.0000	71.2500	0.0268	57.2710	TQPVPTPTP	TIHITPQPVPTPTP	0.0000	87.8571	0.0216	86.9110	0.0000	0
75	IHITPQPVPTPTPA	Sequence	IHIPTPTPA	IHITPQPVPTPTPA	0.0000	87.1429	0.0220	68.5911	IHITPQPVA	IHITPQPVPTPTPA	0.0000	71.2500	0.0307	58.5133	IPVPTPTPA	IHITPQPVPTPTPA	0.0038	8.1208	0.1814	4.6117	IPVPTPTPA	IHITPQPVPTPTPA	0.0001	58.9655	0.0436	55.5884	0.0010	0
76	HITPQPVPTPTPAP	Sequence	HITPPTPAP	HITPQPVPTPTPAP	0.0000	77.7273	0.0137	88.0267	HVPTPTPAP	HITPQPVPTPTPAP	0.0001	49.0000	0.0232	68.4572	HPVPTPTPA	HITPQPVPTPTPA	0.0001	40.0000	0.0658	20.5178	HITPQPVAP	HITPQPVPTPTPAP	0.0000	77.0000	0.0266	79.1690	0.0001	0
77	ITPQPVPTPTPAPI	Sequence	ITPQPVPTI	ITPQPVPTPTPAPI	0.0001	56.0000	0.0426	31.8565	ITPQPVPTI	ITPQPVPTPTPAPI	0.0002	34.3571	0.0862	25.7022	IPTPTPAPI	ITPQPVPTPTPAPI	0.0031	8.9106	0.2125	3.5156	IPTPTPAPI	ITPQPVPTPTPAPI	0.0001	55.6897	0.0578	41.8569	0.0009	0
78	TPQPVPTPTPAPIL	Sequence	TTPTPAPIL	TPQPVPTPTPAPIL	0.0002	40.5385	0.0269	57.5010	TTPTPAPIL	TPQPVPTPTPAPIL	0.0001	45.3333	0.0337	54.9505	TPQPVPTPL	TPQPVPTPTPAPIL	0.1442	1.1384	0.3364	1.4783	TPQPVPTIL	TPQPVPTPTPAPIL	0.0050	11.6259	0.0937	22.3530	0.0374	1
79	PQPVPTPTPAPILL	Sequence	PQPPAPILL	PQPVPTPTPAPILL	0.0001	64.7619	0.0184	77.2363	PQPPAPILL	PQPVPTPTPAPILL	0.0000	60.6250	0.0275	62.4679	QPVPTPTPL	QPVPTPTPAPILL	0.0005	20.2679	0.0924	12.8321	PPTPAPILL	PQPVPTPTPAPILL	0.0002	46.5385	0.0442	54.9333	0.0002	0
80	QPVPTPTPAPILLP	Sequence	QTPAPILLP	QPVPTPTPAPILLP	0.0001	54.6774	0.0251	61.4195	QTPAPILLP	QPVPTPTPAPILLP	0.0000	67.5000	0.0251	65.6822	QPVPTPTPP	QPVPTPTPAPILLP	0.0007	17.1932	0.0878	13.7973	QPVPTPTLL	QPVPTPTPAPILL	0.0001	53.4146	0.0353	66.0816	0.0003	0
81	PVPTPTPAPILLPS	Sequence	PVPPAPILL	PVPTPTPAPILL	0.0000	96.4286	0.0207	71.6642	PVAPILLPS	PVPTPTPAPILLPS	0.0000	90.0000	0.0308	58.3689	PPAPILLPS	PVPTPTPAPILLPS	0.0000	90.0000	0.0349	44.1690	PVPTPTPAL	PVPTPTPAPILL	0.0000	96.0000	0.0252	81.3112	0.0000	0
82	VPTPTPAPILLPSS	Sequence	VPTPTPPSS	VPTPTPAPILLPSS	0.0000	87.8571	0.0161	82.8418	VPTPTLPSS	VPTPTPAPILLPSS	0.0000	87.5000	0.0223	69.7845	VPTPTPPSS	VPTPTPAPILLPSS	0.0003	24.0000	0.0824	15.0613	VPTPTPPSS	VPTPTPAPILLPSS	0.0000	73.0769	0.0344	67.4027	0.0001	0
83	PTPTPAPILLPSST	Sequence	PTPTPPSST	PTPTPAPILLPSST	0.0000	92.1429	0.0154	84.2533	PTPTPPSST	PTPTPAPILLPSST	0.0000	85.0000	0.0143	83.5178	PPILLPSST	PTPTPAPILLPSST	0.0000	81.6667	0.0309	50.1484	TPTPAPIST	TPTPAPILLPSST	0.0000	92.0000	0.0251	81.4609	0.0000	0
84	TPTPAPILLPSSTA	Sequence	TPTPPSSTA	TPTPAPILLPSSTA	0.0001	64.5238	0.0231	65.9162	TILLPSSTA	TPTPAPILLPSSTA	0.0001	39.4444	0.0677	32.0184	TPTPPSSTA	TPTPAPILLPSSTA	0.0138	4.3508	0.1880	4.3374	TPTPAPITA	TPTPAPILLPSSTA	0.0005	33.5135	0.0510	47.8537	0.0036	0
85	PTPAPILLPSSTAP	Sequence	PTPAPILLP	PTPAPILLPSSTAP	0.0000	80.0000	0.0191	75.4834	PLLPSSTAP	PTPAPILLPSSTAP	0.0000	76.6667	0.0241	67.2161	TPAPISTAP	TPAPILLPSSTAP	0.0000	62.1429	0.0339	45.6127	PTLPSSTAP	PTPAPILLPSSTAP	0.0000	92.0000	0.0226	85.3351	0.0000	0
86	TPAPILLPSSTAPV	Sequence	TPAPSTAPV	TPAPILLPSSTAPV	0.0000	79.0909	0.0366	39.8070	TLPSSTAPV	TPAPILLPSSTAPV	0.0005	22.8154	0.2402	8.1052	TPAPSTAPV	TPAPILLPSSTAPV	0.0114	4.8025	0.3557	1.2855	TPAPSTAPV	TPAPILLPSSTAPV	0.0003	40.8000	0.1027	19.4203	0.0031	0
87	PAPILLPSSTAPVL	Sequence	PAPSTAPVL	PAPILLPSSTAPVL	0.0000	91.4286	0.0220	68.6126	ILLPSSPVL	ILLPSSTAPVL	0.0000	68.3333	0.0956	23.2420	APISTAPVL	APILLPSSTAPVL	0.0006	19.1618	0.1382	7.0223	APILLPSSL	APILLPSSTAPVL	0.0001	56.8966	0.0682	34.5662	0.0002	0
88	APILLPSSTAPVLK	Sequence	ASSTAPVLK	APILLPSSTAPVLK	0.0008	22.1228	0.0541	21.1517	ASSTAPVLK	APILLPSSTAPVLK	0.0000	75.0000	0.0609	34.9849	APILLPSSK	APILLPSSTAPVLK	0.0011	14.3795	0.1308	7.6436	APILLPSSL	APILLPSSTAPVL	0.0001	58.7931	0.0568	42.7423	0.0005	0
89	PILLPSSTAPVLKP	Sequence	PSSTAPVLK	PILLPSSTAPVLK	0.0000	93.5714	0.0204	72.3827	ILLPPVLKP	ILLPSSTAPVLKP	0.0000	70.0000	0.0395	49.2475	PILLPSSTP	PILLPSSTAPVLKP	0.0000	100.0000	0.0155	82.2848	PILLPSSTP	PILLPSSTAPVLKP	0.0000	99.0000	0.0204	88.5631	0.0000	0
90	ILLPSSTAPVLKPR	Sequence	ILLPSSTAR	ILLPSSTAPVLKPR	0.0000	78.6364	0.0275	56.2129	ILLPSSTAR	ILLPSSTAPVLKPR	0.0001	42.3333	0.1278	17.3806	ILLPSSTAR	ILLPSSTAPVLKPR	0.0000	62.8571	0.0400	38.1562	ILLPSSTAR	ILLPSSTAPVLKPR	0.0000	79.5000	0.0360	65.0591	0.0000	0
91	LLPSSTAPVLKPRQ	Sequence	LLPSSTARQ	LLPSSTAPVLKPRQ	0.0000	83.7500	0.0278	55.5040	LLPSSTPRQ	LLPSSTAPVLKPRQ	0.0000	78.3333	0.0661	32.6543	LPSSTAPVL	LLPSSTAPVL	0.0000	83.3333	0.0368	41.7988	LPSSTAPVL	LLPSSTAPVL	0.0000	93.0000	0.0353	66.0095	0.0000	0
92	LPSSTAPVLKPRQQ	Sequence	LPSSTPRQQ	LPSSTAPVLKPRQQ	0.0000	90.7143	0.0202	72.8108	LTAPVLKPR	LPSSTAPVLKPR	0.0000	100.0000	0.0147	82.7749	LPSSKPRQQ	LPSSTAPVLKPRQQ	0.0001	40.1429	0.0525	27.4541	LPSSKPRQQ	LPSSTAPVLKPRQQ	0.0000	72.6923	0.0358	65.3678	0.0000	0
93	PSSTAPVLKPRQQT	Sequence	PSSTAPVLT	PSSTAPVLKPRQQT	0.0000	92.1429	0.0199	73.4954	PVLKPRQQT	PSSTAPVLKPRQQT	0.0000	95.0000	0.0133	85.3966	APVKPRQQT	APVLKPRQQT	0.0000	95.0000	0.0117	91.1234	PVLKPRQQT	PSSTAPVLKPRQQT	0.0000	96.0000	0.0175	92.4950	0.0000	0
94	SSTAPVLKPRQQTN	Sequence	SSTAPQQTN	SSTAPVLKPRQQTN	0.0000	77.2727	0.0267	57.8294	SLKPRQQTN	SSTAPVLKPRQQTN	0.0000	95.0000	0.0149	82.3980	SLKPRQQTN	SSTAPVLKPRQQTN	0.0000	95.0000	0.0130	88.4509	SLKPRQQTN	SSTAPVLKPRQQTN	0.0000	74.2308	0.0372	63.4547	0.0000	0
95	STAPVLKPRQQTNT	Sequence	STAPQQTNT	STAPVLKPRQQTNT	0.0002	48.5000	0.0295	52.1608	STAPVLTNT	STAPVLKPRQQTNT	0.0000	59.5455	0.0410	47.9350	STAPVQTNT	STAPVLKPRQQTNT	0.0000	83.3333	0.0210	69.1811	STAPQQTNT	STAPVLKPRQQTNT	0.0000	91.0000	0.0262	79.8667	0.0000	0
96	TAPVLKPRQQTNTS	Sequence	TAPQQTNTS	TAPVLKPRQQTNTS	0.0000	85.7143	0.0135	88.4179	TAPQQTNTS	TAPVLKPRQQTNTS	0.0000	90.0000	0.0108	89.7285	TPRQQTNTS	TAPVLKPRQQTNTS	0.0018	11.6774	0.1196	8.7730	TPRQQTNTS	TAPVLKPRQQTNTS	0.0001	53.5366	0.0495	49.3117	0.0005	0
97	APVLKPRQQTNTSS	Sequence	APQQTNTSS	APVLKPRQQTNTSS	0.0000	94.2857	0.0099	95.0763	APVLKPTSS	APVLKPRQQTNTSS	0.0000	95.0000	0.0095	91.9681	APVLKPTSS	APVLKPRQQTNTSS	0.0011	14.5723	0.1071	10.3477	APVLKPTSS	APVLKPRQQTNTSS	0.0001	58.2759	0.0438	55.3372	0.0003	0
98	PVLKPRQQTNTSSD	Sequence	PVLKPRQQD	PVLKPRQQTNTSSD	0.0000	99.2857	0.0085	95.7743	PVLKPTSSD	PVLKPRQQTNTSSD	0.0000	100.0000	0.0070	95.3892	VLKPRTSSD	VLKPRQQTNTSSD	0.0000	100.0000	0.0118	91.0977	VLKPRTSSD	VLKPRQQTNTSSD	0.0000	99.0000	0.0223	85.8150	0.0000	0
99	VLKPRQQTNTSSDM	Sequence	VLKPRQQTM	VLKPRQQTNTSSDM	0.0001	56.6000	0.0295	52.2061	VLKPRQQTM	VLKPRQQTNTSSDM	0.0001	50.0000	0.0423	46.8519	KPRQQTNTM	KPRQQTNTSSDM	0.0009	16.0901	0.1456	6.4947	VLKPRQQTM	VLKPRQQTNTSSDM	0.0724	2.1623	0.2767	2.4637	0.0184	0
100	LKPRQQTNTSSDMS	Sequence	LTNTSSDMS	LKPRQQTNTSSDMS	0.0000	85.7143	0.0379	37.8838	LTNTSSDMS	LKPRQQTNTSSDMS	0.0000	100.0000	0.0124	86.8846	KPRQQTNTS	KPRQQTNTSSDMS	0.0000	75.0000	0.0478	30.8394	KPRQQTNTM	KPRQQTNTSSDM	0.0000	87.1429	0.0420	57.5987	0.0000	0
101	KPRQQTNTSSDMSN	Sequence	KPRQQTNTN	KPRQQTNTSSDMSN	0.0000	97.1429	0.0146	86.1436	KPRQQTNTN	KPRQQTNTSSDMSN	0.0000	100.0000	0.0075	95.0720	KPRQQTNTM	KPRQQTNTSSDM	0.0007	17.2159	0.1455	6.5049	KPRQQTNTM	KPRQQTNTSSDM	0.0001	55.0000	0.0590	40.9591	0.0002	0
102	PRQQTNTSSDMSNL	Sequence	PTSSDMSNL	PRQQTNTSSDMSNL	0.0000	75.9091	0.0310	49.2672	RQQTNTSSL	RQQTNTSSDMSNL	0.0000	90.0000	0.0243	66.8222	PRQQTNTSL	PRQQTNTSSDMSNL	0.0000	64.2857	0.0390	39.2150	PRQQTNTSL	PRQQTNTSSDMSNL	0.0001	67.1875	0.0674	35.0320	0.0000	0
103	RQQTNTSSDMSNLF	Sequence	RSSDMSNLF	RQQTNTSSDMSNLF	0.0025	10.7862	0.1087	5.6883	RQSDMSNLF	RQQTNTSSDMSNLF	0.0000	51.3333	0.0476	42.8193	RQQTNTSSF	RQQTNTSSDMSNLF	0.0001	35.4444	0.0612	22.6290	RQQTNTSSF	RQQTNTSSDMSNLF	0.0005	33.7027	0.0920	23.0208	0.0008	0
104	QQTNTSSDMSNLFD	Sequence	QSSDMSNLF	QQTNTSSDMSNLF	0.0001	57.8000	0.0708	12.8487	QQTNTSSLF	QQTNTSSDMSNLF	0.0000	100.0000	0.0179	77.0736	QQSDMSNLF	QQTNTSSDMSNLF	0.0000	95.0000	0.0124	89.7336	QQSDMSNLF	QQTNTSSDMSNLF	0.0000	94.0000	0.0257	80.5316	0.0000	0
105	QTNTSSDMSNLFDW	Sequence	QTNTSSDMW	QTNTSSDMSNLFDW	0.0021	12.1293	0.0977	6.8952	QTMSNLFDW	QTNTSSDMSNLFDW	0.0000	90.0000	0.0251	65.6674	QTNTSSDMW	QTNTSSDMSNLFDW	0.0000	95.0000	0.0171	78.3309	QTNTSSDMW	QTNTSSDMSNLFDW	0.0000	92.0000	0.0303	73.4679	0.0005	0
106	TNTSSDMSNLFDWL	Sequence	TNTSSDMSL	TNTSSDMSNLFDWL	0.0001	64.7619	0.0945	7.3439	TMSNLFDWL	TNTSSDMSNLFDWL	0.0000	62.5000	0.1292	17.1717	TNTSSDMSL	TNTSSDMSNLFDWL	0.0000	85.0000	0.0253	60.1299	TNTSSDMSL	TNTSSDMSNLFDWL	0.0000	82.8571	0.0623	38.5371	0.0000	0
107	NTSSDMSNLFDWLS	Sequence	NTSSDMWLS	NTSSDMSNLFDWLS	0.0001	51.1290	0.0975	6.9283	NTSSDDWLS	NTSSDMSNLFDWLS	0.0000	87.5000	0.0468	43.3592	NMSNLFDWL	NTSSDMSNLFDWL	0.0000	100.0000	0.0139	86.2500	NTSSLFDWL	NTSSDMSNLFDWL	0.0000	98.0000	0.0359	65.2019	0.0000	0
108	TSSDMSNLFDWLST	Sequence	TSSDDWLST	TSSDMSNLFDWLST	0.0002	46.5000	0.0818	9.7060	TSSDMSLST	TSSDMSNLFDWLST	0.0000	82.5000	0.0378	50.9041	TSSDMSNST	TSSDMSNLFDWLST	0.0000	92.5000	0.0193	73.0849	TSSDMSLST	TSSDMSNLFDWLST	0.0000	97.0000	0.0347	66.9527	0.0000	0
109	SSDMSNLFDWLSTD	Sequence	SSDMSNLFW	SSDMSNLFDW	0.0001	59.8000	0.0955	7.1970	SLFDWLSTD	SSDMSNLFDWLSTD	0.0000	61.2500	0.0944	23.5265	SLFDWLSTD	SSDMSNLFDWLSTD	0.0000	100.0000	0.0159	81.1921	SLFDWLSTD	SSDMSNLFDWLSTD	0.0000	99.0000	0.0300	73.9303	0.0000	0
110	SDMSNLFDWLSTDT	Sequence	SFDWLSTDT	SDMSNLFDWLSTDT	0.0000	96.4286	0.0403	34.6426	SDMSNLFDT	SDMSNLFDWLSTDT	0.0000	95.0000	0.0444	45.1767	SDMSNLFWL	SDMSNLFDWL	0.0000	95.0000	0.0158	81.6786	SFDWLSTDT	SDMSNLFDWLSTDT	0.0000	98.0000	0.0322	70.5071	0.0000	0
111	DMSNLFDWLSTDTD	Sequence	DMSNLFDWL	DMSNLFDWL	0.0000	99.2857	0.0318	47.7379	DMWLSTDTD	DMSNLFDWLSTDTD	0.0000	100.0000	0.0229	68.9685	DMWLSTDTD	DMSNLFDWLSTDTD	0.0000	100.0000	0.0095	95.1222	DMSNLFDWL	DMSNLFDWL	0.0000	99.0000	0.0244	82.6894	0.0000	0
112	MSNLFDWLSTDTDA	Sequence	MSNLFDWLA	MSNLFDWLSTDTDA	0.0001	66.0000	0.1153	5.0776	NLFDWLSTA	NLFDWLSTDTDA	0.0000	71.2500	0.1268	17.5219	MSNSTDTDA	MSNLFDWLSTDTDA	0.0000	95.0000	0.0238	63.1648	MWLSTDTDA	MSNLFDWLSTDTDA	0.0000	98.0000	0.0450	54.0065	0.0000	0
113	SNLFDWLSTDTDAP	Sequence	SLSTDTDAP	SNLFDWLSTDTDAP	0.0000	97.8571	0.0213	70.1064	SLSTDTDAP	SNLFDWLSTDTDAP	0.0000	78.3333	0.0537	38.7669	SLSTDTDAP	SNLFDWLSTDTDAP	0.0000	95.0000	0.0124	89.8201	SLSTDTDAP	SNLFDWLSTDTDAP	0.0000	98.0000	0.0239	83.3754	0.0000	0
114	NLFDWLSTDTDAPA	Sequence	NLFDWLSTA	NLFDWLSTDTDAPA	0.0000	82.5000	0.0485	25.7014	NLFDWLSTA	NLFDWLSTDTDAPA	0.0097	6.8256	0.5197	1.5734	NLFDWLSTA	NLFDWLSTDTDAPA	0.0000	83.3333	0.0311	49.6861	NLFDWLSTA	NLFDWLSTDTDAPA	0.0000	73.4615	0.0664	35.6956	0.0025	0
115	LFDWLSTDTDAPAS	Sequence	LTDTDAPAS	LFDWLSTDTDAPAS	0.0002	47.2222	0.0558	19.9897	LFDWLSTAS	LFDWLSTDTDAPAS	0.0000	87.5000	0.0312	57.9089	LFDWLSTAS	LFDWLSTDTDAPAS	0.0000	95.0000	0.0188	74.1766	LFDWLSTAS	LFDWLSTDTDAPAS	0.0000	97.0000	0.0302	73.6221	0.0000	0
116	FDWLSTDTDAPAST	Sequence	FDWDAPAST	FDWLSTDTDAPAST	0.0000	87.8571	0.0300	51.1954	FDWDAPAST	FDWLSTDTDAPAST	0.0000	71.2500	0.0342	54.4322	FDWDAPAST	FDWLSTDTDAPAST	0.0000	95.0000	0.0163	80.2955	FDWDAPAST	FDWLSTDTDAPAST	0.0000	93.0000	0.0293	75.0341	0.0000	0
117	DWLSTDTDAPASTL	Sequence	DTDAPASTL	DWLSTDTDAPASTL	0.0035	8.9232	0.1014	6.4578	DTDAPASTL	DWLSTDTDAPASTL	0.0001	45.3333	0.1025	21.7377	DTDAPASTL	DWLSTDTDAPASTL	0.0002	29.5882	0.0527	27.3505	DWDAPASTL	DWLSTDTDAPASTL	0.0016	20.2069	0.0834	26.4964	0.0013	0
118	WLSTDTDAPASTLL	Sequence	STDPASTLL	STDTDAPASTLL	0.0008	20.5915	0.1115	5.4110	WLAPASTLL	WLSTDTDAPASTLL	0.0032	11.1459	0.3530	4.2549	WLAPASTLL	WLSTDTDAPASTLL	0.0001	42.4000	0.0778	16.3230	WLAPASTLL	WLSTDTDAPASTLL	0.0002	45.7692	0.1040	19.0506	0.0011	0
119	LSTDTDAPASTLLP	Sequence	LSTDSTLLP	LSTDTDAPASTLLP	0.0002	45.5000	0.0746	11.6295	LSTDSTLLP	LSTDTDAPASTLLP	0.0000	80.0000	0.0367	51.9446	LTDAPASTL	LSTDTDAPASTL	0.0000	92.5000	0.0226	65.5852	LSTDSTLLP	LSTDTDAPASTLLP	0.0000	93.0000	0.0261	79.8930	0.0000	0
120	STDTDAPASTLLPA	Sequence	STDSTLLPA	STDTDAPASTLLPA	0.0024	11.1766	0.1892	1.8901	STASTLLPA	STDTDAPASTLLPA	0.0000	52.3333	0.1393	15.8171	SPASTLLPA	STDTDAPASTLLPA	0.0023	10.2838	0.3140	1.6914	SPASTLLPA	STDTDAPASTLLPA	0.0000	75.5000	0.0681	34.5734	0.0012	0
121	TDTDAPASTLLPAL	Sequence	DTDAPASTL	DTDAPASTLLPAL	0.0002	41.7500	0.0538	21.3186	TASTLLPAL	TDTDAPASTLLPAL	0.0000	67.5000	0.0445	45.0861	APASTLLAL	APASTLLPAL	0.0001	40.2857	0.1075	10.2897	TDTDAPPAL	TDTDAPASTLLPAL	0.0001	60.2273	0.0658	36.1125	0.0001	0
122	DTDAPASTLLPALT	Sequence	DTDAPASLT	DTDAPASTLLPALT	0.0015	14.5784	0.0764	11.0882	DTDAPPALT	DTDAPASTLLPALT	0.0000	73.7500	0.0229	68.9061	DTDAPASTT	DTDAPASTLLPALT	0.0000	83.3333	0.0282	54.6605	DTDAPPALT	DTDAPASTLLPALT	0.0000	85.0000	0.0343	67.4964	0.0004	0
123	TDAPASTLLPALTP	Sequence	TDAPPALTP	TDAPASTLLPALTP	0.0001	62.6190	0.0259	59.5023	TTLLPALTP	TDAPASTLLPALTP	0.0000	69.1667	0.0277	62.2244	TDAPPALTP	TDAPASTLLPALTP	0.0000	80.0000	0.0336	45.9662	TDAPPALTP	TDAPASTLLPALTP	0.0000	87.8571	0.0310	72.4014	0.0000	0
124	DAPASTLLPALTPS	Sequence	DAPASTLLS	DAPASTLLPALTPS	0.0000	94.2857	0.0225	67.3346	DLLPALTPS	DAPASTLLPALTPS	0.0000	80.0000	0.0551	37.9968	APAPALTPS	APASTLLPALTPS	0.0000	85.0000	0.0429	35.1499	DAPPALTPS	DAPASTLLPALTPS	0.0000	91.0000	0.0337	68.2925	0.0000	0
125	APASTLLPALTPSN	Sequence	APASTTPSN	APASTLLPALTPSN	0.0000	95.7143	0.0185	77.0532	ALPALTPSN	APASTLLPALTPSN	0.0000	95.0000	0.0364	52.2770	APASTTPSN	APASTLLPALTPSN	0.0001	38.7143	0.1047	10.7119	APASTLLAL	APASTLLPAL	0.0000	89.2857	0.0401	59.7572	0.0000	0
126	PASTLLPALTPSNT	Sequence	PASTTPSNT	PASTLLPALTPSNT	0.0000	99.2857	0.0172	80.1217	TLLPALTPT	TLLPALTPSNT	0.0000	100.0000	0.0314	57.6555	PPALTPSNT	PASTLLPALTPSNT	0.0000	95.0000	0.0161	80.6775	PPALTPSNT	PASTLLPALTPSNT	0.0000	98.0000	0.0177	92.1777	0.0000	0
127	ASTLLPALTPSNTV	Sequence	ASTTPSNTV	ASTLLPALTPSNTV	0.0002	45.9000	0.0538	21.3563	ASLTPSNTV	ASTLLPALTPSNTV	0.0004	26.2368	0.2307	8.5783	AALTPSNTV	ASTLLPALTPSNTV	0.0000	50.7692	0.0506	28.7924	AALTPSNTV	ASTLLPALTPSNTV	0.0000	78.5000	0.0414	58.2624	0.0002	0
128	STLLPALTPSNTVQ	Sequence	STTPSNTVQ	STLLPALTPSNTVQ	0.0001	49.7143	0.0312	48.8689	SLTPSNTVQ	STLLPALTPSNTVQ	0.0000	63.7500	0.0783	28.1156	STLPSNTVQ	STLLPALTPSNTVQ	0.0000	83.3333	0.0242	62.3691	STLPSNTVQ	STLLPALTPSNTVQ	0.0000	94.0000	0.0255	80.8341	0.0000	0
129	TLLPALTPSNTVQD	Sequence	TTPSNTVQD	TLLPALTPSNTVQD	0.0000	92.1429	0.0181	77.9907	TLLPALTTV	TLLPALTPSNTV	0.0001	37.9000	0.1908	10.9559	TLLPPSNTV	TLLPALTPSNTV	0.0000	95.0000	0.0185	74.8830	TLLPPSNTV	TLLPALTPSNTV	0.0000	97.0000	0.0231	84.6352	0.0000	0
130	LLPALTPSNTVQDI	Sequence	LLPALTPSI	LLPALTPSNTVQDI	0.0000	87.1429	0.0314	48.6193	LLPALTPSI	LLPALTPSNTVQDI	0.0010	17.7161	0.2367	8.2759	LPSNTVQDI	LLPALTPSNTVQDI	0.0001	46.5000	0.0781	16.2576	LPSNTVQDI	LLPALTPSNTVQDI	0.0000	81.4286	0.0520	46.8950	0.0003	0
131	LPALTPSNTVQDII	Sequence	LSNTVQDII	LPALTPSNTVQDII	0.0000	83.7500	0.0535	21.5639	LPALTPSNI	LPALTPSNTVQDII	0.0000	87.5000	0.0392	49.5869	LPALTPSII	LPALTPSNTVQDII	0.0009	15.6000	0.1862	4.4086	LPALTPSII	LPALTPSNTVQDII	0.0001	62.2727	0.0762	30.0268	0.0003	0
132	PALTPSNTVQDIIS	Sequence	PALTPSNTS	PALTPSNTVQDIIS	0.0000	97.8571	0.0181	77.9468	PALTPSNTS	PALTPSNTVQDIIS	0.0000	100.0000	0.0141	83.8001	PALTPSNTS	PALTPSNTVQDIIS	0.0000	100.0000	0.0113	91.9343	PALTPSNTS	PALTPSNTVQDIIS	0.0000	99.0000	0.0145	95.2895	0.0000	0
133	ALTPSNTVQDIISK	Sequence	ATVQDIISK	ALTPSNTVQDIISK	0.0003	37.5333	0.0308	49.5916	ALTPDIISK	ALTPSNTVQDIISK	0.0002	30.4545	0.0379	50.7814	ALTPSNTSK	ALTPSNTVQDIISK	0.0000	75.0000	0.0181	75.9617	ALTPSIISK	ALTPSNTVQDIISK	0.0000	91.0000	0.0178	92.0221	0.0001	0
134	LTPSNTVQDIISKF	Sequence	LTQDIISKF	LTPSNTVQDIISKF	0.0021	12.0152	0.0633	15.8402	LTPDIISKF	LTPSNTVQDIISKF	0.0000	56.3636	0.0302	59.0437	TPSDIISKF	TPSNTVQDIISKF	0.0001	42.0000	0.0422	35.8588	TPSDIISKF	TPSNTVQDIISKF	0.0001	55.1724	0.0404	59.4726	0.0006	0
135	TPSNTVQDIISKFN	Sequence	TVQDIISKF	TPSNTVQDIISKF	0.0000	79.0909	0.0224	67.5250	TVQDIISKF	TPSNTVQDIISKF	0.0000	95.0000	0.0126	86.5488	TPSDIISKF	TPSNTVQDIISKF	0.0001	48.0000	0.0373	41.2194	TPSDIISKF	TPSNTVQDIISKF	0.0001	66.8750	0.0285	76.1783	0.0000	0
136	PSNTVQDIISKFNK	Sequence	PSNTVQDIK	PSNTVQDIISKFNK	0.0000	75.0000	0.0337	44.4623	PDIISKFNK	PSNTVQDIISKFNK	0.0000	95.0000	0.0126	86.4934	SVQDIISKF	SNTVQDIISKF	0.0000	100.0000	0.0065	96.6839	PVQDIISKF	PSNTVQDIISKF	0.0000	99.0000	0.0125	95.9525	0.0000	0
137	SNTVQDIISKFNKD	Sequence	SVQDIISKF	SNTVQDIISKF	0.0000	93.5714	0.0165	81.8656	STVQDIISK	SNTVQDIISK	0.0000	95.0000	0.0130	85.7914	SVQDIISKF	SNTVQDIISKF	0.0000	100.0000	0.0086	95.5932	SVQDIISKF	SNTVQDIISKF	0.0000	97.0000	0.0204	88.6099	0.0000	0
138	NTVQDIISKFNKDQ	Sequence	NTVQDIISQ	NTVQDIISKFNKDQ	0.0000	75.0000	0.0189	75.9497	NTVQDIISQ	NTVQDIISKFNKDQ	0.0000	90.0000	0.0106	90.0921	NTVQDIISQ	NTVQDIISKFNKDQ	0.0000	95.0000	0.0079	95.9368	NTVQDIISQ	NTVQDIISKFNKDQ	0.0000	95.0000	0.0141	95.4191	0.0000	0
139	TVQDIISKFNKDQK	Sequence	TVQDIISQK	TVQDIISKFNKDQK	0.0005	29.2069	0.0305	50.1691	TVQDIISQK	TVQDIISKFNKDQK	0.0000	53.0000	0.0167	79.1627	TVQDIISQK	TVQDIISKFNKDQK	0.0000	76.6667	0.0116	91.4794	TVQDIISQK	TVQDIISKFNKDQK	0.0000	90.0000	0.0160	94.2733	0.0001	0
140	VQDIISKFNKDQKM	Sequence	VQDNKDQKM	VQDIISKFNKDQKM	0.0006	24.9565	0.0398	35.2785	VQFNKDQKM	VQDIISKFNKDQKM	0.0001	37.9000	0.0395	49.2957	VQDIISQKM	VQDIISKFNKDQKM	0.0000	53.8462	0.0196	72.4794	VQFNKDQKM	VQDIISKFNKDQKM	0.0005	34.0000	0.0525	46.4834	0.0003	0
141	QDIISKFNKDQKMT	Sequence	QDFNKDQKM	QDIISKFNKDQKM	0.0000	95.7143	0.0135	88.5082	QDIISKFMT	QDIISKFNKDQKMT	0.0000	100.0000	0.0091	92.5945	QKFNKDQKM	QDIISKFNKDQKM	0.0000	95.0000	0.0073	96.2682	QKFNKDQKM	QDIISKFNKDQKM	0.0000	87.1429	0.0240	83.3021	0.0000	0
142	DIISKFNKDQKMTT	Sequence	DIIDQKMTT	DIISKFNKDQKMTT	0.0000	90.0000	0.0162	82.5749	DIISKFNTT	DIISKFNKDQKMTT	0.0000	69.1667	0.0322	56.7214	DIKDQKMTT	DIISKFNKDQKMTT	0.0000	78.3333	0.0144	85.0374	DIISKKMTT	DIISKFNKDQKMTT	0.0002	44.2857	0.0684	34.4044	0.0001	0
143	IISKFNKDQKMTTP	Sequence	IIDQKMTTP	IISKFNKDQKMTTP	0.0000	77.7273	0.0171	80.3979	IIDQKMTTP	IISKFNKDQKMTTP	0.0000	59.0909	0.0359	52.7250	IIDQKMTTP	IISKFNKDQKMTTP	0.0000	85.0000	0.0127	89.0958	IKDQKMTTP	IISKFNKDQKMTTP	0.0000	85.7143	0.0270	78.5922	0.0000	0
144	ISKFNKDQKMTTPP	Sequence	ISQKMTTPP	ISKFNKDQKMTTPP	0.0000	95.0000	0.0216	69.5407	ISQKMTTPP	ISKFNKDQKMTTPP	0.0000	95.0000	0.0195	74.4718	ISKFNKTPP	ISKFNKDQKMTTPP	0.0000	95.0000	0.0202	71.0803	ISKKMTTPP	ISKFNKDQKMTTPP	0.0000	93.0000	0.0388	61.4791	0.0000	0
145	SKFNKDQKMTTPPS	Sequence	SQKMTTPPS	SKFNKDQKMTTPPS	0.0000	98.5714	0.0123	91.0088	SQKMTTPPS	SKFNKDQKMTTPPS	0.0000	95.0000	0.0201	73.4235	SQKMTTPPS	SKFNKDQKMTTPPS	0.0000	95.0000	0.0269	57.0543	SKFNKDQKM	SKFNKDQKM	0.0000	85.0000	0.0535	45.5687	0.0000	0
146	KFNKDQKMTTPPST	Sequence	KFNTTPPST	KFNKDQKMTTPPST	0.0000	95.7143	0.0113	92.7080	KFMTTPPST	KFNKDQKMTTPPST	0.0000	90.0000	0.0213	71.5390	KFMTTPPST	KFNKDQKMTTPPST	0.0000	78.3333	0.0199	71.8326	KFMTTPPST	KFNKDQKMTTPPST	0.0000	88.5714	0.0326	69.9885	0.0000	0
147	FNKDQKMTTPPSTQ	Sequence	FNKDPPSTQ	FNKDQKMTTPPSTQ	0.0001	69.0000	0.0168	81.1470	FMTTPPSTQ	FNKDQKMTTPPSTQ	0.0000	69.1667	0.0292	60.2344	FNKDPPSTQ	FNKDQKMTTPPSTQ	0.0000	83.3333	0.0175	77.4201	FNKDPPSTQ	FNKDQKMTTPPSTQ	0.0000	77.0000	0.0343	67.5051	0.0000	0
148	NKDQKMTTPPSTQP	Sequence	NTTPPSTQP	NKDQKMTTPPSTQP	0.0001	50.6452	0.0140	87.5279	NTTPPSTQP	NKDQKMTTPPSTQP	0.0000	66.6667	0.0118	88.0475	NTTPPSTQP	NKDQKMTTPPSTQP	0.0000	80.0000	0.0100	94.5629	NTTPPSTQP	NKDQKMTTPPSTQP	0.0000	69.3750	0.0200	89.2435	0.0001	0
149	KDQKMTTPPSTQPS	Sequence	KTPPSTQPS	KDQKMTTPPSTQPS	0.0000	76.8182	0.0234	65.2094	KTPPSTQPS	KDQKMTTPPSTQPS	0.0000	85.0000	0.0176	77.6204	KTPPSTQPS	KDQKMTTPPSTQPS	0.0000	92.5000	0.0165	79.7384	KTPPSTQPS	KDQKMTTPPSTQPS	0.0000	97.0000	0.0255	80.8310	0.0000	0
150	DQKMTTPPSTQPSQ	Sequence	DQPSTQPSQ	DQKMTTPPSTQPSQ	0.0000	86.4286	0.0130	89.6195	DQPSTQPSQ	DQKMTTPPSTQPSQ	0.0000	95.0000	0.0107	89.9786	DPPSTQPSQ	DQKMTTPPSTQPSQ	0.0000	71.2500	0.0143	85.4579	DQPSTQPSQ	DQKMTTPPSTQPSQ	0.0001	67.1875	0.0313	71.9960	0.0000	0
151	QKMTTPPSTQPSQT	Sequence	QPSTQPSQT	QKMTTPPSTQPSQT	0.0000	90.7143	0.0151	85.0752	MTTPPSTQT	MTTPPSTQPSQT	0.0000	95.0000	0.0121	87.5241	QPSTQPSQT	QKMTTPPSTQPSQT	0.0001	46.2500	0.0232	64.3687	QPSTQPSQT	QKMTTPPSTQPSQT	0.0000	81.4286	0.0242	82.8718	0.0000	0
152	KMTTPPSTQPSQTL	Sequence	KSTQPSQTL	KMTTPPSTQPSQTL	0.0003	36.2500	0.0349	42.5077	KMTQPSQTL	KMTTPPSTQPSQTL	0.0021	13.4290	0.1181	18.8967	KMTQPSQTL	KMTTPPSTQPSQTL	0.0006	18.7273	0.0689	19.2787	KMTQPSQTL	KMTTPPSTQPSQTL	0.0004	36.6897	0.0526	46.3665	0.0008	0
153	MTTPPSTQPSQTLP	Sequence	MTQPSQTLP	MTTPPSTQPSQTLP	0.0006	24.8478	0.0490	25.2416	MTTPPSTQP	MTTPPSTQPSQTLP	0.0000	55.4545	0.0356	53.1108	MTTPPSTTL	MTTPPSTQPSQTL	0.0000	66.0000	0.0301	51.3647	MTTPPSTQP	MTTPPSTQPSQTLP	0.0001	64.0909	0.0303	73.4155	0.0002	0
154	TTPPSTQPSQTLPT	Sequence	TTPPSTLPT	TTPPSTQPSQTLPT	0.0001	55.0000	0.0335	44.8322	TTPPSTLPT	TTPPSTQPSQTLPT	0.0000	70.0000	0.0305	58.6799	TTPPPSQTL	TTPPSTQPSQTL	0.0000	76.6667	0.0261	58.5488	TTPPPSQTL	TTPPSTQPSQTL	0.0000	80.7143	0.0255	80.8497	0.0000	0
155	TPPSTQPSQTLPTT	Sequence	TPPSTQPTT	TPPSTQPSQTLPTT	0.0000	88.5714	0.0170	80.6788	TPPQTLPTT	TPPSTQPSQTLPTT	0.0000	76.6667	0.0181	76.7744	TPSQTLPTT	TPPSTQPSQTLPTT	0.0002	27.8095	0.0643	21.1470	TPPQTLPTT	TPPSTQPSQTLPTT	0.0001	60.4545	0.0265	79.3333	0.0001	0
156	PPSTQPSQTLPTTT	Sequence	STQPSPTTT	STQPSQTLPTTT	0.0000	91.4286	0.0165	81.7884	PPSTLPTTT	PPSTQPSQTLPTTT	0.0000	95.0000	0.0092	92.4400	PPQTLPTTT	PPSTQPSQTLPTTT	0.0000	83.3333	0.0153	82.8859	PPSTQPTTT	PPSTQPSQTLPTTT	0.0000	91.0000	0.0164	93.8315	0.0000	0
157	PSTQPSQTLPTTTC	Sequence	STQPPTTTC	STQPSQTLPTTTC	0.0000	72.6923	0.0190	75.7935	STQPPTTTC	STQPSQTLPTTTC	0.0000	87.5000	0.0147	82.8423	QPSQPTTTC	QPSQTLPTTTC	0.0000	85.0000	0.0157	81.9053	STQPPTTTC	STQPSQTLPTTTC	0.0000	96.0000	0.0158	94.5620	0.0000	0
158	STQPSQTLPTTTCT	Sequence	STQPSQTLT	STQPSQTLPTTTCT	0.0006	25.5366	0.0385	37.0470	STQPSQTLT	STQPSQTLPTTTCT	0.0000	69.1667	0.0266	63.6999	STQPSQTLT	STQPSQTLPTTTCT	0.0000	83.3333	0.0193	72.9885	STQPSQTLT	STQPSQTLPTTTCT	0.0000	93.0000	0.0215	86.9915	0.0002	0
159	TQPSQTLPTTTCTQ	Sequence	TQPSQTLTQ	TQPSQTLPTTTCTQ	0.0001	67.6667	0.0206	71.9061	TQPSQTLTQ	TQPSQTLPTTTCTQ	0.0000	82.5000	0.0195	74.3691	TQPSQTLTQ	TQPSQTLPTTTCTQ	0.0000	90.0000	0.0166	79.5422	TQPSQTLPQ	TQPSQTLPTTTCTQ	0.0000	86.4286	0.0200	89.2040	0.0000	0
160	QPSQTLPTTTCTQQ	Sequence	QPSQTLTQQ	QPSQTLPTTTCTQQ	0.0000	93.5714	0.0118	91.8594	QPSQTLTQQ	QPSQTLPTTTCTQQ	0.0000	100.0000	0.0089	92.9924	QPSQTLPTQ	QPSQTLPTTTCTQQ	0.0001	47.5000	0.0278	55.3449	QPSQTLPTQ	QPSQTLPTTTCTQQ	0.0000	91.0000	0.0156	94.8233	0.0000	0
161	PSQTLPTTTCTQQS	Sequence	PSQTLPQQS	PSQTLPTTTCTQQS	0.0000	97.1429	0.0178	78.6572	SQTLPTTTS	SQTLPTTTCTQQS	0.0000	100.0000	0.0113	88.9032	SQTLPTTTS	SQTLPTTTCTQQS	0.0000	100.0000	0.0090	95.3728	QTLPTTQQS	QTLPTTTCTQQS	0.0000	100.0000	0.0135	95.6260	0.0000	0
162	SQTLPTTTCTQQSD	Sequence	SQTLPTTTD	SQTLPTTTCTQQSD	0.0000	97.8571	0.0194	74.7581	SQTLPTTTD	SQTLPTTTCTQQSD	0.0000	95.0000	0.0142	83.6799	SQTLPTTTD	SQTLPTTTCTQQSD	0.0000	100.0000	0.0118	91.0680	SQTLPQQSD	SQTLPTTTCTQQSD	0.0000	99.0000	0.0170	93.0575	0.0000	0
163	QTLPTTTCTQQSDG	Sequence	QTLPTTTCG	QTLPTTTCTQQSDG	0.0000	93.5714	0.0205	72.1698	QTLPTTTCG	QTLPTTTCTQQSDG	0.0000	100.0000	0.0127	86.3934	QTLPTTTCG	QTLPTTTCTQQSDG	0.0000	100.0000	0.0118	90.9889	QTLPTTTCG	QTLPTTTCTQQSDG	0.0000	98.0000	0.0187	90.9034	0.0000	0
164	TLPTTTCTQQSDGS	Sequence	TLPTTTCTS	TLPTTTCTQQSDGS	0.0000	92.8571	0.0215	69.6763	TLPTTTCTS	TLPTTTCTQQSDGS	0.0000	80.0000	0.0376	51.1414	TLPTTTCTS	TLPTTTCTQQSDGS	0.0000	95.0000	0.0162	80.6189	TLPTTTCTS	TLPTTTCTQQSDGS	0.0000	99.0000	0.0194	90.1058	0.0000	0
165	LPTTTCTQQSDGSI	Sequence	LTQQSDGSI	LPTTTCTQQSDGSI	0.0000	75.4545	0.0425	31.9339	LTQQSDGSI	LPTTTCTQQSDGSI	0.0000	90.0000	0.0324	56.4621	LPQQSDGSI	LPTTTCTQQSDGSI	0.0005	20.2500	0.1743	4.9349	LPTTTCTSI	LPTTTCTQQSDGSI	0.0001	62.9545	0.0830	26.6486	0.0002	0
166	PTTTCTQQSDGSIS	Sequence	PTQSDGSIS	PTTTCTQQSDGSIS	0.0000	97.8571	0.0237	64.6044	PTQSDGSIS	PTTTCTQQSDGSIS	0.0000	100.0000	0.0073	95.2459	PQQSDGSIS	PTTTCTQQSDGSIS	0.0000	100.0000	0.0085	95.6320	PQQSDGSIS	PTTTCTQQSDGSIS	0.0000	100.0000	0.0144	95.3300	0.0000	0
167	TTTCTQQSDGSISC	Sequence	TTSDGSISC	TTTCTQQSDGSISC	0.0001	51.1290	0.0329	45.8317	TQSDGSISC	TTTCTQQSDGSISC	0.0001	40.5000	0.0283	61.3812	TQSDGSISC	TTTCTQQSDGSISC	0.0000	76.6667	0.0160	80.9424	TQSDGSISC	TTTCTQQSDGSISC	0.0000	80.7143	0.0203	88.7665	0.0001	0
168	TTCTQQSDGSISCT	Sequence	TTDGSISCT	TTCTQQSDGSISCT	0.0004	29.5862	0.0583	18.4421	TTDGSISCT	TTCTQQSDGSISCT	0.0000	90.0000	0.0189	75.3267	TTDGSISCT	TTCTQQSDGSISCT	0.0000	95.0000	0.0116	91.4122	TTDGSISCT	TTCTQQSDGSISCT	0.0000	97.0000	0.0180	91.8131	0.0001	0
169	TCTQQSDGSISCTT	Sequence	TSDGSISCT	TCTQQSDGSISCT	0.0000	97.1429	0.0265	58.2915	TCTSISCTT	TCTQQSDGSISCTT	0.0000	100.0000	0.0163	79.9364	TQSDGSISC	TCTQQSDGSISC	0.0000	100.0000	0.0121	90.4430	TQSDGSISC	TCTQQSDGSISC	0.0000	99.0000	0.0187	91.0017	0.0000	0
170	CTQQSDGSISCTTP	Sequence	CTQQSDTTP	CTQQSDGSISCTTP	0.0000	75.0000	0.0351	42.1481	CTQQSDTTP	CTQQSDGSISCTTP	0.0000	90.0000	0.0244	66.7316	CTQQSDTTP	CTQQSDGSISCTTP	0.0000	100.0000	0.0148	84.0703	CTQQSDTTP	CTQQSDGSISCTTP	0.0000	96.0000	0.0230	84.7350	0.0000	0
171	TQQSDGSISCTTPT	Sequence	TQQSDTTPT	TQQSDGSISCTTPT	0.0000	93.5714	0.0365	40.0573	TQISCTTPT	TQQSDGSISCTTPT	0.0000	87.5000	0.0490	41.7821	TQQSDGTPT	TQQSDGSISCTTPT	0.0000	90.0000	0.0307	50.4333	TQQSDGTPT	TQQSDGSISCTTPT	0.0000	95.0000	0.0390	61.2144	0.0000	0
172	QQSDGSISCTTPTV	Sequence	QQSDGSITV	QQSDGSISCTTPTV	0.0002	40.6154	0.0615	16.7062	QQSDGTPTV	QQSDGSISCTTPTV	0.0034	10.8672	0.1418	15.5192	QQSDGSISV	QQSDGSISCTTPTV	0.0000	58.8889	0.0297	52.0539	QQSDGSISV	QQSDGSISCTTPTV	0.0001	57.5862	0.0343	67.4185	0.0009	0
173	QSDGSISCTTPTVT	Sequence	QSDGTPTVT	QSDGSISCTTPTVT	0.0009	20.4366	0.0580	18.5894	QSDGSPTVT	QSDGSISCTTPTVT	0.0000	85.0000	0.0311	57.9418	QSDGSPTVT	QSDGSISCTTPTVT	0.0000	83.3333	0.0159	81.3729	QSDGTPTVT	QSDGSISCTTPTVT	0.0000	95.0000	0.0187	90.8810	0.0002	0
174	SDGSISCTTPTVTP	Sequence	SDTTPTVTP	SDGSISCTTPTVTP	0.0000	84.3750	0.0206	71.8699	SCTTPTVTP	SDGSISCTTPTVTP	0.0000	85.0000	0.0301	59.2032	SDGSPTVTP	SDGSISCTTPTVTP	0.0000	85.0000	0.0128	88.9486	SCTTPTVTP	SDGSISCTTPTVTP	0.0000	94.0000	0.0172	92.8534	0.0000	0
175	DGSISCTTPTVTPL	Sequence	DTTPTVTPL	DGSISCTTPTVTPL	0.0000	77.2727	0.0375	38.5939	DTTPTVTPL	DGSISCTTPTVTPL	0.0000	71.2500	0.0608	35.0093	DGSPTVTPL	DGSISCTTPTVTPL	0.0000	65.0000	0.0378	40.5412	DGSPTVTPL	DGSISCTTPTVTPL	0.0002	49.8000	0.0702	33.3064	0.0001	0
176	GSISCTTPTVTPLQ	Sequence	GTPTVTPLQ	GSISCTTPTVTPLQ	0.0001	62.6190	0.0318	47.8457	GSIPTVTPL	GSISCTTPTVTPL	0.0000	82.5000	0.0401	48.7460	GTPTVTPLQ	GSISCTTPTVTPLQ	0.0000	92.5000	0.0212	68.7272	GSIPTVTPL	GSISCTTPTVTPL	0.0000	98.0000	0.0266	79.1969	0.0000	0
177	SISCTTPTVTPLQP	Sequence	SISVTPLQP	SISCTTPTVTPLQP	0.0000	83.1250	0.0292	52.8864	SISVTPLQP	SISCTTPTVTPLQP	0.0000	64.3750	0.0524	39.5730	SPTVTPLQP	SISCTTPTVTPLQP	0.0000	50.3846	0.0339	45.5254	SPTVTPLQP	SISCTTPTVTPLQP	0.0000	87.8571	0.0311	72.2364	0.0000	0
178	ISCTTPTVTPLQPP	Sequence	ISCTTPTVP	ISCTTPTVTPLQPP	0.0000	92.1429	0.0253	60.8974	ITVTPLQPP	ISCTTPTVTPLQPP	0.0000	85.0000	0.0341	54.5410	ISCTTPTVP	ISCTTPTVTPLQPP	0.0000	95.0000	0.0173	77.8513	ISCTTPTVP	ISCTTPTVTPLQPP	0.0000	97.0000	0.0207	88.1899	0.0000	0
179	SCTTPTVTPLQPPI	Sequence	SCTTPTVTI	SCTTPTVTPLQPPI	0.0000	82.5000	0.0393	35.9389	SVTPLQPPI	SCTTPTVTPLQPPI	0.0001	50.0000	0.0802	27.4861	SCTTPTVTI	SCTTPTVTPLQPPI	0.0000	69.0000	0.0472	31.3590	SCTTPTVTI	SCTTPTVTPLQPPI	0.0000	85.0000	0.0386	61.7095	0.0000	0
180	CTTPTVTPLQPPIV	Sequence	CTTPTPPIV	CTTPTVTPLQPPIV	0.0001	59.2000	0.0618	16.5698	CTTPTVTPV	CTTPTVTPLQPPIV	0.0000	63.7500	0.1020	21.8301	TPTVTPLQV	TPTVTPLQPPIV	0.0000	92.5000	0.0316	48.9719	TPTVTPLQV	TPTVTPLQPPIV	0.0000	93.0000	0.0349	66.5835	0.0000	0
181	TTPTVTPLQPPIVA	Sequence	TTPQPPIVA	TTPTVTPLQPPIVA	0.0003	33.4762	0.0426	31.8405	TTLQPPIVA	TTPTVTPLQPPIVA	0.0003	29.5600	0.0455	44.2886	TPLQPPIVA	TTPTVTPLQPPIVA	0.0046	7.4479	0.0976	11.8617	TPLQPPIVA	TTPTVTPLQPPIVA	0.0005	31.9767	0.0350	66.5244	0.0014	0
182	TPTVTPLQPPIVAT	Sequence	TLQPPIVAT	TPTVTPLQPPIVAT	0.0000	78.6364	0.0179	78.4692	TLQPPIVAT	TPTVTPLQPPIVAT	0.0020	13.6542	0.0967	22.9783	TPQPPIVAT	TPTVTPLQPPIVAT	0.0031	8.9295	0.1062	10.4835	TPQPPIVAT	TPTVTPLQPPIVAT	0.0002	44.0000	0.0366	64.2044	0.0013	0
183	PTVTPLQPPIVATV	Sequence	PTPPIVATV	PTVTPLQPPIVATV	0.0000	77.7273	0.0333	45.2206	TVPPIVATV	TVTPLQPPIVATV	0.0001	45.6667	0.0885	25.0427	TPLQPPITV	TPLQPPIVATV	0.0000	63.5714	0.0354	43.4876	TPLQPPITV	TPLQPPIVATV	0.0000	80.7143	0.0332	69.0857	0.0000	0
184	TVTPLQPPIVATVC	Sequence	TVTPLQTVC	TVTPLQPPIVATVC	0.0000	90.0000	0.0198	73.7349	TVPPIVATV	TVTPLQPPIVATV	0.0000	53.0000	0.0622	34.3548	TPPIVATVC	TVTPLQPPIVATVC	0.0000	62.1429	0.0323	48.0044	TPPIVATVC	TVTPLQPPIVATVC	0.0000	78.0000	0.0287	75.9287	0.0000	0
185	VTPLQPPIVATVCT	Sequence	VTPLQPPIT	VTPLQPPIVATVCT	0.0000	87.8571	0.0255	60.4204	VQPPIVATV	VTPLQPPIVATV	0.0000	78.3333	0.0414	47.5783	VPIVATVCT	VTPLQPPIVATVCT	0.0000	66.0000	0.0397	38.4026	TPLQPPIVT	TPLQPPIVATVCT	0.0000	93.0000	0.0242	82.8937	0.0000	0
186	TPLQPPIVATVCTP	Sequence	TPLQPPITP	TPLQPPIVATVCTP	0.0000	92.1429	0.0141	87.2700	TPLQPPITP	TPLQPPIVATVCTP	0.0000	73.7500	0.0398	49.0136	TPLQPPITP	TPLQPPIVATVCTP	0.0010	15.3333	0.0566	24.9888	TPLQPPITP	TPLQPPIVATVCTP	0.0001	56.7241	0.0300	73.8641	0.0003	0
187	PLQPPIVATVCTPT	Sequence	PLQPPIVAT	PLQPPIVATVCTPT	0.0000	97.8571	0.0150	85.1698	PLQPPIVAT	PLQPPIVATVCTPT	0.0000	59.0909	0.0466	43.5187	PLQPPIVAT	PLQPPIVATVCTPT	0.0000	95.0000	0.0190	73.7225	PLQPPIVAT	PLQPPIVATVCTPT	0.0000	98.0000	0.0241	83.1119	0.0000	0
188	LQPPIVATVCTPTP	Sequence	LQPPITPTP	LQPPIVATVCTPTP	0.0000	75.9091	0.0149	85.3977	LQPPIVPTP	LQPPIVATVCTPTP	0.0000	52.0000	0.0445	45.1148	LQPPITPTP	LQPPIVATVCTPTP	0.0000	85.0000	0.0185	74.8945	LQPPITPTP	LQPPIVATVCTPTP	0.0000	90.0000	0.0242	82.9498	0.0000	0
189	QPPIVATVCTPTPT	Sequence	QTVCTPTPT	QPPIVATVCTPTPT	0.0000	97.8571	0.0254	60.6035	QPPIVPTPT	QPPIVATVCTPTPT	0.0000	95.0000	0.0245	66.6573	QPPITPTPT	QPPIVATVCTPTPT	0.0000	56.1111	0.0776	16.4029	QPPIVPTPT	QPPIVATVCTPTPT	0.0000	85.7143	0.0328	69.6943	0.0000	0
190	PPIVATVCTPTPTG	Sequence	PPITPTPTG	PPIVATVCTPTPTG	0.0000	99.2857	0.0111	93.1664	PVCTPTPTG	PPIVATVCTPTPTG	0.0000	100.0000	0.0115	88.5102	PPITPTPTG	PPIVATVCTPTPTG	0.0000	90.0000	0.0174	77.6502	PPITPTPTG	PPIVATVCTPTPTG	0.0000	98.0000	0.0168	93.2902	0.0000	0
191	PIVATVCTPTPTGG	Sequence	PITPTPTGG	PIVATVCTPTPTGG	0.0000	99.2857	0.0123	90.9941	PIVPTPTGG	PIVATVCTPTPTGG	0.0000	100.0000	0.0134	85.2161	PIVPTPTGG	PIVATVCTPTPTGG	0.0000	100.0000	0.0082	95.7895	PITPTPTGG	PIVATVCTPTPTGG	0.0000	100.0000	0.0128	95.8495	0.0000	0
192	IVATVCTPTPTGGT	Sequence	ITPTPTGGT	IVATVCTPTPTGGT	0.0000	85.0000	0.0219	68.6768	IVATPTGGT	IVATVCTPTPTGGT	0.0000	76.6667	0.0659	32.7274	IVATPTGGT	IVATVCTPTPTGGT	0.0000	95.0000	0.0225	65.8812	IVPTPTGGT	IVATVCTPTPTGGT	0.0000	99.0000	0.0251	81.5747	0.0000	0
193	VATVCTPTPTGGTV	Sequence	VATPTGGTV	VATVCTPTPTGGTV	0.0000	71.5385	0.0381	37.6556	VATPTGGTV	VATVCTPTPTGGTV	0.0000	65.0000	0.0569	37.0570	VPTPTGGTV	VATVCTPTPTGGTV	0.0063	6.3946	0.1816	4.6023	VPTPTGGTV	VATVCTPTPTGGTV	0.0001	58.9655	0.0399	60.0751	0.0016	0
194	ATVCTPTPTGGTVC	Sequence	ATPTGGTVC	ATVCTPTPTGGTVC	0.0000	73.4615	0.0304	50.4208	ATPTGGTVC	ATVCTPTPTGGTVC	0.0000	73.7500	0.0375	51.1444	APTPTGGTV	ATVCTPTPTGGTV	0.0001	41.4000	0.0526	27.3947	APTPTGGTV	ATVCTPTPTGGTV	0.0000	92.0000	0.0230	84.7521	0.0000	0
195	TVCTPTPTGGTVCT	Sequence	TVCTPTPTT	TVCTPTPTGGTVCT	0.0000	92.8571	0.0208	71.4828	TVCTPTPTT	TVCTPTPTGGTVCT	0.0000	64.3750	0.0299	59.4579	TPTGGTVCT	TVCTPTPTGGTVCT	0.0000	62.8571	0.0360	42.7589	TPTGGTVCT	TVCTPTPTGGTVCT	0.0000	87.1429	0.0214	87.1247	0.0000	0
196	VCTPTPTGGTVCTT	Sequence	VCTPTPTTT	VCTPTPTGGTVCTT	0.0000	91.4286	0.0223	67.7059	VCTPTPTTT	VCTPTPTGGTVCTT	0.0000	87.5000	0.0258	64.6439	VPTPTGGTV	VCTPTPTGGTV	0.0000	90.0000	0.0236	63.6013	VCTPTPTTT	VCTPTPTGGTVCTT	0.0000	96.0000	0.0185	91.1561	0.0000	0
197	CTPTPTGGTVCTTA	Sequence	CTPTPTTTA	CTPTPTGGTVCTTA	0.0001	59.0000	0.0487	25.5195	CTPTPTTTA	CTPTPTGGTVCTTA	0.0000	53.3333	0.0563	37.3828	TPTPTGTTA	TPTPTGGTVCTTA	0.0001	47.0000	0.0523	27.6178	CTPTPTTTA	CTPTPTGGTVCTTA	0.0000	85.0000	0.0348	66.7854	0.0001	0
198	TPTPTGGTVCTTAQ	Sequence	TPTPTTTAQ	TPTPTGGTVCTTAQ	0.0000	90.7143	0.0136	88.3061	TPTPTTTAQ	TPTPTGGTVCTTAQ	0.0000	100.0000	0.0096	91.7659	TPTPTGTAQ	TPTPTGGTVCTTAQ	0.0004	23.8205	0.0677	19.7756	TPTPTGTAQ	TPTPTGGTVCTTAQ	0.0000	79.5000	0.0263	79.6667	0.0001	0
199	PTPTGGTVCTTAQQ	Sequence	PTPTGGTQQ	PTPTGGTVCTTAQQ	0.0000	74.6154	0.0167	81.2640	PTPTGGTQQ	PTPTGGTVCTTAQQ	0.0000	100.0000	0.0084	93.8359	PTPTGGTVQ	PTPTGGTVCTTAQQ	0.0000	92.5000	0.0117	91.1392	TPTGGTVQQ	TPTGGTVCTTAQQ	0.0000	99.0000	0.0122	96.0444	0.0000	0
200	TPTGGTVCTTAQQN	Sequence	TPCTTAQQN	TPTGGTVCTTAQQN	0.0000	97.1429	0.0129	89.7936	TVCTTAQQN	TPTGGTVCTTAQQN	0.0000	100.0000	0.0090	92.7721	TPTGGTVQN	TPTGGTVCTTAQQN	0.0000	80.0000	0.0235	63.7211	TPTGGTVQN	TPTGGTVCTTAQQN	0.0000	93.0000	0.0171	92.9555	0.0000	0
201	PTGGTVCTTAQQNP	Sequence	PTGGAQQNP	PTGGTVCTTAQQNP	0.0000	97.1429	0.0110	93.3837	PTGGTVCTP	PTGGTVCTTAQQNP	0.0000	100.0000	0.0084	93.7011	PTGGTVCTP	PTGGTVCTTAQQNP	0.0000	100.0000	0.0044	97.7726	PTGGTVCTP	PTGGTVCTTAQQNP	0.0000	99.0000	0.0086	97.2103	0.0000	0
202	TGGTVCTTAQQNPN	Sequence	TTTAQQNPN	TGGTVCTTAQQNPN	0.0000	98.5714	0.0194	74.8742	TTTAQQNPN	TGGTVCTTAQQNPN	0.0000	100.0000	0.0081	94.3177	TTTAQQNPN	TGGTVCTTAQQNPN	0.0000	100.0000	0.0069	96.4558	TGGTVCTTN	TGGTVCTTAQQNPN	0.0000	100.0000	0.0133	95.6982	0.0000	0
203	GGTVCTTAQQNPNP	Sequence	GTAQQNPNP	GGTVCTTAQQNPNP	0.0000	90.7143	0.0126	90.3056	GTAQQNPNP	GGTVCTTAQQNPNP	0.0000	90.0000	0.0100	91.1098	GTAQQNPNP	GGTVCTTAQQNPNP	0.0000	100.0000	0.0063	96.7989	GTAQQNPNP	GGTVCTTAQQNPNP	0.0000	99.0000	0.0103	96.6708	0.0000	0
204	GTVCTTAQQNPNPG	Sequence	GTQQNPNPG	GTVCTTAQQNPNPG	0.0000	98.5714	0.0249	61.7315	GTVQNPNPG	GTVCTTAQQNPNPG	0.0000	100.0000	0.0204	72.8823	GTQQNPNPG	GTVCTTAQQNPNPG	0.0000	100.0000	0.0162	80.5196	GAQQNPNPG	GTVCTTAQQNPNPG	0.0000	99.0000	0.0226	85.4068	0.0000	0
205	TVCTTAQQNPNPGA	Sequence	TVQNPNPGA	TVCTTAQQNPNPGA	0.0000	72.6923	0.0242	63.4788	TQQNPNPGA	TVCTTAQQNPNPGA	0.0001	49.2500	0.0406	48.2826	TVQNPNPGA	TVCTTAQQNPNPGA	0.0000	71.2500	0.0210	69.3235	TQQNPNPGA	TVCTTAQQNPNPGA	0.0000	90.0000	0.0254	81.0851	0.0000	0
206	VCTTAQQNPNPGAA	Sequence	VQNPNPGAA	VCTTAQQNPNPGAA	0.0000	85.7143	0.0268	57.7792	VQNPNPGAA	VCTTAQQNPNPGAA	0.0000	67.5000	0.0192	74.8321	VQNPNPGAA	VCTTAQQNPNPGAA	0.0000	76.6667	0.0225	65.8589	VQNPNPGAA	VCTTAQQNPNPGAA	0.0000	85.7143	0.0282	76.6527	0.0000	0
207	CTTAQQNPNPGAAS	Sequence	CTPNPGAAS	CTTAQQNPNPGAAS	0.0000	81.2500	0.0418	32.8070	CTPNPGAAS	CTTAQQNPNPGAAS	0.0000	90.0000	0.0249	66.0018	CTPNPGAAS	CTTAQQNPNPGAAS	0.0000	92.5000	0.0266	57.6668	CTPNPGAAS	CTTAQQNPNPGAAS	0.0000	99.0000	0.0266	79.1426	0.0000	0
208	TTAQQNPNPGAASQ	Sequence	TTNPGAASQ	TTAQQNPNPGAASQ	0.0002	43.5455	0.0254	60.6939	TTAPGAASQ	TTAQQNPNPGAASQ	0.0000	85.0000	0.0134	85.2394	TPNPGAASQ	TTAQQNPNPGAASQ	0.0003	25.2667	0.0398	38.3696	TPNPGAASQ	TTAQQNPNPGAASQ	0.0000	83.5714	0.0210	87.8124	0.0001	0
209	TAQQNPNPGAASQQ	Sequence	TAQQNPSQQ	TAQQNPNPGAASQQ	0.0001	66.6667	0.0134	88.6995	TAPGAASQQ	TAQQNPNPGAASQQ	0.0000	90.0000	0.0086	93.3821	TAQGAASQQ	TAQQNPNPGAASQQ	0.0000	83.3333	0.0165	79.8014	TAQQNPNQQ	TAQQNPNPGAASQQ	0.0000	94.0000	0.0185	91.1386	0.0000	0
210	AQQNPNPGAASQQN	Sequence	AQQNPSQQN	AQQNPNPGAASQQN	0.0000	93.5714	0.0080	96.0469	AQQNPNPGN	AQQNPNPGAASQQN	0.0000	90.0000	0.0087	93.2456	APGAASQQN	AQQNPNPGAASQQN	0.0000	92.5000	0.0155	82.2415	AQQNPSQQN	AQQNPNPGAASQQN	0.0000	98.0000	0.0147	95.2241	0.0000	0
211	QQNPNPGAASQQNL	Sequence	QQNPNPQNL	QQNPNPGAASQQNL	0.0003	38.6429	0.0197	73.9937	QQNPSQQNL	QQNPNPGAASQQNL	0.0002	35.8462	0.0299	59.4368	QQNPNPGAL	QQNPNPGAASQQNL	0.0002	30.1765	0.0541	26.5057	QQNPNPQNL	QQNPNPGAASQQNL	0.0006	31.1860	0.0530	45.9611	0.0003	0
212	QNPNPGAASQQNLD	Sequence	QNAASQQNL	QNPNPGAASQQNL	0.0000	92.8571	0.0152	84.9181	QNPNPGANL	QNPNPGAASQQNL	0.0000	95.0000	0.0095	91.9582	NPNPGAASL	NPNPGAASQQNL	0.0000	90.0000	0.0172	78.0717	QNPNPGAAL	QNPNPGAASQQNL	0.0000	92.0000	0.0212	87.3983	0.0000	0
213	NPNPGAASQQNLDD	Sequence	NPNPGQQNL	NPNPGAASQQNL	0.0000	97.8571	0.0092	95.4625	NPNPGAASL	NPNPGAASQQNL	0.0000	100.0000	0.0070	95.4108	NPNPGAASL	NPNPGAASQQNL	0.0001	42.4000	0.0415	36.5358	NPNPGAASL	NPNPGAASQQNL	0.0000	74.2308	0.0284	76.4667	0.0000	0
214	PNPGAASQQNLDDM	Sequence	PNPGAASQM	PNPGAASQQNLDDM	0.0000	92.8571	0.0219	68.8339	PNPGAASQM	PNPGAASQQNLDDM	0.0000	100.0000	0.0083	93.9017	NPGAASQQM	NPGAASQQNLDDM	0.0000	90.0000	0.0227	65.5140	NPGAASQQM	NPGAASQQNLDDM	0.0000	94.0000	0.0274	77.9256	0.0000	0
215	NPGAASQQNLDDMT	Sequence	NSQQNLDDM	NPGAASQQNLDDM	0.0000	98.5714	0.0159	83.0829	NPGAASQQT	NPGAASQQNLDDMT	0.0000	100.0000	0.0084	93.7603	NPGAASQQT	NPGAASQQNLDDMT	0.0000	73.7500	0.0278	55.4203	NPGAASQQT	NPGAASQQNLDDMT	0.0000	94.0000	0.0262	79.8620	0.0000	0
216	PGAASQQNLDDMTL	Sequence	GAASQQNLL	GAASQQNLDDMTL	0.0000	88.5714	0.0221	68.3365	PQNLDDMTL	PGAASQQNLDDMTL	0.0000	90.0000	0.0243	66.9188	PGAASQQTL	PGAASQQNLDDMTL	0.0000	83.3333	0.0194	72.8876	PGAASQQTL	PGAASQQNLDDMTL	0.0000	85.0000	0.0344	67.3363	0.0000	0
217	GAASQQNLDDMTLK	Sequence	GAADDMTLK	GAASQQNLDDMTLK	0.0002	39.8462	0.0366	39.8363	GALDDMTLK	GAASQQNLDDMTLK	0.0000	70.0000	0.0216	70.9276	GAASQMTLK	GAASQQNLDDMTLK	0.0000	83.3333	0.0148	84.1391	GAASQQMTL	GAASQQNLDDMTL	0.0000	93.0000	0.0234	84.1472	0.0001	0
218	AASQQNLDDMTLKD	Sequence	AASDDMTLK	AASQQNLDDMTLK	0.0000	71.9231	0.0276	56.0749	ALDDMTLKD	AASQQNLDDMTLKD	0.0000	85.0000	0.0178	77.2765	AQNLDDMTL	AASQQNLDDMTL	0.0000	92.5000	0.0115	91.5210	AASQQNMTL	AASQQNLDDMTL	0.0000	97.0000	0.0188	90.8051	0.0000	0
219	ASQQNLDDMTLKDL	Sequence	ASDMTLKDL	ASQQNLDDMTLKDL	0.0001	58.4000	0.0475	26.5529	ASQQTLKDL	ASQQNLDDMTLKDL	0.0000	85.0000	0.0294	60.0039	ASQQNLDDL	ASQQNLDDMTLKDL	0.0000	85.0000	0.0191	73.5161	ASQQNLKDL	ASQQNLDDMTLKDL	0.0000	90.0000	0.0352	66.2244	0.0000	0
220	SQQNLDDMTLKDLM	Sequence	SQQNLDDLM	SQQNLDDMTLKDLM	0.0002	44.7000	0.0823	9.5895	SQMTLKDLM	SQQNLDDMTLKDLM	0.0000	68.3333	0.0544	38.4011	SQMTLKDLM	SQQNLDDMTLKDLM	0.0000	66.0000	0.0334	46.2828	SQMTLKDLM	SQQNLDDMTLKDLM	0.0001	55.5172	0.0824	26.9514	0.0001	0
221	QQNLDDMTLKDLMS	Sequence	QQNLDDMTS	QQNLDDMTLKDLMS	0.0000	93.5714	0.0321	47.3476	QQNLDDMTS	QQNLDDMTLKDLMS	0.0000	95.0000	0.0220	70.3000	QQNLDDMTL	QQNLDDMTLKDL	0.0000	95.0000	0.0121	90.4411	QQNLDDMTM	QQNLDDMTLKDLM	0.0000	92.0000	0.0391	61.0158	0.0000	0
222	QNLDDMTLKDLMSS	Sequence	QTLKDLMSS	QNLDDMTLKDLMSS	0.0000	83.7500	0.0353	41.8668	QTLKDLMSS	QNLDDMTLKDLMSS	0.0000	87.5000	0.0305	58.6423	QTLKDLMSS	QNLDDMTLKDLMSS	0.0000	100.0000	0.0115	91.6337	QTLKDLMSS	QNLDDMTLKDLMSS	0.0000	98.0000	0.0290	75.5194	0.0000	0
223	NLDDMTLKDLMSSV	Sequence	NLDDMTLKV	NLDDMTLKDLMSSV	0.0012	16.9147	0.1222	4.5454	NLDDMTLSV	NLDDMTLKDLMSSV	0.0042	9.9313	0.2645	6.9938	NLDDMTSSV	NLDDMTLKDLMSSV	0.0000	60.7143	0.0342	45.1930	NLKDLMSSV	NLDDMTLKDLMSSV	0.0005	33.5946	0.1101	17.3734	0.0015	0
224	LDDMTLKDLMSSVE	Sequence	LDDMTSSVE	LDDMTLKDLMSSVE	0.0000	95.7143	0.0369	39.3567	LLKDLMSSV	LDDMTLKDLMSSV	0.0000	80.0000	0.0553	37.9258	LLKDLMSSV	LDDMTLKDLMSSV	0.0000	100.0000	0.0158	81.5614	LLKDLMSSV	LDDMTLKDLMSSV	0.0000	96.0000	0.0413	58.4107	0.0000	0
225	DDMTLKDLMSSVEK	Sequence	DDMTSSVEK	DDMTLKDLMSSVEK	0.0000	82.5000	0.0329	45.8317	DDMTSSVEK	DDMTLKDLMSSVEK	0.0000	90.0000	0.0233	68.3160	DDMTSSVEK	DDMTLKDLMSSVEK	0.0000	92.5000	0.0125	89.6122	DDMTLKVEK	DDMTLKDLMSSVEK	0.0000	94.0000	0.0278	77.2589	0.0000	0
226	DMTLKDLMSSVEKD	Sequence	DMLMSSVEK	DMTLKDLMSSVEK	0.0000	97.8571	0.0229	66.4160	DLMSSVEKD	DMTLKDLMSSVEKD	0.0000	100.0000	0.0234	68.1688	DLKDLMSSV	DMTLKDLMSSV	0.0000	100.0000	0.0112	92.2844	DMKDLMSSV	DMTLKDLMSSV	0.0000	97.0000	0.0323	70.3113	0.0000	0
227	MTLKDLMSSVEKDM	Sequence	MTLKDLMSM	MTLKDLMSSVEKDM	0.0001	60.7143	0.0610	16.9287	MTLKDLMSM	MTLKDLMSSVEKDM	0.0000	64.3750	0.0908	24.4546	MTLKDLMSM	MTLKDLMSSVEKDM	0.0000	61.4286	0.0508	28.6324	MTLKDLMSM	MTLKDLMSSVEKDM	0.0001	63.1818	0.1003	20.1501	0.0001	0
228	TLKDLMSSVEKDMR	Sequence	TSSVEKDMR	TLKDLMSSVEKDMR	0.0001	65.0000	0.0265	58.2957	TLKDLMSSR	TLKDLMSSVEKDMR	0.0000	56.8182	0.0308	58.3396	TLKDLMSSR	TLKDLMSSVEKDMR	0.0000	73.7500	0.0196	72.5252	TLKDLMSSR	TLKDLMSSVEKDMR	0.0000	71.9231	0.0520	46.8923	0.0000	0
229	LKDLMSSVEKDMRQ	Sequence	LSVEKDMRQ	LKDLMSSVEKDMRQ	0.0000	77.2727	0.0207	71.7175	LSVEKDMRQ	LKDLMSSVEKDMRQ	0.0000	95.0000	0.0119	87.7867	LSVEKDMRQ	LKDLMSSVEKDMRQ	0.0000	100.0000	0.0107	93.2298	LKDEKDMRQ	LKDLMSSVEKDMRQ	0.0000	96.0000	0.0209	87.8183	0.0000	0
230	KDLMSSVEKDMRQL	Sequence	KVEKDMRQL	KDLMSSVEKDMRQL	0.0001	61.6667	0.0281	54.9017	KVEKDMRQL	KDLMSSVEKDMRQL	0.0000	61.2500	0.0470	43.1771	KVEKDMRQL	KDLMSSVEKDMRQL	0.0000	58.8889	0.0267	57.4237	DLMSSVRQL	DLMSSVEKDMRQL	0.0001	58.4483	0.0626	38.3189	0.0001	0
231	DLMSSVEKDMRQLQ	Sequence	DLMSSVQLQ	DLMSSVEKDMRQLQ	0.0000	82.5000	0.0251	61.2613	DLMSSVEQL	DLMSSVEKDMRQL	0.0000	67.5000	0.0389	49.8016	DEKDMRQLQ	DLMSSVEKDMRQLQ	0.0000	90.0000	0.0159	81.1844	DLMSSVRQL	DLMSSVEKDMRQL	0.0001	68.1250	0.0548	44.3336	0.0000	0
232	LMSSVEKDMRQLQA	Sequence	LMDMRQLQA	LMSSVEKDMRQLQA	0.0001	50.1613	0.0858	8.8638	LMSSVQLQA	LMSSVEKDMRQLQA	0.0003	27.2581	0.2025	10.1864	LMSSRQLQA	LMSSVEKDMRQLQA	0.0000	90.0000	0.0278	55.3298	LMSMRQLQA	LMSSVEKDMRQLQA	0.0001	58.1034	0.1188	15.3444	0.0001	0
233	MSSVEKDMRQLQAE	Sequence	MSDMRQLQA	MSSVEKDMRQLQA	0.0000	73.4615	0.0568	19.3301	MSMRQLQAE	MSSVEKDMRQLQAE	0.0000	95.0000	0.0245	66.5681	MSMRQLQAE	MSSVEKDMRQLQAE	0.0000	95.0000	0.0230	64.8132	MSMRQLQAE	MSSVEKDMRQLQAE	0.0000	95.0000	0.0539	45.1374	0.0000	0
234	SSVEKDMRQLQAET	Sequence	SSVEKDMET	SSVEKDMRQLQAET	0.0000	74.6154	0.0300	51.2996	SSVEKDMET	SSVEKDMRQLQAET	0.0000	72.5000	0.0306	58.5590	SSRQLQAET	SSVEKDMRQLQAET	0.0000	90.0000	0.0290	53.3930	SMRQLQAET	SSVEKDMRQLQAET	0.0000	79.0000	0.0452	53.8138	0.0000	0
235	SVEKDMRQLQAETN	Sequence	SVEKQAETN	SVEKDMRQLQAETN	0.0000	92.1429	0.0182	77.8052	SVQLQAETN	SVEKDMRQLQAETN	0.0000	100.0000	0.0120	87.6831	SVEKDMRQL	SVEKDMRQL	0.0000	100.0000	0.0123	89.9883	SRQLQAETN	SVEKDMRQLQAETN	0.0000	98.0000	0.0230	84.8223	0.0000	0
236	VEKDMRQLQAETND	Sequence	VEDMRQLQA	VEKDMRQLQA	0.0000	99.2857	0.0086	95.7505	VQLQAETND	VEKDMRQLQAETND	0.0000	100.0000	0.0072	95.2623	VEKDRQLQA	VEKDMRQLQA	0.0000	100.0000	0.0075	96.1490	VEKDRQLQA	VEKDMRQLQA	0.0000	98.0000	0.0181	91.6687	0.0000	0
237	EKDMRQLQAETNDL	Sequence	EKDMRQLQL	EKDMRQLQAETNDL	0.0000	73.4615	0.0248	61.9530	ELQAETNDL	EKDMRQLQAETNDL	0.0000	72.5000	0.0246	66.4254	EKDMRQLQL	EKDMRQLQAETNDL	0.0000	72.5000	0.0251	60.5887	EKDMRQLQL	EKDMRQLQAETNDL	0.0010	24.6809	0.0891	24.0780	0.0003	0
238	KDMRQLQAETNDLV	Sequence	KQAETNDLV	KDMRQLQAETNDLV	0.0001	69.3333	0.0429	31.5000	KQAETNDLV	KDMRQLQAETNDLV	0.0004	25.9024	0.1071	20.8086	KDMRQLQAV	KDMRQLQAETNDLV	0.0000	78.3333	0.0266	57.7177	KDMRQLQAV	KDMRQLQAETNDLV	0.0000	80.0000	0.0687	34.2271	0.0001	0
239	DMRQLQAETNDLVT	Sequence	DMRTNDLVT	DMRQLQAETNDLVT	0.0000	93.5714	0.0247	62.2152	DMRQLQAET	DMRQLQAETNDLVT	0.0000	95.0000	0.0250	65.8784	DMRQNDLVT	DMRQLQAETNDLVT	0.0000	92.5000	0.0231	64.6914	DMRQLQLVT	DMRQLQAETNDLVT	0.0001	68.4375	0.0812	27.5106	0.0000	0
240	MRQLQAETNDLVTN	Sequence	METNDLVTN	MRQLQAETNDLVTN	0.0000	98.5714	0.0199	73.4833	MQAETNDLV	MRQLQAETNDLV	0.0000	100.0000	0.0252	65.4845	MRAETNDLV	MRQLQAETNDLV	0.0000	95.0000	0.0172	78.0087	MRQLQAETL	MRQLQAETNDL	0.0000	93.0000	0.0438	55.3480	0.0000	0
241	RQLQAETNDLVTNV	Sequence	RTNDLVTNV	RQLQAETNDLVTNV	0.0001	59.4000	0.0410	33.7345	RQLDLVTNV	RQLQAETNDLVTNV	0.0036	10.6396	0.2732	6.6547	RTNDLVTNV	RQLQAETNDLVTNV	0.0000	70.0000	0.0289	53.4169	RQNDLVTNV	RQLQAETNDLVTNV	0.0000	73.0769	0.0469	51.9860	0.0009	0
242	QLQAETNDLVTNVY	Sequence	QLDLVTNVY	QLQAETNDLVTNVY	0.1287	1.0761	0.3123	0.6701	QLNDLVTNV	QLQAETNDLVTNV	0.0000	59.0909	0.0729	29.9975	QLDLVTNVY	QLQAETNDLVTNVY	0.0000	76.6667	0.0191	73.5619	QLDLVTNVY	QLQAETNDLVTNVY	0.0000	70.0000	0.0296	74.5823	0.0322	1
243	LQAETNDLVTNVYD	Sequence	LQDLVTNVY	LQAETNDLVTNVY	0.0004	29.4828	0.0801	10.1078	LQAETVTNV	LQAETNDLVTNV	0.0000	90.0000	0.0443	45.2039	LQAETTNVY	LQAETNDLVTNVY	0.0000	95.0000	0.0130	88.2874	LQAETTNVY	LQAETNDLVTNVY	0.0000	97.0000	0.0227	85.2722	0.0001	0
244	QAETNDLVTNVYDA	Sequence	QADLVTNVY	QAETNDLVTNVY	0.0002	40.6154	0.0610	16.9533	QLVTNVYDA	QAETNDLVTNVYDA	0.0000	80.0000	0.0628	34.0965	QAETNDLVA	QAETNDLVTNVYDA	0.0000	95.0000	0.0158	81.6556	QAETNDLVA	QAETNDLVTNVYDA	0.0000	95.0000	0.0280	77.0977	0.0001	0
245	AETNDLVTNVYDAR	Sequence	AETNDLVTR	AETNDLVTNVYDAR	0.0001	67.3333	0.0403	34.5917	AETNDLVTR	AETNDLVTNVYDAR	0.0000	85.0000	0.0253	65.4504	AETNDLVTR	AETNDLVTNVYDAR	0.0000	83.3333	0.0119	90.8881	AETNDLVTR	AETNDLVTNVYDAR	0.0000	96.0000	0.0179	91.9612	0.0000	0
246	ETNDLVTNVYDARE	Sequence	ETDLVTNVY	ETNDLVTNVY	0.0009	20.0986	0.0962	7.1053	ETNDLVTNE	ETNDLVTNVYDARE	0.0000	90.0000	0.0125	86.7828	ETNDLVTNE	ETNDLVTNVYDARE	0.0000	95.0000	0.0078	95.9864	ETNDLVARE	ETNDLVTNVYDARE	0.0000	97.0000	0.0145	95.3190	0.0002	0
247	TNDLVTNVYDAREY	Sequence	TNDLVTNEY	TNDLVTNVYDAREY	0.0610	1.7551	0.2089	1.5510	TNDLVTREY	TNDLVTNVYDAREY	0.0000	95.0000	0.0154	81.4694	TNDLVTNEY	TNDLVTNVYDAREY	0.0000	83.3333	0.0121	90.3105	TNDLVTNEY	TNDLVTNVYDAREY	0.0000	86.4286	0.0187	90.9059	0.0153	1
248	NDLVTNVYDAREYT	Sequence	NVYDAREYT	NDLVTNVYDAREYT	0.0000	77.7273	0.0290	53.1950	NVYDAREYT	NDLVTNVYDAREYT	0.0000	65.8333	0.0351	53.6024	NVYDAREYT	NDLVTNVYDAREYT	0.0000	90.0000	0.0151	83.4361	NVYDAREYT	NDLVTNVYDAREYT	0.0000	91.0000	0.0225	85.5590	0.0000	0
249	DLVTNVYDAREYTR	Sequence	DLDAREYTR	DLVTNVYDAREYTR	0.0001	57.0000	0.0328	46.0314	DLVTNVYTR	DLVTNVYDAREYTR	0.0000	85.0000	0.0238	67.7007	DYDAREYTR	DLVTNVYDAREYTR	0.0000	92.5000	0.0111	92.3655	DYDAREYTR	DLVTNVYDAREYTR	0.0001	68.7500	0.0273	78.1473	0.0000	0
250	LVTNVYDAREYTRR	Sequence	LVTNEYTRR	LVTNVYDAREYTRR	0.0000	89.2857	0.0310	49.2767	LVTNVYTRR	LVTNVYDAREYTRR	0.0000	87.5000	0.0241	67.1715	LDAREYTRR	LVTNVYDAREYTRR	0.0000	95.0000	0.0120	90.6428	LVTNVYTRR	LVTNVYDAREYTRR	0.0000	97.0000	0.0183	91.3925	0.0000	0
251	VTNVYDAREYTRRA	Sequence	VTNEYTRRA	VTNVYDAREYTRRA	0.0000	71.5385	0.0450	29.1775	VTNEYTRRA	VTNVYDAREYTRRA	0.0000	87.5000	0.0225	69.4991	VAREYTRRA	VTNVYDAREYTRRA	0.0000	85.0000	0.0267	57.5141	VAREYTRRA	VTNVYDAREYTRRA	0.0000	82.1429	0.0431	56.2318	0.0000	0
252	TNVYDAREYTRRAI	Sequence	TNVYDAREI	TNVYDAREYTRRAI	0.0000	86.4286	0.0309	49.4027	NVYDAREYI	NVYDAREYTRRAI	0.0000	90.0000	0.0330	55.7616	TREYTRRAI	TNVYDAREYTRRAI	0.0000	70.0000	0.0457	32.5903	TREYTRRAI	TNVYDAREYTRRAI	0.0001	69.0625	0.0861	25.3160	0.0000	0
253	NVYDAREYTRRAID	Sequence	NVYDAREAI	NVYDAREYTRRAI	0.0000	91.4286	0.0216	69.5645	NVYDARTRR	NVYDAREYTRR	0.0000	87.5000	0.0265	63.7837	NVYDARRAI	NVYDAREYTRRAI	0.0000	90.0000	0.0327	47.2568	NVYDTRRAI	NVYDAREYTRRAI	0.0000	87.1429	0.0591	40.8576	0.0000	0
254	VYDAREYTRRAIDQ	Sequence	VYDAREYTQ	VYDAREYTRRAIDQ	0.0000	94.2857	0.0170	80.6952	VYDAREYTQ	VYDAREYTRRAIDQ	0.0000	100.0000	0.0103	90.7070	VYDATRRAI	VYDAREYTRRAI	0.0000	95.0000	0.0184	75.2834	VYDAREYTQ	VYDAREYTRRAIDQ	0.0000	89.2857	0.0319	71.0543	0.0000	0
255	YDAREYTRRAIDQI	Sequence	YTRRAIDQI	YDAREYTRRAIDQI	0.0000	74.2308	0.0436	30.6553	YDAREYTQI	YDAREYTRRAIDQI	0.0000	78.3333	0.0304	58.8348	YTRRAIDQI	YDAREYTRRAIDQI	0.0000	78.3333	0.0435	34.5472	YTRRAIDQI	YDAREYTRRAIDQI	0.0000	73.8462	0.0724	32.0381	0.0000	0
256	DAREYTRRAIDQIL	Sequence	DAREYTRRL	DAREYTRRAIDQIL	0.0000	74.6154	0.0255	60.3458	DAREIDQIL	DAREYTRRAIDQIL	0.0000	90.0000	0.0164	79.6475	DAREYTQIL	DAREYTRRAIDQIL	0.0001	34.7273	0.0517	27.9908	DAREYTQIL	DAREYTRRAIDQIL	0.0030	14.9649	0.1374	11.8214	0.0008	0
257	AREYTRRAIDQILQ	Sequence	AREYTQILQ	AREYTRRAIDQILQ	0.0000	93.5714	0.0218	69.0885	ARAIDQILQ	AREYTRRAIDQILQ	0.0000	100.0000	0.0118	87.9653	AREYTRRAL	AREYTRRAIDQIL	0.0000	80.0000	0.0267	57.4161	AREYTRRAL	AREYTRRAIDQIL	0.0000	90.0000	0.0495	49.2993	0.0000	0
258	REYTRRAIDQILQL	Sequence	REYDQILQL	REYTRRAIDQILQL	0.0003	35.1667	0.0402	34.7242	RAIDQILQL	REYTRRAIDQILQL	0.0019	13.9410	0.0873	25.3865	RAIDQILQL	REYTRRAIDQILQL	0.0005	20.8214	0.0785	16.1404	REYTRRLQL	REYTRRAIDQILQL	0.0022	17.4706	0.1727	7.5993	0.0012	0
259	EYTRRAIDQILQLV	Sequence	EYDQILQLV	EYTRRAIDQILQLV	0.0007	22.8246	0.1452	3.2071	EIDQILQLV	EYTRRAIDQILQLV	0.0001	51.0000	0.0925	24.0130	EYDQILQLV	EYTRRAIDQILQLV	0.0000	70.0000	0.0279	55.2488	EYDQILQLV	EYTRRAIDQILQLV	0.0002	44.7857	0.0724	32.0226	0.0002	0
260	YTRRAIDQILQLVK	Sequence	YTQILQLVK	YTRRAIDQILQLVK	0.0005	28.6667	0.1272	4.1899	YTIDQILQL	YTRRAIDQILQL	0.0000	65.0000	0.0803	27.4778	YTRRAQLVK	YTRRAIDQILQLVK	0.0000	80.0000	0.0396	38.5127	YTRDQILQL	YTRRAIDQILQL	0.0000	78.0000	0.0685	34.3697	0.0001	0
261	TRRAIDQILQLVKG	Sequence	TIDQILQLV	TRRAIDQILQLV	0.0000	94.2857	0.0246	62.4977	TRIDQILQL	TRRAIDQILQL	0.0000	90.0000	0.0211	71.7362	TRRAIDQIL	TRRAIDQIL	0.0000	85.0000	0.0203	70.8509	TRRDQILQL	TRRAIDQILQL	0.0000	84.2857	0.0418	57.8247	0.0000	0
262	RRAIDQILQLVKGF	Sequence	RRAIDQILF	RRAIDQILQLVKGF	0.0001	62.1429	0.0345	43.1057	RILQLVKGF	RRAIDQILQLVKGF	0.0000	75.0000	0.0363	52.4016	RRAQLVKGF	RRAIDQILQLVKGF	0.0000	50.3846	0.0314	49.2744	RRLQLVKGF	RRAIDQILQLVKGF	0.0001	66.2500	0.0523	46.6022	0.0000	0
263	RAIDQILQLVKGFE	Sequence	RAIDQILQF	RAIDQILQLVKGF	0.0000	76.3636	0.0247	62.3237	RAIDQILQE	RAIDQILQLVKGFE	0.0000	63.1250	0.0402	48.6512	RAIDQILQE	RAIDQILQLVKGFE	0.0000	81.6667	0.0213	68.6449	RAIDQILQL	RAIDQILQL	0.0000	84.2857	0.0324	70.2913	0.0000	0
264	AIDQILQLVKGFER	Sequence	AIDQILQLR	AIDQILQLVKGFER	0.0009	20.0282	0.0423	32.1275	AIDQILQER	AIDQILQLVKGFER	0.0000	63.1250	0.0259	64.5064	AIDQILQER	AIDQILQLVKGFER	0.0000	73.7500	0.0116	91.4695	AQLVKGFER	AIDQILQLVKGFER	0.0000	83.5714	0.0257	80.6501	0.0002	0
265	IDQILQLVKGFERF	Sequence	IDQKGFERF	IDQILQLVKGFERF	0.0001	50.6452	0.0374	38.7176	ILVKGFERF	IDQILQLVKGFERF	0.0000	63.7500	0.0401	48.7531	ILVKGFERF	IDQILQLVKGFERF	0.0000	92.5000	0.0158	81.5614	IDQKGFERF	IDQILQLVKGFERF	0.0000	70.7692	0.0442	54.9053	0.0001	0
266	DQILQLVKGFERFQ	Sequence	DQIKGFERF	DQILQLVKGFERF	0.0000	92.1429	0.0164	81.9780	DQILQLVKQ	DQILQLVKGFERFQ	0.0000	95.0000	0.0142	83.6162	DQIKGFERF	DQILQLVKGFERF	0.0000	95.0000	0.0082	95.7977	DQIKGFERF	DQILQLVKGFERF	0.0000	81.4286	0.0285	76.2016	0.0000	0
267	QILQLVKGFERFQK	Sequence	QILQERFQK	QILQLVKGFERFQK	0.0000	77.2727	0.0224	67.5464	QILQERFQK	QILQLVKGFERFQK	0.0000	69.1667	0.0252	65.5559	QILQERFQK	QILQLVKGFERFQK	0.0000	95.0000	0.0118	90.9672	QILQLRFQK	QILQLVKGFERFQK	0.0000	95.0000	0.0280	77.0760	0.0000	0
0	MDFFNKFSQGLAE	Sequence	MDFSQGLAE	MDFFNKFSQGLAE	0.0000	85.7143	0.0370	39.2047	MDFSQGLAE	MDFFNKFSQGLAE	0.0000	87.5000	0.0340	54.6716	MKFSQGLAE	MDFFNKFSQGLAE	0.0000	92.5000	0.0210	69.1611	MDFFNKFSL	MDFFNKFSQGL	0.0000	82.1429	0.0652	36.5160	0.0000	0
1	DFFNKFSQGLAES	Sequence	DFFNKFSQS	DFFNKFSQGLAES	0.0000	96.4286	0.0218	69.0338	DFFQGLAES	DFFNKFSQGLAES	0.0000	82.5000	0.0267	63.4747	DFFNKFSQL	DFFNKFSQGL	0.0000	92.5000	0.0137	86.8364	DFFNKFSQL	DFFNKFSQGL	0.0002	46.0769	0.0669	35.3491	0.0001	0
2	FFNKFSQGLAESS	Sequence	FSQGLAESS	FFNKFSQGLAESS	0.0000	78.6364	0.0368	39.5760	FSQGLAESS	FFNKFSQGLAESS	0.0000	87.5000	0.0322	56.6698	FSQGLAESS	FFNKFSQGLAESS	0.0000	92.5000	0.0197	72.2500	FFNKFSQSS	FFNKFSQGLAESS	0.0000	74.6154	0.0510	47.9009	0.0000	0
3	FNKFSQGLAESST	Sequence	FNKFSQSST	FNKFSQGLAESST	0.0000	96.4286	0.0235	64.8825	FQGLAESST	FNKFSQGLAESST	0.0000	85.0000	0.0335	55.1490	FQGLAESST	FNKFSQGLAESST	0.0000	95.0000	0.0174	77.7156	FNKFSQSST	FNKFSQGLAESST	0.0000	82.1429	0.0539	45.1700	0.0000	0
4	NKFSQGLAESSTP	Sequence	NKFSQGSTP	NKFSQGLAESSTP	0.0000	92.1429	0.0154	84.3422	NGLAESSTP	NKFSQGLAESSTP	0.0000	95.0000	0.0161	80.3205	NKFSQGSTP	NKFSQGLAESSTP	0.0000	90.0000	0.0145	84.8472	NKFSQGLTP	NKFSQGLAESSTP	0.0000	84.2857	0.0263	79.6279	0.0000	0
5	KFSQGLAESSTPK	Sequence	KLAESSTPK	KFSQGLAESSTPK	0.0001	54.5161	0.0560	19.8333	KLAESSTPK	KFSQGLAESSTPK	0.0001	40.7500	0.0568	37.1070	KLAESSTPK	KFSQGLAESSTPK	0.0000	71.2500	0.0257	59.3554	KLAESSTPK	KFSQGLAESSTPK	0.0000	87.8571	0.0269	78.7550	0.0001	0
6	FSQGLAESSTPKS	Sequence	FSESSTPKS	FSQGLAESSTPKS	0.0009	19.3086	0.0637	15.6822	FLAESSTPK	FSQGLAESSTPK	0.0000	72.5000	0.0496	41.4324	FAESSTPKS	FSQGLAESSTPKS	0.0000	85.0000	0.0216	67.8950	FAESSTPKS	FSQGLAESSTPKS	0.0000	96.0000	0.0252	81.4312	0.0002	0
7	SQGLAESSTPKSS	Sequence	SQSSTPKSS	SQGLAESSTPKSS	0.0000	87.1429	0.0183	77.5757	SQSSTPKSS	SQGLAESSTPKSS	0.0000	78.3333	0.0239	67.4866	SQSSTPKSS	SQGLAESSTPKSS	0.0000	85.0000	0.0156	82.0428	SESSTPKSS	SQGLAESSTPKSS	0.0000	87.1429	0.0210	87.7027	0.0000	0
8	QGLAESSTPKSSI	Sequence	QSSTPKSSI	QGLAESSTPKSSI	0.0002	43.6364	0.0340	44.0154	GLAESSTSI	GLAESSTPKSSI	0.0001	39.5556	0.1404	15.6791	QSSTPKSSI	QGLAESSTPKSSI	0.0001	38.1429	0.0427	35.3540	QGLTPKSSI	QGLAESSTPKSSI	0.0002	44.0000	0.0489	49.8418	0.0002	0
9	GLAESSTPKSSIY	Sequence	GSTPKSSIY	GLAESSTPKSSIY	0.0686	1.6327	0.2108	1.5207	GLAESSTIY	GLAESSTPKSSIY	0.0003	29.2400	0.1213	18.3684	GLAPKSSIY	GLAESSTPKSSIY	0.0000	55.0000	0.0294	52.6953	GLAPKSSIY	GLAESSTPKSSIY	0.0001	59.8276	0.0351	66.3830	0.0173	1
10	LAESSTPKSSIYY	Sequence	LAESSTIYY	LAESSTPKSSIYY	0.4545	0.3381	0.4606	0.2188	LTPKSSIYY	LAESSTPKSSIYY	0.0000	65.8333	0.0285	61.2189	LAESSTPKY	LAESSTPKSSIYY	0.0000	58.8889	0.0277	55.5390	LAPKSSIYY	LAESSTPKSSIYY	0.0000	77.0000	0.0292	75.2279	0.1136	1
11	AESSTPKSSIYYS	Sequence	ATPKSSIYY	AESSTPKSSIYY	0.0032	9.3317	0.0842	9.1760	ATPKSSIYY	AESSTPKSSIYY	0.0000	87.5000	0.0235	68.0589	APKSSIYYS	AESSTPKSSIYYS	0.0003	25.2333	0.0693	19.1291	APKSSIYYS	AESSTPKSSIYYS	0.0000	69.3750	0.0428	56.6276	0.0009	0
12	ESSTPKSSIYYSE	Sequence	ESSTPSIYY	ESSTPKSSIYY	0.0028	10.1448	0.1049	6.0802	ESSTPKSSE	ESSTPKSSIYYSE	0.0000	90.0000	0.0176	77.5980	ESSTPKSSE	ESSTPKSSIYYSE	0.0000	90.0000	0.0158	81.4901	ESSTPKSSE	ESSTPKSSIYYSE	0.0000	89.2857	0.0300	73.9226	0.0007	0
13	SSTPKSSIYYSEE	Sequence	SSTPSSIYY	SSTPKSSIYY	0.0014	15.0872	0.0780	10.6576	SSTPKSSEE	SSTPKSSIYYSEE	0.0000	87.5000	0.0199	73.7203	SSTPKSSIE	SSTPKSSIYYSEE	0.0000	76.6667	0.0201	71.3486	SSTPKSSEE	SSTPKSSIYYSEE	0.0000	87.8571	0.0293	74.9923	0.0004	0
14	STPKSSIYYSEEK	Sequence	STPKSSIYK	STPKSSIYYSEEK	0.0025	10.7931	0.0755	11.3617	STPKSSIEK	STPKSSIYYSEEK	0.0000	65.8333	0.0258	64.6989	TPKSSSEEK	TPKSSIYYSEEK	0.0000	61.4286	0.0255	59.8021	STPKSSIYK	STPKSSIYYSEEK	0.0000	86.4286	0.0268	78.8977	0.0006	0
15	TPKSSIYYSEEKD	Sequence	TSIYYSEEK	TPKSSIYYSEEK	0.0000	93.5714	0.0239	64.1411	TPKSSIEEK	TPKSSIYYSEEK	0.0000	95.0000	0.0128	86.2487	TPKSSSEEK	TPKSSIYYSEEK	0.0000	59.4444	0.0287	53.7735	TPKSSIYYD	TPKSSIYYSEEKD	0.0000	86.4286	0.0338	68.2204	0.0000	0
16	PKSSIYYSEEKDP	Sequence	PYYSEEKDP	PKSSIYYSEEKDP	0.0000	99.2857	0.0144	86.5520	SIYYSEEKP	SIYYSEEKDP	0.0000	100.0000	0.0112	89.0729	PYYSEEKDP	PKSSIYYSEEKDP	0.0000	100.0000	0.0061	96.8767	PKSSIYYSP	PKSSIYYSEEKDP	0.0000	100.0000	0.0111	96.4169	0.0000	0
17	KSSIYYSEEKDPD	Sequence	KSSYYSEEK	KSSIYYSEEK	0.0000	98.5714	0.0225	67.3275	KSIYYSEEK	KSSIYYSEEK	0.0000	100.0000	0.0154	81.5896	KYSEEKDPD	KSSIYYSEEKDPD	0.0000	100.0000	0.0083	95.7537	KYSEEKDPD	KSSIYYSEEKDPD	0.0000	100.0000	0.0152	95.0858	0.0000	0
18	SSIYYSEEKDPDT	Sequence	SSEEKDPDT	SSIYYSEEKDPDT	0.0000	79.0909	0.0358	41.1477	SSIYYSEET	SSIYYSEEKDPDT	0.0000	87.5000	0.0289	60.6520	SSIEKDPDT	SSIYYSEEKDPDT	0.0000	95.0000	0.0137	86.7640	SSIEKDPDT	SSIYYSEEKDPDT	0.0000	98.0000	0.0189	90.7429	0.0000	0
19	SIYYSEEKDPDTK	Sequence	SIEKDPDTK	SIYYSEEKDPDTK	0.0007	23.0800	0.0428	31.6048	SIYKDPDTK	SIYYSEEKDPDTK	0.0001	37.4000	0.0308	58.3654	SIYKDPDTK	SIYYSEEKDPDTK	0.0000	67.0000	0.0152	83.1100	SIYKDPDTK	SIYYSEEKDPDTK	0.0000	87.8571	0.0138	95.5363	0.0002	0
20	IYYSEEKDPDTKK	Sequence	YSEDPDTKK	YSEEKDPDTKK	0.0007	22.7719	0.0357	41.1782	IYYDPDTKK	IYYSEEKDPDTKK	0.0001	49.0000	0.0149	82.3434	IYYDPDTKK	IYYSEEKDPDTKK	0.0000	60.0000	0.0109	92.6899	IYYDPDTKK	IYYSEEKDPDTKK	0.0000	74.6154	0.0126	95.9074	0.0002	0
21	YYSEEKDPDTKKD	Sequence	YSEDPDTKK	YSEEKDPDTKK	0.0001	61.6667	0.0184	77.2095	YYSDPDTKK	YYSEEKDPDTKK	0.0000	90.0000	0.0078	94.7451	YEKDPDTKK	YYSEEKDPDTKK	0.0000	90.0000	0.0080	95.9230	YYDPDTKKD	YYSEEKDPDTKKD	0.0000	88.5714	0.0132	95.7102	0.0000	0
22	YSEEKDPDTKKDE	Sequence	YSEDPDTKK	YSEEKDPDTKK	0.0004	30.7857	0.0282	54.8427	YSKDPDTKK	YSEEKDPDTKK	0.0000	90.0000	0.0067	95.6129	YSKDPDTKK	YSEEKDPDTKK	0.0000	95.0000	0.0061	96.8859	YEKDPDTKK	YSEEKDPDTKK	0.0000	95.0000	0.0099	96.8023	0.0001	0
23	SEEKDPDTKKDEA	Sequence	SPDTKKDEA	SEEKDPDTKKDEA	0.0001	71.1538	0.0125	90.5081	SPDTKKDEA	SEEKDPDTKKDEA	0.0000	82.5000	0.0061	96.0073	SPDTKKDEA	SEEKDPDTKKDEA	0.0004	22.2143	0.0361	42.6285	SPDTKKDEA	SEEKDPDTKKDEA	0.0006	29.7273	0.0313	71.9760	0.0003	0
24	EEKDPDTKKDEAI	Sequence	EEKDPDTKI	EEKDPDTKKDEAI	0.0001	57.4000	0.0131	89.4153	EEKDPDTAI	EEKDPDTKKDEAI	0.0000	69.1667	0.0090	92.7228	EEKDPDTAI	EEKDPDTKKDEAI	0.0001	34.6364	0.0184	75.1817	EEKKKDEAI	EEKDPDTKKDEAI	0.0005	33.1892	0.0397	60.2775	0.0002	0
25	EKDPDTKKDEAIE	Sequence	ETKKDEAIE	EKDPDTKKDEAIE	0.0000	89.2857	0.0096	95.2265	EKDPDTEAI	EKDPDTKKDEAI	0.0000	95.0000	0.0054	96.4626	ETKKDEAIE	EKDPDTKKDEAIE	0.0000	95.0000	0.0073	96.2820	EKDPKDEAI	EKDPDTKKDEAI	0.0000	88.5714	0.0168	93.2852	0.0000	0
26	KDPDTKKDEAIEI	Sequence	KDKDEAIEI	KDPDTKKDEAIEI	0.0001	54.8387	0.0199	73.5897	KDPDTAIEI	KDPDTKKDEAIEI	0.0000	51.6667	0.0187	75.6826	KDKDEAIEI	KDPDTKKDEAIEI	0.0000	56.1111	0.0192	73.3257	KKKDEAIEI	KDPDTKKDEAIEI	0.0001	51.9512	0.0276	77.6698	0.0001	0
27	DPDTKKDEAIEIG	Sequence	DPDDEAIEI	DPDTKKDEAIEI	0.0000	95.0000	0.0137	87.9815	DPDDEAIEI	DPDTKKDEAIEI	0.0000	95.0000	0.0077	94.8981	DPDTKKIEI	DPDTKKDEAIEI	0.0000	58.8889	0.0165	79.7190	DPDTKKIEI	DPDTKKDEAIEI	0.0001	67.5000	0.0217	86.7896	0.0000	0
28	PDTKKDEAIEIGL	Sequence	DTKKDEIGL	DTKKDEAIEIGL	0.0000	84.3750	0.0231	65.9924	PDTKIEIGL	PDTKKDEAIEIGL	0.0000	95.0000	0.0141	83.9184	TKKDEAIEL	TKKDEAIEIGL	0.0000	90.0000	0.0099	94.8042	DTKKIEIGL	DTKKDEAIEIGL	0.0000	70.0000	0.0296	74.4867	0.0000	0
29	DTKKDEAIEIGLK	Sequence	DTAIEIGLK	DTKKDEAIEIGLK	0.0005	26.8378	0.0548	20.6645	DTKKEIGLK	DTKKDEAIEIGLK	0.0000	90.0000	0.0126	86.4952	DEAIEIGLK	DTKKDEAIEIGLK	0.0000	85.0000	0.0107	93.1309	DTKKIEIGL	DTKKDEAIEIGL	0.0000	74.6154	0.0251	81.5014	0.0001	0
30	TKKDEAIEIGLKS	Sequence	TAIEIGLKS	TKKDEAIEIGLKS	0.0000	74.2308	0.0186	76.6553	TAIEIGLKS	TKKDEAIEIGLKS	0.0000	75.0000	0.0191	75.0189	TAIEIGLKS	TKKDEAIEIGLKS	0.0000	83.3333	0.0144	85.1939	TKKDEAIEL	TKKDEAIEIGL	0.0000	85.7143	0.0211	87.6427	0.0000	0
31	KKDEAIEIGLKSQ	Sequence	KKDEAIESQ	KKDEAIEIGLKSQ	0.0000	85.7143	0.0107	93.9065	KIEIGLKSQ	KKDEAIEIGLKSQ	0.0000	90.0000	0.0136	84.8507	KIEIGLKSQ	KKDEAIEIGLKSQ	0.0000	95.0000	0.0095	95.1304	KKDEAIESQ	KKDEAIEIGLKSQ	0.0000	93.0000	0.0139	95.5143	0.0000	0
32	KDEAIEIGLKSQE	Sequence	KDIGLKSQE	KDEAIEIGLKSQE	0.0000	92.1429	0.0107	93.7997	KEIGLKSQE	KDEAIEIGLKSQE	0.0000	95.0000	0.0094	92.1753	KEIGLKSQE	KDEAIEIGLKSQE	0.0000	92.5000	0.0071	96.3888	KEIGLKSQE	KDEAIEIGLKSQE	0.0000	97.0000	0.0118	96.1740	0.0000	0
33	DEAIEIGLKSQES	Sequence	DIGLKSQES	DEAIEIGLKSQES	0.0000	93.5714	0.0137	88.0009	DIGLKSQES	DEAIEIGLKSQES	0.0000	95.0000	0.0097	91.6541	DEALKSQES	DEAIEIGLKSQES	0.0000	92.5000	0.0095	95.1217	DEALKSQES	DEAIEIGLKSQES	0.0000	87.8571	0.0217	86.7896	0.0000	0
34	EAIEIGLKSQESY	Sequence	EAIESQESY	EAIEIGLKSQESY	0.0568	1.8353	0.1287	4.0877	EAIEIGLKY	EAIEIGLKSQESY	0.0000	63.7500	0.0163	79.9364	EAIEIGESY	EAIEIGLKSQESY	0.0001	37.5000	0.0213	68.6604	EAIEIGESY	EAIEIGLKSQESY	0.0003	41.8889	0.0263	79.7054	0.0143	1
35	AIEIGLKSQESYY	Sequence	AIESQESYY	AIEIGLKSQESYY	0.2566	0.6189	0.2593	1.0151	ALKSQESYY	AIEIGLKSQESYY	0.0000	52.3333	0.0276	62.3815	AIKSQESYY	AIEIGLKSQESYY	0.0000	58.8889	0.0169	78.8978	ALKSQESYY	AIEIGLKSQESYY	0.0001	60.0000	0.0256	80.8138	0.0642	1
36	IEIGLKSQESYYQ	Sequence	ILKSQESYY	IEIGLKSQESYY	0.0006	24.9348	0.0454	28.7432	ILKSQESYY	IEIGLKSQESYY	0.0000	90.0000	0.0170	78.6348	IEIGLKSQQ	IEIGLKSQESYYQ	0.0000	90.0000	0.0106	93.4494	IEIGLKSQQ	IEIGLKSQESYYQ	0.0000	91.0000	0.0188	90.8449	0.0002	0
37	EIGLKSQESYYQR	Sequence	ESQESYYQR	EIGLKSQESYYQR	0.0004	29.9310	0.0388	36.6751	EIQESYYQR	EIGLKSQESYYQR	0.0000	82.5000	0.0166	79.3002	EIGLKSQER	EIGLKSQESYYQR	0.0000	85.0000	0.0097	95.0291	EIGLKSQQR	EIGLKSQESYYQR	0.0000	78.5000	0.0241	83.1416	0.0001	0
38	IGLKSQESYYQRQ	Sequence	ILKSQESYY	IGLKSQESYY	0.0001	66.0000	0.0268	57.6913	IGLKSQESQ	IGLKSQESYYQRQ	0.0000	90.0000	0.0135	85.0464	IGLKSQESQ	IGLKSQESYYQRQ	0.0000	95.0000	0.0071	96.3847	IGLKSQQRQ	IGLKSQESYYQRQ	0.0000	97.0000	0.0168	93.2753	0.0000	0
39	GLKSQESYYQRQL	Sequence	GLKSQESQL	GLKSQESYYQRQL	0.0001	60.2381	0.0261	59.1803	GLKSQESYL	GLKSQESYYQRQL	0.0011	17.4516	0.0910	24.3860	GLKSQESQL	GLKSQESYYQRQL	0.0001	37.7500	0.0328	47.1888	GLKSQQRQL	GLKSQESYYQRQL	0.0017	19.3889	0.1188	15.3431	0.0008	0
40	LKSQESYYQRQLR	Sequence	LSYYQRQLR	LKSQESYYQRQLR	0.0001	66.6667	0.0359	40.9321	LSYYQRQLR	LKSQESYYQRQLR	0.0000	85.0000	0.0236	67.8760	LSYYQRQLR	LKSQESYYQRQLR	0.0000	85.0000	0.0169	78.8978	LKYYQRQLR	LKSQESYYQRQLR	0.0000	90.0000	0.0379	62.5929	0.0000	0
41	KSQESYYQRQLRE	Sequence	KSQESQLRE	KSQESYYQRQLRE	0.0001	65.0000	0.0245	62.5836	KSYQRQLRE	KSQESYYQRQLRE	0.0000	80.0000	0.0223	69.8187	KSYQRQLRE	KSQESYYQRQLRE	0.0000	95.0000	0.0145	84.8319	KYYQRQLRE	KSQESYYQRQLRE	0.0000	83.5714	0.0334	68.8117	0.0000	0
42	SQESYYQRQLREQ	Sequence	SQESYYQEQ	SQESYYQRQLREQ	0.0001	71.1538	0.0197	74.0542	SQESQLREQ	SQESYYQRQLREQ	0.0000	90.0000	0.0168	79.0990	SQESQLREQ	SQESYYQRQLREQ	0.0000	83.3333	0.0144	85.0140	SQQRQLREQ	SQESYYQRQLREQ	0.0000	88.5714	0.0334	68.7972	0.0000	0
43	QESYYQRQLREQL	Sequence	QESQLREQL	QESYYQRQLREQL	0.0001	52.5806	0.0368	39.6228	QQRQLREQL	QESYYQRQLREQL	0.0000	63.7500	0.0262	64.1974	QQRQLREQL	QESYYQRQLREQL	0.0003	26.8077	0.0581	24.1858	QQRQLREQL	QESYYQRQLREQL	0.0024	16.7165	0.1409	11.2849	0.0007	0
44	ESYYQRQLREQLA	Sequence	ESYYQEQLA	ESYYQRQLREQLA	0.0004	31.5000	0.0588	18.1347	ESYYQEQLA	ESYYQRQLREQLA	0.0000	73.7500	0.0255	65.0565	EQRQLREQL	ESYYQRQLREQL	0.0000	67.0000	0.0328	47.2221	EQRQLREQL	ESYYQRQLREQL	0.0002	44.7143	0.0986	20.6998	0.0002	0
45	SYYQRQLREQLAR	Sequence	SQLREQLAR	SYYQRQLREQLAR	0.0001	64.7619	0.0250	61.5823	SQLREQLAR	SYYQRQLREQLAR	0.0000	53.3333	0.0304	58.8688	SYYQRQLAR	SYYQRQLREQLAR	0.0000	58.3333	0.0333	46.4860	SYYQRQLAR	SYYQRQLREQLAR	0.0004	36.4483	0.0853	25.6349	0.0001	0
46	YYQRQLREQLARD	Sequence	YQLREQLAR	YYQRQLREQLAR	0.0000	94.2857	0.0203	72.5230	YLREQLARD	YYQRQLREQLARD	0.0000	87.5000	0.0287	60.8890	YYRQLREQL	YYQRQLREQL	0.0000	81.6667	0.0298	51.9874	YQRQLREQL	YYQRQLREQL	0.0001	64.0909	0.0815	27.3699	0.0000	0
47	YQRQLREQLARDN	Sequence	YQQLREQLA	YQRQLREQLA	0.0000	96.4286	0.0147	85.9265	YQRQEQLAR	YQRQLREQLAR	0.0000	95.0000	0.0169	78.8721	YQRQLREQL	YQRQLREQL	0.0000	80.0000	0.0301	51.3698	YQRQLREQL	YQRQLREQL	0.0001	57.2414	0.0868	25.0202	0.0000	0
48	QRQLREQLARDNM	Sequence	QEQLARDNM	QRQLREQLARDNM	0.0000	73.8462	0.0240	63.8766	RQLREQLAM	RQLREQLARDNM	0.0000	85.0000	0.0290	60.5119	QRQLREQLM	QRQLREQLARDNM	0.0000	59.4444	0.0351	43.9725	QRQLREQLM	QRQLREQLARDNM	0.0011	24.1915	0.1289	13.3111	0.0003	0
49	RQLREQLARDNMM	Sequence	RQLREQLMM	RQLREQLARDNMM	0.0001	55.0000	0.0306	50.0157	RQLREQLMM	RQLREQLARDNMM	0.0002	32.4444	0.0849	26.0816	RQLREQLAM	RQLREQLARDNMM	0.0001	42.0000	0.0593	23.5567	RQLARDNMM	RQLREQLARDNMM	0.0008	26.9125	0.1476	10.3453	0.0003	0
50	QLREQLARDNMMT	Sequence	QLREDNMMT	QLREQLARDNMMT	0.0000	81.2500	0.0225	67.3108	QLREDNMMT	QLREQLARDNMMT	0.0001	39.1111	0.0571	36.9167	QLRERDNMM	QLREQLARDNMM	0.0000	71.2500	0.0301	51.5029	QLRERDNMM	QLREQLARDNMM	0.0001	52.1951	0.0886	24.3129	0.0001	0
51	LREQLARDNMMTA	Sequence	LARDNMMTA	LREQLARDNMMTA	0.0001	67.0000	0.0319	47.5465	LARDNMMTA	LREQLARDNMMTA	0.0000	59.5455	0.0719	30.3415	LARDNMMTA	LREQLARDNMMTA	0.0001	41.2000	0.0683	19.5469	LARDNMMTA	LREQLARDNMMTA	0.0001	59.3103	0.0942	22.1852	0.0001	0
52	REQLARDNMMTAS	Sequence	REDNMMTAS	REQLARDNMMTAS	0.0000	89.2857	0.0271	57.1100	RARDNMMTA	REQLARDNMMTA	0.0000	90.0000	0.0278	62.1026	RARDNMMTA	REQLARDNMMTA	0.0000	70.0000	0.0484	30.3951	REQNMMTAS	REQLARDNMMTAS	0.0000	75.0000	0.0680	34.6782	0.0000	0
53	EQLARDNMMTASR	Sequence	EQLARTASR	EQLARDNMMTASR	0.0000	73.4615	0.0268	57.6558	EQLARTASR	EQLARDNMMTASR	0.0000	76.6667	0.0325	56.3189	EQLARTASR	EQLARDNMMTASR	0.0000	67.0000	0.0263	58.2774	EQLARTASR	EQLARDNMMTASR	0.0001	55.5172	0.0610	39.4754	0.0000	0
54	QLARDNMMTASRQ	Sequence	QLARDNMMQ	QLARDNMMTASRQ	0.0000	80.6250	0.0260	59.2660	QLADNMMTA	QLARDNMMTA	0.0000	71.2500	0.0534	38.9207	QARDNMMTA	QLARDNMMTA	0.0000	95.0000	0.0195	72.6284	QLMMTASRQ	QLARDNMMTASRQ	0.0000	97.0000	0.0356	65.6432	0.0000	0
55	LARDNMMTASRQP	Sequence	LMMTASRQP	LARDNMMTASRQP	0.0000	82.5000	0.0219	68.6530	LMMTASRQP	LARDNMMTASRQP	0.0000	63.7500	0.0637	33.6980	LARDNMMTP	LARDNMMTASRQP	0.0000	64.2857	0.0342	45.1239	LARDNSRQP	LARDNMMTASRQP	0.0000	75.5000	0.0522	46.6888	0.0000	0
56	ARDNMMTASRQPT	Sequence	ARDNSRQPT	ARDNMMTASRQPT	0.0000	88.5714	0.0231	65.8472	AMTASRQPT	ARDNMMTASRQPT	0.0000	90.0000	0.0383	50.4036	ARDNMMTAT	ARDNMMTASRQPT	0.0000	73.7500	0.0337	45.8225	ARDNMMTAT	ARDNMMTASRQPT	0.0000	88.5714	0.0531	45.8743	0.0000	0
57	RDNMMTASRQPTQ	Sequence	RTASRQPTQ	RDNMMTASRQPTQ	0.0001	59.6000	0.0247	62.1519	RTASRQPTQ	RDNMMTASRQPTQ	0.0000	90.0000	0.0212	71.6726	RTASRQPTQ	RDNMMTASRQPTQ	0.0000	76.6667	0.0254	59.8511	RTASRQPTQ	RDNMMTASRQPTQ	0.0000	91.0000	0.0387	61.5975	0.0000	0
58	DNMMTASRQPTQP	Sequence	DASRQPTQP	DNMMTASRQPTQP	0.0000	87.8571	0.0183	77.4072	DASRQPTQP	DNMMTASRQPTQP	0.0000	87.5000	0.0246	66.4269	DASRQPTQP	DNMMTASRQPTQP	0.0000	92.5000	0.0161	80.8813	DASRQPTQP	DNMMTASRQPTQP	0.0000	69.3750	0.0425	56.8991	0.0000	0
59	NMMTASRQPTQPL	Sequence	NSRQPTQPL	NMMTASRQPTQPL	0.0001	57.2000	0.0594	17.8463	NMMQPTQPL	NMMTASRQPTQPL	0.0009	18.2984	0.2936	5.9310	NSRQPTQPL	NMMTASRQPTQPL	0.0047	7.4047	0.2559	2.5387	NMRQPTQPL	NMMTASRQPTQPL	0.0115	7.3769	0.3655	1.0665	0.0043	0
60	MMTASRQPTQPLQ	Sequence	MMQPTQPLQ	MMTASRQPTQPLQ	0.0001	52.9032	0.0481	26.0122	MMTAPTQPL	MMTASRQPTQPL	0.0001	49.2500	0.1237	17.9813	MSRQPTQPL	MMTASRQPTQPL	0.0001	35.2222	0.1783	4.7512	MMRQPTQPL	MMTASRQPTQPL	0.0005	33.4324	0.2166	4.6120	0.0002	0
61	MTASRQPTQPLQP	Sequence	MTASQPLQP	MTASRQPTQPLQP	0.0005	28.9333	0.0532	21.7845	MQPTQPLQP	MTASRQPTQPLQP	0.0000	51.3333	0.0444	45.1337	MTRQPTQPL	MTASRQPTQPL	0.0000	54.2308	0.1058	10.5427	MTASRPLQP	MTASRQPTQPLQP	0.0001	61.5909	0.1062	18.4208	0.0002	0
62	TASRQPTQPLQPT	Sequence	TASRQPTQT	TASRQPTQPLQPT	0.0000	78.1818	0.0244	63.0222	TASQPLQPT	TASRQPTQPLQPT	0.0000	78.3333	0.0253	65.3582	TPTQPLQPT	TASRQPTQPLQPT	0.0006	19.0441	0.1074	10.3071	TARQPTQPL	TASRQPTQPL	0.0001	69.0625	0.0583	41.5236	0.0002	0
63	ASRQPTQPLQPTI	Sequence	ATQPLQPTI	ASRQPTQPLQPTI	0.0004	31.7917	0.0389	36.5028	ATQPLQPTI	ASRQPTQPLQPTI	0.0003	28.6296	0.0527	39.3670	ASRQPTQTI	ASRQPTQPLQPTI	0.0023	10.4389	0.1338	7.3791	ASRQPTQTI	ASRQPTQPLQPTI	0.0003	40.0000	0.0694	33.7908	0.0008	0
64	SRQPTQPLQPTIH	Sequence	SQPLQPTIH	SRQPTQPLQPTIH	0.0003	35.7222	0.0249	61.7789	STQPLQPTI	SRQPTQPLQPTI	0.0000	69.1667	0.0219	70.4451	SRQPTPTIH	SRQPTQPLQPTIH	0.0000	52.3077	0.0304	50.8564	SRQPQPTIH	SRQPTQPLQPTIH	0.0001	60.0000	0.0309	72.5632	0.0001	0
65	RQPTQPLQPTIHI	Sequence	RQLQPTIHI	RQPTQPLQPTIHI	0.0002	45.3000	0.0255	60.4001	RQLQPTIHI	RQPTQPLQPTIHI	0.0024	12.6000	0.1192	18.7084	RPLQPTIHI	RQPTQPLQPTIHI	0.0796	1.6653	0.2810	2.1364	RPLQPTIHI	RQPTQPLQPTIHI	0.0009	26.4125	0.0615	39.1020	0.0208	1
66	QPTQPLQPTIHIT	Sequence	QLQPTIHIT	QPTQPLQPTIHIT	0.0001	69.0000	0.0190	75.8838	QLQPTIHIT	QPTQPLQPTIHIT	0.0002	30.7727	0.0643	33.4373	QPQPTIHIT	QPTQPLQPTIHIT	0.0008	16.9550	0.0900	13.3115	QPQPTIHIT	QPTQPLQPTIHIT	0.0001	56.7241	0.0364	64.5736	0.0003	0
67	PTQPLQPTIHITP	Sequence	PTQPLQPTP	PTQPLQPTIHITP	0.0001	64.0476	0.0192	75.3101	PTQPLQITP	PTQPLQPTIHITP	0.0000	80.0000	0.0177	77.5120	QPLQPTITP	QPLQPTIHITP	0.0000	80.0000	0.0173	77.7471	PTQPIHITP	PTQPLQPTIHITP	0.0000	88.5714	0.0193	90.2464	0.0000	0
68	TQPLQPTIHITPQ	Sequence	TQPLQPTIQ	TQPLQPTIHITPQ	0.0000	76.3636	0.0165	81.7556	TQPLHITPQ	TQPLQPTIHITPQ	0.0000	85.0000	0.0244	66.7449	TPTIHITPQ	TQPLQPTIHITPQ	0.0000	61.4286	0.0479	30.7579	TQPLQPTPQ	TQPLQPTIHITPQ	0.0000	71.9231	0.0381	62.3078	0.0000	0
69	QPLQPTIHITPQP	Sequence	QTIHITPQP	QPLQPTIHITPQP	0.0000	79.0909	0.0143	86.8358	QTIHITPQP	QPLQPTIHITPQP	0.0000	58.6364	0.0224	69.6923	QPLQPTPQP	QPLQPTIHITPQP	0.0018	11.6246	0.0461	32.2074	QPLQPTIQP	QPLQPTIHITPQP	0.0001	54.3902	0.0290	75.5023	0.0005	0
70	PLQPTIHITPQPV	Sequence	PLQPTIHIV	PLQPTIHITPQPV	0.0000	82.5000	0.0274	56.4764	PLQPTIHPV	PLQPTIHITPQPV	0.0004	25.9512	0.1378	15.9998	QPHITPQPV	QPTIHITPQPV	0.0000	80.0000	0.0459	32.3620	QPHITPQPV	QPTIHITPQPV	0.0000	83.5714	0.0544	44.7331	0.0001	0
71	LQPTIHITPQPVP	Sequence	LQPTPQPVP	LQPTIHITPQPVP	0.0000	83.1250	0.0180	78.1470	LQITPQPVP	LQPTIHITPQPVP	0.0000	54.0000	0.0597	35.5731	QPITPQPVP	QPTIHITPQPVP	0.0000	71.2500	0.0259	58.9257	LHITPQPVP	LQPTIHITPQPVP	0.0000	85.7143	0.0400	59.9019	0.0000	0
72	QPTIHITPQPVPT	Sequence	QITPQPVPT	QPTIHITPQPVPT	0.0000	92.1429	0.0178	78.7817	QITPQPVPT	QPTIHITPQPVPT	0.0000	73.7500	0.0278	62.0621	QPTPQPVPT	QPTIHITPQPVPT	0.0006	18.7273	0.0881	13.7263	QPTPQPVPT	QPTIHITPQPVPT	0.0001	60.6818	0.0517	47.1646	0.0002	0
73	PTIHITPQPVPTP	Sequence	PTPQPVPTP	PTIHITPQPVPTP	0.0000	75.4545	0.0168	80.9925	PTPQPVPTP	PTIHITPQPVPTP	0.0000	70.0000	0.0216	70.9619	PTPQPVPTP	PTIHITPQPVPTP	0.0000	92.5000	0.0114	91.8869	PTPQPVPTP	PTIHITPQPVPTP	0.0000	94.0000	0.0153	95.0327	0.0000	0
74	TIHITPQPVPTPT	Sequence	TIQPVPTPT	TIHITPQPVPTPT	0.0000	73.0769	0.0226	67.1990	TIQPVPTPT	TIHITPQPVPTPT	0.0001	48.0000	0.0438	45.6344	TPQPVPTPT	TIHITPQPVPTPT	0.0035	8.4611	0.1346	7.3140	TPQPVPTPT	TIHITPQPVPTPT	0.0001	51.9512	0.0397	60.2890	0.0009	0
75	IHITPQPVPTPTP	Sequence	IQPVPTPTP	IHITPQPVPTPTP	0.0000	73.0769	0.0142	86.9690	IQPVPTPTP	IHITPQPVPTPTP	0.0000	54.0000	0.0233	68.3101	TPQPPTPTP	TPQPVPTPTP	0.0000	57.7778	0.0366	42.0135	IHPVPTPTP	IHITPQPVPTPTP	0.0000	78.5000	0.0216	86.8306	0.0000	0
76	HITPQPVPTPTPA	Sequence	HITPTPTPA	HITPQPVPTPTPA	0.0001	63.5714	0.0286	53.9835	HIVPTPTPA	HITPQPVPTPTPA	0.0004	25.0488	0.0739	29.6249	HPVPTPTPA	HITPQPVPTPTPA	0.0316	2.8251	0.2764	2.2086	HPVPTPTPA	HITPQPVPTPTPA	0.0004	36.3103	0.0601	40.1523	0.0081	0
77	ITPQPVPTPTPAP	Sequence	ITPQPVPTP	ITPQPVPTPTPAP	0.0001	58.8000	0.0207	71.6884	ITPQPVPTP	ITPQPVPTPTPAP	0.0002	36.0000	0.0376	51.1217	TPQPPTPAP	TPQPVPTPTPAP	0.0001	33.4545	0.0717	18.2524	TPQPPTPAP	TPQPVPTPTPAP	0.0000	78.0000	0.0251	81.6012	0.0001	0
78	TPQPVPTPTPAPI	Sequence	TPQPVPTPI	TPQPVPTPTPAPI	0.0000	75.0000	0.0204	72.2956	TPQPVPTPI	TPQPVPTPTPAPI	0.0000	64.3750	0.0342	54.4916	TPQPVPTPI	TPQPVPTPTPAPI	0.0311	2.8468	0.3081	1.7571	TPQPVPTPI	TPQPVPTPTPAPI	0.0007	28.6557	0.0810	27.6001	0.0080	0
79	PQPVPTPTPAPIL	Sequence	PTPTPAPIL	PQPVPTPTPAPIL	0.0001	65.6667	0.0205	72.1577	PQPVPTPTL	PQPVPTPTPAPIL	0.0000	58.6364	0.0306	58.6341	QPVPTPTPL	QPVPTPTPAPIL	0.0019	11.4370	0.1302	7.6983	QPVPTPTPL	QPVPTPTPAPIL	0.0003	40.6500	0.0523	46.6105	0.0006	0
80	QPVPTPTPAPILL	Sequence	QPVPTPTLL	QPVPTPTPAPILL	0.0002	41.5000	0.0242	63.4765	QPVPTPILL	QPVPTPTPAPILL	0.0002	32.1111	0.0362	52.4926	QPVPTPTPL	QPVPTPTPAPILL	0.2245	0.8535	0.3383	1.4603	QPVPTPTPL	QPVPTPTPAPILL	0.0045	12.3879	0.0760	30.0993	0.0573	1
81	PVPTPTPAPILLP	Sequence	PTPAPILLP	PVPTPTPAPILLP	0.0001	71.1538	0.0234	65.1571	PVPTPTPAP	PVPTPTPAPILLP	0.0000	68.3333	0.0264	63.9395	PPTPAPILL	PVPTPTPAPILL	0.0000	70.0000	0.0332	46.6568	PPTPAPILL	PVPTPTPAPILL	0.0000	82.8571	0.0280	77.0543	0.0000	0
82	VPTPTPAPILLPS	Sequence	VPTPTPLPS	VPTPTPAPILLPS	0.0000	83.1250	0.0275	56.2066	VPTPTPILL	VPTPTPAPILL	0.0000	80.0000	0.0354	53.3106	VPAPILLPS	VPTPTPAPILLPS	0.0009	16.0360	0.1660	5.3329	VPTPTPILL	VPTPTPAPILL	0.0001	61.8182	0.0494	49.4433	0.0002	0
83	PTPTPAPILLPSS	Sequence	PTPTPLPSS	PTPTPAPILLPSS	0.0000	85.0000	0.0206	71.9448	PTPTPLPSS	PTPTPAPILLPSS	0.0000	85.0000	0.0191	75.1393	TPTPAPPSS	TPTPAPILLPSS	0.0000	75.0000	0.0303	51.1003	TPTPAPILL	TPTPAPILL	0.0000	93.0000	0.0230	84.7583	0.0000	0
84	TPTPAPILLPSST	Sequence	TPTPAPILT	TPTPAPILLPSST	0.0000	78.1818	0.0178	78.8135	TPTPAPILT	TPTPAPILLPSST	0.0000	75.0000	0.0195	74.4669	TPTPAPSST	TPTPAPILLPSST	0.0034	8.5945	0.1250	8.2195	TPTPAPIST	TPTPAPILLPSST	0.0002	42.4706	0.0496	49.1868	0.0009	0
85	PTPAPILLPSSTA	Sequence	PTPAPILLA	PTPAPILLPSSTA	0.0002	44.2000	0.0412	33.4641	PTPAPILTA	PTPAPILLPSSTA	0.0001	48.8000	0.0501	41.0839	TPAPPSSTA	TPAPILLPSSTA	0.0017	11.8123	0.1293	7.7914	TPAPPSSTA	TPAPILLPSSTA	0.0001	62.5000	0.0493	49.4976	0.0005	0
86	TPAPILLPSSTAP	Sequence	TLLPSSTAP	TPAPILLPSSTAP	0.0001	59.2000	0.0186	76.6333	TLLPSSTAP	TPAPILLPSSTAP	0.0006	22.4462	0.0634	33.8504	TPAPSSTAP	TPAPILLPSSTAP	0.0051	7.1136	0.1383	7.0085	TPAPISTAP	TPAPILLPSSTAP	0.0002	45.6154	0.0483	50.4919	0.0015	0
87	PAPILLPSSTAPV	Sequence	PLPSSTAPV	PAPILLPSSTAPV	0.0000	94.2857	0.0288	53.6060	ILLPSSTAV	ILLPSSTAPV	0.0001	38.5000	0.2516	7.5517	APISSTAPV	APILLPSSTAPV	0.0002	30.1765	0.1761	4.8532	APILLPSSV	APILLPSSTAPV	0.0000	76.0000	0.0675	34.9868	0.0001	0
88	APILLPSSTAPVL	Sequence	APSSTAPVL	APILLPSSTAPVL	0.0001	70.0000	0.0268	57.6182	ILLPSSPVL	ILLPSSTAPVL	0.0002	35.4615	0.1834	11.5444	APILLPSSL	APILLPSSTAPVL	0.2566	0.7783	0.4484	0.7252	APILLPSSL	APILLPSSTAPVL	0.0042	12.7448	0.1308	12.9603	0.0653	1
89	PILLPSSTAPVLK	Sequence	PSSTAPVLK	PILLPSSTAPVLK	0.0003	35.1667	0.0566	19.4832	ILLPSPVLK	ILLPSSTAPVLK	0.0000	61.8750	0.0771	28.5318	PPSSTAPVL	PILLPSSTAPVL	0.0000	81.6667	0.0312	49.5946	PPSSTAPVL	PILLPSSTAPVL	0.0000	94.0000	0.0310	72.3844	0.0001	0
90	ILLPSSTAPVLKP	Sequence	ILLPSSLKP	ILLPSSTAPVLKP	0.0001	62.8571	0.0362	40.5309	ILLPPVLKP	ILLPSSTAPVLKP	0.0034	10.8881	0.2245	8.9055	IPSSTAPVL	ILLPSSTAPVL	0.0001	43.6000	0.0658	20.5289	IPSSTAPVL	ILLPSSTAPVL	0.0000	76.0000	0.0403	59.5157	0.0009	0
91	LLPSSTAPVLKPR	Sequence	LLPSSTAPR	LLPSSTAPVLKPR	0.0001	67.6667	0.0397	35.4905	LLAPVLKPR	LLPSSTAPVLKPR	0.0001	51.0000	0.1082	20.5837	LPSSTAPVL	LLPSSTAPVL	0.0000	53.0769	0.0625	21.9953	LPSSTAPVL	LLPSSTAPVL	0.0000	80.0000	0.0471	51.7643	0.0000	0
92	LPSSTAPVLKPRQ	Sequence	LSSTAPVLK	LPSSTAPVLK	0.0000	85.7143	0.0281	55.0627	LTAPVLKPR	LPSSTAPVLKPR	0.0000	90.0000	0.0202	73.2018	LPSSTAPVQ	LPSSTAPVLKPRQ	0.0001	33.8182	0.0742	17.4308	LPSSTAPVL	LPSSTAPVL	0.0000	76.0000	0.0405	59.3949	0.0000	0
93	PSSTAPVLKPRQQ	Sequence	PSSTAPVLQ	PSSTAPVLKPRQQ	0.0000	76.8182	0.0216	69.4479	PSSLKPRQQ	PSSTAPVLKPRQQ	0.0000	95.0000	0.0113	88.9157	SPVLKPRQQ	SSTAPVLKPRQQ	0.0000	90.0000	0.0094	95.2183	PPVLKPRQQ	PSSTAPVLKPRQQ	0.0000	93.0000	0.0122	96.0347	0.0000	0
94	SSTAPVLKPRQQT	Sequence	SSTAPVLQT	SSTAPVLKPRQQT	0.0001	55.2000	0.0304	50.4050	SVLKPRQQT	SSTAPVLKPRQQT	0.0000	55.9091	0.0303	58.9463	SVLKPRQQT	SSTAPVLKPRQQT	0.0001	49.0000	0.0294	52.6714	SVLKPRQQT	SSTAPVLKPRQQT	0.0001	62.5000	0.0300	73.9134	0.0001	0
95	STAPVLKPRQQTN	Sequence	STAPVQQTN	STAPVLKPRQQTN	0.0002	41.4167	0.0316	48.0965	STAPVLQTN	STAPVLKPRQQTN	0.0000	80.0000	0.0225	69.5422	STKPRQQTN	STAPVLKPRQQTN	0.0000	85.0000	0.0193	73.0940	SLKPRQQTN	STAPVLKPRQQTN	0.0001	60.9091	0.0465	52.4166	0.0001	0
96	TAPVLKPRQQTNT	Sequence	TAPRQQTNT	TAPVLKPRQQTNT	0.0000	92.1429	0.0120	91.4065	TAPVQQTNT	TAPVLKPRQQTNT	0.0000	90.0000	0.0122	87.3669	APVLKPRQT	APVLKPRQQTNT	0.0000	85.0000	0.0176	77.1536	VLKPRQQTT	VLKPRQQTNT	0.0000	85.0000	0.0275	77.8155	0.0000	0
97	APVLKPRQQTNTS	Sequence	APRQQTNTS	APVLKPRQQTNTS	0.0000	86.4286	0.0110	93.3965	APVLKPNTS	APVLKPRQQTNTS	0.0000	90.0000	0.0104	90.3897	APRQQTNTS	APVLKPRQQTNTS	0.0241	3.2586	0.2349	2.9466	APRQQTNTS	APVLKPRQQTNTS	0.0003	41.7778	0.0561	43.2806	0.0061	0
98	PVLKPRQQTNTSS	Sequence	PVQQTNTSS	PVLKPRQQTNTSS	0.0000	90.7143	0.0114	92.6436	PVLKPNTSS	PVLKPRQQTNTSS	0.0000	90.0000	0.0163	79.9192	KPRQTNTSS	KPRQQTNTSS	0.0000	73.7500	0.0424	35.6073	VLKPRQQSS	VLKPRQQTNTSS	0.0000	81.4286	0.0438	55.3779	0.0000	0
99	VLKPRQQTNTSSD	Sequence	VLKPNTSSD	VLKPRQQTNTSSD	0.0000	93.5714	0.0140	87.4033	VLKPNTSSD	VLKPRQQTNTSSD	0.0000	87.5000	0.0197	74.1131	VPRQQTNTS	VLKPRQQTNTS	0.0000	83.3333	0.0299	51.8611	VLKPRTSSD	VLKPRQQTNTSSD	0.0000	73.8462	0.0623	38.5040	0.0000	0
100	LKPRQQTNTSSDM	Sequence	LKPRQQTNM	LKPRQQTNTSSDM	0.0001	70.0000	0.0264	58.5236	LQTNTSSDM	LKPRQQTNTSSDM	0.0000	85.0000	0.0292	60.2252	KPRQQTNTM	KPRQQTNTSSDM	0.0230	3.3431	0.3254	1.5874	KPRQQTNTM	KPRQQTNTSSDM	0.0007	28.5574	0.1057	18.5669	0.0059	0
101	KPRQQTNTSSDMS	Sequence	KTNTSSDMS	KPRQQTNTSSDMS	0.0001	70.3846	0.0294	52.3830	KPRQQTNTS	KPRQQTNTSSDMS	0.0000	90.0000	0.0151	82.0011	KPRQQTNTM	KPRQQTNTSSDM	0.0374	2.5723	0.3367	1.4760	KPRQQTNTM	KPRQQTNTSSDM	0.0007	28.4754	0.0888	24.2130	0.0095	0
102	PRQQTNTSSDMSN	Sequence	PRQQTNMSN	PRQQTNTSSDMSN	0.0000	98.5714	0.0171	80.3464	RQQSSDMSN	RQQTNTSSDMSN	0.0000	100.0000	0.0075	95.1079	PRQQTNTSM	PRQQTNTSSDM	0.0000	100.0000	0.0145	84.7376	PRQQTNTSM	PRQQTNTSSDM	0.0000	98.0000	0.0297	74.4359	0.0000	0
103	RQQTNTSSDMSNL	Sequence	RQQTNTSSL	RQQTNTSSDMSNL	0.0004	30.1786	0.0469	27.1934	RQQTNTSSL	RQQTNTSSDMSNL	0.0004	24.8750	0.0805	27.4001	RQQTNTSSL	RQQTNTSSDMSNL	0.0006	18.8961	0.1007	11.3377	RQQTNTSSL	RQQTNTSSDMSNL	0.0014	21.0414	0.1304	13.0272	0.0007	0
104	QQTNTSSDMSNLF	Sequence	QSSDMSNLF	QQTNTSSDMSNLF	0.0082	5.4531	0.1426	3.3310	QQTNTSSLF	QQTNTSSDMSNLF	0.0001	42.6667	0.0399	48.8712	QQSDMSNLF	QQTNTSSDMSNLF	0.0000	56.6667	0.0288	53.7325	QQSDMSNLF	QQTNTSSDMSNLF	0.0001	53.0488	0.0475	51.3305	0.0021	0
105	QTNTSSDMSNLFD	Sequence	QTSDMSNLF	QTNTSSDMSNLF	0.0007	23.2000	0.1172	4.9239	QTSDMSNLF	QTNTSSDMSNLF	0.0000	95.0000	0.0205	72.7258	QTNDMSNLF	QTNTSSDMSNLF	0.0000	95.0000	0.0143	85.2453	QTNDMSNLF	QTNTSSDMSNLF	0.0000	96.0000	0.0261	79.9752	0.0002	0
106	TNTSSDMSNLFDW	Sequence	SSDMSNLFW	SSDMSNLFDW	0.0005	26.6216	0.1179	4.8710	TNTSSDMSW	TNTSSDMSNLFDW	0.0000	95.0000	0.0201	73.4920	TNTSSDMSW	TNTSSDMSNLFDW	0.0000	90.0000	0.0189	74.0780	TNTSSDMSW	TNTSSDMSNLFDW	0.0000	81.4286	0.0382	62.2632	0.0001	0
107	NTSSDMSNLFDWL	Sequence	NTSSDMSNL	NTSSDMSNLFDWL	0.0004	31.3333	0.1382	3.5407	NMSNLFDWL	NTSSDMSNLFDWL	0.0000	57.7273	0.1317	16.8225	NTSSDMSNL	NTSSDMSNLFDWL	0.0000	75.0000	0.0312	49.5804	NTSSDMSNL	NTSSDMSNLFDWL	0.0000	76.5000	0.0762	29.9943	0.0001	0
108	TSSDMSNLFDWLS	Sequence	TSSDFDWLS	TSSDMSNLFDWLS	0.0007	23.9400	0.1371	3.6045	TSSDFDWLS	TSSDMSNLFDWLS	0.0000	76.6667	0.0713	30.5560	TSSDMSNLS	TSSDMSNLFDWLS	0.0000	92.5000	0.0189	74.1239	TSSDMSNLL	TSSDMSNLFDWL	0.0000	96.0000	0.0400	59.9761	0.0002	0
109	SSDMSNLFDWLST	Sequence	SSDMSNLFT	SSDMSNLFDWLST	0.0021	12.2395	0.1921	1.8297	SSDMSNLST	SSDMSNLFDWLST	0.0000	75.0000	0.0658	32.7728	SSDMSNLST	SSDMSNLFDWLST	0.0000	92.5000	0.0240	62.8197	SSDMSNLST	SSDMSNLFDWLST	0.0000	94.0000	0.0421	57.4719	0.0005	0
110	SDMSNLFDWLSTD	Sequence	SDMDWLSTD	SDMSNLFDWLSTD	0.0000	94.2857	0.0433	31.0046	SLFDWLSTD	SDMSNLFDWLSTD	0.0001	43.0000	0.1274	17.4316	SDMSNLFWL	SDMSNLFDWL	0.0000	95.0000	0.0175	77.3716	SLFDWLSTD	SDMSNLFDWLSTD	0.0000	97.0000	0.0389	61.3926	0.0000	0
111	DMSNLFDWLSTDT	Sequence	DMDWLSTDT	DMSNLFDWLSTDT	0.0000	95.7143	0.0587	18.2368	NLFDWLSTT	NLFDWLSTDT	0.0000	90.0000	0.0657	32.7998	DFDWLSTDT	DMSNLFDWLSTDT	0.0000	100.0000	0.0144	85.0164	DFDWLSTDT	DMSNLFDWLSTDT	0.0000	95.0000	0.0370	63.7080	0.0000	0
112	MSNLFDWLSTDTD	Sequence	MSNLSTDTD	MSNLFDWLSTDTD	0.0000	85.0000	0.0783	10.5776	MSWLSTDTD	MSNLFDWLSTDTD	0.0000	95.0000	0.0476	42.7824	MSWLSTDTD	MSNLFDWLSTDTD	0.0000	100.0000	0.0160	81.0902	MSWLSTDTD	MSNLFDWLSTDTD	0.0000	99.0000	0.0324	70.1834	0.0000	0
113	SNLFDWLSTDTDA	Sequence	SNLFDWLSA	SNLFDWLSTDTDA	0.0000	89.2857	0.0435	30.7635	NLFDWLSTA	NLFDWLSTDTDA	0.0002	32.0556	0.2305	8.5917	SWLSTDTDA	SNLFDWLSTDTDA	0.0000	92.5000	0.0207	69.8932	NLFDWLSTA	NLFDWLSTDTDA	0.0000	94.0000	0.0425	56.9971	0.0001	0
114	NLFDWLSTDTDAP	Sequence	NLFDDTDAP	NLFDWLSTDTDAP	0.0000	83.1250	0.0267	57.9025	NLFDWLSTP	NLFDWLSTDTDAP	0.0012	16.4150	0.2260	8.8257	NLFDDTDAP	NLFDWLSTDTDAP	0.0000	83.3333	0.0185	75.0533	NLFDWLSTP	NLFDWLSTDTDAP	0.0000	76.0000	0.0359	65.1471	0.0003	0
115	LFDWLSTDTDAPA	Sequence	LFDDTDAPA	LFDWLSTDTDAPA	0.0001	59.4000	0.0761	11.1851	LFDDTDAPA	LFDWLSTDTDAPA	0.0001	47.2500	0.1150	19.3922	LFDDTDAPA	LFDWLSTDTDAPA	0.0000	72.5000	0.0429	35.1257	LFDDTDAPA	LFDWLSTDTDAPA	0.0000	71.1538	0.0669	35.3745	0.0001	0
116	FDWLSTDTDAPAS	Sequence	FTDTDAPAS	FDWLSTDTDAPAS	0.0011	18.0532	0.0898	8.1115	FTDTDAPAS	FDWLSTDTDAPAS	0.0000	85.0000	0.0428	46.4246	FTDTDAPAS	FDWLSTDTDAPAS	0.0000	92.5000	0.0212	68.7517	FTDTDAPAS	FDWLSTDTDAPAS	0.0000	97.0000	0.0337	68.2824	0.0003	0
117	DWLSTDTDAPAST	Sequence	STDDAPAST	STDTDAPAST	0.0000	85.0000	0.0281	55.0523	WLSDAPAST	WLSTDTDAPAST	0.0000	82.5000	0.0468	43.3698	DWLDAPAST	DWLSTDTDAPAST	0.0000	92.5000	0.0158	81.5588	DWLDAPAST	DWLSTDTDAPAST	0.0000	80.7143	0.0283	76.6357	0.0000	0
118	WLSTDTDAPASTL	Sequence	WTDAPASTL	WLSTDTDAPASTL	0.0091	5.1263	0.1957	1.7642	WLDAPASTL	WLSTDTDAPASTL	0.0061	8.4132	0.3201	5.1014	WLDAPASTL	WLSTDTDAPASTL	0.0006	18.3506	0.1218	8.5493	WLDAPASTL	WLSTDTDAPASTL	0.0008	27.0141	0.1301	13.0781	0.0042	0
119	LSTDTDAPASTLL	Sequence	STDPASTLL	STDTDAPASTLL	0.0050	7.2675	0.1481	3.0722	LSAPASTLL	LSTDTDAPASTLL	0.0002	32.7222	0.0891	24.8822	LSAPASTLL	LSTDTDAPASTLL	0.0002	30.0000	0.0630	21.7550	LSAPASTLL	LSTDTDAPASTLL	0.0001	57.0690	0.0508	48.0911	0.0014	0
120	STDTDAPASTLLP	Sequence	STDTSTLLP	STDTDAPASTLLP	0.0096	4.9641	0.1558	2.7956	STDPASTLL	STDTDAPASTLL	0.0001	49.0000	0.0458	44.0314	STDPASTLL	STDTDAPASTLL	0.0000	56.6667	0.0290	53.2856	STDTSTLLP	STDTDAPASTLLP	0.0001	60.0000	0.0270	78.5814	0.0025	0
121	TDTDAPASTLLPA	Sequence	TTDAPASTL	TDTDAPASTL	0.0002	41.3333	0.0906	7.9688	TDTDALLPA	TDTDAPASTLLPA	0.0000	69.1667	0.0557	37.6763	TPASTLLPA	TDTDAPASTLLPA	0.0025	9.9111	0.2926	1.9577	TPASTLLPA	TDTDAPASTLLPA	0.0001	64.7727	0.0745	30.8688	0.0007	0
122	DTDAPASTLLPAL	Sequence	DTDAPASTL	DTDAPASTLLPAL	0.0102	4.8356	0.1216	4.5937	DTDAPASTL	DTDAPASTLLPAL	0.0002	35.9231	0.0554	37.8489	DTDAPASTL	DTDAPASTLLPAL	0.0007	17.8295	0.1654	5.3627	DTDAPASTL	DTDAPASTLLPAL	0.0007	28.8852	0.0796	28.2777	0.0029	0
123	TDAPASTLLPALT	Sequence	TDAPLPALT	TDAPASTLLPALT	0.0001	53.7097	0.0465	27.6052	TDAPLPALT	TDAPASTLLPALT	0.0000	82.5000	0.0306	58.5520	TPASTLLPA	TDAPASTLLPA	0.0000	78.3333	0.0625	22.0152	TDAPASTAL	TDAPASTLLPAL	0.0000	84.2857	0.0429	56.4829	0.0000	0
124	DAPASTLLPALTP	Sequence	DTLLPALTP	DAPASTLLPALTP	0.0000	73.0769	0.0241	63.5986	DAPLPALTP	DAPASTLLPALTP	0.0000	60.6250	0.0284	61.3511	APASPALTP	APASTLLPALTP	0.0001	48.7500	0.0527	27.3525	DAPLPALTP	DAPASTLLPALTP	0.0000	73.8462	0.0389	61.3467	0.0000	0
125	APASTLLPALTPS	Sequence	APAPALTPS	APASTLLPALTPS	0.0000	83.1250	0.0292	52.8195	ALLPALTPS	APASTLLPALTPS	0.0003	27.3226	0.1908	10.9554	APAPALTPS	APASTLLPALTPS	0.0031	8.9761	0.2387	2.8728	APASTLLAL	APASTLLPAL	0.0000	74.6154	0.0520	46.9383	0.0009	0
126	PASTLLPALTPSN	Sequence	PAPALTPSN	PASTLLPALTPSN	0.0000	99.2857	0.0202	72.9318	PLPALTPSN	PASTLLPALTPSN	0.0000	100.0000	0.0194	74.5582	ALPALTPSN	ASTLLPALTPSN	0.0000	100.0000	0.0097	95.0389	PASTLLPAL	PASTLLPAL	0.0000	100.0000	0.0152	95.0929	0.0000	0
127	ASTLLPALTPSNT	Sequence	ASALTPSNT	ASTLLPALTPSNT	0.0000	75.9091	0.0364	40.1523	ASALTPSNT	ASTLLPALTPSNT	0.0000	80.0000	0.0635	33.8020	APALTPSNT	ASTLLPALTPSNT	0.0008	16.6486	0.0885	13.6300	APALTPSNT	ASTLLPALTPSNT	0.0000	84.2857	0.0246	82.2669	0.0002	0
128	STLLPALTPSNTV	Sequence	STLTPSNTV	STLLPALTPSNTV	0.0005	29.1379	0.0589	18.1233	TLLPALTTV	TLLPALTPSNTV	0.0053	8.9877	0.4343	2.6660	SALTPSNTV	STLLPALTPSNTV	0.0001	33.7273	0.0764	16.7404	SALTPSNTV	STLLPALTPSNTV	0.0001	54.2683	0.0562	43.2395	0.0015	0
129	TLLPALTPSNTVQ	Sequence	TLLPSNTVQ	TLLPALTPSNTVQ	0.0001	68.6667	0.0235	64.9503	TLLPALTTV	TLLPALTPSNTV	0.0045	9.5792	0.4015	3.2272	TLLPPSNTV	TLLPALTPSNTV	0.0000	76.6667	0.0300	51.5575	TLLPSNTVQ	TLLPALTPSNTVQ	0.0000	86.4286	0.0337	68.2708	0.0012	0
130	LLPALTPSNTVQD	Sequence	LTPSNTVQD	LLPALTPSNTVQD	0.0000	91.4286	0.0218	69.0647	LLLTPSNTV	LLPALTPSNTV	0.0001	49.7500	0.1338	16.5392	LLPTPSNTV	LLPALTPSNTV	0.0000	92.5000	0.0236	63.5851	LLPSNTVQD	LLPALTPSNTVQD	0.0000	97.0000	0.0271	78.3907	0.0000	0
131	LPALTPSNTVQDI	Sequence	LPANTVQDI	LPALTPSNTVQDI	0.0000	80.6250	0.0305	50.2517	LPALTPSNI	LPALTPSNTVQDI	0.0000	80.0000	0.0427	46.5039	LPALTPSNI	LPALTPSNTVQDI	0.0018	11.5073	0.1954	4.0494	LPALTPSNI	LPALTPSNTVQDI	0.0001	52.5610	0.0730	31.6652	0.0005	0
132	PALTPSNTVQDII	Sequence	PALTPSNTI	PALTPSNTVQDII	0.0000	79.0909	0.0451	28.9675	ALTPSNTVI	ALTPSNTVQDII	0.0000	71.2500	0.0558	37.6591	PALTPSNTI	PALTPSNTVQDII	0.0000	72.5000	0.0351	43.9463	PALTPSNTI	PALTPSNTVQDII	0.0000	89.2857	0.0306	72.9547	0.0000	0
133	ALTPSNTVQDIIS	Sequence	ALTPSNTVS	ALTPSNTVQDIIS	0.0000	87.1429	0.0297	51.8384	ALTPSNIIS	ALTPSNTVQDIIS	0.0001	41.5714	0.0631	33.9642	ALTPSNTVS	ALTPSNTVQDIIS	0.0000	83.3333	0.0241	62.6330	ALTPSNTVS	ALTPSNTVQDIIS	0.0000	97.0000	0.0219	86.4603	0.0000	0
134	LTPSNTVQDIISK	Sequence	LTPSNTVQK	LTPSNTVQDIISK	0.0012	16.7674	0.0514	23.2468	LTPSDIISK	LTPSNTVQDIISK	0.0000	59.5455	0.0255	65.1115	LTPSNTVSK	LTPSNTVQDIISK	0.0000	67.0000	0.0262	58.4489	LTPSNTVSK	LTPSNTVQDIISK	0.0000	89.2857	0.0239	83.4004	0.0003	0
135	TPSNTVQDIISKF	Sequence	TVQDIISKF	TPSNTVQDIISKF	0.0015	14.4649	0.0443	29.8809	TVQDIISKF	TPSNTVQDIISKF	0.0001	46.0000	0.0225	69.5274	TPSDIISKF	TPSNTVQDIISKF	0.0123	4.6154	0.1418	6.7649	TPQDIISKF	TPSNTVQDIISKF	0.0022	17.2978	0.0551	44.1484	0.0040	0
136	PSNTVQDIISKFN	Sequence	PSNDIISKF	PSNTVQDIISKF	0.0000	87.1429	0.0288	53.6138	PTVQDIISK	PSNTVQDIISK	0.0000	100.0000	0.0103	90.6330	SVQDIISKF	SNTVQDIISKF	0.0000	100.0000	0.0071	96.3822	PVQDIISKF	PSNTVQDIISKF	0.0000	99.0000	0.0140	95.4547	0.0000	0
137	SNTVQDIISKFNK	Sequence	NTVQDIISK	NTVQDIISKFNK	0.0001	61.1905	0.0311	49.1870	SVQDIISKF	SNTVQDIISKF	0.0000	87.5000	0.0182	76.6094	SVQDIISKF	SNTVQDIISKF	0.0000	92.5000	0.0114	91.8849	SVQDIISKF	SNTVQDIISKF	0.0000	91.0000	0.0197	89.5727	0.0000	0
138	NTVQDIISKFNKD	Sequence	NTQDIISKF	NTVQDIISKF	0.0001	67.0000	0.0254	60.6397	NTVQDIISK	NTVQDIISKFNK	0.0000	95.0000	0.0157	80.8849	NVQDIISKF	NTVQDIISKF	0.0000	95.0000	0.0108	93.0657	NVQDIISKF	NTVQDIISKF	0.0000	94.0000	0.0244	82.5585	0.0000	0
139	TVQDIISKFNKDQ	Sequence	TVQDIISKQ	TVQDIISKFNKDQ	0.0001	60.0000	0.0190	75.8008	TVQDIISKQ	TVQDIISKFNKDQ	0.0000	75.0000	0.0156	81.2345	TVQDIISKQ	TVQDIISKFNKDQ	0.0000	90.0000	0.0101	94.3275	TVQDIISKF	TVQDIISKF	0.0000	89.2857	0.0155	94.9813	0.0000	0
140	VQDIISKFNKDQK	Sequence	VQDIISDQK	VQDIISKFNKDQK	0.0007	22.5088	0.0405	34.3614	VQDIISKQK	VQDIISKFNKDQK	0.0000	69.1667	0.0199	73.7985	VQDINKDQK	VQDIISKFNKDQK	0.0000	90.0000	0.0087	95.5364	VQKFNKDQK	VQDIISKFNKDQK	0.0000	85.7143	0.0182	91.6015	0.0002	0
141	QDIISKFNKDQKM	Sequence	QDFNKDQKM	QDIISKFNKDQKM	0.0003	37.5333	0.0288	53.5450	QDFNKDQKM	QDIISKFNKDQKM	0.0000	78.3333	0.0179	77.0805	QDFNKDQKM	QDIISKFNKDQKM	0.0000	62.8571	0.0163	80.3133	QKFNKDQKM	QDIISKFNKDQKM	0.0006	30.3043	0.0650	36.6411	0.0002	0
142	DIISKFNKDQKMT	Sequence	DIFNKDQKM	DIISKFNKDQKM	0.0000	80.0000	0.0165	81.7228	DIISKFNKT	DIISKFNKDQKMT	0.0000	75.0000	0.0205	72.8513	DIFNKDQKM	DIISKFNKDQKM	0.0000	85.0000	0.0129	88.6355	DIISKFQKM	DIISKFNKDQKM	0.0002	45.0769	0.0579	41.8443	0.0001	0
143	IISKFNKDQKMTT	Sequence	IISDQKMTT	IISKFNKDQKMTT	0.0000	85.0000	0.0215	69.6406	IISDQKMTT	IISKFNKDQKMTT	0.0000	51.3333	0.0767	28.6549	IIKDQKMTT	IISKFNKDQKMTT	0.0000	72.5000	0.0193	73.0986	IIKDQKMTT	IISKFNKDQKMTT	0.0001	55.0000	0.0414	58.2349	0.0000	0
144	ISKFNKDQKMTTP	Sequence	ISDQKMTTP	ISKFNKDQKMTTP	0.0003	34.0556	0.0277	55.8950	ISDQKMTTP	ISKFNKDQKMTTP	0.0000	63.7500	0.0177	77.4243	ISKQKMTTP	ISKFNKDQKMTTP	0.0000	76.6667	0.0151	83.3316	ISKQKMTTP	ISKFNKDQKMTTP	0.0001	58.9655	0.0443	54.7998	0.0001	0
145	SKFNKDQKMTTPP	Sequence	SDQKMTTPP	SKFNKDQKMTTPP	0.0000	94.2857	0.0138	87.9600	SKFNKTTPP	SKFNKDQKMTTPP	0.0000	95.0000	0.0140	84.0950	SKFNKTTPP	SKFNKDQKMTTPP	0.0000	90.0000	0.0201	71.2317	SKFNKTTPP	SKFNKDQKMTTPP	0.0000	72.3077	0.0457	53.2788	0.0000	0
146	KFNKDQKMTTPPS	Sequence	KFNKDQKMS	KFNKDQKMTTPPS	0.0000	97.8571	0.0151	84.9977	KQKMTTPPS	KFNKDQKMTTPPS	0.0000	90.0000	0.0273	62.6774	KFKMTTPPS	KFNKDQKMTTPPS	0.0000	92.5000	0.0319	48.5976	KQKMTTPPS	KFNKDQKMTTPPS	0.0000	91.0000	0.0553	43.9387	0.0000	0
147	FNKDQKMTTPPST	Sequence	FNKDTPPST	FNKDQKMTTPPST	0.0000	85.7143	0.0187	76.5259	FKMTTPPST	FNKDQKMTTPPST	0.0000	76.6667	0.0307	58.4781	FNKDQPPST	FNKDQKMTTPPST	0.0000	85.0000	0.0237	63.3069	FNKDQKMST	FNKDQKMTTPPST	0.0002	45.3077	0.0656	36.1944	0.0001	0
148	NKDQKMTTPPSTQ	Sequence	NMTTPPSTQ	NKDQKMTTPPSTQ	0.0000	75.0000	0.0123	90.8468	NMTTPPSTQ	NKDQKMTTPPSTQ	0.0000	80.0000	0.0143	83.4869	NKDQPPSTQ	NKDQKMTTPPSTQ	0.0000	80.0000	0.0131	88.1472	NKDQKPSTQ	NKDQKMTTPPSTQ	0.0000	78.0000	0.0268	78.8124	0.0000	0
149	KDQKMTTPPSTQP	Sequence	KTTPPSTQP	KDQKMTTPPSTQP	0.0002	42.1000	0.0173	80.0047	KTTPPSTQP	KDQKMTTPPSTQP	0.0001	43.0000	0.0187	75.7686	KTTPPSTQP	KDQKMTTPPSTQP	0.0000	68.0000	0.0133	87.6869	DQKPPSTQP	DQKMTTPPSTQP	0.0000	73.0769	0.0233	84.2781	0.0001	0
150	DQKMTTPPSTQPS	Sequence	DTPPSTQPS	DQKMTTPPSTQPS	0.0000	71.9231	0.0261	59.1133	DTPPSTQPS	DQKMTTPPSTQPS	0.0000	78.3333	0.0211	71.7199	DQKPSTQPS	DQKMTTPPSTQPS	0.0000	80.0000	0.0205	70.4335	DQKPSTQPS	DQKMTTPPSTQPS	0.0001	63.4091	0.0510	47.8142	0.0000	0
151	QKMTTPPSTQPSQ	Sequence	QPPSTQPSQ	QKMTTPPSTQPSQ	0.0001	69.0000	0.0176	79.2505	QTTPPSTQP	QKMTTPPSTQP	0.0000	90.0000	0.0149	82.4144	QPPSTQPSQ	QKMTTPPSTQPSQ	0.0001	38.5714	0.0210	69.1856	QPPSTQPSQ	QKMTTPPSTQPSQ	0.0000	79.0000	0.0218	86.6403	0.0000	0
152	KMTTPPSTQPSQT	Sequence	MTTPPPSQT	MTTPPSTQPSQT	0.0001	70.7692	0.0236	64.7966	KMTTPPSTT	KMTTPPSTQPSQT	0.0001	45.0000	0.0439	45.5355	KPSTQPSQT	KMTTPPSTQPSQT	0.0010	15.0593	0.0585	24.0139	KPSTQPSQT	KMTTPPSTQPSQT	0.0000	75.5000	0.0282	76.7426	0.0003	0
153	MTTPPSTQPSQTL	Sequence	MTTPPSTQL	MTTPPSTQPSQTL	0.0028	10.1471	0.0587	18.1961	MTTPPSTTL	MTTPPSTQPSQTL	0.0013	16.2600	0.0866	25.5956	MTTPPSTTL	MTTPPSTQPSQTL	0.0033	8.7179	0.1048	10.6898	MTTPPSQTL	MTTPPSTQPSQTL	0.0011	23.4423	0.0632	37.8924	0.0021	0
154	TTPPSTQPSQTLP	Sequence	TTPPSTQLP	TTPPSTQPSQTLP	0.0025	10.9471	0.0385	37.0415	TTPPSTTLP	TTPPSTQPSQTLP	0.0001	44.8000	0.0251	65.6822	TTPPPSQTL	TTPPSTQPSQTL	0.0001	46.2500	0.0307	50.4487	TTPPSTTLP	TTPPSTQPSQTLP	0.0001	52.8049	0.0243	82.7533	0.0007	0
155	TPPSTQPSQTLPT	Sequence	TTQPSQTLP	TPPSTQPSQTLP	0.0001	65.0000	0.0294	52.3398	TQPSQTLPT	TPPSTQPSQTLPT	0.0000	71.2500	0.0302	59.0542	TPTQPSQTL	TPPSTQPSQTL	0.0008	16.2523	0.0945	12.4365	TPPQPSQTL	TPPSTQPSQTL	0.0002	45.0000	0.0383	62.1067	0.0003	0
156	PPSTQPSQTLPTT	Sequence	STQPSQTLT	STQPSQTLPTT	0.0000	87.1429	0.0210	70.9023	PPSQTLPTT	PPSTQPSQTLPTT	0.0000	95.0000	0.0196	74.2338	PPSQPSQTL	PPSTQPSQTL	0.0000	65.0000	0.0253	60.2152	PPSTQPSTT	PPSTQPSQTLPTT	0.0000	85.7143	0.0197	89.7015	0.0000	0
157	PSTQPSQTLPTTT	Sequence	STQPSPTTT	STQPSQTLPTTT	0.0001	65.6667	0.0260	59.4145	STQPSPTTT	STQPSQTLPTTT	0.0000	85.0000	0.0146	82.9698	STQPSPTTT	STQPSQTLPTTT	0.0000	92.5000	0.0160	81.1513	STQPSPTTT	STQPSQTLPTTT	0.0000	96.0000	0.0186	91.1100	0.0000	0
158	STQPSQTLPTTTC	Sequence	STQPSQTLC	STQPSQTLPTTTC	0.0011	17.3458	0.0431	31.2494	STQPPTTTC	STQPSQTLPTTTC	0.0004	25.5854	0.0423	46.8674	STQPPTTTC	STQPSQTLPTTTC	0.0002	31.0667	0.0396	38.5336	STQPPTTTC	STQPSQTLPTTTC	0.0001	54.1463	0.0282	76.7411	0.0005	0
159	TQPSQTLPTTTCT	Sequence	TTLPTTTCT	TQPSQTLPTTTCT	0.0001	53.0645	0.0286	53.9855	TTLPTTTCT	TQPSQTLPTTTCT	0.0000	57.2727	0.0362	52.4758	TQPPTTTCT	TQPSQTLPTTTCT	0.0000	75.0000	0.0263	58.1606	TQPPTTTCT	TQPSQTLPTTTCT	0.0000	81.4286	0.0297	74.3835	0.0000	0
160	QPSQTLPTTTCTQ	Sequence	QLPTTTCTQ	QPSQTLPTTTCTQ	0.0000	76.8182	0.0213	70.1064	QLPTTTCTQ	QPSQTLPTTTCTQ	0.0000	80.0000	0.0194	74.4914	QPSQTLPTQ	QPSQTLPTTTCTQ	0.0002	32.6154	0.0475	31.1120	QPSQTLPTQ	QPSQTLPTTTCTQ	0.0000	82.8571	0.0238	83.5937	0.0001	0
161	PSQTLPTTTCTQQ	Sequence	PSQTLPTTQ	PSQTLPTTTCTQQ	0.0000	83.1250	0.0172	80.0679	SQTLPTTTQ	SQTLPTTTCTQQ	0.0000	100.0000	0.0116	88.3762	PPTTTCTQQ	PSQTLPTTTCTQQ	0.0000	95.0000	0.0108	92.9252	PSQTLPTTQ	PSQTLPTTTCTQQ	0.0000	99.0000	0.0133	95.6888	0.0000	0
162	SQTLPTTTCTQQS	Sequence	STTTCTQQS	SQTLPTTTCTQQS	0.0000	75.9091	0.0306	49.9866	SQTLPTTTS	SQTLPTTTCTQQS	0.0000	64.3750	0.0270	63.1330	SQTLPTTTS	SQTLPTTTCTQQS	0.0000	83.3333	0.0196	72.4083	SQTLPTTTS	SQTLPTTTCTQQS	0.0000	92.0000	0.0226	85.3834	0.0000	0
163	QTLPTTTCTQQSD	Sequence	QTLPTTTSD	QTLPTTTCTQQSD	0.0000	73.8462	0.0240	63.7681	QTLPTTTSD	QTLPTTTCTQQSD	0.0000	87.5000	0.0172	78.3270	QTLPTTTSD	QTLPTTTCTQQSD	0.0000	95.0000	0.0120	90.6191	QTLPTTQSD	QTLPTTTCTQQSD	0.0000	98.0000	0.0166	93.6100	0.0000	0
164	TLPTTTCTQQSDG	Sequence	TLPTTTCTG	TLPTTTCTQQSDG	0.0000	95.7143	0.0250	61.6772	TLPTTTCTG	TLPTTTCTQQSDG	0.0000	90.0000	0.0297	59.6808	TLPTTTCTG	TLPTTTCTQQSDG	0.0000	100.0000	0.0187	74.4610	TLPTTTCTG	TLPTTTCTQQSDG	0.0000	97.0000	0.0253	81.2083	0.0000	0
165	LPTTTCTQQSDGS	Sequence	LPTTTCTQS	LPTTTCTQQSDGS	0.0000	98.5714	0.0202	72.7600	LPTTTCTQS	LPTTTCTQQSDGS	0.0000	100.0000	0.0122	87.2490	LPTTTCTQS	LPTTTCTQQSDGS	0.0000	76.6667	0.0495	29.5224	LPTTTCTQS	LPTTTCTQQSDGS	0.0000	96.0000	0.0287	75.9969	0.0000	0
166	PTTTCTQQSDGSI	Sequence	PTQQSDGSI	PTTTCTQQSDGSI	0.0000	79.0909	0.0484	25.7484	PTQQSDGSI	PTTTCTQQSDGSI	0.0000	95.0000	0.0192	74.8370	PTQQSDGSI	PTTTCTQQSDGSI	0.0000	92.5000	0.0184	75.1139	PTQQSDGSI	PTTTCTQQSDGSI	0.0000	98.0000	0.0255	80.8731	0.0000	0
167	TTTCTQQSDGSIS	Sequence	TTQSDGSIS	TTTCTQQSDGSIS	0.0001	55.4000	0.0517	22.9730	TQQSDGSIS	TTTCTQQSDGSIS	0.0000	90.0000	0.0189	75.3800	TQQSDGSIS	TTTCTQQSDGSIS	0.0000	92.5000	0.0202	71.0459	TQQSDGSIS	TTTCTQQSDGSIS	0.0000	96.0000	0.0242	82.9872	0.0000	0
168	TTCTQQSDGSISC	Sequence	TTSDGSISC	TTCTQQSDGSISC	0.0003	38.1429	0.0343	43.5117	TQSDGSISC	TTCTQQSDGSISC	0.0003	28.9259	0.0367	52.0139	TQSDGSISC	TTCTQQSDGSISC	0.0000	65.0000	0.0181	75.9981	TQSDGSISC	TTCTQQSDGSISC	0.0000	72.3077	0.0231	84.6664	0.0002	0
169	TCTQQSDGSISCT	Sequence	TSDGSISCT	TCTQQSDGSISCT	0.0007	23.9600	0.0563	19.6466	TSDGSISCT	TCTQQSDGSISCT	0.0000	87.5000	0.0170	78.6279	TSDGSISCT	TCTQQSDGSISCT	0.0000	92.5000	0.0132	87.9883	TQSDGSISC	TCTQQSDGSISC	0.0000	96.0000	0.0183	91.3825	0.0002	0
170	CTQQSDGSISCTT	Sequence	CTQQSSCTT	CTQQSDGSISCTT	0.0000	76.8182	0.0588	18.1302	CTQSISCTT	CTQQSDGSISCTT	0.0000	90.0000	0.0411	47.8133	CTQQSSCTT	CTQQSDGSISCTT	0.0000	95.0000	0.0237	63.3009	QQSDGSIST	QQSDGSISCTT	0.0000	98.0000	0.0345	67.1272	0.0000	0
171	TQQSDGSISCTTP	Sequence	TQQSDGTTP	TQQSDGSISCTTP	0.0000	72.6923	0.0221	68.2366	TQQSDGTTP	TQQSDGSISCTTP	0.0000	67.5000	0.0256	64.9280	TQQSDGTTP	TQQSDGSISCTTP	0.0000	75.0000	0.0160	80.9526	TQQSDGTTP	TQQSDGSISCTTP	0.0000	77.5000	0.0271	78.4698	0.0000	0
172	QQSDGSISCTTPT	Sequence	QQSDGSIST	QQSDGSISCTTPT	0.0000	78.1818	0.0440	30.2928	QQSDGSIST	QQSDGSISCTTPT	0.0001	41.0000	0.0610	34.9182	QQSDGSIST	QQSDGSISCTTPT	0.0000	72.5000	0.0325	47.6465	QQSDGSIST	QQSDGSISCTTPT	0.0000	79.0000	0.0383	62.0761	0.0000	0
173	QSDGSISCTTPTV	Sequence	QSDGSTPTV	QSDGSISCTTPTV	0.0074	5.7848	0.1487	3.0467	QSDGSIPTV	QSDGSISCTTPTV	0.0006	21.9868	0.1561	13.9532	QSDGSTPTV	QSDGSISCTTPTV	0.0000	53.0769	0.0352	43.8774	QSDGSISTV	QSDGSISCTTPTV	0.0000	73.0769	0.0355	65.6735	0.0020	0
174	SDGSISCTTPTVT	Sequence	SSCTTPTVT	SDGSISCTTPTVT	0.0001	66.6667	0.0357	41.2119	SISCTTPTV	SDGSISCTTPTV	0.0000	78.3333	0.0732	29.8739	SDGSIPTVT	SDGSISCTTPTVT	0.0000	85.0000	0.0206	70.1193	SSCTTPTVT	SDGSISCTTPTVT	0.0000	95.0000	0.0249	81.8132	0.0000	0
175	DGSISCTTPTVTP	Sequence	DGSTPTVTP	DGSISCTTPTVTP	0.0000	91.4286	0.0194	74.7629	DGSTPTVTP	DGSISCTTPTVTP	0.0000	85.0000	0.0242	67.1091	DGSTPTVTP	DGSISCTTPTVTP	0.0000	90.0000	0.0131	88.1612	DGSTPTVTP	DGSISCTTPTVTP	0.0000	74.2308	0.0215	87.0339	0.0000	0
176	GSISCTTPTVTPL	Sequence	GTTPTVTPL	GSISCTTPTVTPL	0.0001	64.0476	0.0531	21.8280	GSIPTVTPL	GSISCTTPTVTPL	0.0002	32.8333	0.1395	15.7955	GSIPTVTPL	GSISCTTPTVTPL	0.0001	47.2500	0.0734	17.6885	GSIPTVTPL	GSISCTTPTVTPL	0.0000	75.5000	0.0634	37.7167	0.0001	0
177	SISCTTPTVTPLQ	Sequence	STPTVTPLQ	SISCTTPTVTPLQ	0.0004	32.2273	0.0419	32.5848	SISPTVTPL	SISCTTPTVTPL	0.0000	56.8182	0.0978	22.7296	SISPTVTPL	SISCTTPTVTPL	0.0000	75.0000	0.0474	31.1643	SISPTVTPL	SISCTTPTVTPL	0.0000	90.0000	0.0440	55.1016	0.0001	0
178	ISCTTPTVTPLQP	Sequence	ISCTTPLQP	ISCTTPTVTPLQP	0.0001	58.4000	0.0345	43.0671	ISCTTPTQP	ISCTTPTVTPLQP	0.0000	80.0000	0.0371	51.6123	IPTVTPLQP	ISCTTPTVTPLQP	0.0001	49.0000	0.0293	52.7738	IPTVTPLQP	ISCTTPTVTPLQP	0.0000	85.0000	0.0260	80.1980	0.0000	0
179	SCTTPTVTPLQPP	Sequence	STVTPLQPP	SCTTPTVTPLQPP	0.0000	75.0000	0.0283	54.5812	STVTPLQPP	SCTTPTVTPLQPP	0.0000	63.7500	0.0416	47.4608	STVTPLQPP	SCTTPTVTPLQPP	0.0000	85.0000	0.0237	63.3029	SCTTPTVTP	SCTTPTVTPLQPP	0.0000	89.2857	0.0235	83.9897	0.0000	0
180	CTTPTVTPLQPPI	Sequence	CTTPTQPPI	CTTPTVTPLQPPI	0.0000	73.8462	0.0651	15.0288	CVTPLQPPI	CTTPTVTPLQPPI	0.0000	57.7273	0.1095	20.3418	TPTPLQPPI	TPTVTPLQPPI	0.0000	72.5000	0.0611	22.6523	TPTVTPLQI	TPTVTPLQPPI	0.0000	89.2857	0.0507	48.1221	0.0000	0
181	TTPTVTPLQPPIV	Sequence	TTPTVTPLV	TTPTVTPLQPPIV	0.0004	33.2857	0.0545	20.8743	TTPTVTPLV	TTPTVTPLQPPIV	0.0003	27.5484	0.0813	27.1593	TPTVTPLQV	TPTVTPLQPPIV	0.0000	64.2857	0.0399	38.2002	TPPLQPPIV	TPTVTPLQPPIV	0.0000	73.8462	0.0348	66.8114	0.0002	0
182	TPTVTPLQPPIVA	Sequence	TPTQPPIVA	TPTVTPLQPPIVA	0.0001	69.0000	0.0253	60.9765	TPLQPPIVA	TPTVTPLQPPIVA	0.0000	57.2727	0.0300	59.2596	TPLQPPIVA	TPTVTPLQPPIVA	0.0155	4.0761	0.1437	6.6326	TPLQPPIVA	TPTVTPLQPPIVA	0.0012	22.6385	0.0507	48.1579	0.0042	0
183	PTVTPLQPPIVAT	Sequence	PTQPPIVAT	PTVTPLQPPIVAT	0.0000	77.2727	0.0203	72.5883	PLQPPIVAT	PTVTPLQPPIVAT	0.0001	37.9000	0.0553	37.8780	TPQPPIVAT	TPLQPPIVAT	0.0000	71.2500	0.0249	61.0130	TPQPPIVAT	TPLQPPIVAT	0.0000	88.5714	0.0204	88.6728	0.0000	0
184	TVTPLQPPIVATV	Sequence	TVTPLQPTV	TVTPLQPPIVATV	0.0002	48.5000	0.0366	39.9079	TVPPIVATV	TVTPLQPPIVATV	0.0075	7.6856	0.2149	9.4151	TPLQPPITV	TPLQPPIVATV	0.0002	32.0000	0.0602	23.1025	TQPPIVATV	TVTPLQPPIVATV	0.0002	45.4615	0.0488	49.9838	0.0020	0
185	VTPLQPPIVATVC	Sequence	VTPLQPPVC	VTPLQPPIVATVC	0.0000	75.0000	0.0256	60.2034	VQPPIVATV	VTPLQPPIVATV	0.0001	46.4000	0.0752	29.1602	VPPIVATVC	VTPLQPPIVATVC	0.0001	42.4000	0.0446	33.5575	VPPIVATVC	VTPLQPPIVATVC	0.0001	65.6250	0.0324	70.3067	0.0001	0
186	TPLQPPIVATVCT	Sequence	TPLQPPIVT	TPLQPPIVATVCT	0.0000	92.1429	0.0149	85.5782	TQPPIVATV	TPLQPPIVATV	0.0000	64.3750	0.0442	45.2757	TPLQPPIVT	TPLQPPIVATVCT	0.0028	9.3962	0.0910	13.1150	TPLQPPIVT	TPLQPPIVATVCT	0.0002	44.7857	0.0399	60.0547	0.0008	0
187	PLQPPIVATVCTP	Sequence	PLQPPIVTP	PLQPPIVATVCTP	0.0000	81.8750	0.0141	87.2657	PLQPPIVTP	PLQPPIVATVCTP	0.0003	27.5161	0.0459	43.9577	PLQPPIVTP	PLQPPIVATVCTP	0.0000	85.0000	0.0168	79.1570	PLQPPIVTP	PLQPPIVATVCTP	0.0000	93.0000	0.0191	90.4679	0.0001	0
188	LQPPIVATVCTPT	Sequence	LQPPIVATT	LQPPIVATVCTPT	0.0000	87.8571	0.0260	59.4375	LQPPIVATT	LQPPIVATVCTPT	0.0001	42.5000	0.1093	20.3809	LQPPIVTPT	LQPPIVATVCTPT	0.0000	83.3333	0.0397	38.4004	LQPPIVATT	LQPPIVATVCTPT	0.0000	85.0000	0.0486	50.2174	0.0000	0
189	QPPIVATVCTPTP	Sequence	QPPIVTPTP	QPPIVATVCTPTP	0.0000	95.0000	0.0141	87.1711	QPPIVTPTP	QPPIVATVCTPTP	0.0000	87.5000	0.0254	65.2556	QPPIVTPTP	QPPIVATVCTPTP	0.0001	43.6000	0.0405	37.6025	QPPIVTPTP	QPPIVATVCTPTP	0.0000	71.5385	0.0279	77.2264	0.0000	0
190	PPIVATVCTPTPT	Sequence	PTVCTPTPT	PPIVATVCTPTPT	0.0000	98.5714	0.0197	73.9937	PPIVATVPT	PPIVATVCTPTPT	0.0000	100.0000	0.0255	65.1397	PPIVTPTPT	PPIVATVCTPTPT	0.0000	78.3333	0.0414	36.6000	PPIVTPTPT	PPIVATVCTPTPT	0.0000	94.0000	0.0259	80.3009	0.0000	0
191	PIVATVCTPTPTG	Sequence	PIVTPTPTG	PIVATVCTPTPTG	0.0000	98.5714	0.0160	83.0595	PIVTPTPTG	PIVATVCTPTPTG	0.0000	100.0000	0.0198	73.9452	PIVTPTPTG	PIVATVCTPTPTG	0.0000	100.0000	0.0124	89.8435	PVCTPTPTG	PIVATVCTPTPTG	0.0000	100.0000	0.0178	92.0595	0.0000	0
192	IVATVCTPTPTGG	Sequence	IVAPTPTGG	IVATVCTPTPTGG	0.0000	90.0000	0.0206	71.7683	IVAPTPTGG	IVATVCTPTPTGG	0.0000	85.0000	0.0397	49.1219	IVAPTPTGG	IVATVCTPTPTGG	0.0000	92.5000	0.0229	65.0668	IVAPTPTGG	IVATVCTPTPTGG	0.0000	96.0000	0.0283	76.5411	0.0000	0
193	VATVCTPTPTGGT	Sequence	VTPTPTGGT	VATVCTPTPTGGT	0.0001	69.6667	0.0243	63.0945	VTPTPTGGT	VATVCTPTPTGGT	0.0000	80.0000	0.0265	63.7287	VAPTPTGGT	VATVCTPTPTGGT	0.0000	92.5000	0.0183	75.4021	VAPTPTGGT	VATVCTPTPTGGT	0.0000	98.0000	0.0205	88.5338	0.0000	0
194	ATVCTPTPTGGTV	Sequence	ATTPTGGTV	ATVCTPTPTGGTV	0.0005	27.7714	0.0697	13.2155	ATVPTGGTV	ATVCTPTPTGGTV	0.0002	30.5909	0.1393	15.8113	APTPTGGTV	ATVCTPTPTGGTV	0.0450	2.3544	0.2715	2.2860	APTPTGGTV	ATVCTPTPTGGTV	0.0002	48.8000	0.0424	57.0892	0.0115	0
195	TVCTPTPTGGTVC	Sequence	TTPTGGTVC	TVCTPTPTGGTVC	0.0001	66.3333	0.0258	59.7700	TVCTPTPTC	TVCTPTPTGGTVC	0.0001	49.7500	0.0435	45.8270	TPTPTGGTV	TVCTPTPTGGTV	0.0001	40.8571	0.0568	24.9047	TPTPTGGTV	TVCTPTPTGGTV	0.0000	78.0000	0.0285	76.1767	0.0001	0
196	VCTPTPTGGTVCT	Sequence	VCTPTPTGT	VCTPTPTGGTVCT	0.0000	90.7143	0.0218	69.0885	VCTPTPTGT	VCTPTPTGGTVCT	0.0000	87.5000	0.0175	77.7734	VPTGGTVCT	VCTPTPTGGTVCT	0.0001	42.8000	0.0519	27.8660	VPTGGTVCT	VCTPTPTGGTVCT	0.0000	80.0000	0.0221	86.1472	0.0000	0
197	CTPTPTGGTVCTT	Sequence	CTPTPTGTT	CTPTPTGGTVCTT	0.0000	71.9231	0.0450	29.0719	CTPTPVCTT	CTPTPTGGTVCTT	0.0000	73.7500	0.0479	42.5748	TPTPTGGTT	TPTPTGGTVCTT	0.0000	75.0000	0.0401	37.9979	TPTPTGGTT	TPTPTGGTVCTT	0.0000	96.0000	0.0278	77.2915	0.0000	0
198	TPTPTGGTVCTTA	Sequence	TPTPTGTTA	TPTPTGGTVCTTA	0.0001	67.3333	0.0209	71.0789	TPTPTGTTA	TPTPTGGTVCTTA	0.0000	68.3333	0.0257	64.8913	TPTPTGTTA	TPTPTGGTVCTTA	0.0144	4.2630	0.1887	4.3128	TPTPTGTTA	TPTPTGGTVCTTA	0.0004	36.4828	0.0576	42.0667	0.0037	0
199	PTPTGGTVCTTAQ	Sequence	PTPTGGTVQ	PTPTGGTVCTTAQ	0.0001	67.6667	0.0183	77.4146	PTPTGTTAQ	PTPTGGTVCTTAQ	0.0000	95.0000	0.0091	92.5929	TPTGGTVAQ	TPTGGTVCTTAQ	0.0000	81.6667	0.0203	70.7156	PTPTGTTAQ	PTPTGGTVCTTAQ	0.0000	98.0000	0.0167	93.3698	0.0000	0
200	TPTGGTVCTTAQQ	Sequence	TPTGGTVQQ	TPTGGTVCTTAQQ	0.0000	79.0909	0.0272	56.9030	TPTGGTVQQ	TPTGGTVCTTAQQ	0.0000	95.0000	0.0165	79.5942	TPTGGTVQQ	TPTGGTVCTTAQQ	0.0002	31.1333	0.0507	28.7005	TPTGGTVQQ	TPTGGTVCTTAQQ	0.0000	75.0000	0.0252	81.4234	0.0001	0
201	PTGGTVCTTAQQN	Sequence	PTGGTAQQN	PTGGTVCTTAQQN	0.0000	95.7143	0.0158	83.5229	PVCTTAQQN	PTGGTVCTTAQQN	0.0000	100.0000	0.0072	95.3225	PVCTTAQQN	PTGGTVCTTAQQN	0.0000	100.0000	0.0045	97.7229	PTGGTVQQN	PTGGTVCTTAQQN	0.0000	100.0000	0.0087	97.1669	0.0000	0
202	TGGTVCTTAQQNP	Sequence	TCTTAQQNP	TGGTVCTTAQQNP	0.0000	96.4286	0.0128	89.9892	TGTTAQQNP	TGGTVCTTAQQNP	0.0000	95.0000	0.0120	87.6509	TCTTAQQNP	TGGTVCTTAQQNP	0.0000	100.0000	0.0074	96.2237	TCTTAQQNP	TGGTVCTTAQQNP	0.0000	98.0000	0.0146	95.2656	0.0000	0
203	GGTVCTTAQQNPN	Sequence	GTTAQQNPN	GGTVCTTAQQNPN	0.0000	97.8571	0.0213	70.1693	GTTAQQNPN	GGTVCTTAQQNPN	0.0000	100.0000	0.0102	90.8122	GTTAQQNPN	GGTVCTTAQQNPN	0.0000	100.0000	0.0069	96.4492	GCTTAQQNP	GGTVCTTAQQNP	0.0000	100.0000	0.0126	95.9181	0.0000	0
204	GTVCTTAQQNPNP	Sequence	GTAQQNPNP	GTVCTTAQQNPNP	0.0000	81.2500	0.0230	66.1495	GTAQQNPNP	GTVCTTAQQNPNP	0.0000	82.5000	0.0263	64.1058	GTAQQNPNP	GTVCTTAQQNPNP	0.0000	95.0000	0.0102	94.1377	GTAQQNPNP	GTVCTTAQQNPNP	0.0000	99.0000	0.0137	95.5722	0.0000	0
205	TVCTTAQQNPNPG	Sequence	TVQQNPNPG	TVCTTAQQNPNPG	0.0000	92.8571	0.0243	63.1826	TVCTTPNPG	TVCTTAQQNPNPG	0.0000	95.0000	0.0216	71.0157	TVQQNPNPG	TVCTTAQQNPNPG	0.0000	92.5000	0.0223	66.3930	TAQQNPNPG	TVCTTAQQNPNPG	0.0000	94.0000	0.0303	73.4309	0.0000	0
206	VCTTAQQNPNPGA	Sequence	VQQNPNPGA	VCTTAQQNPNPGA	0.0000	84.3750	0.0283	54.5124	VQQNPNPGA	VCTTAQQNPNPGA	0.0001	38.1000	0.0342	54.5035	VQQNPNPGA	VCTTAQQNPNPGA	0.0000	80.0000	0.0181	76.0078	VQQNPNPGA	VCTTAQQNPNPGA	0.0000	91.0000	0.0253	81.2504	0.0000	0
207	CTTAQQNPNPGAA	Sequence	CTNPNPGAA	CTTAQQNPNPGAA	0.0002	48.7500	0.0647	15.1827	CQNPNPGAA	CTTAQQNPNPGAA	0.0000	65.8333	0.0380	50.7191	CQNPNPGAA	CTTAQQNPNPGAA	0.0000	72.5000	0.0369	41.6594	CTNPNPGAA	CTTAQQNPNPGAA	0.0000	77.5000	0.0457	53.2874	0.0001	0
208	TTAQQNPNPGAAS	Sequence	TTAQPGAAS	TTAQQNPNPGAAS	0.0002	42.1000	0.0432	31.1891	TTAQPGAAS	TTAQQNPNPGAAS	0.0000	68.3333	0.0272	62.8803	TTAQPGAAS	TTAQQNPNPGAAS	0.0000	57.2222	0.0397	38.4433	TTAQPGAAS	TTAQQNPNPGAAS	0.0000	84.2857	0.0303	73.3940	0.0001	0
209	TAQQNPNPGAASQ	Sequence	TANPGAASQ	TAQQNPNPGAASQ	0.0001	49.7143	0.0179	78.4302	TANPGAASQ	TAQQNPNPGAASQ	0.0000	82.5000	0.0122	87.2419	TPNPGAASQ	TAQQNPNPGAASQ	0.0009	15.6741	0.0537	26.7034	TPNPGAASQ	TAQQNPNPGAASQ	0.0000	71.5385	0.0282	76.7721	0.0003	0
210	AQQNPNPGAASQQ	Sequence	AQQNPASQQ	AQQNPNPGAASQQ	0.0001	58.6000	0.0114	92.5202	AQQNPNPQQ	AQQNPNPGAASQQ	0.0000	59.5455	0.0152	81.8900	APNPGAASQ	AQQNPNPGAASQ	0.0000	67.0000	0.0190	73.7087	AQQNPNPQQ	AQQNPNPGAASQQ	0.0000	90.0000	0.0182	91.5194	0.0000	0
211	QQNPNPGAASQQN	Sequence	QQNPNPQQN	QQNPNPGAASQQN	0.0000	83.1250	0.0103	94.6539	QQNPASQQN	QQNPNPGAASQQN	0.0000	95.0000	0.0083	93.8721	QPGAASQQN	QQNPNPGAASQQN	0.0000	85.0000	0.0161	80.8380	QQNPNPQQN	QQNPNPGAASQQN	0.0000	96.0000	0.0165	93.6486	0.0000	0
212	QNPNPGAASQQNL	Sequence	QNPNPGQNL	QNPNPGAASQQNL	0.0003	39.3077	0.0229	66.2732	QNPNPGAAL	QNPNPGAASQQNL	0.0000	60.0000	0.0208	72.2106	NPNPGAASL	NPNPGAASQQNL	0.0016	12.1324	0.1031	10.9460	NPNPGAASL	NPNPGAASQQNL	0.0006	30.8913	0.0610	39.4754	0.0006	0
213	NPNPGAASQQNLD	Sequence	NPNPGQQNL	NPNPGAASQQNL	0.0000	87.1429	0.0166	81.5637	NPNPGAASL	NPNPGAASQQNL	0.0000	90.0000	0.0128	86.2290	NPNPGAASL	NPNPGAASQQNL	0.0015	12.4301	0.0910	13.1075	NPNPGAASL	NPNPGAASQQNL	0.0003	37.7692	0.0470	51.8590	0.0005	0
214	PNPGAASQQNLDD	Sequence	PNPGSQQNL	PNPGAASQQNL	0.0000	100.0000	0.0076	96.2447	PNPGAASQL	PNPGAASQQNL	0.0000	100.0000	0.0044	97.1121	NPAASQQNL	NPGAASQQNL	0.0000	100.0000	0.0072	96.3392	NPAASQQNL	NPGAASQQNL	0.0000	99.0000	0.0113	96.3547	0.0000	0
215	NPGAASQQNLDDM	Sequence	NSQQNLDDM	NPGAASQQNLDDM	0.0001	56.2000	0.0489	25.3213	NPGAASQQM	NPGAASQQNLDDM	0.0000	87.5000	0.0137	84.5757	NPGAASQQM	NPGAASQQNLDDM	0.0020	10.9345	0.1032	10.9210	NPGAASQQM	NPGAASQQNLDDM	0.0003	40.6000	0.0580	41.7248	0.0006	0
216	PGAASQQNLDDMT	Sequence	GAASQQNLT	GAASQQNLDDMT	0.0000	98.5714	0.0135	88.4609	PGAASQQNT	PGAASQQNLDDMT	0.0000	100.0000	0.0073	95.2473	PGAASQQMT	PGAASQQNLDDMT	0.0000	100.0000	0.0061	96.8813	PGAASQQNM	PGAASQQNLDDM	0.0000	100.0000	0.0133	95.6995	0.0000	0
217	GAASQQNLDDMTL	Sequence	GAASQQNLL	GAASQQNLDDMTL	0.0003	39.4615	0.0347	42.8133	GQNLDDMTL	GAASQQNLDDMTL	0.0004	26.2895	0.0663	32.5546	GAASQQMTL	GAASQQNLDDMTL	0.0003	26.0000	0.0491	29.8649	GAASQQMTL	GAASQQNLDDMTL	0.0003	40.6500	0.0547	44.4197	0.0003	0
218	AASQQNLDDMTLK	Sequence	AASDDMTLK	AASQQNLDDMTLK	0.0011	17.5981	0.0554	20.2809	AALDDMTLK	AASQQNLDDMTLK	0.0000	55.9091	0.0295	59.8803	AASQQMTLK	AASQQNLDDMTLK	0.0000	67.0000	0.0217	67.7526	AASQQNMTL	AASQQNLDDMTL	0.0000	80.0000	0.0284	76.3302	0.0003	0
219	ASQQNLDDMTLKD	Sequence	ASDDMTLKD	ASQQNLDDMTLKD	0.0002	40.9231	0.0503	24.1143	ALDDMTLKD	ASQQNLDDMTLKD	0.0000	75.0000	0.0253	65.3924	AQNLDDMTL	ASQQNLDDMTL	0.0000	92.5000	0.0135	87.1051	AQNLDDMTL	ASQQNLDDMTL	0.0000	95.0000	0.0255	80.9822	0.0001	0
220	SQQNLDDMTLKDL	Sequence	NLDDMTLKL	NLDDMTLKDL	0.0001	51.1290	0.0502	24.2151	SQQNLDDML	SQQNLDDMTLKDL	0.0001	43.4286	0.0639	33.6210	SQDMTLKDL	SQQNLDDMTLKDL	0.0000	69.0000	0.0289	53.5551	SQQNLDDML	SQQNLDDMTLKDL	0.0001	59.6552	0.0613	39.2395	0.0001	0
221	QQNLDDMTLKDLM	Sequence	NLDDMTLLM	NLDDMTLKDLM	0.0005	26.5946	0.1151	5.0991	QQNLDDMTM	QQNLDDMTLKDLM	0.0001	50.6667	0.0655	32.8831	QQNLDDMTM	QQNLDDMTLKDLM	0.0000	54.6154	0.0327	47.4033	QQMTLKDLM	QQNLDDMTLKDLM	0.0003	40.1500	0.0839	26.2664	0.0002	0
222	QNLDDMTLKDLMS	Sequence	QNLDDDLMS	QNLDDMTLKDLMS	0.0001	67.6667	0.0552	20.3599	NLDDKDLMS	NLDDMTLKDLMS	0.0000	90.0000	0.0312	57.8855	QMTLKDLMS	QNLDDMTLKDLMS	0.0000	100.0000	0.0122	90.1622	QNMTLKDLM	QNLDDMTLKDLM	0.0000	92.0000	0.0409	58.8065	0.0000	0
223	NLDDMTLKDLMSS	Sequence	NLDDMTLKS	NLDDMTLKDLMSS	0.0005	26.8108	0.0963	7.0878	NLDDDLMSS	NLDDMTLKDLMSS	0.0001	36.1667	0.1097	20.3070	NLDDMTMSS	NLDDMTLKDLMSS	0.0000	83.3333	0.0202	71.0780	NLDDMTMSS	NLDDMTLKDLMSS	0.0000	85.0000	0.0498	49.0391	0.0002	0
224	LDDMTLKDLMSSV	Sequence	LDDDLMSSV	LDDMTLKDLMSSV	0.0001	49.2857	0.0665	14.4531	LLKDLMSSV	LDDMTLKDLMSSV	0.0036	10.5707	0.2474	7.7535	LLKDLMSSV	LDDMTLKDLMSSV	0.0000	59.4444	0.0441	33.9420	LLKDLMSSV	LDDMTLKDLMSSV	0.0003	37.8846	0.1330	12.5765	0.0010	0
225	DDMTLKDLMSSVE	Sequence	MTDLMSSVE	MTLKDLMSSVE	0.0000	94.2857	0.0438	30.4707	DLKDLMSSV	DDMTLKDLMSSV	0.0000	87.5000	0.0371	51.5608	DLKDLMSSV	DDMTLKDLMSSV	0.0000	95.0000	0.0164	79.9128	DLKDLMSSV	DDMTLKDLMSSV	0.0000	79.0000	0.0449	54.2056	0.0000	0
226	DMTLKDLMSSVEK	Sequence	DMLMSSVEK	DMTLKDLMSSVEK	0.0001	56.2000	0.0497	24.5798	DMTLKSVEK	DMTLKDLMSSVEK	0.0000	78.3333	0.0419	47.1900	DMLMSSVEK	DMTLKDLMSSVEK	0.0000	90.0000	0.0179	76.5044	DMTLKSVEK	DMTLKDLMSSVEK	0.0000	73.4615	0.0490	49.8132	0.0000	0
227	MTLKDLMSSVEKD	Sequence	MTLKDSVEK	MTLKDLMSSVEK	0.0000	74.6154	0.0480	26.1712	MLKDLMSSV	MTLKDLMSSV	0.0000	71.2500	0.0982	22.6602	MLKDLMSSV	MTLKDLMSSV	0.0000	95.0000	0.0236	63.5790	MLKDLMSSV	MTLKDLMSSV	0.0000	94.0000	0.0548	44.3793	0.0000	0
228	TLKDLMSSVEKDM	Sequence	TLKDLMSSM	TLKDLMSSVEKDM	0.0001	56.0000	0.0385	37.0816	TLKDLMSSM	TLKDLMSSVEKDM	0.0003	29.6400	0.0729	29.9648	TLKDLMSSM	TLKDLMSSVEKDM	0.0002	31.2667	0.0532	27.0218	TLKDLMSSM	TLKDLMSSVEKDM	0.0029	15.3730	0.1486	10.2057	0.0009	0
229	LKDLMSSVEKDMR	Sequence	LSSVEKDMR	LKDLMSSVEKDMR	0.0001	65.3333	0.0348	42.6682	LSSVEKDMR	LKDLMSSVEKDMR	0.0000	95.0000	0.0224	69.7102	LKDLMSSVR	LKDLMSSVEKDMR	0.0000	73.7500	0.0181	75.7849	LKDLMSSVM	LKDLMSSVEKDM	0.0000	95.0000	0.0306	72.9300	0.0000	0
230	KDLMSSVEKDMRQ	Sequence	KSVEKDMRQ	KDLMSSVEKDMRQ	0.0001	68.0000	0.0224	67.4560	KSVEKDMRQ	KDLMSSVEKDMRQ	0.0000	90.0000	0.0178	77.2232	KSVEKDMRQ	KDLMSSVEKDMRQ	0.0000	95.0000	0.0086	95.6116	KSVEKDMRQ	KDLMSSVEKDMRQ	0.0000	97.0000	0.0189	90.7516	0.0000	0
231	DLMSSVEKDMRQL	Sequence	DVEKDMRQL	DLMSSVEKDMRQL	0.0002	44.0000	0.0371	39.1652	DLMSSVEQL	DLMSSVEKDMRQL	0.0013	16.2750	0.1128	19.7513	DLMSSVRQL	DLMSSVEKDMRQL	0.0001	45.5000	0.0379	40.4531	DLMSSVRQL	DLMSSVEKDMRQL	0.0041	12.9631	0.1426	11.0250	0.0014	0
232	LMSSVEKDMRQLQ	Sequence	LMSSVEQLQ	LMSSVEKDMRQLQ	0.0000	75.0000	0.0390	36.3936	LMSSVMRQL	LMSSVEKDMRQL	0.0000	64.3750	0.0680	31.8615	LEKDMRQLQ	LMSSVEKDMRQLQ	0.0000	85.0000	0.0210	69.2301	LMKDMRQLQ	LMSSVEKDMRQLQ	0.0000	79.0000	0.0570	42.5488	0.0000	0
233	MSSVEKDMRQLQA	Sequence	MSDMRQLQA	MSSVEKDMRQLQA	0.0052	7.0764	0.1890	1.8957	MSDMRQLQA	MSSVEKDMRQLQA	0.0000	60.0000	0.0462	43.7742	MSDMRQLQA	MSSVEKDMRQLQA	0.0000	78.3333	0.0356	43.3278	MSSMRQLQA	MSSVEKDMRQLQA	0.0001	51.7073	0.1035	19.2026	0.0013	0
234	SSVEKDMRQLQAE	Sequence	SSDMRQLQA	SSVEKDMRQLQA	0.0002	45.3000	0.0463	27.7946	SSVEKLQAE	SSVEKDMRQLQAE	0.0000	71.2500	0.0239	67.5490	SSVEKLQAE	SSVEKDMRQLQAE	0.0000	85.0000	0.0223	66.2728	SSVEKLQAE	SSVEKDMRQLQAE	0.0000	80.7143	0.0451	53.8988	0.0001	0
235	SVEKDMRQLQAET	Sequence	SVEKDQAET	SVEKDMRQLQAET	0.0001	66.0000	0.0267	57.9235	SMRQLQAET	SVEKDMRQLQAET	0.0000	66.6667	0.0391	49.6415	SVRQLQAET	SVEKDMRQLQAET	0.0000	69.0000	0.0424	35.6151	SMRQLQAET	SVEKDMRQLQAET	0.0001	69.0625	0.0555	43.7565	0.0000	0
236	VEKDMRQLQAETN	Sequence	VEKDMRQLN	VEKDMRQLQAETN	0.0000	95.7143	0.0120	91.5298	VMRQLQAET	VEKDMRQLQAET	0.0000	100.0000	0.0100	91.1624	VEKDMRQTN	VEKDMRQLQAETN	0.0000	95.0000	0.0112	92.2706	VEKDQAETN	VEKDMRQLQAETN	0.0000	87.1429	0.0260	80.1419	0.0000	0
237	EKDMRQLQAETND	Sequence	EQLQAETND	EKDMRQLQAETND	0.0000	99.2857	0.0083	95.8843	EQLQAETND	EKDMRQLQAETND	0.0000	100.0000	0.0075	95.1164	EQLQAETND	EKDMRQLQAETND	0.0000	100.0000	0.0071	96.3520	EKDMRQLQA	EKDMRQLQA	0.0000	98.0000	0.0209	87.8636	0.0000	0
238	KDMRQLQAETNDL	Sequence	KDMRQLQAL	KDMRQLQAETNDL	0.0001	69.0000	0.0302	50.9143	KLQAETNDL	KDMRQLQAETNDL	0.0004	26.0526	0.0865	25.6234	KDMRQLQAL	KDMRQLQAETNDL	0.0000	54.6154	0.0406	37.4416	KDMRQLQAL	KDMRQLQAETNDL	0.0003	37.8462	0.1299	13.1206	0.0002	0
239	DMRQLQAETNDLV	Sequence	DQAETNDLV	DMRQLQAETNDLV	0.0001	55.4000	0.0508	23.7078	DMAETNDLV	DMRQLQAETNDLV	0.0001	43.7143	0.1007	22.0982	DMRQLQAEV	DMRQLQAETNDLV	0.0000	75.0000	0.0322	48.0266	DMRQLQAEV	DMRQLQAETNDLV	0.0005	33.0270	0.1312	12.8751	0.0002	0
240	MRQLQAETNDLVT	Sequence	MRETNDLVT	MRQLQAETNDLVT	0.0001	69.0000	0.0469	27.1944	MQAETNDLV	MRQLQAETNDLV	0.0000	85.0000	0.0624	34.2968	MRQLQALVT	MRQLQAETNDLVT	0.0000	81.6667	0.0284	54.4251	MRQLQAETL	MRQLQAETNDL	0.0000	77.5000	0.0731	31.6158	0.0000	0
241	RQLQAETNDLVTN	Sequence	RQLQDLVTN	RQLQAETNDLVTN	0.0000	95.7143	0.0177	78.9941	RQLQDLVTN	RQLQAETNDLVTN	0.0000	85.0000	0.0422	46.9363	RQQAETNDL	RQLQAETNDL	0.0000	92.5000	0.0174	77.6187	RQLQAETNL	RQLQAETNDL	0.0000	93.0000	0.0307	72.8329	0.0000	0
242	QLQAETNDLVTNV	Sequence	QTNDLVTNV	QLQAETNDLVTNV	0.0003	38.2857	0.0516	23.0503	QLNDLVTNV	QLQAETNDLVTNV	0.0198	4.7897	0.3012	5.6794	QTNDLVTNV	QLQAETNDLVTNV	0.0000	75.0000	0.0223	66.3218	QLQDLVTNV	QLQAETNDLVTNV	0.0001	63.6364	0.0445	54.5931	0.0050	0
243	LQAETNDLVTNVY	Sequence	LQDLVTNVY	LQAETNDLVTNVY	0.0947	1.3322	0.3267	0.5973	LQAEVTNVY	LQAETNDLVTNVY	0.0001	45.8333	0.1003	22.1959	LQAEVTNVY	LQAETNDLVTNVY	0.0000	50.7692	0.0245	61.6626	LQAEVTNVY	LQAETNDLVTNVY	0.0001	62.9545	0.0360	65.0087	0.0237	1
244	QAETNDLVTNVYD	Sequence	QADLVTNVY	QAETNDLVTNVY	0.0053	6.9974	0.1324	3.8642	QTNDLVTNV	QAETNDLVTNV	0.0000	95.0000	0.0186	75.8442	QADLVTNVY	QAETNDLVTNVY	0.0000	92.5000	0.0127	89.0607	QADLVTNVY	QAETNDLVTNVY	0.0000	97.0000	0.0182	91.5119	0.0013	0
245	AETNDLVTNVYDA	Sequence	AEDLVTNVY	AETNDLVTNVY	0.0002	47.5556	0.0683	13.7171	ALVTNVYDA	AETNDLVTNVYDA	0.0001	43.4286	0.1307	16.9571	AETNDLVTA	AETNDLVTNVYDA	0.0000	83.3333	0.0163	80.1961	AETNDLVTA	AETNDLVTNVYDA	0.0000	80.7143	0.0291	75.2915	0.0001	0
246	ETNDLVTNVYDAR	Sequence	ETDLVTNVY	ETNDLVTNVY	0.0059	6.5893	0.1551	2.8187	ETNDLVTAR	ETNDLVTNVYDAR	0.0000	72.5000	0.0227	69.2776	ETNDLVTAR	ETNDLVTNVYDAR	0.0000	63.5714	0.0141	85.9159	ETNDLVTAR	ETNDLVTNVYDAR	0.0000	88.5714	0.0217	86.7398	0.0015	0
247	TNDLVTNVYDARE	Sequence	TNDLVTNVY	TNDLVTNVY	0.0001	53.2258	0.0452	28.9602	TTNVYDARE	TNDLVTNVYDARE	0.0000	100.0000	0.0210	72.0378	TNDLVTNVE	TNDLVTNVYDARE	0.0000	100.0000	0.0094	95.2025	TNDLVTNVE	TNDLVTNVYDARE	0.0000	94.0000	0.0188	90.8300	0.0000	0
248	NDLVTNVYDAREY	Sequence	NDLVTNVEY	NDLVTNVYDAREY	0.0034	9.1485	0.1183	4.8394	NDLVTNVEY	NDLVTNVYDAREY	0.0000	95.0000	0.0204	72.9964	NDLVTNVEY	NDLVTNVYDAREY	0.0000	85.0000	0.0129	88.6145	NNVYDAREY	NDLVTNVYDAREY	0.0000	86.4286	0.0212	87.4188	0.0008	0
249	DLVTNVYDAREYT	Sequence	DLVTDAREY	DLVTNVYDAREY	0.0001	55.4000	0.0429	31.4943	DLYDAREYT	DLVTNVYDAREYT	0.0001	46.4000	0.0625	34.2286	DVYDAREYT	DLVTNVYDAREYT	0.0000	83.3333	0.0157	81.9282	DLYDAREYT	DLVTNVYDAREYT	0.0000	76.0000	0.0324	70.2112	0.0001	0
250	LVTNVYDAREYTR	Sequence	LVDAREYTR	LVTNVYDAREYTR	0.0003	36.6875	0.0544	20.9329	LVDAREYTR	LVTNVYDAREYTR	0.0000	65.8333	0.0424	46.7192	LVDAREYTR	LVTNVYDAREYTR	0.0000	78.3333	0.0179	76.4608	LYDAREYTR	LVTNVYDAREYTR	0.0000	76.0000	0.0320	70.8046	0.0001	0
251	VTNVYDAREYTRR	Sequence	VTNVYDTRR	VTNVYDAREYTRR	0.0002	41.5833	0.0615	16.6965	NVYDARTRR	NVYDAREYTRR	0.0000	80.0000	0.0227	69.2063	VDAREYTRR	VTNVYDAREYTRR	0.0000	92.5000	0.0119	90.8999	NVYDARTRR	NVYDAREYTRR	0.0000	96.0000	0.0194	90.1269	0.0001	0
252	TNVYDAREYTRRA	Sequence	TAREYTRRA	TNVYDAREYTRRA	0.0000	80.0000	0.0276	55.9975	NVYDAREYA	NVYDAREYTRRA	0.0000	80.0000	0.0354	53.2948	TAREYTRRA	TNVYDAREYTRRA	0.0000	71.2500	0.0343	44.9818	TAREYTRRA	TNVYDAREYTRRA	0.0001	64.7727	0.0604	39.8625	0.0000	0
253	NVYDAREYTRRAI	Sequence	NVYDAREYI	NVYDAREYTRRAI	0.0002	47.1111	0.0428	31.5569	NVYDAREYI	NVYDAREYTRRAI	0.0003	30.1818	0.1040	21.4265	NVYDARRAI	NVYDAREYTRRAI	0.0003	25.0000	0.1013	11.2384	NVYDTRRAI	NVYDAREYTRRAI	0.0006	29.7636	0.1360	12.0409	0.0003	0
254	VYDAREYTRRAID	Sequence	VYDAREYTI	VYDAREYTRRAI	0.0000	95.0000	0.0220	68.5483	VYDAREYTI	VYDAREYTRRAI	0.0000	100.0000	0.0164	79.7748	VYDATRRAI	VYDAREYTRRAI	0.0000	80.0000	0.0292	52.9956	VYDARRRAI	VYDAREYTRRAI	0.0000	77.5000	0.0552	44.0018	0.0000	0
255	YDAREYTRRAIDQ	Sequence	YDAREYTRQ	YDAREYTRRAIDQ	0.0000	91.4286	0.0212	70.3725	YDAREYTRQ	YDAREYTRRAIDQ	0.0000	100.0000	0.0120	87.7099	YREYTRRAI	YDAREYTRRAI	0.0000	95.0000	0.0240	62.7467	YREYTRRAI	YDAREYTRRAI	0.0000	95.0000	0.0470	51.9386	0.0000	0
256	DAREYTRRAIDQI	Sequence	DAREAIDQI	DAREYTRRAIDQI	0.0001	58.6000	0.0340	43.9530	DAREAIDQI	DAREYTRRAIDQI	0.0000	85.0000	0.0194	74.6006	DAREYTRQI	DAREYTRRAIDQI	0.0000	53.0769	0.0411	36.9347	DAREYTRQI	DAREYTRRAIDQI	0.0007	28.9016	0.0962	21.4817	0.0002	0
257	AREYTRRAIDQIL	Sequence	AREYTRQIL	AREYTRRAIDQIL	0.0001	66.3333	0.0326	46.3930	ARRAIDQIL	AREYTRRAIDQIL	0.0000	78.3333	0.0245	66.5592	AREYTRRAL	AREYTRRAIDQIL	0.0002	29.8824	0.0706	18.6638	AREYTRRAL	AREYTRRAIDQIL	0.0004	36.5862	0.1270	13.6653	0.0002	0
258	REYTRRAIDQILQ	Sequence	REYTRQILQ	REYTRRAIDQILQ	0.0000	75.4545	0.0313	48.8069	REYTDQILQ	REYTRRAIDQILQ	0.0000	80.0000	0.0223	69.8246	REYTRRILQ	REYTRRAIDQILQ	0.0000	49.6667	0.0467	31.7555	REYTRRQIL	REYTRRAIDQIL	0.0001	52.3171	0.0935	22.4306	0.0001	0
259	EYTRRAIDQILQL	Sequence	EAIDQILQL	EYTRRAIDQILQL	0.0004	30.8214	0.0502	24.2042	EAIDQILQL	EYTRRAIDQILQL	0.0005	23.9091	0.1022	21.7887	EYIDQILQL	EYTRRAIDQILQL	0.0004	23.0256	0.0522	27.6594	EYTRRILQL	EYTRRAIDQILQL	0.0057	10.8867	0.1309	12.9301	0.0017	0
260	YTRRAIDQILQLV	Sequence	YTDQILQLV	YTRRAIDQILQLV	0.0203	3.3189	0.3086	0.6888	YIDQILQLV	YTRRAIDQILQLV	0.0052	9.0642	0.2947	5.8962	YTRQILQLV	YTRRAIDQILQLV	0.0000	56.1111	0.0637	21.4411	YTRDQILQL	YTRRAIDQILQL	0.0002	43.3571	0.1171	15.7263	0.0064	0
261	TRRAIDQILQLVK	Sequence	TDQILQLVK	TRRAIDQILQLVK	0.0002	46.1250	0.0475	26.5865	TAIDQILQL	TRRAIDQILQL	0.0000	69.1667	0.0425	46.6916	TRRDQILQL	TRRAIDQILQL	0.0000	67.0000	0.0291	53.0996	TRRDQILQL	TRRAIDQILQL	0.0001	64.3182	0.0575	42.1168	0.0001	0
262	RRAIDQILQLVKG	Sequence	RAIDQILQL	RRAIDQILQL	0.0000	88.5714	0.0271	57.1539	RAIDQILQL	RRAIDQILQL	0.0000	64.3750	0.0471	43.1510	RRIDQILQL	RRAIDQILQL	0.0000	80.0000	0.0226	65.6587	RRIDQILQL	RRAIDQILQL	0.0000	76.5000	0.0402	59.7513	0.0000	0
263	RAIDQILQLVKGF	Sequence	RAIDQILQF	RAIDQILQLVKGF	0.0012	16.7442	0.0503	24.0882	RAIDQILQF	RAIDQILQLVKGF	0.0004	25.2683	0.0647	33.2392	RAIDQILQF	RAIDQILQLVKGF	0.0003	25.8000	0.0495	29.5537	RAIDQILQF	RAIDQILQLVKGF	0.0003	38.5000	0.0564	43.0121	0.0006	0
264	AIDQILQLVKGFE	Sequence	AIDQILQLE	AIDQILQLVKGFE	0.0002	47.8889	0.0388	36.7325	AIDQILQLE	AIDQILQLVKGFE	0.0000	76.6667	0.0349	53.7438	AIDQILQLF	AIDQILQLVKGF	0.0000	92.5000	0.0123	89.9065	AIDQILQLF	AIDQILQLVKGF	0.0000	96.0000	0.0217	86.7135	0.0000	0
265	IDQILQLVKGFER	Sequence	IDQILQLER	IDQILQLVKGFER	0.0001	68.0000	0.0268	57.7499	IQLVKGFER	IDQILQLVKGFER	0.0000	82.5000	0.0252	65.5187	IDQIKGFER	IDQILQLVKGFER	0.0000	80.0000	0.0114	91.7207	IQLVKGFER	IDQILQLVKGFER	0.0000	87.1429	0.0321	70.6689	0.0000	0
266	DQILQLVKGFERF	Sequence	DQIKGFERF	DQILQLVKGFERF	0.0003	33.8571	0.0345	43.0570	DQILGFERF	DQILQLVKGFERF	0.0000	71.2500	0.0254	65.2170	DQIKGFERF	DQILQLVKGFERF	0.0000	75.0000	0.0169	78.6943	DQIKGFERF	DQILQLVKGFERF	0.0008	27.1268	0.0623	38.5129	0.0003	0
267	QILQLVKGFERFQ	Sequence	QILQGFERF	QILQLVKGFERF	0.0000	90.0000	0.0184	77.2070	QILGFERFQ	QILQLVKGFERFQ	0.0000	87.5000	0.0248	66.1177	QVKGFERFQ	QILQLVKGFERFQ	0.0000	95.0000	0.0114	91.7900	QILQGFERF	QILQLVKGFERF	0.0000	92.0000	0.0294	74.8505	0.0000	0
268	ILQLVKGFERFQK	Sequence	ILQLERFQK	ILQLVKGFERFQK	0.0001	69.6667	0.0334	44.9075	ILQLERFQK	ILQLVKGFERFQK	0.0000	71.2500	0.0409	48.0617	ILQLVKGQK	ILQLVKGFERFQK	0.0000	95.0000	0.0148	84.2078	ILQLVKFQK	ILQLVKGFERFQK	0.0000	94.0000	0.0358	65.2509	0.0000	0
0	MDFFNKFSQGLA	Sequence	MDFFNKFLA	MDFFNKFSQGLA	0.0001	64.0476	0.0729	12.1302	MDFFNKFLA	MDFFNKFSQGLA	0.0000	78.3333	0.0704	30.9056	MDFFNKFSA	MDFFNKFSQGLA	0.0000	80.0000	0.0356	43.2176	DFFNKFSQL	DFFNKFSQGL	0.0001	54.7561	0.1021	19.6143	0.0001	0
1	DFFNKFSQGLAE	Sequence	DFFSQGLAE	DFFNKFSQGLAE	0.0000	93.5714	0.0248	61.9778	DFFSQGLAE	DFFNKFSQGLAE	0.0000	85.0000	0.0276	62.3907	DFFNKFSQL	DFFNKFSQGL	0.0000	80.0000	0.0179	76.3396	DFFNKFSQL	DFFNKFSQGL	0.0009	26.3125	0.0925	22.8348	0.0002	0
2	FFNKFSQGLAES	Sequence	FFNKFSQES	FFNKFSQGLAES	0.0000	83.1250	0.0341	43.8624	FFSQGLAES	FFNKFSQGLAES	0.0000	78.3333	0.0459	44.0173	FFNQGLAES	FFNKFSQGLAES	0.0000	92.5000	0.0202	71.0390	FFNKFSQES	FFNKFSQGLAES	0.0000	74.6154	0.0558	43.5500	0.0000	0
3	FNKFSQGLAESS	Sequence	FSQGLAESS	FNKFSQGLAESS	0.0001	70.7692	0.0369	39.4927	FSQGLAESS	FNKFSQGLAESS	0.0000	85.0000	0.0277	62.1616	FSQGLAESS	FNKFSQGLAESS	0.0000	92.5000	0.0192	73.3165	FNKGLAESS	FNKFSQGLAESS	0.0000	83.5714	0.0512	47.6208	0.0000	0
4	NKFSQGLAESST	Sequence	NKFSQGLST	NKFSQGLAESST	0.0000	93.5714	0.0203	72.6609	NQGLAESST	NKFSQGLAESST	0.0000	87.5000	0.0206	72.5448	NKFSQGLAT	NKFSQGLAESST	0.0000	78.3333	0.0216	67.9640	NKFSQGLST	NKFSQGLAESST	0.0000	75.5000	0.0407	59.0756	0.0000	0
5	KFSQGLAESSTP	Sequence	FSQGESSTP	FSQGLAESSTP	0.0000	75.9091	0.0206	71.8553	KFSQGLATP	KFSQGLAESSTP	0.0000	62.5000	0.0295	59.9132	KFSQGSSTP	KFSQGLAESSTP	0.0000	71.2500	0.0186	74.8234	KFSQGSSTP	KFSQGLAESSTP	0.0000	83.5714	0.0225	85.6160	0.0000	0
6	FSQGLAESSTPK	Sequence	FSAESSTPK	FSQGLAESSTPK	0.0020	12.6008	0.1040	6.1769	FLAESSTPK	FSQGLAESSTPK	0.0004	25.0488	0.1103	20.1944	FSAESSTPK	FSQGLAESSTPK	0.0000	56.6667	0.0425	35.5532	FLAESSTPK	FSQGLAESSTPK	0.0000	71.9231	0.0423	57.2196	0.0006	0
7	SQGLAESSTPKS	Sequence	SAESSTPKS	SQGLAESSTPKS	0.0002	43.0909	0.0287	53.8734	SLAESSTPK	SQGLAESSTPK	0.0000	64.3750	0.0344	54.2394	SAESSTPKS	SQGLAESSTPKS	0.0000	78.3333	0.0195	72.5459	SQESSTPKS	SQGLAESSTPKS	0.0000	93.0000	0.0216	86.8847	0.0001	0
8	QGLAESSTPKSS	Sequence	QGSSTPKSS	QGLAESSTPKSS	0.0000	81.8750	0.0181	77.9639	GLAESSTSS	GLAESSTPKSS	0.0000	76.6667	0.0362	52.5054	QESSTPKSS	QGLAESSTPKSS	0.0000	90.0000	0.0137	86.8107	QESSTPKSS	QGLAESSTPKSS	0.0000	87.8571	0.0189	90.7367	0.0000	0
9	GLAESSTPKSSI	Sequence	GSSTPKSSI	GLAESSTPKSSI	0.0003	37.1333	0.0429	31.4579	GLAESSTSI	GLAESSTPKSSI	0.0435	3.1716	0.3662	3.9513	GLAEPKSSI	GLAESSTPKSSI	0.0004	23.4103	0.0633	21.6254	GLAEPKSSI	GLAESSTPKSSI	0.0004	37.2692	0.0640	37.2979	0.0111	0
10	LAESSTPKSSIY	Sequence	LAESSTSIY	LAESSTPKSSIY	0.4582	0.3343	0.3646	0.4539	LSTPKSSIY	LAESSTPKSSIY	0.0000	65.8333	0.0217	70.8396	LAEPKSSIY	LAESSTPKSSIY	0.0001	37.7500	0.0423	35.6963	LAEPKSSIY	LAESSTPKSSIY	0.0002	46.2308	0.0453	53.7729	0.1146	1
11	AESSTPKSSIYY	Sequence	ATPKSSIYY	AESSTPKSSIYY	0.2416	0.6512	0.2918	0.7914	ATPKSSIYY	AESSTPKSSIYY	0.0001	50.3333	0.0253	65.4385	AESSTPKYY	AESSTPKSSIYY	0.0001	34.2727	0.0242	62.4279	AESSTPKSY	AESSTPKSSIYY	0.0001	52.0732	0.0249	81.7898	0.0605	1
12	ESSTPKSSIYYS	Sequence	ESSTPSIYY	ESSTPKSSIYY	0.0278	2.8194	0.1847	1.9836	ESSTPIYYS	ESSTPKSSIYYS	0.0000	80.0000	0.0295	59.9155	EPKSSIYYS	ESSTPKSSIYYS	0.0001	44.7500	0.0421	35.9371	EPKSSIYYS	ESSTPKSSIYYS	0.0001	58.1034	0.0506	48.2907	0.0070	0
13	SSTPKSSIYYSE	Sequence	SSTPSSIYY	SSTPKSSIYY	0.0066	6.1987	0.1073	5.8265	SSTPKSYSE	SSTPKSSIYYSE	0.0000	73.7500	0.0284	61.2804	SSTPKSSSE	SSTPKSSIYYSE	0.0000	57.7778	0.0362	42.5633	SSTPKSYSE	SSTPKSSIYYSE	0.0000	69.6875	0.0436	55.6685	0.0017	0
14	STPKSSIYYSEE	Sequence	STPKSSIYY	STPKSSIYY	0.0020	12.5551	0.0633	15.8237	STPKSSIEE	STPKSSIYYSEE	0.0000	72.5000	0.0265	63.7732	TPKSSISEE	TPKSSIYYSEE	0.0000	62.8571	0.0286	53.9765	STPKSSIEE	STPKSSIYYSEE	0.0000	82.8571	0.0369	63.8862	0.0005	0
15	TPKSSIYYSEEK	Sequence	TSIYYSEEK	TPKSSIYYSEEK	0.0003	33.8095	0.0541	21.1023	TPKSSIEEK	TPKSSIYYSEEK	0.0000	72.5000	0.0206	72.6801	TPKSSSEEK	TPKSSIYYSEEK	0.0016	12.2794	0.0622	22.1746	TPKSSIYEK	TPKSSIYYSEEK	0.0002	44.0714	0.0456	53.3843	0.0005	0
16	PKSSIYYSEEKD	Sequence	PSIYYSEEK	PKSSIYYSEEK	0.0000	98.5714	0.0172	80.0796	PSIYYSEEK	PKSSIYYSEEK	0.0000	100.0000	0.0103	90.6363	PIYYSEEKD	PKSSIYYSEEKD	0.0000	100.0000	0.0055	97.2075	PKSSISEEK	PKSSIYYSEEK	0.0000	100.0000	0.0098	96.8372	0.0000	0
17	KSSIYYSEEKDP	Sequence	KSYSEEKDP	KSSIYYSEEKDP	0.0000	87.1429	0.0234	65.1237	KSYSEEKDP	KSSIYYSEEKDP	0.0000	87.5000	0.0203	73.1122	KYYSEEKDP	KSSIYYSEEKDP	0.0000	95.0000	0.0102	94.0882	KYYSEEKDP	KSSIYYSEEKDP	0.0000	98.0000	0.0157	94.7038	0.0000	0
18	SSIYYSEEKDPD	Sequence	SSIEEKDPD	SSIYYSEEKDPD	0.0000	90.0000	0.0360	40.8024	SSIYYSEEP	SSIYYSEEKDP	0.0000	95.0000	0.0235	68.0113	SSIEEKDPD	SSIYYSEEKDPD	0.0000	100.0000	0.0133	87.6472	SSIEEKDPD	SSIYYSEEKDPD	0.0000	99.0000	0.0201	89.0123	0.0000	0
19	SIYYSEEKDPDT	Sequence	SSEEKDPDT	SIYYSEEKDPDT	0.0001	70.7692	0.0206	71.9521	SIYEKDPDT	SIYYSEEKDPDT	0.0002	35.9231	0.0452	44.5482	SIYEKDPDT	SIYYSEEKDPDT	0.0000	90.0000	0.0143	85.2453	SIYEKDPDT	SIYYSEEKDPDT	0.0000	88.5714	0.0211	87.6632	0.0001	0
20	IYYSEEKDPDTK	Sequence	YSEEDPDTK	YSEEKDPDTK	0.0007	23.7800	0.0445	29.7258	IYYSDPDTK	IYYSEEKDPDTK	0.0000	58.6364	0.0167	79.1145	IYYKDPDTK	IYYSEEKDPDTK	0.0000	72.5000	0.0101	94.3137	IYYSEPDTK	IYYSEEKDPDTK	0.0000	79.5000	0.0137	95.5512	0.0002	0
21	YYSEEKDPDTKK	Sequence	YSEDPDTKK	YSEEKDPDTKK	0.0030	9.7401	0.0554	20.2684	YYSEPDTKK	YYSEEKDPDTKK	0.0001	44.8000	0.0150	82.2815	YEKDPDTKK	YYSEEKDPDTKK	0.0001	46.0000	0.0145	84.8242	YYKDPDTKK	YYSEEKDPDTKK	0.0001	56.5517	0.0184	91.3141	0.0008	0
22	YSEEKDPDTKKD	Sequence	YSEDPDTKK	YSEEKDPDTKK	0.0021	11.9760	0.0475	26.5660	YSKDPDTKK	YSEEKDPDTKK	0.0000	80.0000	0.0089	93.0138	YEKDPDTKK	YSEEKDPDTKK	0.0000	83.3333	0.0084	95.6791	YEKDPDTKK	YSEEKDPDTKK	0.0000	91.0000	0.0117	96.2264	0.0005	0
23	SEEKDPDTKKDE	Sequence	SEKDPDTKK	SEEKDPDTKK	0.0000	90.7143	0.0057	97.1785	SDPDTKKDE	SEEKDPDTKKDE	0.0000	95.0000	0.0028	98.1646	SEKDPDTKK	SEEKDPDTKK	0.0000	92.5000	0.0043	97.8083	SEEKDPDTE	SEEKDPDTKKDE	0.0000	94.0000	0.0070	97.7424	0.0000	0
24	EEKDPDTKKDEA	Sequence	EEKDPDTKA	EEKDPDTKKDEA	0.0000	73.0769	0.0120	91.5482	EPDTKKDEA	EEKDPDTKKDEA	0.0000	73.7500	0.0063	95.8837	EPDTKKDEA	EEKDPDTKKDEA	0.0002	30.5882	0.0223	66.2239	EPDTKKDEA	EEKDPDTKKDEA	0.0006	30.6087	0.0330	69.2861	0.0002	0
25	EKDPDTKKDEAI	Sequence	EKDPDTEAI	EKDPDTKKDEAI	0.0001	55.8000	0.0164	81.9312	EKDPDTEAI	EKDPDTKKDEAI	0.0000	64.3750	0.0114	88.6352	EKDPDTKAI	EKDPDTKKDEAI	0.0000	49.6667	0.0202	70.9495	EKDPKDEAI	EKDPDTKKDEAI	0.0005	34.1212	0.0380	62.5064	0.0002	0
26	KDPDTKKDEAIE	Sequence	KTKKDEAIE	KDPDTKKDEAIE	0.0000	85.7143	0.0107	93.9396	KDPDKDEAI	KDPDTKKDEAI	0.0000	90.0000	0.0077	94.8553	KPDTKKDEA	KDPDTKKDEA	0.0000	85.0000	0.0114	91.7900	KPDTKKDEA	KDPDTKKDEA	0.0000	83.5714	0.0176	92.3071	0.0000	0
27	DPDTKKDEAIEI	Sequence	DPDDEAIEI	DPDTKKDEAIEI	0.0003	35.6111	0.0251	61.3472	DPDDEAIEI	DPDTKKDEAIEI	0.0001	51.0000	0.0156	81.1544	DPDTKKIEI	DPDTKKDEAIEI	0.0017	11.8534	0.0478	30.8378	DPDTKKIEI	DPDTKKDEAIEI	0.0094	8.2649	0.0599	40.2773	0.0029	0
28	PDTKKDEAIEIG	Sequence	DTDEAIEIG	DTKKDEAIEIG	0.0000	97.1429	0.0137	87.9708	DTDEAIEIG	DTKKDEAIEIG	0.0000	100.0000	0.0047	96.9133	DTKDEAIEI	DTKKDEAIEI	0.0000	100.0000	0.0053	97.2944	DTKEAIEIG	DTKKDEAIEIG	0.0000	98.0000	0.0137	95.5671	0.0000	0
29	DTKKDEAIEIGL	Sequence	DTEAIEIGL	DTKKDEAIEIGL	0.0006	25.3902	0.0507	23.7419	DTEAIEIGL	DTKKDEAIEIGL	0.0000	59.5455	0.0281	61.6654	DTKKIEIGL	DTKKDEAIEIGL	0.0001	41.8000	0.0210	69.1433	DTKKIEIGL	DTKKDEAIEIGL	0.0013	21.9862	0.0581	41.6305	0.0005	0
30	TKKDEAIEIGLK	Sequence	TEAIEIGLK	TKKDEAIEIGLK	0.0001	53.2258	0.0261	59.2012	TKKDEAIEK	TKKDEAIEIGLK	0.0000	75.0000	0.0139	84.2881	TKKDEAIEK	TKKDEAIEIGLK	0.0000	73.7500	0.0116	91.4834	TKKDEAIEL	TKKDEAIEIGL	0.0001	67.8125	0.0253	81.1553	0.0000	0
31	KKDEAIEIGLKS	Sequence	KAIEIGLKS	KKDEAIEIGLKS	0.0001	63.3333	0.0175	79.3091	KAIEIGLKS	KKDEAIEIGLKS	0.0000	53.3333	0.0292	60.1820	KAIEIGLKS	KKDEAIEIGLKS	0.0000	72.5000	0.0174	77.5921	KAIEIGLKS	KKDEAIEIGLKS	0.0000	89.2857	0.0175	92.4428	0.0000	0
32	KDEAIEIGLKSQ	Sequence	KDEAILKSQ	KDEAIEIGLKSQ	0.0000	79.5455	0.0134	88.7059	KIEIGLKSQ	KDEAIEIGLKSQ	0.0000	90.0000	0.0136	84.7251	KIEIGLKSQ	KDEAIEIGLKSQ	0.0000	92.5000	0.0104	93.7381	KIEIGLKSQ	KDEAIEIGLKSQ	0.0000	98.0000	0.0137	95.5638	0.0000	0
33	DEAIEIGLKSQE	Sequence	DEIGLKSQE	DEAIEIGLKSQE	0.0000	94.2857	0.0107	93.9323	DEIGLKSQE	DEAIEIGLKSQE	0.0000	95.0000	0.0084	93.7307	EAIEIGSQE	EAIEIGLKSQE	0.0000	92.5000	0.0076	96.1091	DEAGLKSQE	DEAIEIGLKSQE	0.0000	89.2857	0.0144	95.3326	0.0000	0
34	EAIEIGLKSQES	Sequence	EAIEIGLKS	EAIEIGLKSQES	0.0001	61.4286	0.0201	73.2100	EAIEIGLES	EAIEIGLKSQES	0.0000	68.3333	0.0179	77.0633	EAIEKSQES	EAIEIGLKSQES	0.0000	62.1429	0.0200	71.5482	EAIEKSQES	EAIEIGLKSQES	0.0002	50.4878	0.0384	61.9870	0.0001	0
35	AIEIGLKSQESY	Sequence	AIEKSQESY	AIEIGLKSQESY	0.2490	0.6352	0.1907	1.8598	AILKSQESY	AIEIGLKSQESY	0.0001	40.3750	0.0226	69.3966	AIEKSQESY	AIEIGLKSQESY	0.0001	41.8000	0.0194	72.9472	AILKSQESY	AIEIGLKSQESY	0.0001	64.7727	0.0210	87.7539	0.0623	1
36	IEIGLKSQESYY	Sequence	ILKSQESYY	IEIGLKSQESYY	0.0330	2.5448	0.1269	4.2124	ILKSQESYY	IEIGLKSQESYY	0.0001	50.0000	0.0316	57.4138	IEIGLKSQY	IEIGLKSQESYY	0.0001	39.7143	0.0193	73.0069	ILKSQESYY	IEIGLKSQESYY	0.0002	50.2439	0.0333	68.9573	0.0083	0
37	EIGLKSQESYYQ	Sequence	ELKSQESYY	EIGLKSQESYY	0.0013	16.2636	0.0553	20.3230	EISQESYYQ	EIGLKSQESYYQ	0.0000	90.0000	0.0149	82.4800	EIKSQESYY	EIGLKSQESYY	0.0000	85.0000	0.0102	94.1218	ELKSQESYY	EIGLKSQESYY	0.0000	78.0000	0.0221	86.0609	0.0003	0
38	IGLKSQESYYQR	Sequence	ISQESYYQR	IGLKSQESYYQR	0.0004	32.4091	0.0410	33.7503	ISQESYYQR	IGLKSQESYYQR	0.0000	65.0000	0.0254	65.2586	ISQESYYQR	IGLKSQESYYQR	0.0000	83.3333	0.0110	92.5257	IGQESYYQR	IGLKSQESYYQR	0.0000	79.5000	0.0224	85.7551	0.0001	0
39	GLKSQESYYQRQ	Sequence	GLKSQESYY	GLKSQESYY	0.0001	59.2000	0.0225	67.2323	GLKSQESYQ	GLKSQESYYQRQ	0.0000	73.7500	0.0212	71.6498	GLKSQESYQ	GLKSQESYYQRQ	0.0000	92.5000	0.0089	95.4648	GLKSQESYQ	GLKSQESYYQRQ	0.0000	91.0000	0.0226	85.4097	0.0000	0
40	LKSQESYYQRQL	Sequence	KSQESQRQL	KSQESYYQRQL	0.0001	55.8000	0.0309	49.4065	LKSQESYQL	LKSQESYYQRQL	0.0000	71.2500	0.0360	52.7181	LKSQESRQL	LKSQESYYQRQL	0.0000	62.1429	0.0295	52.4429	LKSQEQRQL	LKSQESYYQRQL	0.0003	42.0588	0.0703	33.2422	0.0001	0
41	KSQESYYQRQLR	Sequence	KSQESYQLR	KSQESYYQRQLR	0.0006	24.5870	0.0421	32.4339	KSQESRQLR	KSQESYYQRQLR	0.0000	58.6364	0.0331	55.6454	KSQESRQLR	KSQESYYQRQLR	0.0000	63.5714	0.0232	64.4600	KSQEQRQLR	KSQESYYQRQLR	0.0000	76.0000	0.0404	59.4834	0.0002	0
42	SQESYYQRQLRE	Sequence	SQESYQLRE	SQESYYQRQLRE	0.0001	58.8000	0.0269	57.4195	SQYQRQLRE	SQESYYQRQLRE	0.0000	65.8333	0.0269	63.2378	SQYQRQLRE	SQESYYQRQLRE	0.0000	81.6667	0.0178	76.5431	SQYQRQLRE	SQESYYQRQLRE	0.0001	58.1034	0.0547	44.4636	0.0001	0
43	QESYYQRQLREQ	Sequence	QESRQLREQ	QESYYQRQLREQ	0.0000	79.0909	0.0186	76.8188	QSYYQRQLR	QESYYQRQLR	0.0000	95.0000	0.0109	89.7035	QESRQLREQ	QESYYQRQLREQ	0.0000	90.0000	0.0127	89.0911	QESYYQRQL	QESYYQRQL	0.0000	85.0000	0.0260	80.1216	0.0000	0
44	ESYYQRQLREQL	Sequence	ESYYQRQLL	ESYYQRQLREQL	0.0005	28.3333	0.0524	22.3997	ESYQLREQL	ESYYQRQLREQL	0.0000	57.2727	0.0325	56.4011	ESRQLREQL	ESYYQRQLREQL	0.0009	16.1892	0.0754	17.0122	EQRQLREQL	ESYYQRQLREQL	0.0083	8.8625	0.1832	6.6879	0.0024	0
45	SYYQRQLREQLA	Sequence	SYYQRQLLA	SYYQRQLREQLA	0.0001	60.7143	0.0342	43.5822	SYYQRQLLA	SYYQRQLREQLA	0.0000	53.0000	0.0414	47.6317	SYYQRQLQL	SYYQRQLREQL	0.0001	39.7143	0.0486	30.2306	SYYQRREQL	SYYQRQLREQL	0.0012	22.6000	0.1371	11.8622	0.0004	0
46	YYQRQLREQLAR	Sequence	YQLREQLAR	YYQRQLREQLAR	0.0001	52.2581	0.0349	42.5478	YQLREQLAR	YYQRQLREQLAR	0.0001	43.5714	0.0403	48.5215	YYRQLREQL	YYQRQLREQL	0.0000	57.7778	0.0416	36.4207	YQRQLREQL	YYQRQLREQL	0.0003	41.3889	0.1113	17.0547	0.0001	0
47	YQRQLREQLARD	Sequence	YQRQEQLAR	YQRQLREQLAR	0.0000	90.7143	0.0187	76.4014	YLREQLARD	YQRQLREQLARD	0.0000	75.0000	0.0354	53.3165	YQRQLREQL	YQRQLREQL	0.0000	66.0000	0.0378	40.6068	YQRQLREQL	YQRQLREQL	0.0003	41.6667	0.1115	17.0019	0.0001	0
48	QRQLREQLARDN	Sequence	QQLREQLAR	QRQLREQLAR	0.0000	98.5714	0.0106	94.1458	QQLREQLAR	QRQLREQLAR	0.0000	100.0000	0.0105	90.2664	QRQLREQLA	QRQLREQLA	0.0000	95.0000	0.0095	95.1462	QRQLREQLN	QRQLREQLARDN	0.0000	94.0000	0.0319	71.0065	0.0000	0
49	RQLREQLARDNM	Sequence	RQLREQLAM	RQLREQLARDNM	0.0002	47.0000	0.0330	45.7075	RQLREQLAM	RQLREQLARDNM	0.0004	26.5789	0.0850	26.0485	RQQLARDNM	RQLREQLARDNM	0.0002	28.7500	0.0737	17.5735	RQLREQLAM	RQLREQLARDNM	0.0006	31.2791	0.1178	15.5656	0.0003	0
50	QLREQLARDNMM	Sequence	QLREQDNMM	QLREQLARDNMM	0.0003	37.4667	0.0364	40.1750	QLREQLAMM	QLREQLARDNMM	0.0005	23.4909	0.0997	22.3284	QLRERDNMM	QLREQLARDNMM	0.0007	17.4432	0.0868	13.9977	QLRERDNMM	QLREQLARDNMM	0.0137	6.6197	0.2463	3.3541	0.0038	0
51	LREQLARDNMMT	Sequence	LREQDNMMT	LREQLARDNMMT	0.0000	76.8182	0.0284	54.3453	LLARDNMMT	LREQLARDNMMT	0.0001	44.2000	0.0867	25.5481	LREQLANMM	LREQLARDNMM	0.0000	85.0000	0.0240	62.8339	LRLARDNMM	LREQLARDNMM	0.0000	76.5000	0.0710	32.8483	0.0000	0
52	REQLARDNMMTA	Sequence	RARDNMMTA	REQLARDNMMTA	0.0002	43.7273	0.0373	38.9023	RARDNMMTA	REQLARDNMMTA	0.0002	31.5000	0.1112	20.0297	RARDNMMTA	REQLARDNMMTA	0.0013	13.3349	0.1571	5.7986	RARDNMMTA	REQLARDNMMTA	0.0006	31.3721	0.1161	15.9359	0.0006	0
53	EQLARDNMMTAS	Sequence	EQDNMMTAS	EQLARDNMMTAS	0.0001	63.3333	0.0330	45.6781	EQLDNMMTA	EQLARDNMMTA	0.0000	66.6667	0.0529	39.2441	EARDNMMTA	EQLARDNMMTA	0.0000	75.0000	0.0304	50.9877	EQLARMTAS	EQLARDNMMTAS	0.0001	58.9655	0.0817	27.2868	0.0000	0
54	QLARDNMMTASR	Sequence	QLARDNMMR	QLARDNMMTASR	0.0001	54.1936	0.0362	40.5189	QLADNMMTA	QLARDNMMTA	0.0001	38.9000	0.0860	25.7648	QLARDTASR	QLARDNMMTASR	0.0000	60.7143	0.0369	41.6533	QLAMMTASR	QLARDNMMTASR	0.0000	74.6154	0.0578	41.9190	0.0001	0
55	LARDNMMTASRQ	Sequence	LARDNMMTQ	LARDNMMTASRQ	0.0000	75.0000	0.0300	51.2112	LARDNMMTQ	LARDNMMTASRQ	0.0000	82.5000	0.0256	64.9463	LARDTASRQ	LARDNMMTASRQ	0.0000	67.0000	0.0403	37.8055	LARDNMMTQ	LARDNMMTASRQ	0.0000	87.1429	0.0500	48.8391	0.0000	0
56	ARDNMMTASRQP	Sequence	ARDNASRQP	ARDNMMTASRQP	0.0001	63.0952	0.0190	75.8374	AMMTASRQP	ARDNMMTASRQP	0.0001	36.9167	0.0677	32.0057	ARMTASRQP	ARDNMMTASRQP	0.0000	73.7500	0.0262	58.4979	ARDNMMTAP	ARDNMMTASRQP	0.0000	73.8462	0.0424	57.0450	0.0001	0
57	RDNMMTASRQPT	Sequence	RDNASRQPT	RDNMMTASRQPT	0.0000	92.8571	0.0290	53.2245	RMTASRQPT	RDNMMTASRQPT	0.0000	82.5000	0.0549	38.1168	RMTASRQPT	RDNMMTASRQPT	0.0000	78.3333	0.0554	25.7147	RMTASRQPT	RDNMMTASRQPT	0.0000	87.8571	0.0772	29.4979	0.0000	0
58	DNMMTASRQPTQ	Sequence	DTASRQPTQ	DNMMTASRQPTQ	0.0001	58.0000	0.0227	66.9705	DTASRQPTQ	DNMMTASRQPTQ	0.0000	90.0000	0.0253	65.4177	DTASRQPTQ	DNMMTASRQPTQ	0.0000	83.3333	0.0207	69.9444	DNMSRQPTQ	DNMMTASRQPTQ	0.0001	61.8182	0.0598	40.3197	0.0000	0
59	NMMTASRQPTQP	Sequence	NMMTQPTQP	NMMTASRQPTQP	0.0001	63.0952	0.0245	62.7373	NMMTAPTQP	NMMTASRQPTQP	0.0001	38.9000	0.0693	31.3300	NMMTAPTQP	NMMTASRQPTQP	0.0000	75.0000	0.0309	50.0461	NMMRQPTQP	NMMTASRQPTQP	0.0002	46.7692	0.0791	28.5486	0.0001	0
60	MMTASRQPTQPL	Sequence	MSRQPTQPL	MMTASRQPTQPL	0.0002	42.4000	0.0686	13.6276	MMTAPTQPL	MMTASRQPTQPL	0.0021	13.2842	0.3385	4.6052	MSRQPTQPL	MMTASRQPTQPL	0.0307	2.8650	0.4597	0.6727	MMRQPTQPL	MMTASRQPTQPL	0.0209	5.1109	0.4492	0.5017	0.0135	0
61	MTASRQPTQPLQ	Sequence	MTQPTQPLQ	MTASRQPTQPLQ	0.0021	12.1255	0.0732	12.0361	MTAPTQPLQ	MTASRQPTQPLQ	0.0000	60.6250	0.0658	32.7908	MTRQPTQPL	MTASRQPTQPL	0.0004	22.5238	0.1839	4.4991	MTRQPTQPL	MTASRQPTQPL	0.0002	42.8235	0.1562	9.2810	0.0007	0
62	TASRQPTQPLQP	Sequence	TQPTQPLQP	TASRQPTQPLQP	0.0002	41.5000	0.0238	64.1863	TQPTQPLQP	TASRQPTQPLQP	0.0001	48.2000	0.0169	78.9202	TARQPTQPL	TASRQPTQPL	0.0002	31.6667	0.0971	11.9456	TARQPTQPL	TASRQPTQPL	0.0001	54.8780	0.0684	34.4020	0.0001	0
63	ASRQPTQPLQPT	Sequence	ASTQPLQPT	ASRQPTQPLQPT	0.0001	70.3846	0.0232	65.5831	ASTQPLQPT	ASRQPTQPLQPT	0.0000	66.6667	0.0311	58.0192	APTQPLQPT	ASRQPTQPLQPT	0.0074	5.9136	0.1660	5.3344	ASRQPTQPL	ASRQPTQPL	0.0001	63.1818	0.0539	45.1456	0.0019	0
64	SRQPTQPLQPTI	Sequence	STQPLQPTI	SRQPTQPLQPTI	0.0007	23.7800	0.0436	30.6718	STQPLQPTI	SRQPTQPLQPTI	0.0006	22.2462	0.0655	32.8811	STQPLQPTI	SRQPTQPLQPTI	0.0004	22.0000	0.0754	17.0221	SRQPTQPTI	SRQPTQPLQPTI	0.0003	37.8462	0.0535	45.5579	0.0005	0
65	RQPTQPLQPTIH	Sequence	RQPTQPLQH	RQPTQPLQPTIH	0.0007	22.9298	0.0268	57.6223	RQPTQPLQH	RQPTQPLQPTIH	0.0001	39.0000	0.0448	44.8251	QPTQPPTIH	QPTQPLQPTIH	0.0001	35.5556	0.0566	25.0184	RQPTQPLQH	RQPTQPLQPTIH	0.0001	53.6585	0.0371	63.6469	0.0003	0
66	QPTQPLQPTIHI	Sequence	QPTQPTIHI	QPTQPLQPTIHI	0.0001	57.4000	0.0261	59.2451	QPLQPTIHI	QPTQPLQPTIHI	0.0001	46.8000	0.0386	50.1177	QPLQPTIHI	QPTQPLQPTIHI	0.0303	2.8815	0.2328	2.9891	QPLQPTIHI	QPTQPLQPTIHI	0.0016	20.0575	0.0588	41.0770	0.0080	0
67	PTQPLQPTIHIT	Sequence	PTQPTIHIT	PTQPLQPTIHIT	0.0001	61.9048	0.0245	62.7170	PLQPTIHIT	PTQPLQPTIHIT	0.0000	57.7273	0.0420	47.0708	QPLQPTHIT	QPLQPTIHIT	0.0000	73.7500	0.0275	55.9329	PPLQPTIHI	PTQPLQPTIHI	0.0000	87.1429	0.0252	81.3517	0.0000	0
68	TQPLQPTIHITP	Sequence	TQPLQPTTP	TQPLQPTIHITP	0.0003	35.2222	0.0148	85.7782	TQPLQPITP	TQPLQPTIHITP	0.0001	45.1667	0.0400	48.8605	TPLQPTIHI	TQPLQPTIHI	0.0001	34.7273	0.0428	35.2147	TPLQPTIHI	TQPLQPTIHI	0.0001	61.5909	0.0314	71.7817	0.0002	0
69	QPLQPTIHITPQ	Sequence	QPLQPTIHQ	QPLQPTIHITPQ	0.0000	71.5385	0.0132	89.2433	QLQPTIHIT	QPLQPTIHIT	0.0000	87.5000	0.0202	73.2589	QPLQPTTPQ	QPLQPTIHITPQ	0.0038	8.1197	0.0961	12.1399	QPLQPTIHQ	QPLQPTIHITPQ	0.0002	47.9091	0.0500	48.7917	0.0010	0
70	PLQPTIHITPQP	Sequence	PLQPTTPQP	PLQPTIHITPQP	0.0001	68.3333	0.0155	84.2135	PLQPTIHQP	PLQPTIHITPQP	0.0001	39.2222	0.0343	54.3858	QPIHITPQP	QPTIHITPQP	0.0000	83.3333	0.0180	76.2306	PLQPTIHQP	PLQPTIHITPQP	0.0000	91.0000	0.0199	89.2859	0.0000	0
71	LQPTIHITPQPV	Sequence	LQPTIHITV	LQPTIHITPQPV	0.0001	70.0000	0.0351	42.1790	LQPTIHITV	LQPTIHITPQPV	0.0010	17.7097	0.1790	11.8963	QPHITPQPV	QPTIHITPQPV	0.0001	40.0000	0.0942	12.5010	LQPTIHITV	LQPTIHITPQPV	0.0002	50.0000	0.0962	21.4874	0.0003	0
72	QPTIHITPQPVP	Sequence	QHITPQPVP	QPTIHITPQPVP	0.0000	79.0909	0.0167	81.3858	QPITPQPVP	QPTIHITPQPVP	0.0000	76.6667	0.0284	61.2922	QPITPQPVP	QPTIHITPQPVP	0.0018	11.5279	0.0919	12.9242	QPITPQPVP	QPTIHITPQPVP	0.0002	50.3659	0.0576	42.0917	0.0005	0
73	PTIHITPQPVPT	Sequence	PTIPQPVPT	PTIHITPQPVPT	0.0000	78.6364	0.0259	59.5253	PTIPQPVPT	PTIHITPQPVPT	0.0000	76.6667	0.0419	47.2017	PTIPQPVPT	PTIHITPQPVPT	0.0000	95.0000	0.0183	75.3319	TIHPQPVPT	TIHITPQPVPT	0.0000	95.0000	0.0231	84.5759	0.0000	0
74	TIHITPQPVPTP	Sequence	TTPQPVPTP	TIHITPQPVPTP	0.0003	39.1538	0.0201	73.0431	TIPQPVPTP	TIHITPQPVPTP	0.0005	24.0000	0.0374	51.3323	TIPQPVPTP	TIHITPQPVPTP	0.0000	51.5385	0.0216	67.9039	TTPQPVPTP	TIHITPQPVPTP	0.0001	67.8125	0.0283	76.5581	0.0002	0
75	IHITPQPVPTPT	Sequence	IPQPVPTPT	IHITPQPVPTPT	0.0000	74.2308	0.0232	65.5783	IPQPVPTPT	IHITPQPVPTPT	0.0000	65.0000	0.0314	57.6696	IPQPVPTPT	IHITPQPVPTPT	0.0089	5.4110	0.1742	4.9410	IPQPVPTPT	IHITPQPVPTPT	0.0002	46.4615	0.0426	56.8596	0.0023	0
76	HITPQPVPTPTP	Sequence	HITPQPVTP	HITPQPVPTPTP	0.0002	47.8889	0.0178	78.6377	HITPPTPTP	HITPQPVPTPTP	0.0004	24.9583	0.0332	55.4705	HPQPVPTPT	HITPQPVPTPT	0.0002	31.1333	0.0627	21.9067	HITPQPVTP	HITPQPVPTPTP	0.0001	53.0488	0.0294	74.7842	0.0002	0
77	ITPQPVPTPTPA	Sequence	ITPPTPTPA	ITPQPVPTPTPA	0.0006	24.8696	0.0445	29.6831	ITPQPVPTA	ITPQPVPTPTPA	0.0020	13.5147	0.0993	22.4032	IPVPTPTPA	ITPQPVPTPTPA	0.0271	3.0380	0.2607	2.4560	IPVPTPTPA	ITPQPVPTPTPA	0.0003	38.5833	0.0541	44.9807	0.0075	0
78	TPQPVPTPTPAP	Sequence	TPQPPTPAP	TPQPVPTPTPAP	0.0002	42.8000	0.0145	86.3070	TVPTPTPAP	TPQPVPTPTPAP	0.0002	32.2778	0.0243	66.9307	TPQPPTPAP	TPQPVPTPTPAP	0.0233	3.3157	0.1334	7.4087	TPQPPTPAP	TPQPVPTPTPAP	0.0006	30.7826	0.0392	60.9267	0.0061	0
79	PQPVPTPTPAPI	Sequence	PQPVPTPTI	PQPVPTPTPAPI	0.0000	75.0000	0.0187	76.5723	PQPVPTPTI	PQPVPTPTPAPI	0.0000	64.3750	0.0419	47.1608	QPVPTPTPI	QPVPTPTPAPI	0.0005	20.0179	0.1266	8.0508	PPTPTPAPI	PQPVPTPTPAPI	0.0001	60.6818	0.0455	53.5404	0.0002	0
80	QPVPTPTPAPIL	Sequence	QTPTPAPIL	QPVPTPTPAPIL	0.0005	26.7297	0.0296	51.9780	QTPTPAPIL	QPVPTPTPAPIL	0.0002	30.8636	0.0422	46.9182	QPVPTPTPL	QPVPTPTPAPIL	0.4278	0.4819	0.3969	0.9941	QPVPTPTIL	QPVPTPTPAPIL	0.0098	8.0859	0.0879	24.5629	0.1096	1
81	PVPTPTPAPILL	Sequence	PVPPAPILL	PVPTPTPAPILL	0.0003	34.8889	0.0308	49.7118	PVPPAPILL	PVPTPTPAPILL	0.0003	30.1364	0.0497	41.3431	VPTPTPAPL	VPTPTPAPILL	0.0040	7.9409	0.1930	4.1434	PPTPAPILL	PVPTPTPAPILL	0.0006	31.3256	0.0569	42.6756	0.0013	0
82	VPTPTPAPILLP	Sequence	VTPAPILLP	VPTPTPAPILLP	0.0003	33.6190	0.0339	44.0565	VTPAPILLP	VPTPTPAPILLP	0.0001	41.8571	0.0450	44.6980	VPTPTPAPL	VPTPTPAPILL	0.0042	7.8066	0.1793	4.7057	VPTPTPILL	VPTPTPAPILL	0.0003	38.2500	0.0494	49.3832	0.0012	0
83	PTPTPAPILLPS	Sequence	PTAPILLPS	PTPTPAPILLPS	0.0001	63.5714	0.0461	28.0157	PTPPILLPS	PTPTPAPILLPS	0.0000	82.5000	0.0377	51.0010	PPAPILLPS	PTPTPAPILLPS	0.0000	56.1111	0.0651	20.8178	TPTPAPILL	TPTPAPILL	0.0000	83.5714	0.0312	72.1332	0.0000	0
84	TPTPAPILLPSS	Sequence	TPTPAPILS	TPTPAPILLPSS	0.0001	68.6667	0.0233	65.4307	TPPILLPSS	TPTPAPILLPSS	0.0000	66.6667	0.0258	64.6622	TPTPAPISS	TPTPAPILLPSS	0.0023	10.3035	0.0973	11.9208	TPTPAPILL	TPTPAPILL	0.0002	44.5714	0.0389	61.3264	0.0007	0
85	PTPAPILLPSST	Sequence	PTPAPILLT	PTPAPILLPSST	0.0001	64.5238	0.0293	52.6838	PTPAPILST	PTPAPILLPSST	0.0000	62.5000	0.0286	60.9715	TPAPIPSST	TPAPILLPSST	0.0002	30.1765	0.0846	14.5250	TPAPIPSST	TPAPILLPSST	0.0001	68.1250	0.0392	60.9941	0.0001	0
86	TPAPILLPSSTA	Sequence	TPAPPSSTA	TPAPILLPSSTA	0.0005	28.4000	0.0327	46.0830	TILLPSSTA	TPAPILLPSSTA	0.0008	19.6796	0.1039	21.4343	TPAPPSSTA	TPAPILLPSSTA	0.2074	0.8948	0.3830	1.0783	TPAPPSSTA	TPAPILLPSSTA	0.0025	16.5826	0.1048	18.8321	0.0528	1
87	PAPILLPSSTAP	Sequence	PAPPSSTAP	PAPILLPSSTAP	0.0000	82.5000	0.0117	91.9993	PLLPSSTAP	PAPILLPSSTAP	0.0001	51.0000	0.0425	46.6520	APIPSSTAP	APILLPSSTAP	0.0003	25.7333	0.0644	21.1140	APIPSSTAP	APILLPSSTAP	0.0000	83.5714	0.0258	80.4022	0.0001	0
88	APILLPSSTAPV	Sequence	ALPSSTAPV	APILLPSSTAPV	0.0001	62.6190	0.0404	34.5194	ALPSSTAPV	APILLPSSTAPV	0.0072	7.8291	0.4110	3.0472	APISSTAPV	APILLPSSTAPV	0.0750	1.7335	0.5257	0.4414	APILLPSSV	APILLPSSTAPV	0.0009	25.5618	0.1333	12.5093	0.0208	1
89	PILLPSSTAPVL	Sequence	PILLPSSTL	PILLPSSTAPVL	0.0000	79.0909	0.0295	52.2611	ILLPSSPVL	ILLPSSTAPVL	0.0022	13.1823	0.2811	6.3635	PPSSTAPVL	PILLPSSTAPVL	0.0021	10.7620	0.1593	5.6793	PPSSTAPVL	PILLPSSTAPVL	0.0002	45.6923	0.0745	30.8976	0.0011	0
90	ILLPSSTAPVLK	Sequence	ISSTAPVLK	ILLPSSTAPVLK	0.0016	14.1405	0.0784	10.5471	ILLPSSPVL	ILLPSSTAPVL	0.0037	10.4969	0.3482	4.3669	IPSSTAPVL	ILLPSSTAPVL	0.0013	13.2075	0.1377	7.0593	IPSSTAPVL	ILLPSSTAPVL	0.0001	50.9756	0.0592	40.8356	0.0017	0
91	LLPSSTAPVLKP	Sequence	LLPSSTLKP	LLPSSTAPVLKP	0.0002	48.7500	0.0493	24.9176	LLPSPVLKP	LLPSSTAPVLKP	0.0014	15.5289	0.1631	13.2620	LPSSTAPVL	LLPSSTAPVL	0.0002	28.4000	0.0978	11.8300	LPSSTAPVL	LLPSSTAPVL	0.0000	69.3750	0.0512	47.6882	0.0005	0
92	LPSSTAPVLKPR	Sequence	LPSSTAPVR	LPSSTAPVLKPR	0.0001	57.0000	0.0399	35.1060	LTAPVLKPR	LPSSTAPVLKPR	0.0000	59.5455	0.0343	54.3719	LPAPVLKPR	LPSSTAPVLKPR	0.0010	14.8494	0.1225	8.4723	LPSSTAPVL	LPSSTAPVL	0.0001	54.2683	0.0567	42.8357	0.0003	0
93	PSSTAPVLKPRQ	Sequence	PSSTAPVLQ	PSSTAPVLKPRQ	0.0001	63.8095	0.0264	58.4776	PSSTAPVRQ	PSSTAPVLKPRQ	0.0000	95.0000	0.0144	83.3485	STAPVKPRQ	STAPVLKPRQ	0.0000	100.0000	0.0079	95.9532	STAPVKPRQ	STAPVLKPRQ	0.0000	98.0000	0.0114	96.3042	0.0000	0
94	SSTAPVLKPRQQ	Sequence	SSTAPVLQQ	SSTAPVLKPRQQ	0.0004	33.2857	0.0282	54.8506	SSTAPVLQQ	SSTAPVLKPRQQ	0.0000	70.0000	0.0186	75.8889	SPVLKPRQQ	SSTAPVLKPRQQ	0.0007	18.3117	0.0361	42.6925	SPVLKPRQQ	SSTAPVLKPRQQ	0.0002	48.4000	0.0257	80.6034	0.0003	0
95	STAPVLKPRQQT	Sequence	STAPVLQQT	STAPVLKPRQQT	0.0009	20.4085	0.0344	43.3490	STAPVLQQT	STAPVLKPRQQT	0.0003	27.7742	0.0544	38.4187	STAPPRQQT	STAPVLKPRQQT	0.0003	24.4194	0.0509	28.5677	SVLKPRQQT	STAPVLKPRQQT	0.0002	47.1818	0.0401	59.7668	0.0004	0
96	TAPVLKPRQQTN	Sequence	TAPPRQQTN	TAPVLKPRQQTN	0.0000	72.3077	0.0132	89.2304	TLKPRQQTN	TAPVLKPRQQTN	0.0000	87.5000	0.0097	91.5603	TAPPRQQTN	TAPVLKPRQQTN	0.0000	71.2500	0.0197	72.0917	TLKPRQQTN	TAPVLKPRQQTN	0.0001	52.3171	0.0517	47.1781	0.0000	0
97	APVLKPRQQTNT	Sequence	APPRQQTNT	APVLKPRQQTNT	0.0000	87.8571	0.0110	93.3487	APVLKPTNT	APVLKPRQQTNT	0.0000	85.0000	0.0112	89.0747	APVLKPRQT	APVLKPRQQTNT	0.0028	9.4712	0.0856	14.2813	APVLKPRQT	APVLKPRQQTNT	0.0004	36.0690	0.0462	52.7632	0.0008	0
98	PVLKPRQQTNTS	Sequence	PVLKPTNTS	PVLKPRQQTNTS	0.0000	86.4286	0.0123	90.9076	PVLKPTNTS	PVLKPRQQTNTS	0.0000	80.0000	0.0154	81.6005	PPRQQTNTS	PVLKPRQQTNTS	0.0002	32.3846	0.0683	19.5112	PPRQQTNTS	PVLKPRQQTNTS	0.0001	66.5625	0.0529	46.0663	0.0001	0
99	VLKPRQQTNTSS	Sequence	VLQQTNTSS	VLKPRQQTNTSS	0.0001	69.0000	0.0185	76.9653	VLKPTNTSS	VLKPRQQTNTSS	0.0002	30.4091	0.0496	41.4091	VPRQQTNTS	VLKPRQQTNTS	0.0002	31.5333	0.0815	15.3034	VLKPRQTSS	VLKPRQQTNTSS	0.0012	22.6846	0.1249	14.0688	0.0004	0
100	LKPRQQTNTSSD	Sequence	LQQTNTSSD	LKPRQQTNTSSD	0.0000	96.4286	0.0121	91.3476	LQQTNTSSD	LKPRQQTNTSSD	0.0000	100.0000	0.0102	90.8583	LPRQQTNTS	LKPRQQTNTS	0.0000	73.7500	0.0452	32.9858	LPRQQTNTS	LKPRQQTNTS	0.0000	94.0000	0.0401	59.8338	0.0000	0
101	KPRQQTNTSSDM	Sequence	KPRQQTNTM	KPRQQTNTSSDM	0.0005	28.9000	0.0287	53.8321	KPRQQTNTM	KPRQQTNTSSDM	0.0000	63.1250	0.0318	57.2108	KPRQQTNTM	KPRQQTNTSSDM	0.9031	0.0683	0.7526	0.0474	KPRQQTNTM	KPRQQTNTSSDM	0.0265	4.3794	0.1876	6.3546	0.2325	1
102	PRQQTNTSSDMS	Sequence	PTNTSSDMS	PRQQTNTSSDMS	0.0000	80.0000	0.0301	51.0539	PTNTSSDMS	PRQQTNTSSDMS	0.0000	100.0000	0.0119	87.7974	PRQQTNTSS	PRQQTNTSSDMS	0.0000	90.0000	0.0244	62.0158	PRQQTNTSM	PRQQTNTSSDM	0.0000	89.2857	0.0447	54.3455	0.0000	0
103	RQQTNTSSDMSN	Sequence	RQQTNTSSM	RQQTNTSSDM	0.0000	84.3750	0.0276	55.9808	RQQSSDMSN	RQQTNTSSDMSN	0.0000	90.0000	0.0192	74.9266	RQQTNTSSM	RQQTNTSSDM	0.0000	70.0000	0.0383	39.9954	RQQTNTSSM	RQQTNTSSDM	0.0000	72.6923	0.0617	38.9375	0.0000	0
104	QQTNTSSDMSNL	Sequence	QTSSDMSNL	QQTNTSSDMSNL	0.0005	26.4865	0.0541	21.1277	QQSSDMSNL	QQTNTSSDMSNL	0.0002	31.3500	0.0619	34.5185	QQTNTSSNL	QQTNTSSDMSNL	0.0001	46.5000	0.0350	44.0585	QQTNTSSNL	QQTNTSSDMSNL	0.0001	54.6341	0.0471	51.7557	0.0002	0
105	QTNTSSDMSNLF	Sequence	QTNTSSDLF	QTNTSSDMSNLF	0.0449	2.1360	0.2118	1.5059	QTSDMSNLF	QTNTSSDMSNLF	0.0000	57.2727	0.0320	56.9092	QTNDMSNLF	QTNTSSDMSNLF	0.0001	47.2500	0.0314	49.3438	QTNDMSNLF	QTNTSSDMSNLF	0.0001	53.1707	0.0487	50.1163	0.0113	0
106	TNTSSDMSNLFD	Sequence	TSSDMSNLF	TNTSSDMSNLF	0.0006	24.4348	0.1161	5.0138	TSSDMSNLF	TNTSSDMSNLF	0.0000	95.0000	0.0191	75.0103	TSSDMSNLF	TNTSSDMSNLF	0.0000	95.0000	0.0149	83.7315	TNSDMSNLF	TNTSSDMSNLF	0.0000	91.0000	0.0295	74.7226	0.0002	0
107	NTSSDMSNLFDW	Sequence	NTSSDMSNW	NTSSDMSNLFDW	0.0029	9.9365	0.1494	3.0131	NTMSNLFDW	NTSSDMSNLFDW	0.0000	70.0000	0.0343	54.3689	NTSSDMSNW	NTSSDMSNLFDW	0.0000	81.6667	0.0241	62.6188	NTSSNLFDW	NTSSDMSNLFDW	0.0000	71.5385	0.0449	54.1453	0.0007	0
108	TSSDMSNLFDWL	Sequence	TSSDMSNLL	TSSDMSNLFDWL	0.0027	10.4230	0.1823	2.0405	TMSNLFDWL	TSSDMSNLFDWL	0.0002	33.1250	0.2110	9.6471	TSSDMSNLL	TSSDMSNLFDWL	0.0001	49.3333	0.0411	36.9845	TSSDMSNLL	TSSDMSNLFDWL	0.0001	60.9091	0.0812	27.5283	0.0008	0
109	SSDMSNLFDWLS	Sequence	SSDMSNLLS	SSDMSNLFDWLS	0.0053	7.0064	0.2572	1.0291	SMSNLFDWL	SSDMSNLFDWL	0.0000	68.3333	0.1032	21.5831	SSDMSNLFL	SSDMSNLFDWL	0.0000	90.0000	0.0253	60.2091	SSDMSNLFL	SSDMSNLFDWL	0.0000	92.0000	0.0500	48.8401	0.0013	0
110	SDMSNLFDWLST	Sequence	SDMSNLLST	SDMSNLFDWLST	0.0000	71.9231	0.0649	15.1067	SDMSNLLST	SDMSNLFDWLST	0.0000	62.5000	0.0830	26.6319	SDMSNLLST	SDMSNLFDWLST	0.0000	83.3333	0.0272	56.5699	SDMSNLLST	SDMSNLFDWLST	0.0000	80.0000	0.0592	40.7795	0.0000	0
111	DMSNLFDWLSTD	Sequence	DLFDWLSTD	DMSNLFDWLSTD	0.0000	95.7143	0.0481	26.0412	DLFDWLSTD	DMSNLFDWLSTD	0.0000	85.0000	0.0778	28.2686	DLFDWLSTD	DMSNLFDWLSTD	0.0000	100.0000	0.0151	83.2985	DMFDWLSTD	DMSNLFDWLSTD	0.0000	95.0000	0.0434	55.8682	0.0000	0
112	MSNLFDWLSTDT	Sequence	MSDWLSTDT	MSNLFDWLSTDT	0.0002	46.0000	0.1388	3.5108	NLFDWLSTT	NLFDWLSTDT	0.0000	67.5000	0.1157	19.2881	MFDWLSTDT	MSNLFDWLSTDT	0.0000	95.0000	0.0278	55.3147	MFDWLSTDT	MSNLFDWLSTDT	0.0000	92.0000	0.0498	49.0286	0.0001	0
113	SNLFDWLSTDTD	Sequence	SNWLSTDTD	SNLFDWLSTDTD	0.0000	97.8571	0.0247	62.2265	SLFDWLSTD	SNLFDWLSTD	0.0000	95.0000	0.0432	46.0965	NLFDSTDTD	NLFDWLSTDTD	0.0000	100.0000	0.0118	91.0502	SNWLSTDTD	SNLFDWLSTDTD	0.0000	99.0000	0.0227	85.2122	0.0000	0
114	NLFDWLSTDTDA	Sequence	NLFDWLSTA	NLFDWLSTDTDA	0.0001	54.8387	0.0495	24.7479	NLFDWLSTA	NLFDWLSTDTDA	0.0824	2.1715	0.5479	1.2974	NLFDWLSTA	NLFDWLSTDTDA	0.0000	65.0000	0.0293	52.7431	NLFDWLSTA	NLFDWLSTDTDA	0.0001	56.2069	0.0582	41.5967	0.0207	0
115	LFDWLSTDTDAP	Sequence	LFDTDTDAP	LFDWLSTDTDAP	0.0000	74.2308	0.0385	37.0609	LLSTDTDAP	LFDWLSTDTDAP	0.0000	63.1250	0.0462	43.7692	LFDWLSTAP	LFDWLSTDTDAP	0.0000	92.5000	0.0198	72.0161	LFDWLSTAP	LFDWLSTDTDAP	0.0000	78.0000	0.0329	69.4347	0.0000	0
116	FDWLSTDTDAPA	Sequence	FSTDTDAPA	FDWLSTDTDAPA	0.0001	60.9524	0.0735	11.9394	FSTDTDAPA	FDWLSTDTDAPA	0.0001	50.3333	0.1414	15.5569	FSTDTDAPA	FDWLSTDTDAPA	0.0000	73.7500	0.0479	30.7786	FDWLSTAPA	FDWLSTDTDAPA	0.0000	71.9231	0.0706	33.0599	0.0000	0
117	DWLSTDTDAPAS	Sequence	DTDTDAPAS	DWLSTDTDAPAS	0.0004	31.8333	0.0519	22.7912	DTDTDAPAS	DWLSTDTDAPAS	0.0000	85.0000	0.0385	50.1899	DWLSTAPAS	DWLSTDTDAPAS	0.0000	92.5000	0.0166	79.5858	DWDTDAPAS	DWLSTDTDAPAS	0.0000	89.2857	0.0288	75.7209	0.0001	0
118	WLSTDTDAPAST	Sequence	STDDAPAST	STDTDAPAST	0.0001	58.0000	0.0494	24.8613	WLSDAPAST	WLSTDTDAPAST	0.0009	18.7500	0.1714	12.5287	WLSDAPAST	WLSTDTDAPAST	0.0000	71.2500	0.0355	43.4146	WLSDAPAST	WLSTDTDAPAST	0.0000	77.0000	0.0523	46.6252	0.0003	0
119	LSTDTDAPASTL	Sequence	LTDAPASTL	LSTDTDAPASTL	0.0126	4.2813	0.1495	3.0086	LTDAPASTL	LSTDTDAPASTL	0.0013	16.3150	0.1142	19.5227	LTDAPASTL	LSTDTDAPASTL	0.0015	12.7610	0.0863	14.1171	LTDAPASTL	LSTDTDAPASTL	0.0006	30.4130	0.0544	44.7059	0.0040	0
120	STDTDAPASTLL	Sequence	STDPASTLL	STDTDAPASTLL	0.1635	0.8788	0.2611	1.0028	STDPASTLL	STDTDAPASTLL	0.0054	8.9241	0.1046	21.3004	STDPASTLL	STDTDAPASTLL	0.0022	10.4651	0.0798	15.7833	STDPASTLL	STDTDAPASTLL	0.0008	27.0704	0.0485	50.3219	0.0430	1
121	TDTDAPASTLLP	Sequence	TTDAPASTL	TDTDAPASTL	0.0007	22.9474	0.0677	13.9705	TAPASTLLP	TDTDAPASTLLP	0.0000	65.8333	0.0284	61.2385	TTDAPASTL	TDTDAPASTL	0.0000	62.8571	0.0215	68.1731	TDTDAPASP	TDTDAPASTLLP	0.0000	75.0000	0.0223	85.8443	0.0002	0
122	DTDAPASTLLPA	Sequence	DTDAPASTA	DTDAPASTLLPA	0.0068	6.0781	0.1982	1.7222	DTDAPASTA	DTDAPASTLLPA	0.0001	40.2500	0.0859	25.7901	DPASTLLPA	DTDAPASTLLPA	0.0003	25.8000	0.1496	6.2408	DPASTLLPA	DTDAPASTLLPA	0.0002	44.4286	0.0732	31.5567	0.0019	0
123	TDAPASTLLPAL	Sequence	TDAPASTLL	TDAPASTLLPAL	0.0012	16.4341	0.0467	27.3166	TDAPALPAL	TDAPASTLLPAL	0.0001	36.7500	0.0651	33.0829	APASTLLAL	APASTLLPAL	0.0043	7.7154	0.2706	2.3004	TDAPASTAL	TDAPASTLLPAL	0.0005	32.9500	0.0912	23.2905	0.0015	0
124	DAPASTLLPALT	Sequence	DAPASTLLT	DAPASTLLPALT	0.0000	72.3077	0.0374	38.6321	DAPALPALT	DAPASTLLPALT	0.0000	68.3333	0.0319	57.0852	APASTLLAL	APASTLLPAL	0.0001	42.0000	0.1029	10.9761	DAPASTPAL	DAPASTLLPAL	0.0001	63.6364	0.0546	44.5487	0.0001	0
125	APASTLLPALTP	Sequence	APASPALTP	APASTLLPALTP	0.0002	46.5000	0.0287	53.8694	ATLLPALTP	APASTLLPALTP	0.0001	43.8571	0.0499	41.2372	APASPALTP	APASTLLPALTP	0.0131	4.4643	0.2540	2.5771	APASPALTP	APASTLLPALTP	0.0002	49.7000	0.0617	38.9162	0.0034	0
126	PASTLLPALTPS	Sequence	PASPALTPS	PASTLLPALTPS	0.0000	95.7143	0.0319	47.5855	PLLPALTPS	PASTLLPALTPS	0.0000	69.1667	0.0875	25.3330	PALPALTPS	PASTLLPALTPS	0.0000	95.0000	0.0195	72.7294	PASTLLPAL	PASTLLPAL	0.0000	99.0000	0.0239	83.4581	0.0000	0
127	ASTLLPALTPSN	Sequence	ASPALTPSN	ASTLLPALTPSN	0.0000	86.4286	0.0376	38.4198	ALPALTPSN	ASTLLPALTPSN	0.0000	71.2500	0.0709	30.7094	ALPALTPSN	ASTLLPALTPSN	0.0000	92.5000	0.0179	76.2766	ALPALTPSN	ASTLLPALTPSN	0.0000	98.0000	0.0202	88.8718	0.0000	0
128	STLLPALTPSNT	Sequence	STALTPSNT	STLLPALTPSNT	0.0002	46.8750	0.0438	30.5149	STLLPALTT	STLLPALTPSNT	0.0002	35.8462	0.1299	17.0693	SPALTPSNT	STLLPALTPSNT	0.0026	9.8205	0.1352	7.2603	SPALTPSNT	STLLPALTPSNT	0.0001	65.9375	0.0351	66.3787	0.0007	0
129	TLLPALTPSNTV	Sequence	TLLPPSNTV	TLLPALTPSNTV	0.0004	30.7857	0.0402	34.7965	TLLPALTTV	TLLPALTPSNTV	0.3948	0.5427	0.7121	0.3306	TLLPPSNTV	TLLPALTPSNTV	0.0004	23.2821	0.1096	9.9825	TLLPPSNTV	TLLPALTPSNTV	0.0006	31.2093	0.0788	28.6909	0.0990	1
130	LLPALTPSNTVQ	Sequence	LLPPSNTVQ	LLPALTPSNTVQ	0.0001	59.8000	0.0288	53.5765	LLLTPSNTV	LLPALTPSNTV	0.0011	17.3935	0.2549	7.4020	LPAPSNTVQ	LPALTPSNTVQ	0.0000	56.6667	0.0484	30.3859	LLPPSNTVQ	LLPALTPSNTVQ	0.0000	82.8571	0.0401	59.7668	0.0003	0
131	LPALTPSNTVQD	Sequence	LTPSNTVQD	LPALTPSNTVQD	0.0000	85.0000	0.0212	70.4741	LALTPSNTV	LPALTPSNTV	0.0000	85.0000	0.0309	58.2340	LPATPSNTV	LPALTPSNTV	0.0002	29.1765	0.0993	11.5807	LPALPSNTV	LPALTPSNTV	0.0000	71.9231	0.0453	53.7675	0.0001	0
132	PALTPSNTVQDI	Sequence	PALTPSNTI	PALTPSNTVQDI	0.0000	75.9091	0.0325	46.5517	ALTPSNTVI	ALTPSNTVQDI	0.0000	56.3636	0.0662	32.6236	APSNTVQDI	ALTPSNTVQDI	0.0000	55.0000	0.0459	32.4331	PALTPSNTI	PALTPSNTVQDI	0.0000	79.5000	0.0301	73.8086	0.0000	0
133	ALTPSNTVQDII	Sequence	ASNTVQDII	ALTPSNTVQDII	0.0002	46.7500	0.0620	16.4759	ALTPSNTVI	ALTPSNTVQDII	0.0025	12.4559	0.1542	14.1503	ALTPSNTVI	ALTPSNTVQDII	0.0001	39.8571	0.0564	25.1303	ALTPSNTVI	ALTPSNTVQDII	0.0000	71.5385	0.0417	57.9227	0.0007	0
134	LTPSNTVQDIIS	Sequence	LTPSNTVQS	LTPSNTVQDIIS	0.0001	53.8710	0.0489	25.3149	LTPSNTVQS	LTPSNTVQDIIS	0.0000	69.1667	0.0298	59.4802	LTPSNTVQS	LTPSNTVQDIIS	0.0000	83.3333	0.0348	44.4018	LTPSNTVQS	LTPSNTVQDIIS	0.0000	94.0000	0.0289	75.6140	0.0000	0
135	TPSNTVQDIISK	Sequence	TTVQDIISK	TPSNTVQDIISK	0.0010	19.1358	0.0415	33.0438	TTVQDIISK	TPSNTVQDIISK	0.0000	54.0000	0.0205	72.7405	TPSNTVQSK	TPSNTVQDIISK	0.0011	14.5301	0.0712	18.4305	TPSQDIISK	TPSNTVQDIISK	0.0001	55.1724	0.0318	71.1961	0.0006	0
136	PSNTVQDIISKF	Sequence	PSNDIISKF	PSNTVQDIISKF	0.0020	12.4677	0.0658	14.7311	PVQDIISKF	PSNTVQDIISKF	0.0000	69.1667	0.0191	75.0825	PVQDIISKF	PSNTVQDIISKF	0.0000	71.2500	0.0170	78.5974	PVQDIISKF	PSNTVQDIISKF	0.0001	67.1875	0.0284	76.3504	0.0005	0
137	SNTVQDIISKFN	Sequence	SVQDIISKF	SNTVQDIISKF	0.0001	51.7742	0.0335	44.7723	SVQDIISKF	SNTVQDIISKF	0.0000	73.7500	0.0193	74.7718	SVQDIISKF	SNTVQDIISKF	0.0000	80.0000	0.0141	85.7593	SVQDIISKF	SNTVQDIISKF	0.0000	77.5000	0.0240	83.2242	0.0000	0
138	NTVQDIISKFNK	Sequence	NTVQDIISK	NTVQDIISKFNK	0.0007	22.6667	0.0422	32.3088	NTVQDIISK	NTVQDIISKFNK	0.0000	63.1250	0.0251	65.7551	NTVQDIISK	NTVQDIISKFNK	0.0000	78.3333	0.0154	82.4987	NVQDIISKF	NTVQDIISKF	0.0000	82.1429	0.0230	84.7459	0.0002	0
139	TVQDIISKFNKD	Sequence	TVQDIISKK	TVQDIISKFNK	0.0001	55.4000	0.0220	68.5792	TVQDIISKK	TVQDIISKFNK	0.0000	71.2500	0.0214	71.3026	TVQDIISKF	TVQDIISKF	0.0000	83.3333	0.0129	88.5491	TVQDIISKF	TVQDIISKF	0.0000	78.5000	0.0260	80.0717	0.0000	0
140	VQDIISKFNKDQ	Sequence	VQDIISKFQ	VQDIISKFNKDQ	0.0001	68.6667	0.0193	74.9637	VQDIISKFQ	VQDIISKFNKDQ	0.0000	90.0000	0.0173	78.0915	VQDIISKFQ	VQDIISKFNKDQ	0.0000	100.0000	0.0069	96.4911	VQDIISKFQ	VQDIISKFNKDQ	0.0000	97.0000	0.0141	95.4356	0.0000	0
141	QDIISKFNKDQK	Sequence	QDIISKFQK	QDIISKFNKDQK	0.0002	45.5000	0.0253	60.7979	QDIFNKDQK	QDIISKFNKDQK	0.0000	87.5000	0.0125	86.7917	QDKFNKDQK	QDIISKFNKDQK	0.0000	85.0000	0.0084	95.7098	DIISKFNQK	DIISKFNKDQK	0.0000	87.8571	0.0174	92.5796	0.0001	0
142	DIISKFNKDQKM	Sequence	DIFNKDQKM	DIISKFNKDQKM	0.0005	28.4333	0.0301	51.0873	DIFNKDQKM	DIISKFNKDQKM	0.0000	55.4545	0.0274	62.5923	DIFNKDQKM	DIISKFNKDQKM	0.0001	34.4545	0.0281	54.8141	DIISKFQKM	DIISKFNKDQKM	0.0142	6.4718	0.1457	10.6002	0.0037	0
143	IISKFNKDQKMT	Sequence	IIFNKDQKM	IISKFNKDQKM	0.0000	83.1250	0.0191	75.5054	IIFNKDQKM	IISKFNKDQKM	0.0000	73.7500	0.0298	59.5236	IIFNKDQKM	IISKFNKDQKM	0.0000	85.0000	0.0146	84.6842	IIFNKDQKM	IISKFNKDQKM	0.0000	71.1538	0.0336	68.5045	0.0000	0
144	ISKFNKDQKMTT	Sequence	ISKDQKMTT	ISKFNKDQKMTT	0.0000	71.5385	0.0209	71.1998	ISKDQKMTT	ISKFNKDQKMTT	0.0000	69.1667	0.0166	79.3174	ISKDQKMTT	ISKFNKDQKMTT	0.0000	75.0000	0.0204	70.6376	INKDQKMTT	ISKFNKDQKMTT	0.0001	51.2195	0.0558	43.5524	0.0001	0
145	SKFNKDQKMTTP	Sequence	SKDQKMTTP	SKFNKDQKMTTP	0.0000	86.4286	0.0107	93.9470	SKFNKMTTP	SKFNKDQKMTTP	0.0000	76.6667	0.0111	89.3140	SKFQKMTTP	SKFNKDQKMTTP	0.0000	80.0000	0.0128	88.9229	SKFQKMTTP	SKFNKDQKMTTP	0.0001	52.3171	0.0452	53.7922	0.0000	0
146	KFNKDQKMTTPP	Sequence	KDQKMTTPP	KFNKDQKMTTPP	0.0000	88.5714	0.0157	83.6376	KFNKDTTPP	KFNKDQKMTTPP	0.0000	82.5000	0.0201	73.5018	KFNKDTTPP	KFNKDQKMTTPP	0.0000	85.0000	0.0230	64.8518	FNKDQKMTP	FNKDQKMTTPP	0.0000	86.4286	0.0421	57.4815	0.0000	0
147	FNKDQKMTTPPS	Sequence	FNKDQKMTS	FNKDQKMTTPPS	0.0000	80.6250	0.0215	69.6406	FQKMTTPPS	FNKDQKMTTPPS	0.0000	78.3333	0.0482	42.3607	FQKMTTPPS	FNKDQKMTTPPS	0.0000	85.0000	0.0341	45.3211	FNKDQKMTS	FNKDQKMTTPPS	0.0001	53.1707	0.0994	20.4429	0.0000	0
148	NKDQKMTTPPST	Sequence	NKDTTPPST	NKDQKMTTPPST	0.0000	73.8462	0.0130	89.4755	NKDQKPPST	NKDQKMTTPPST	0.0000	87.5000	0.0122	87.2240	NKMTTPPST	NKDQKMTTPPST	0.0000	81.6667	0.0179	76.3784	NKDQKPPST	NKDQKMTTPPST	0.0002	48.4000	0.0444	54.6685	0.0001	0
149	KDQKMTTPPSTQ	Sequence	KDQKPPSTQ	KDQKMTTPPSTQ	0.0001	52.7419	0.0159	83.2186	KMTTPPSTQ	KDQKMTTPPSTQ	0.0001	49.2500	0.0246	66.4388	KMTTPPSTQ	KDQKMTTPPSTQ	0.0000	75.0000	0.0174	77.5170	DQKTPPSTQ	DQKMTTPPSTQ	0.0000	81.4286	0.0291	75.3256	0.0001	0
150	DQKMTTPPSTQP	Sequence	DTTPPSTQP	DQKMTTPPSTQP	0.0003	37.1333	0.0180	78.0933	DTTPPSTQP	DQKMTTPPSTQP	0.0000	51.3333	0.0195	74.4685	DQKPPSTQP	DQKMTTPPSTQP	0.0001	43.6000	0.0167	79.1885	DQKPPSTQP	DQKMTTPPSTQP	0.0005	32.9500	0.0434	55.8646	0.0002	0
151	QKMTTPPSTQPS	Sequence	QTPPSTQPS	QKMTTPPSTQPS	0.0002	46.3750	0.0325	46.5000	QTPPSTQPS	QKMTTPPSTQPS	0.0000	73.7500	0.0306	58.6177	QTPPSTQPS	QKMTTPPSTQPS	0.0000	72.5000	0.0291	53.1099	QKMTTPPSS	QKMTTPPSTQPS	0.0000	85.0000	0.0364	64.5545	0.0001	0
152	KMTTPPSTQPSQ	Sequence	MTTPPSTQQ	MTTPPSTQPSQ	0.0002	42.4000	0.0252	61.2184	KMTTPPPSQ	KMTTPPSTQPSQ	0.0001	40.8750	0.0366	52.0673	KPPSTQPSQ	KMTTPPSTQPSQ	0.0006	18.5714	0.0389	39.3133	KPPSTQPSQ	KMTTPPSTQPSQ	0.0001	67.5000	0.0253	81.2644	0.0003	0
153	MTTPPSTQPSQT	Sequence	MTTPPSTQT	MTTPPSTQPSQT	0.0012	16.6357	0.0452	28.9172	MTTPPSTQT	MTTPPSTQPSQT	0.0002	35.7692	0.0338	54.8526	MPSTQPSQT	MTTPPSTQPSQT	0.0013	13.4717	0.0917	12.9690	MPSTQPSQT	MTTPPSTQPSQT	0.0002	46.5385	0.0475	51.3671	0.0007	0
154	TTPPSTQPSQTL	Sequence	TTPPPSQTL	TTPPSTQPSQTL	0.0081	5.4937	0.0476	26.4902	TTPPPSQTL	TTPPSTQPSQTL	0.0018	14.0890	0.0484	42.1956	TPTQPSQTL	TPPSTQPSQTL	0.0149	4.1733	0.1345	7.3179	TTPPPSQTL	TTPPSTQPSQTL	0.0025	16.5171	0.0486	50.2013	0.0068	0
155	TPPSTQPSQTLP	Sequence	TTQPSQTLP	TPPSTQPSQTLP	0.0019	12.9240	0.0363	40.2459	TTQPSQTLP	TPPSTQPSQTLP	0.0001	48.0000	0.0195	74.4050	TPTQPSQTL	TPPSTQPSQTL	0.0113	4.8346	0.1168	9.0855	TPPQPSQTL	TPPSTQPSQTL	0.0011	24.1809	0.0370	63.6889	0.0036	0
156	PPSTQPSQTLPT	Sequence	STQPSQTLT	STQPSQTLPT	0.0000	78.6364	0.0330	45.6356	STQPSQTLT	STQPSQTLPT	0.0000	90.0000	0.0222	69.9955	PPSQPSQTL	PPSTQPSQTL	0.0001	42.8000	0.0407	37.3628	PPSQPSQTL	PPSTQPSQTL	0.0000	73.4615	0.0267	79.0760	0.0000	0
157	PSTQPSQTLPTT	Sequence	STQPSQTLT	STQPSQTLPTT	0.0001	58.2000	0.0292	52.8490	STQPTLPTT	STQPSQTLPTT	0.0000	75.0000	0.0289	60.6481	SPSQTLPTT	STQPSQTLPTT	0.0000	54.2308	0.0421	35.9574	PPSQTLPTT	PSTQPSQTLPTT	0.0000	89.2857	0.0228	85.1200	0.0000	0
158	STQPSQTLPTTT	Sequence	STQPSQTLT	STQPSQTLPTTT	0.0022	11.8114	0.0503	24.1084	STQPSPTTT	STQPSQTLPTTT	0.0002	31.5000	0.0320	56.9021	STQPSPTTT	STQPSQTLPTTT	0.0001	40.7143	0.0418	36.2653	STQPSPTTT	STQPSQTLPTTT	0.0001	68.1250	0.0296	74.5931	0.0006	0
159	TQPSQTLPTTTC	Sequence	TQPSPTTTC	TQPSQTLPTTTC	0.0001	61.9048	0.0181	77.9346	TQPSPTTTC	TQPSQTLPTTTC	0.0004	24.5417	0.0416	47.4108	QPSQPTTTC	QPSQTLPTTTC	0.0003	25.6667	0.0475	31.0899	TQPLPTTTC	TQPSQTLPTTTC	0.0002	46.9231	0.0338	68.2449	0.0003	0
160	QPSQTLPTTTCT	Sequence	QTLPTTTCT	QPSQTLPTTTCT	0.0001	55.2000	0.0272	56.8591	QTLPTTTCT	QPSQTLPTTTCT	0.0000	61.2500	0.0281	61.6850	QPSQTLPTT	QPSQTLPTTTCT	0.0016	12.3897	0.0934	12.6496	QPSPTTTCT	QPSQTLPTTTCT	0.0001	55.3448	0.0337	68.3054	0.0005	0
161	PSQTLPTTTCTQ	Sequence	PSQTLPTTQ	PSQTLPTTTCTQ	0.0001	66.6667	0.0273	56.5391	PLPTTTCTQ	PSQTLPTTTCTQ	0.0000	90.0000	0.0181	76.7933	SQTLPTTTQ	SQTLPTTTCTQ	0.0000	95.0000	0.0127	89.0818	PSQTLPTTQ	PSQTLPTTTCTQ	0.0000	98.0000	0.0173	92.7327	0.0000	0
162	SQTLPTTTCTQQ	Sequence	SQTLPTTTQ	SQTLPTTTCTQQ	0.0001	55.2000	0.0217	69.2956	SQTLPTTTQ	SQTLPTTTCTQQ	0.0000	64.3750	0.0237	67.7215	SPTTTCTQQ	SQTLPTTTCTQQ	0.0001	44.0000	0.0362	42.4871	SQTLPTTTQ	SQTLPTTTCTQQ	0.0000	83.5714	0.0220	86.2511	0.0001	0
163	QTLPTTTCTQQS	Sequence	QTLPTTTQS	QTLPTTTCTQQS	0.0003	36.4375	0.0349	42.4861	QTLPTTTQS	QTLPTTTCTQQS	0.0000	54.6667	0.0305	58.6693	QTLPTTTQS	QTLPTTTCTQQS	0.0000	72.5000	0.0203	70.8349	QTLPTTQQS	QTLPTTTCTQQS	0.0000	90.0000	0.0231	84.6773	0.0001	0
164	TLPTTTCTQQSD	Sequence	TLPTTTQSD	TLPTTTCTQQSD	0.0000	92.8571	0.0266	58.1744	TLPTTTQSD	TLPTTTCTQQSD	0.0000	82.5000	0.0320	56.9714	TLPTTTQSD	TLPTTTCTQQSD	0.0000	95.0000	0.0179	76.3735	TLPTTTQSD	TLPTTTCTQQSD	0.0000	98.0000	0.0213	87.2798	0.0000	0
165	LPTTTCTQQSDG	Sequence	LTCTQQSDG	LPTTTCTQQSDG	0.0000	98.5714	0.0225	67.2727	LPTTTCTQG	LPTTTCTQQSDG	0.0000	100.0000	0.0118	87.9386	LPTTTCTQG	LPTTTCTQQSDG	0.0000	81.6667	0.0498	29.3157	LPTTTCTQG	LPTTTCTQQSDG	0.0000	97.0000	0.0327	69.8241	0.0000	0
166	PTTTCTQQSDGS	Sequence	PTTQQSDGS	PTTTCTQQSDGS	0.0000	93.5714	0.0265	58.2476	PTTQQSDGS	PTTTCTQQSDGS	0.0000	100.0000	0.0090	92.7261	TTTCTQQSS	TTTCTQQSDGS	0.0000	100.0000	0.0062	96.8347	PTTQQSDGS	PTTTCTQQSDGS	0.0000	100.0000	0.0115	96.2601	0.0000	0
167	TTTCTQQSDGSI	Sequence	TTQQSDGSI	TTTCTQQSDGSI	0.0003	33.5714	0.0785	10.5320	TTQQSDGSI	TTTCTQQSDGSI	0.0000	72.5000	0.0438	45.5740	TTQQSDGSI	TTTCTQQSDGSI	0.0000	62.8571	0.0401	38.0374	TTQQSDGSI	TTTCTQQSDGSI	0.0000	83.5714	0.0415	58.1655	0.0001	0
168	TTCTQQSDGSIS	Sequence	TTQSDGSIS	TTCTQQSDGSIS	0.0002	44.7000	0.0479	26.2526	TQQSDGSIS	TTCTQQSDGSIS	0.0000	85.0000	0.0200	73.6567	TQQSDGSIS	TTCTQQSDGSIS	0.0000	85.0000	0.0201	71.2339	TQQSDGSIS	TTCTQQSDGSIS	0.0000	93.0000	0.0259	80.2417	0.0001	0
169	TCTQQSDGSISC	Sequence	TQSDGSISC	TCTQQSDGSISC	0.0001	60.7143	0.0271	56.9929	TQSDGSISC	TCTQQSDGSISC	0.0006	22.4154	0.0378	50.9258	TQSDGSISC	TCTQQSDGSISC	0.0000	58.3333	0.0192	73.2500	TQSDGSISC	TCTQQSDGSISC	0.0001	64.7727	0.0231	84.5868	0.0002	0
170	CTQQSDGSISCT	Sequence	CTDGSISCT	CTQQSDGSISCT	0.0004	30.8214	0.0940	7.4188	CTDGSISCT	CTQQSDGSISCT	0.0000	82.5000	0.0317	57.2905	CTDGSISCT	CTQQSDGSISCT	0.0000	92.5000	0.0225	65.8656	CTDGSISCT	CTQQSDGSISCT	0.0000	96.0000	0.0317	71.3826	0.0001	0
171	TQQSDGSISCTT	Sequence	TQQSDGSTT	TQQSDGSISCTT	0.0001	66.3333	0.0384	37.2006	TQQSISCTT	TQQSDGSISCTT	0.0000	56.3636	0.0440	45.4267	TQQSDGSTT	TQQSDGSISCTT	0.0000	78.3333	0.0222	66.5065	TQQSDGSTT	TQQSDGSISCTT	0.0000	79.5000	0.0358	65.2481	0.0000	0
172	QQSDGSISCTTP	Sequence	QQSDGSTTP	QQSDGSISCTTP	0.0001	53.7097	0.0271	56.9971	QQSDGSITP	QQSDGSISCTTP	0.0002	33.9375	0.0309	58.2422	QQSDGSTTP	QQSDGSISCTTP	0.0000	62.1429	0.0149	83.8920	QQSDGSITP	QQSDGSISCTTP	0.0000	73.0769	0.0237	83.6451	0.0001	0
173	QSDGSISCTTPT	Sequence	QSDGSISCT	QSDGSISCTTPT	0.0013	16.3798	0.0963	7.0914	QSDGSITPT	QSDGSISCTTPT	0.0000	76.6667	0.0430	46.2834	QSDGSTTPT	QSDGSISCTTPT	0.0000	83.3333	0.0340	45.5000	QSDGSTTPT	QSDGSISCTTPT	0.0000	92.0000	0.0321	70.6273	0.0003	0
174	SDGSISCTTPTV	Sequence	SDGSTTPTV	SDGSISCTTPTV	0.0002	46.3750	0.0605	17.2303	SISCTTPTV	SDGSISCTTPTV	0.0012	16.6700	0.2675	6.8781	SDGSTTPTV	SDGSISCTTPTV	0.0000	57.2222	0.0483	30.4404	SDGSITPTV	SDGSISCTTPTV	0.0000	77.0000	0.0439	55.2284	0.0004	0
175	DGSISCTTPTVT	Sequence	DSCTTPTVT	DGSISCTTPTVT	0.0001	70.0000	0.0311	49.0592	DSCTTPTVT	DGSISCTTPTVT	0.0000	90.0000	0.0349	53.7537	DSCTTPTVT	DGSISCTTPTVT	0.0000	78.3333	0.0187	74.5092	DGSTTPTVT	DGSISCTTPTVT	0.0000	77.0000	0.0289	75.6558	0.0000	0
176	GSISCTTPTVTP	Sequence	GSISPTVTP	GSISCTTPTVTP	0.0001	59.2000	0.0316	48.1694	GSISPTVTP	GSISCTTPTVTP	0.0001	43.0000	0.0589	35.9401	GSISPTVTP	GSISCTTPTVTP	0.0000	72.5000	0.0229	65.0000	GSISPTVTP	GSISCTTPTVTP	0.0000	84.2857	0.0240	83.2460	0.0001	0
177	SISCTTPTVTPL	Sequence	STTPTVTPL	SISCTTPTVTPL	0.0003	35.7778	0.0641	15.5005	SISPTVTPL	SISCTTPTVTPL	0.0024	12.5140	0.2578	7.2765	SISPTVTPL	SISCTTPTVTPL	0.0013	13.4151	0.1612	5.5737	SISPTVTPL	SISCTTPTVTPL	0.0003	39.1905	0.1057	18.5772	0.0011	0
178	ISCTTPTVTPLQ	Sequence	ITPTVTPLQ	ISCTTPTVTPLQ	0.0004	29.9655	0.0475	26.5500	ITTPTVTPL	ISCTTPTVTPL	0.0000	69.1667	0.0561	37.4892	ITPTVTPLQ	ISCTTPTVTPLQ	0.0000	83.3333	0.0304	50.9570	ITPTVTPLQ	ISCTTPTVTPLQ	0.0000	93.0000	0.0323	70.3884	0.0001	0
179	SCTTPTVTPLQP	Sequence	STPTVTPLQ	SCTTPTVTPLQ	0.0001	61.1905	0.0307	49.8321	SCTTPTVTP	SCTTPTVTPLQP	0.0000	61.8750	0.0389	49.8025	SPTVTPLQP	SCTTPTVTPLQP	0.0004	21.9796	0.0448	33.3381	SPTVTPLQP	SCTTPTVTPLQP	0.0000	73.8462	0.0267	78.9752	0.0001	0
180	CTTPTVTPLQPP	Sequence	CTTPPLQPP	CTTPTVTPLQPP	0.0001	69.3333	0.0411	33.5542	CTTPPLQPP	CTTPTVTPLQPP	0.0000	63.1250	0.0533	39.0300	CTTPPLQPP	CTTPTVTPLQPP	0.0000	90.0000	0.0302	51.2675	CTTPPLQPP	CTTPTVTPLQPP	0.0000	92.0000	0.0282	76.7736	0.0000	0
181	TTPTVTPLQPPI	Sequence	TTPTVTPLI	TTPTVTPLQPPI	0.0004	30.2143	0.0642	15.4267	TVTPLQPPI	TTPTVTPLQPPI	0.0003	28.4815	0.1032	21.5903	TPTPLQPPI	TPTVTPLQPPI	0.0001	37.7500	0.1037	10.8484	TPTVTPLQI	TPTVTPLQPPI	0.0000	70.3846	0.0538	45.2604	0.0002	0
182	TPTVTPLQPPIV	Sequence	TTPLQPPIV	TPTVTPLQPPIV	0.0002	42.7000	0.0375	38.5405	TTPLQPPIV	TPTVTPLQPPIV	0.0001	41.2857	0.0532	39.0762	TPTVTPLQV	TPTVTPLQPPIV	0.0038	8.1460	0.1416	6.7758	TPPLQPPIV	TPTVTPLQPPIV	0.0012	22.7000	0.0614	39.1505	0.0013	0
183	PTVTPLQPPIVA	Sequence	PTLQPPIVA	PTVTPLQPPIVA	0.0001	54.0323	0.0341	43.8423	TVLQPPIVA	TVTPLQPPIVA	0.0001	44.4000	0.0477	42.7250	PPLQPPIVA	PTVTPLQPPIVA	0.0005	19.9706	0.0575	24.5246	PPLQPPIVA	PTVTPLQPPIVA	0.0001	54.7561	0.0279	77.1798	0.0002	0
184	TVTPLQPPIVAT	Sequence	TVQPPIVAT	TVTPLQPPIVAT	0.0001	50.0000	0.0267	57.8984	TLQPPIVAT	TVTPLQPPIVAT	0.0124	6.0913	0.1465	14.9505	TPLQPPIVA	TVTPLQPPIVA	0.0004	22.8571	0.0566	25.0058	TLQPPIVAT	TVTPLQPPIVAT	0.0002	49.4000	0.0343	67.5353	0.0033	0
185	VTPLQPPIVATV	Sequence	VTPPIVATV	VTPLQPPIVATV	0.0006	26.3514	0.0453	28.7778	VQPPIVATV	VTPLQPPIVATV	0.0080	7.4632	0.2091	9.7668	TPLQPPITV	TPLQPPIVATV	0.0015	12.5882	0.1039	10.8313	TPLQPPITV	TPLQPPIVATV	0.0004	35.8667	0.0540	45.1049	0.0026	0
186	TPLQPPIVATVC	Sequence	TPLQPPTVC	TPLQPPIVATVC	0.0000	75.9091	0.0161	82.6966	TQPPIVATV	TPLQPPIVATV	0.0002	33.5625	0.0746	29.3798	TPLQPPTVC	TPLQPPIVATVC	0.0161	3.9873	0.1325	7.4873	TPLQPPTVC	TPLQPPIVATVC	0.0009	25.9213	0.0534	45.6456	0.0043	0
187	PLQPPIVATVCT	Sequence	PLQPPTVCT	PLQPPIVATVCT	0.0000	87.8571	0.0169	80.7959	PLQPPIVAT	PLQPPIVATVCT	0.0004	26.5789	0.0636	33.7617	PLQPPIVAT	PLQPPIVATVCT	0.0000	83.3333	0.0255	59.7983	PLQPPIVAT	PLQPPIVATVCT	0.0000	91.0000	0.0241	83.0231	0.0001	0
188	LQPPIVATVCTP	Sequence	LQPPTVCTP	LQPPIVATVCTP	0.0000	78.6364	0.0205	72.1311	LQPPIVATP	LQPPIVATVCTP	0.0002	32.1111	0.0912	24.3395	LQPPIVATP	LQPPIVATVCTP	0.0000	71.2500	0.0313	49.4653	LQPPIVATP	LQPPIVATVCTP	0.0000	79.0000	0.0316	71.4365	0.0001	0
189	QPPIVATVCTPT	Sequence	QPPIVATVT	QPPIVATVCTPT	0.0000	96.4286	0.0228	66.6445	QVATVCTPT	QPPIVATVCTPT	0.0000	76.6667	0.0681	31.8209	QPATVCTPT	QPPIVATVCTPT	0.0002	31.4667	0.1279	7.9200	QPPIVATVT	QPPIVATVCTPT	0.0001	63.1818	0.0582	41.6069	0.0001	0
190	PPIVATVCTPTP	Sequence	PPIVATVTP	PPIVATVCTPTP	0.0000	97.8571	0.0128	90.0755	IVATVTPTP	IVATVCTPTP	0.0000	90.0000	0.0299	59.3933	PPIVATVTP	PPIVATVCTPTP	0.0000	68.0000	0.0234	64.0439	PPIVATVTP	PPIVATVCTPTP	0.0000	91.0000	0.0198	89.5025	0.0000	0
191	PIVATVCTPTPT	Sequence	PTVCTPTPT	PIVATVCTPTPT	0.0000	97.8571	0.0249	61.9010	PIVATVCTT	PIVATVCTPTPT	0.0000	90.0000	0.0510	40.4732	PIVATPTPT	PIVATVCTPTPT	0.0000	100.0000	0.0198	71.8784	PIVATPTPT	PIVATVCTPTPT	0.0000	99.0000	0.0220	86.3257	0.0000	0
192	IVATVCTPTPTG	Sequence	IVATPTPTG	IVATVCTPTPTG	0.0000	91.4286	0.0251	61.3110	IVATPTPTG	IVATVCTPTPTG	0.0000	66.6667	0.0517	40.0228	IVATPTPTG	IVATVCTPTPTG	0.0000	80.0000	0.0324	47.7764	IVATPTPTG	IVATVCTPTPTG	0.0000	95.0000	0.0358	65.2509	0.0000	0
193	VATVCTPTPTGG	Sequence	VATPTPTGG	VATVCTPTPTGG	0.0000	92.1429	0.0210	70.8708	VATPTPTGG	VATVCTPTPTGG	0.0000	95.0000	0.0168	79.0647	VATPTPTGG	VATVCTPTPTGG	0.0000	95.0000	0.0165	79.8910	VCTPTPTGG	VATVCTPTPTGG	0.0000	95.0000	0.0230	84.8316	0.0000	0
194	ATVCTPTPTGGT	Sequence	ATPTPTGGT	ATVCTPTPTGGT	0.0001	57.0000	0.0400	35.0435	ATPTPTGGT	ATVCTPTPTGGT	0.0000	63.1250	0.0509	40.5100	ATVTPTGGT	ATVCTPTPTGGT	0.0000	83.3333	0.0260	58.7467	ATPTPTGGT	ATVCTPTPTGGT	0.0000	96.0000	0.0230	84.8597	0.0000	0
195	TVCTPTPTGGTV	Sequence	TVTPTGGTV	TVCTPTPTGGTV	0.0003	35.1667	0.0522	22.5324	TVCTPTPTV	TVCTPTPTGGTV	0.0015	15.2222	0.1216	18.3304	TPTPTGGTV	TVCTPTPTGGTV	0.0369	2.5948	0.2515	2.6248	TPTPTGGTV	TVCTPTPTGGTV	0.0004	36.3448	0.0509	47.9605	0.0098	0
196	VCTPTPTGGTVC	Sequence	VTPTGGTVC	VCTPTPTGGTVC	0.0001	64.0476	0.0273	56.5705	VTPTGGTVC	VCTPTPTGGTVC	0.0000	57.2727	0.0240	67.3350	VPTPTGGTV	VCTPTPTGGTV	0.0005	21.4082	0.0885	13.6349	VPTPTGGTV	VCTPTPTGGTV	0.0000	75.0000	0.0271	78.3457	0.0001	0
197	CTPTPTGGTVCT	Sequence	CTPGGTVCT	CTPTPTGGTVCT	0.0001	57.0000	0.0475	26.6034	CTPGGTVCT	CTPTPTGGTVCT	0.0000	72.5000	0.0354	53.2394	CPTGGTVCT	CTPTPTGGTVCT	0.0000	50.0000	0.0601	23.1691	CPTGGTVCT	CTPTPTGGTVCT	0.0000	88.5714	0.0311	72.1994	0.0000	0
198	TPTPTGGTVCTT	Sequence	TTGGTVCTT	TPTPTGGTVCTT	0.0000	74.6154	0.0287	53.7692	TTGGTVCTT	TPTPTGGTVCTT	0.0000	75.0000	0.0320	56.9080	TPTPTGGTT	TPTPTGGTVCTT	0.0030	9.0639	0.1382	7.0175	TPTPTGGTT	TPTPTGGTVCTT	0.0001	61.1364	0.0352	66.1956	0.0008	0
199	PTPTGGTVCTTA	Sequence	PTPTGGTTA	PTPTGGTVCTTA	0.0001	55.2000	0.0266	58.1598	PTPTGGTTA	PTPTGGTVCTTA	0.0000	63.1250	0.0265	63.8047	TPTGGTTTA	TPTGGTVCTTA	0.0001	33.5455	0.0718	18.2434	TPTGGTVTA	TPTGGTVCTTA	0.0000	77.5000	0.0363	64.6334	0.0001	0
200	TPTGGTVCTTAQ	Sequence	TPTGGTTAQ	TPTGGTVCTTAQ	0.0000	80.6250	0.0170	80.6344	TPTGGTVTA	TPTGGTVCTTA	0.0000	95.0000	0.0134	85.1340	TPTGGTTAQ	TPTGGTVCTTAQ	0.0011	14.3976	0.0904	13.2311	TPTGGTVAQ	TPTGGTVCTTAQ	0.0001	67.8125	0.0339	68.0848	0.0003	0
201	PTGGTVCTTAQQ	Sequence	PTGGTTAQQ	PTGGTVCTTAQQ	0.0000	75.0000	0.0233	65.3950	PTGGTVAQQ	PTGGTVCTTAQQ	0.0000	100.0000	0.0120	87.7045	PTGGTTAQQ	PTGGTVCTTAQQ	0.0000	100.0000	0.0074	96.2017	PTGGTTAQQ	PTGGTVCTTAQQ	0.0000	100.0000	0.0107	96.5348	0.0000	0
202	TGGTVCTTAQQN	Sequence	TVCTTAQQN	TGGTVCTTAQQN	0.0000	95.0000	0.0181	77.8662	TVCTTAQQN	TGGTVCTTAQQN	0.0000	100.0000	0.0126	86.5809	TVCTTAQQN	TGGTVCTTAQQN	0.0000	100.0000	0.0088	95.4796	TVCTTAQQN	TGGTVCTTAQQN	0.0000	99.0000	0.0149	95.1771	0.0000	0
203	GGTVCTTAQQNP	Sequence	GCTTAQQNP	GGTVCTTAQQNP	0.0000	96.4286	0.0154	84.2860	GCTTAQQNP	GGTVCTTAQQNP	0.0000	95.0000	0.0150	82.2888	GCTTAQQNP	GGTVCTTAQQNP	0.0000	100.0000	0.0082	95.8130	GGTTAQQNP	GGTVCTTAQQNP	0.0000	98.0000	0.0125	95.9411	0.0000	0
204	GTVCTTAQQNPN	Sequence	GTVAQQNPN	GTVCTTAQQNPN	0.0000	94.2857	0.0360	40.7496	GTVTAQQNP	GTVCTTAQQNP	0.0000	100.0000	0.0238	67.5728	GTVAQQNPN	GTVCTTAQQNPN	0.0000	100.0000	0.0152	82.9954	GTTTAQQNP	GTVCTTAQQNP	0.0000	100.0000	0.0175	92.4502	0.0000	0
205	TVCTTAQQNPNP	Sequence	TTAQQNPNP	TVCTTAQQNPNP	0.0001	55.6000	0.0203	72.5641	TVCTTAQQP	TVCTTAQQNPNP	0.0000	65.0000	0.0224	69.7399	TVAQQNPNP	TVCTTAQQNPNP	0.0000	85.0000	0.0118	90.9177	TVCTTAQQP	TVCTTAQQNPNP	0.0000	91.0000	0.0161	94.1165	0.0000	0
206	VCTTAQQNPNPG	Sequence	VAQQNPNPG	VCTTAQQNPNPG	0.0000	94.2857	0.0227	66.9515	VTAQQNPNP	VCTTAQQNPNP	0.0000	100.0000	0.0107	89.9607	VAQQNPNPG	VCTTAQQNPNPG	0.0000	95.0000	0.0175	77.3232	VAQQNPNPG	VCTTAQQNPNPG	0.0000	96.0000	0.0263	79.5969	0.0000	0
207	CTTAQQNPNPGA	Sequence	CTQNPNPGA	CTTAQQNPNPGA	0.0004	32.8182	0.0621	16.4181	CQQNPNPGA	CTTAQQNPNPGA	0.0001	38.5000	0.0571	36.9144	CTQNPNPGA	CTTAQQNPNPGA	0.0000	83.3333	0.0324	47.8006	CTTAQQNGA	CTTAQQNPNPGA	0.0000	87.1429	0.0381	62.3536	0.0001	0
208	TTAQQNPNPGAA	Sequence	TTNPNPGAA	TTAQQNPNPGAA	0.0012	16.8062	0.0585	18.3337	TQNPNPGAA	TTAQQNPNPGAA	0.0001	37.4000	0.0368	51.8813	TTAPNPGAA	TTAQQNPNPGAA	0.0001	36.2222	0.0520	27.8158	TQNPNPGAA	TTAQQNPNPGAA	0.0002	46.3846	0.0504	48.4428	0.0004	0
209	TAQQNPNPGAAS	Sequence	TAQQPGAAS	TAQQNPNPGAAS	0.0001	56.8000	0.0254	60.6442	TAQQPGAAS	TAQQNPNPGAAS	0.0000	72.5000	0.0214	71.3564	TAQQPGAAS	TAQQNPNPGAAS	0.0002	32.2308	0.0577	24.4015	TAQQNPNAS	TAQQNPNPGAAS	0.0000	74.6154	0.0398	60.2444	0.0001	0
210	AQQNPNPGAASQ	Sequence	APNPGAASQ	AQQNPNPGAASQ	0.0002	44.0000	0.0141	87.1926	AQQNPNPSQ	AQQNPNPGAASQ	0.0001	43.8571	0.0223	69.7904	APNPGAASQ	AQQNPNPGAASQ	0.0057	6.7224	0.0919	12.9158	APNPGAASQ	AQQNPNPGAASQ	0.0001	61.5909	0.0274	77.9240	0.0015	0
211	QQNPNPGAASQQ	Sequence	QQNPNPSQQ	QQNPNPGAASQQ	0.0002	45.1000	0.0125	90.5615	QQNPNPSQQ	QQNPNPGAASQQ	0.0000	72.5000	0.0122	87.2490	QPNPGAASQ	QQNPNPGAASQ	0.0000	58.8889	0.0182	75.6516	QQNPNPSQQ	QQNPNPGAASQQ	0.0000	73.0769	0.0185	91.2382	0.0001	0
212	QNPNPGAASQQN	Sequence	QNPNPGQQN	QNPNPGAASQQN	0.0000	84.3750	0.0108	93.6543	QNPNPSQQN	QNPNPGAASQQN	0.0000	100.0000	0.0056	96.3063	QPGAASQQN	QNPNPGAASQQN	0.0000	72.5000	0.0198	71.9427	QPGAASQQN	QNPNPGAASQQN	0.0000	96.0000	0.0153	95.0531	0.0000	0
213	NPNPGAASQQNL	Sequence	NPNPGQQNL	NPNPGAASQQNL	0.0005	28.4333	0.0222	67.9700	NPNPGAASL	NPNPGAASQQNL	0.0001	38.9000	0.0253	65.4741	NPNPGAASL	NPNPGAASQQNL	0.3123	0.6604	0.3670	1.1945	NPNPGAASL	NPNPGAASQQNL	0.0268	4.3467	0.1215	14.7621	0.0849	1
214	PNPGAASQQNLD	Sequence	PAASQQNLD	PNPGAASQQNLD	0.0000	97.1429	0.0125	90.6094	PNPGSQQNL	PNPGAASQQNL	0.0000	100.0000	0.0072	95.2715	NPAASQQNL	NPGAASQQNL	0.0000	95.0000	0.0153	82.8222	NPAASQQNL	NPGAASQQNL	0.0000	97.0000	0.0180	91.7870	0.0000	0
215	NPGAASQQNLDD	Sequence	NGAASQQNL	NPGAASQQNL	0.0000	97.1429	0.0117	91.9532	NPAASQQNL	NPGAASQQNL	0.0000	100.0000	0.0078	94.7698	NPAASQQNL	NPGAASQQNL	0.0000	51.9231	0.0362	42.5498	NPAASQQNL	NPGAASQQNL	0.0000	80.7143	0.0256	80.7889	0.0000	0
216	PGAASQQNLDDM	Sequence	GAASQQNLM	GAASQQNLDDM	0.0000	72.6923	0.0319	47.6487	PSQQNLDDM	PGAASQQNLDDM	0.0000	90.0000	0.0128	86.2379	PGAASQQNM	PGAASQQNLDDM	0.0000	90.0000	0.0152	83.0744	PGAASQQNM	PGAASQQNLDDM	0.0000	89.2857	0.0248	82.0424	0.0000	0
217	GAASQQNLDDMT	Sequence	GAASQQNLT	GAASQQNLDDMT	0.0000	71.5385	0.0251	61.2952	GAASQQNLT	GAASQQNLDDMT	0.0000	80.0000	0.0175	77.7373	GAASQQNMT	GAASQQNLDDMT	0.0000	90.0000	0.0145	84.9541	GAASQQNLM	GAASQQNLDDM	0.0000	94.0000	0.0228	85.0439	0.0000	0
218	AASQQNLDDMTL	Sequence	AASQQNLTL	AASQQNLDDMTL	0.0005	28.6000	0.0418	32.7719	AQNLDDMTL	AASQQNLDDMTL	0.0010	17.6452	0.0801	27.5142	AASQQNMTL	AASQQNLDDMTL	0.0014	13.1604	0.0761	16.8183	AASQQNMTL	AASQQNLDDMTL	0.0009	26.4750	0.0640	37.3361	0.0009	0
219	ASQQNLDDMTLK	Sequence	ASQDDMTLK	ASQQNLDDMTLK	0.0040	8.2951	0.0757	11.2906	ASLDDMTLK	ASQQNLDDMTLK	0.0001	47.5000	0.0371	51.5757	AQNLDDMTL	ASQQNLDDMTL	0.0000	73.7500	0.0207	69.8843	AQNLDDMTL	ASQQNLDDMTL	0.0000	77.5000	0.0377	62.8246	0.0010	0
220	SQQNLDDMTLKD	Sequence	SLDDMTLKD	SQQNLDDMTLKD	0.0001	51.4516	0.0407	34.0402	SQLDDMTLK	SQQNLDDMTLK	0.0000	51.6667	0.0484	42.2084	SQQNLDMTL	SQQNLDDMTL	0.0000	83.3333	0.0174	77.7204	SQQLDDMTL	SQQNLDDMTL	0.0000	79.5000	0.0371	63.6583	0.0001	0
221	QQNLDDMTLKDL	Sequence	NLDDMTLKL	NLDDMTLKDL	0.0004	32.4091	0.0623	16.3415	QQNLDDMTL	QQNLDDMTLKDL	0.0004	26.0789	0.0735	29.7709	QQNLDDMTL	QQNLDDMTLKDL	0.0001	47.0000	0.0276	55.8651	QQNLDDMTL	QQNLDDMTLKDL	0.0003	38.4167	0.0518	47.0500	0.0003	0
222	QNLDDMTLKDLM	Sequence	NLDDMTLLM	NLDDMTLKDLM	0.0018	13.4450	0.1645	2.5016	NLDDMTLLM	NLDDMTLKDLM	0.0000	54.0000	0.0866	25.5867	QDMTLKDLM	QNLDDMTLKDLM	0.0000	67.0000	0.0301	51.4620	QNMTLKDLM	QNLDDMTLKDLM	0.0002	46.7692	0.0870	24.9439	0.0005	0
223	NLDDMTLKDLMS	Sequence	NLDDMTLMS	NLDDMTLKDLMS	0.0019	12.7605	0.1388	3.5098	NLDDKDLMS	NLDDMTLKDLMS	0.0002	30.5909	0.0923	24.0650	NLDDMTLKM	NLDDMTLKDLM	0.0000	81.6667	0.0206	70.1193	NLDDMTLKM	NLDDMTLKDLM	0.0000	71.9231	0.0694	33.8391	0.0006	0
224	LDDMTLKDLMSS	Sequence	LDDMTLMSS	LDDMTLKDLMSS	0.0001	65.0000	0.0480	26.1628	LTLKDLMSS	LDDMTLKDLMSS	0.0000	67.5000	0.0483	42.2962	LTLKDLMSS	LDDMTLKDLMSS	0.0000	95.0000	0.0177	76.8605	LTLKDLMSS	LDDMTLKDLMSS	0.0000	95.0000	0.0424	57.0330	0.0000	0
225	DDMTLKDLMSSV	Sequence	DLKDLMSSV	DDMTLKDLMSSV	0.0001	59.0000	0.0511	23.4164	DLKDLMSSV	DDMTLKDLMSSV	0.0004	26.1579	0.1736	12.3458	DDKDLMSSV	DDMTLKDLMSSV	0.0001	38.0000	0.0457	32.5393	DLKDLMSSV	DDMTLKDLMSSV	0.0027	15.7645	0.1360	12.0521	0.0008	0
226	DMTLKDLMSSVE	Sequence	MTDLMSSVE	MTLKDLMSSVE	0.0000	73.4615	0.0692	13.3983	DLKDLMSSV	DMTLKDLMSSV	0.0000	75.0000	0.0724	30.1559	DMTLKSSVE	DMTLKDLMSSVE	0.0000	90.0000	0.0242	62.2980	DLKDLMSSV	DMTLKDLMSSV	0.0001	54.5122	0.0836	26.4032	0.0000	0
227	MTLKDLMSSVEK	Sequence	MTLKDSVEK	MTLKDLMSSVEK	0.0010	18.4149	0.0847	9.0689	MLKDLMSSV	MTLKDLMSSV	0.0001	44.6000	0.1369	16.1192	MTLKSSVEK	MTLKDLMSSVEK	0.0000	72.5000	0.0355	43.3705	MLKDLMSSV	MTLKDLMSSV	0.0000	77.0000	0.0755	30.3400	0.0003	0
228	TLKDLMSSVEKD	Sequence	TLKDSSVEK	TLKDLMSSVEK	0.0001	70.7692	0.0225	67.3370	TLKDLMSSV	TLKDLMSSV	0.0000	52.6667	0.0623	34.3310	TLKDLMSSV	TLKDLMSSV	0.0000	85.0000	0.0180	76.1386	TLKDLMSSV	TLKDLMSSV	0.0000	78.0000	0.0449	54.2110	0.0000	0
229	LKDLMSSVEKDM	Sequence	LKDLMSSVM	LKDLMSSVEKDM	0.0001	58.8000	0.0444	29.8483	LMSSVEKDM	LKDLMSSVEKDM	0.0000	68.3333	0.0520	39.8152	LKDLMSSVM	LKDLMSSVEKDM	0.0000	66.0000	0.0390	39.2636	LKDLMSSVM	LKDLMSSVEKDM	0.0001	52.9268	0.0712	32.7496	0.0001	0
230	KDLMSSVEKDMR	Sequence	KDLMSSVER	KDLMSSVEKDMR	0.0001	56.4000	0.0283	54.5262	KDLMSSVER	KDLMSSVEKDMR	0.0000	75.0000	0.0288	60.7999	KDLMSSVER	KDLMSSVEKDMR	0.0000	92.5000	0.0116	91.3252	DLMSSVEKR	DLMSSVEKDMR	0.0000	93.0000	0.0259	80.2869	0.0000	0
231	DLMSSVEKDMRQ	Sequence	DSVEKDMRQ	DLMSSVEKDMRQ	0.0001	58.0000	0.0297	51.7342	DLMEKDMRQ	DLMSSVEKDMRQ	0.0000	65.0000	0.0340	54.6142	DLMEKDMRQ	DLMSSVEKDMRQ	0.0000	90.0000	0.0133	87.7336	DLMEKDMRQ	DLMSSVEKDMRQ	0.0001	63.6364	0.0390	61.1622	0.0000	0
232	LMSSVEKDMRQL	Sequence	LVEKDMRQL	LMSSVEKDMRQL	0.0003	39.0000	0.0449	29.1888	LMSSVEKQL	LMSSVEKDMRQL	0.0012	16.7850	0.1881	11.1641	LVEKDMRQL	LMSSVEKDMRQL	0.0001	42.0000	0.0523	27.6205	LMSSVERQL	LMSSVEKDMRQL	0.0003	38.9583	0.1021	19.6087	0.0005	0
233	MSSVEKDMRQLQ	Sequence	MSSDMRQLQ	MSSVEKDMRQLQ	0.0003	36.1875	0.0619	16.5135	MSKDMRQLQ	MSSVEKDMRQLQ	0.0000	82.5000	0.0230	68.8065	MEKDMRQLQ	MSSVEKDMRQLQ	0.0000	71.2500	0.0259	58.9163	MSKDMRQLQ	MSSVEKDMRQLQ	0.0000	76.0000	0.0493	49.4738	0.0001	0
234	SSVEKDMRQLQA	Sequence	SSDMRQLQA	SSVEKDMRQLQA	0.0067	6.1681	0.1316	3.9092	SSVEKQLQA	SSVEKDMRQLQA	0.0007	20.8391	0.0408	48.0894	SSVEKQLQA	SSVEKDMRQLQA	0.0000	55.0000	0.0336	45.9493	SSVERQLQA	SSVEKDMRQLQA	0.0003	37.6538	0.0761	30.0782	0.0019	0
235	SVEKDMRQLQAE	Sequence	SVEKDMQAE	SVEKDMRQLQAE	0.0001	51.2903	0.0331	45.5082	SVMRQLQAE	SVEKDMRQLQAE	0.0000	65.0000	0.0316	57.3856	SVMRQLQAE	SVEKDMRQLQAE	0.0000	75.0000	0.0321	48.2293	SVMRQLQAE	SVEKDMRQLQAE	0.0000	77.0000	0.0554	43.8411	0.0000	0
236	VEKDMRQLQAET	Sequence	VEKDMRQLT	VEKDMRQLQAET	0.0000	78.1818	0.0172	80.0819	VMRQLQAET	VEKDMRQLQAET	0.0000	68.3333	0.0378	50.9189	VEKDMRQLT	VEKDMRQLQAET	0.0000	80.0000	0.0275	55.9894	VEKDMRQET	VEKDMRQLQAET	0.0001	57.9310	0.0509	47.9962	0.0000	0
237	EKDMRQLQAETN	Sequence	EKDMRQLQN	EKDMRQLQAETN	0.0000	95.0000	0.0121	91.2298	EMRQLQAET	EKDMRQLQAET	0.0000	100.0000	0.0085	93.5959	ERQLQAETN	EKDMRQLQAETN	0.0000	100.0000	0.0105	93.5166	ERQLQAETN	EKDMRQLQAETN	0.0000	92.0000	0.0315	71.6939	0.0000	0
238	KDMRQLQAETND	Sequence	KQLQAETND	KDMRQLQAETND	0.0000	98.5714	0.0123	90.8726	KQLQAETND	KDMRQLQAETND	0.0000	100.0000	0.0119	87.7671	KMRQLQAET	KDMRQLQAET	0.0000	100.0000	0.0108	92.9233	DMRQLQTND	DMRQLQAETND	0.0000	99.0000	0.0238	83.4924	0.0000	0
239	DMRQLQAETNDL	Sequence	DLQAETNDL	DMRQLQAETNDL	0.0001	61.9048	0.0326	46.3340	DLQAETNDL	DMRQLQAETNDL	0.0001	50.3333	0.0562	37.4021	DMRQLQAEL	DMRQLQAETNDL	0.0003	26.5769	0.0634	21.6008	DMRQLQAEL	DMRQLQAETNDL	0.0107	7.6881	0.2350	3.7751	0.0028	0
240	MRQLQAETNDLV	Sequence	MQAETNDLV	MRQLQAETNDLV	0.0003	35.9444	0.0635	15.7326	MQAETNDLV	MRQLQAETNDLV	0.0023	12.7871	0.2496	7.6473	MQAETNDLV	MRQLQAETNDLV	0.0000	54.6154	0.0394	38.7162	MRQLQAETV	MRQLQAETNDLV	0.0001	53.0488	0.0954	21.7496	0.0007	0
241	RQLQAETNDLVT	Sequence	RAETNDLVT	RQLQAETNDLVT	0.0001	70.7692	0.0297	51.8325	RQLQAELVT	RQLQAETNDLVT	0.0001	46.2000	0.0815	27.0755	RQLQAETVT	RQLQAETNDLVT	0.0000	71.2500	0.0288	53.7342	RQLQAETVT	RQLQAETNDLVT	0.0000	76.5000	0.0433	55.9627	0.0000	0
242	QLQAETNDLVTN	Sequence	QLQAETVTN	QLQAETNDLVTN	0.0000	80.0000	0.0281	54.9430	QLAETNDLV	QLQAETNDLV	0.0000	67.5000	0.0632	33.8996	QQAETNDLV	QLQAETNDLV	0.0000	95.0000	0.0131	88.0818	QLQAETNDL	QLQAETNDL	0.0000	97.0000	0.0213	87.3632	0.0000	0
243	LQAETNDLVTNV	Sequence	LTNDLVTNV	LQAETNDLVTNV	0.0003	36.3125	0.0649	15.1181	LQAETVTNV	LQAETNDLVTNV	0.0112	6.4003	0.3343	4.7159	LQAETNTNV	LQAETNDLVTNV	0.0000	63.5714	0.0315	49.1972	LQADLVTNV	LQAETNDLVTNV	0.0001	62.0455	0.0521	46.7827	0.0029	0
244	QAETNDLVTNVY	Sequence	QADLVTNVY	QAETNDLVTNVY	0.4863	0.3065	0.4235	0.2858	QTNDLVTNV	QAETNDLVTNV	0.0000	69.1667	0.0277	62.2244	QADLVTNVY	QAETNDLVTNVY	0.0001	42.2000	0.0248	61.1592	QADLVTNVY	QAETNDLVTNVY	0.0001	57.2414	0.0287	75.8806	0.1216	1
245	AETNDLVTNVYD	Sequence	ETDLVTNVY	ETNDLVTNVY	0.0024	11.2455	0.1371	3.6029	ATNDLVTNV	AETNDLVTNV	0.0000	78.3333	0.0271	63.0335	AEDLVTNVY	AETNDLVTNVY	0.0000	90.0000	0.0118	90.9276	AENDLVTNV	AETNDLVTNV	0.0000	87.1429	0.0191	90.4405	0.0006	0
246	ETNDLVTNVYDA	Sequence	ETDLVTNVY	ETNDLVTNVY	0.0329	2.5510	0.2295	1.2685	ETNDLVTNA	ETNDLVTNVYDA	0.0001	46.4000	0.0689	31.5095	ETNDLVTNA	ETNDLVTNVYDA	0.0000	75.0000	0.0187	74.3922	ETNDLVTNA	ETNDLVTNVYDA	0.0001	64.0909	0.0354	65.9273	0.0083	0
247	TNDLVTNVYDAR	Sequence	TNDLVTNAR	TNDLVTNVYDAR	0.0007	23.9800	0.0640	15.5417	TVTNVYDAR	TNDLVTNVYDAR	0.0000	82.5000	0.0441	45.3610	TNDLVTNAR	TNDLVTNVYDAR	0.0000	73.7500	0.0163	80.2242	TNDLVTNAR	TNDLVTNVYDAR	0.0000	82.8571	0.0259	80.2370	0.0002	0
248	NDLVTNVYDARE	Sequence	NTNVYDARE	NDLVTNVYDARE	0.0000	86.4286	0.0267	57.9841	NDLVTNVRE	NDLVTNVYDARE	0.0000	95.0000	0.0228	69.1142	NDLVTNVYE	NDLVTNVYDARE	0.0000	95.0000	0.0105	93.6551	NTNVYDARE	NDLVTNVYDARE	0.0000	99.0000	0.0207	88.1314	0.0000	0
249	DLVTNVYDAREY	Sequence	DLVTDAREY	DLVTNVYDAREY	0.0098	4.9194	0.1521	2.9184	DLVTNVREY	DLVTNVYDAREY	0.0000	66.6667	0.0298	59.4813	DLVTNVREY	DLVTNVYDAREY	0.0000	80.0000	0.0158	81.4646	DLVTNVREY	DLVTNVYDAREY	0.0001	56.2069	0.0297	74.4020	0.0025	0
250	LVTNVYDAREYT	Sequence	LVTNDAREY	LVTNVYDAREY	0.0003	37.8667	0.0689	13.5082	LVYDAREYT	LVTNVYDAREYT	0.0001	42.5000	0.0751	29.1932	LVYDAREYT	LVTNVYDAREYT	0.0000	78.3333	0.0253	60.1380	LVYDAREYT	LVTNVYDAREYT	0.0000	87.1429	0.0321	70.7275	0.0001	0
251	VTNVYDAREYTR	Sequence	VTDAREYTR	VTNVYDAREYTR	0.0039	8.3161	0.0977	6.9061	VTDAREYTR	VTNVYDAREYTR	0.0000	65.8333	0.0337	54.9060	VTDAREYTR	VTNVYDAREYTR	0.0000	62.8571	0.0179	76.4244	VYDAREYTR	VTNVYDAREYTR	0.0001	64.7727	0.0308	72.6326	0.0010	0
252	TNVYDAREYTRR	Sequence	TDAREYTRR	TNVYDAREYTRR	0.0001	49.2857	0.0270	57.3463	NVYDARTRR	NVYDAREYTRR	0.0000	75.0000	0.0214	71.3531	TDAREYTRR	TNVYDAREYTRR	0.0000	76.6667	0.0137	86.6659	NVYDARTRR	NVYDAREYTRR	0.0000	90.0000	0.0211	87.5578	0.0000	0
253	NVYDAREYTRRA	Sequence	NVYDAREYA	NVYDAREYTRRA	0.0003	37.2667	0.0365	40.0060	NVYDAREYA	NVYDAREYTRRA	0.0008	19.0583	0.1041	21.4072	NVYDARRRA	NVYDAREYTRRA	0.0001	45.5000	0.0508	28.6440	NVYDARRRA	NVYDAREYTRRA	0.0003	40.1500	0.0865	25.1391	0.0004	0
254	VYDAREYTRRAI	Sequence	VYDAREYTI	VYDAREYTRRAI	0.0001	49.5714	0.0438	30.4221	VYDAREYTI	VYDAREYTRRAI	0.0000	63.7500	0.0395	49.3094	VYDATRRAI	VYDAREYTRRAI	0.0003	24.1935	0.0827	14.9865	VYDARRRAI	VYDAREYTRRAI	0.0016	20.0230	0.1295	13.1877	0.0005	0
255	YDAREYTRRAID	Sequence	YDEYTRRAI	YDAREYTRRAI	0.0000	94.2857	0.0273	56.6248	YDAREYTAI	YDAREYTRRAI	0.0000	95.0000	0.0176	77.7012	YREYTRRAI	YDAREYTRRAI	0.0000	83.3333	0.0365	42.1980	YREYTRRAI	YDAREYTRRAI	0.0000	81.4286	0.0790	28.5651	0.0000	0
256	DAREYTRRAIDQ	Sequence	DAREYTRRQ	DAREYTRRAIDQ	0.0000	91.4286	0.0132	89.1595	DAREYTRRQ	DAREYTRRAIDQ	0.0000	100.0000	0.0074	95.1550	DAREYTRRQ	DAREYTRRAIDQ	0.0000	75.0000	0.0278	55.4561	DARETRRAI	DAREYTRRAI	0.0001	58.1034	0.0731	31.6283	0.0000	0
257	AREYTRRAIDQI	Sequence	ATRRAIDQI	AREYTRRAIDQI	0.0001	59.6000	0.0383	37.3458	ATRRAIDQI	AREYTRRAIDQI	0.0000	72.5000	0.0294	60.0458	ATRRAIDQI	AREYTRRAIDQI	0.0001	39.1429	0.0647	20.9668	REYTRRAQI	REYTRRAIDQI	0.0001	58.4483	0.0907	23.4851	0.0001	0
258	REYTRRAIDQIL	Sequence	REYTRRQIL	REYTRRAIDQIL	0.0001	50.0000	0.0384	37.2061	REYTRDQIL	REYTRRAIDQIL	0.0001	40.6250	0.0426	46.5986	RRRAIDQIL	REYTRRAIDQIL	0.0011	14.5904	0.1107	9.8444	REYTRRQIL	REYTRRAIDQIL	0.0030	14.9649	0.1993	5.5573	0.0011	0
259	EYTRRAIDQILQ	Sequence	YTAIDQILQ	YTRRAIDQILQ	0.0001	64.5238	0.0400	34.9732	EYAIDQILQ	EYTRRAIDQILQ	0.0000	95.0000	0.0179	77.1905	ERRAIDQIL	EYTRRAIDQIL	0.0000	72.5000	0.0272	56.4719	EYTRRAQIL	EYTRRAIDQIL	0.0001	53.2927	0.0665	35.6155	0.0001	0
260	YTRRAIDQILQL	Sequence	YTIDQILQL	YTRRAIDQILQL	0.0043	7.9071	0.0872	8.6022	YTIDQILQL	YTRRAIDQILQL	0.0565	2.7353	0.2773	6.4961	YTRDQILQL	YTRRAIDQILQL	0.0031	8.9370	0.1548	5.9196	YAIDQILQL	YTRRAIDQILQL	0.0066	10.0649	0.2054	5.2138	0.0176	0
261	TRRAIDQILQLV	Sequence	TIDQILQLV	TRRAIDQILQLV	0.0011	17.5514	0.0928	7.6165	TIDQILQLV	TRRAIDQILQLV	0.0022	13.1582	0.1551	14.0531	TRRDQILQL	TRRAIDQILQL	0.0001	45.7500	0.0426	35.4797	TRRDQILQL	TRRAIDQILQL	0.0004	35.5000	0.0924	22.8427	0.0009	0
262	RRAIDQILQLVK	Sequence	RDQILQLVK	RRAIDQILQLVK	0.0002	41.9167	0.0483	25.8244	RAIDQILQL	RRAIDQILQL	0.0001	39.7778	0.0766	28.6916	RRIDQILQL	RRAIDQILQL	0.0000	61.4286	0.0333	46.4934	RRADQILQL	RRAIDQILQL	0.0001	60.2273	0.0470	51.9494	0.0001	0
263	RAIDQILQLVKG	Sequence	RAIDQILQK	RAIDQILQLVK	0.0001	59.2000	0.0369	39.4357	RAIDQILQL	RAIDQILQL	0.0001	36.7500	0.0799	27.5967	RAIDQILQL	RAIDQILQL	0.0000	72.5000	0.0257	59.4403	RAIDQILQL	RAIDQILQL	0.0001	67.8125	0.0380	62.4160	0.0001	0
264	AIDQILQLVKGF	Sequence	AIDQILQLF	AIDQILQLVKGF	0.0062	6.4236	0.0860	8.8221	AIDQILQGF	AIDQILQLVKGF	0.0002	33.1250	0.0492	41.6862	AIDQILQLF	AIDQILQLVKGF	0.0001	34.1818	0.0263	58.1926	AIDQILQLF	AIDQILQLVKGF	0.0001	51.5854	0.0404	59.4391	0.0017	0
265	IDQILQLVKGFE	Sequence	IDQILQLFE	IDQILQLVKGFE	0.0000	86.4286	0.0253	60.7911	ILQLVKGFE	IDQILQLVKGFE	0.0000	87.5000	0.0325	56.3166	IDQILQLVF	IDQILQLVKGF	0.0000	100.0000	0.0104	93.7460	IILQLVKGF	IDQILQLVKGF	0.0000	95.0000	0.0291	75.3457	0.0000	0
266	DQILQLVKGFER	Sequence	DQILKGFER	DQILQLVKGFER	0.0001	62.3810	0.0226	67.1180	DQILQLVER	DQILQLVKGFER	0.0000	71.2500	0.0273	62.6866	DQILKGFER	DQILQLVKGFER	0.0000	70.0000	0.0130	88.4369	DQILKGFER	DQILQLVKGFER	0.0001	57.0690	0.0406	59.2466	0.0001	0
267	QILQLVKGFERF	Sequence	QILQGFERF	QILQLVKGFERF	0.0003	33.4762	0.0339	44.1199	QLVKGFERF	QILQLVKGFERF	0.0001	43.4286	0.0469	43.3112	QILQGFERF	QILQLVKGFERF	0.0000	53.8462	0.0247	61.2464	QILQGFERF	QILQLVKGFERF	0.0004	36.9310	0.0685	34.3877	0.0002	0
268	ILQLVKGFERFQ	Sequence	ILQKGFERF	ILQLVKGFERF	0.0000	82.5000	0.0239	64.0506	ILQGFERFQ	ILQLVKGFERFQ	0.0000	66.6667	0.0467	43.4404	IVKGFERFQ	ILQLVKGFERFQ	0.0000	95.0000	0.0133	87.7243	ILQKGFERF	ILQLVKGFERF	0.0000	85.7143	0.0411	58.5805	0.0000	0
269	LQLVKGFERFQK	Sequence	LQLVKGFQK	LQLVKGFERFQK	0.0000	76.8182	0.0278	55.4935	LQLVKGFQK	LQLVKGFERFQK	0.0000	60.0000	0.0418	47.2492	LQLFERFQK	LQLVKGFERFQK	0.0000	90.0000	0.0169	78.7258	LQLVKRFQK	LQLVKGFERFQK	0.0000	71.9231	0.0574	42.2319	0.0000	0
0	MDFFNKFSQGL	Sequence	MDNKFSQGL	MDFFNKFSQGL	0.0004	32.4545	0.0560	19.8346	MDFKFSQGL	MDFFNKFSQGL	0.0001	37.2000	0.0909	24.4276	MFNKFSQGL	MDFFNKFSQGL	0.0004	23.3077	0.0600	23.2154	DFFNKFSQL	DFFNKFSQGL	0.0072	9.5645	0.1646	8.3799	0.0020	0
1	DFFNKFSQGLA	Sequence	DFFNKFSQA	DFFNKFSQGLA	0.0001	53.8710	0.0426	31.7745	DFFNKFSQA	DFFNKFSQGLA	0.0001	46.0000	0.0493	41.5816	DFFNKFSQL	DFFNKFSQGL	0.0000	52.3077	0.0240	62.7487	DFFNKFSQL	DFFNKFSQGL	0.0073	9.5460	0.1245	14.1476	0.0019	0
2	FFNKFSQGLAE	Sequence	FFNSQGLAE	FFNKFSQGLAE	0.0000	76.3636	0.0323	46.9114	FFFSQGLAE	FFNKFSQGLAE	0.0000	55.4545	0.0421	47.0083	FFNSQGLAE	FFNKFSQGLAE	0.0000	65.0000	0.0267	57.5236	FFNKQGLAE	FFNKFSQGLAE	0.0003	41.7778	0.0683	34.4733	0.0001	0
3	FNKFSQGLAES	Sequence	FFSQGLAES	FNKFSQGLAES	0.0000	72.3077	0.0282	54.8506	FFSQGLAES	FNKFSQGLAES	0.0000	62.5000	0.0370	51.7201	FFSQGLAES	FNKFSQGLAES	0.0000	83.3333	0.0195	72.5436	FNKQGLAES	FNKFSQGLAES	0.0001	66.2500	0.0479	50.9064	0.0000	0
4	NKFSQGLAESS	Sequence	NSQGLAESS	NKFSQGLAESS	0.0001	59.0000	0.0211	70.7426	NSQGLAESS	NKFSQGLAESS	0.0000	82.5000	0.0164	79.7765	NKFSQGLAS	NKFSQGLAESS	0.0000	75.0000	0.0185	74.8807	NKFSQGLSS	NKFSQGLAESS	0.0000	75.0000	0.0308	72.7466	0.0000	0
5	KFSQGLAESST	Sequence	KFSQGESST	KFSQGLAESST	0.0000	77.2727	0.0217	69.3336	KFSQGLAST	KFSQGLAESST	0.0000	57.2727	0.0301	59.1985	KFSQGLSST	KFSQGLAESST	0.0000	54.6154	0.0252	60.2619	KFSQGLSST	KFSQGLAESST	0.0000	73.0769	0.0256	80.7265	0.0000	0
6	FSQGLAESSTP	Sequence	FSQGESSTP	FSQGLAESSTP	0.0006	25.9756	0.0332	45.3366	FSQGLSSTP	FSQGLAESSTP	0.0001	46.6000	0.0319	57.0828	FSQGLSSTP	FSQGLAESSTP	0.0000	60.0000	0.0239	63.0552	FSQGLSSTP	FSQGLAESSTP	0.0000	75.5000	0.0257	80.6548	0.0002	0
7	SQGLAESSTPK	Sequence	SLAESSTPK	SQGLAESSTPK	0.0010	19.0247	0.0349	42.4707	SLAESSTPK	SQGLAESSTPK	0.0008	19.2718	0.0487	41.9774	SQAESSTPK	SQGLAESSTPK	0.0001	34.9091	0.0346	44.6398	SQAESSTPK	SQGLAESSTPK	0.0001	61.3636	0.0290	75.5411	0.0005	0
8	QGLAESSTPKS	Sequence	QAESSTPKS	QGLAESSTPKS	0.0003	35.1111	0.0211	70.6193	GLAESTPKS	GLAESSTPKS	0.0001	43.8571	0.0415	47.4933	QAESSTPKS	QGLAESSTPKS	0.0000	75.0000	0.0143	85.3294	QGLSSTPKS	QGLAESSTPKS	0.0000	89.2857	0.0149	95.1891	0.0001	0
9	GLAESSTPKSS	Sequence	GLAESSTSS	GLAESSTPKSS	0.0001	67.0000	0.0178	78.6084	GLAESSTSS	GLAESSTPKSS	0.0024	12.5312	0.1024	21.7428	GLAESSTSS	GLAESSTPKSS	0.0000	62.1429	0.0219	67.1740	GLAESPKSS	GLAESSTPKSS	0.0000	73.4615	0.0219	86.4735	0.0006	0
10	LAESSTPKSSI	Sequence	LAESSTSSI	LAESSTPKSSI	0.0011	17.6822	0.0487	25.4878	LAESSTPSI	LAESSTPKSSI	0.0001	39.6667	0.0377	51.0346	LASTPKSSI	LAESSTPKSSI	0.0028	9.4201	0.0944	12.4515	LASTPKSSI	LAESSTPKSSI	0.0007	28.6230	0.0646	36.8602	0.0012	0
11	AESSTPKSSIY	Sequence	ASTPKSSIY	AESSTPKSSIY	0.2105	0.7252	0.1759	2.2053	ASTPKSSIY	AESSTPKSSIY	0.0001	48.6000	0.0160	80.4406	AESPKSSIY	AESSTPKSSIY	0.0005	20.5000	0.0314	49.2366	AESPKSSIY	AESSTPKSSIY	0.0005	33.5135	0.0253	81.2332	0.0529	1
12	ESSTPKSSIYY	Sequence	ESSTPSIYY	ESSTPKSSIYY	0.6652	0.1712	0.3946	0.3593	ESSTPSIYY	ESSTPKSSIYY	0.0001	41.2857	0.0216	70.9602	ESSTPKSSY	ESSTPKSSIYY	0.0002	27.4286	0.0224	66.0125	ESSTPKSSY	ESSTPKSSIYY	0.0005	34.0000	0.0232	84.4855	0.1665	1
13	SSTPKSSIYYS	Sequence	SSTPSSIYY	SSTPKSSIYY	0.0597	1.7788	0.1416	3.3784	SSTPKIYYS	SSTPKSSIYYS	0.0001	46.8000	0.0399	48.9445	SPKSSIYYS	SSTPKSSIYYS	0.0028	9.3898	0.0941	12.5070	SPKSSIYYS	SSTPKSSIYYS	0.0003	41.2778	0.0519	46.9521	0.0157	1
14	STPKSSIYYSE	Sequence	STPKSSIYY	STPKSSIYY	0.0073	5.8677	0.0653	14.9182	STPKSSISE	STPKSSIYYSE	0.0000	53.0000	0.0325	56.3800	SPKSSIYYS	STPKSSIYYS	0.0001	39.1429	0.0393	38.9175	STPKSSISE	STPKSSIYYSE	0.0001	63.4091	0.0409	58.8675	0.0019	0
15	TPKSSIYYSEE	Sequence	TSSIYYSEE	TPKSSIYYSEE	0.0001	67.3333	0.0250	61.6026	TPKSSIYEE	TPKSSIYYSEE	0.0000	85.0000	0.0141	83.9275	TPKSSISEE	TPKSSIYYSEE	0.0036	8.3624	0.0774	16.4359	TPKSSIYEE	TPKSSIYYSEE	0.0005	31.7907	0.0655	36.2663	0.0011	0
16	PKSSIYYSEEK	Sequence	PSIYYSEEK	PKSSIYYSEEK	0.0001	55.6000	0.0341	43.7936	PSIYYSEEK	PKSSIYYSEEK	0.0000	90.0000	0.0143	83.6016	PKSSISEEK	PKSSIYYSEEK	0.0000	95.0000	0.0084	95.7067	PKSSIYEEK	PKSSIYYSEEK	0.0000	97.0000	0.0115	96.2831	0.0000	0
17	KSSIYYSEEKD	Sequence	KSSISEEKD	KSSIYYSEEKD	0.0000	80.0000	0.0233	65.4379	KIYYSEEKD	KSSIYYSEEKD	0.0000	90.0000	0.0159	80.5371	KIYYSEEKD	KSSIYYSEEKD	0.0000	100.0000	0.0083	95.7706	KIYYSEEKD	KSSIYYSEEKD	0.0000	99.0000	0.0121	96.0894	0.0000	0
18	SSIYYSEEKDP	Sequence	SSIYYSEEP	SSIYYSEEKDP	0.0001	53.3871	0.0262	58.8770	SSIYYSEEP	SSIYYSEEKDP	0.0000	65.8333	0.0219	70.4434	SYYSEEKDP	SSIYYSEEKDP	0.0000	83.3333	0.0125	89.4463	SSIYYSEEP	SSIYYSEEKDP	0.0000	89.2857	0.0160	94.2994	0.0000	0
19	SIYYSEEKDPD	Sequence	SIYYSEEKD	SIYYSEEKDPD	0.0000	92.1429	0.0136	88.2760	SIYYSEEKP	SIYYSEEKDP	0.0000	78.3333	0.0263	63.9788	SIYEEKDPD	SIYYSEEKDPD	0.0000	95.0000	0.0128	88.7523	SIYEEKDPD	SIYYSEEKDPD	0.0000	98.0000	0.0160	94.2758	0.0000	0
20	IYYSEEKDPDT	Sequence	ISEEKDPDT	IYYSEEKDPDT	0.0001	66.0000	0.0153	84.6934	IYYEKDPDT	IYYSEEKDPDT	0.0000	78.3333	0.0140	84.0768	IYYEKDPDT	IYYSEEKDPDT	0.0000	81.6667	0.0099	94.7013	IYYEKDPDT	IYYSEEKDPDT	0.0000	80.7143	0.0146	95.2704	0.0000	0
21	YYSEEKDPDTK	Sequence	YSEEDPDTK	YSEEKDPDTK	0.0042	8.0272	0.0564	19.5853	YYSEEPDTK	YYSEEKDPDTK	0.0000	51.3333	0.0143	83.5324	YYEKDPDTK	YYSEEKDPDTK	0.0000	53.0769	0.0115	91.6693	YYSEEPDTK	YYSEEKDPDTK	0.0001	62.2727	0.0164	93.7917	0.0011	0
22	YSEEKDPDTKK	Sequence	YSEDPDTKK	YSEEKDPDTKK	0.0641	1.6993	0.1083	5.7270	YSKDPDTKK	YSEEKDPDTKK	0.0002	35.0000	0.0140	84.0859	YEKDPDTKK	YSEEKDPDTKK	0.0001	33.6364	0.0143	85.3738	YEKDPDTKK	YSEEKDPDTKK	0.0001	51.9512	0.0147	95.2468	0.0161	1
23	SEEKDPDTKKD	Sequence	SEKDPDTKK	SEEKDPDTKK	0.0001	63.3333	0.0071	96.4871	SEKDPDTKK	SEEKDPDTKK	0.0000	87.5000	0.0031	97.9625	SEKDPDTKK	SEEKDPDTKK	0.0000	75.0000	0.0038	98.0405	SEKDPDTKK	SEEKDPDTKK	0.0000	91.0000	0.0061	98.0219	0.0000	0
24	EEKDPDTKKDE	Sequence	EEKDPDTKE	EEKDPDTKKDE	0.0000	87.8571	0.0035	98.2453	EEKDPDTKE	EEKDPDTKKDE	0.0000	87.5000	0.0021	98.6349	EEKDPDTKE	EEKDPDTKKDE	0.0000	78.3333	0.0037	98.1090	EEKDPDTKE	EEKDPDTKKDE	0.0000	78.5000	0.0064	97.9293	0.0000	0
25	EKDPDTKKDEA	Sequence	EKDPDTKEA	EKDPDTKKDEA	0.0001	58.0000	0.0112	92.8848	EKDPDTKEA	EKDPDTKKDEA	0.0000	57.7273	0.0061	96.0420	EPDTKKDEA	EKDPDTKKDEA	0.0005	19.7353	0.0232	64.3910	EPDTKKDEA	EKDPDTKKDEA	0.0016	20.2069	0.0282	76.6868	0.0006	0
26	KDPDTKKDEAI	Sequence	KDPDTKEAI	KDPDTKKDEAI	0.0002	48.5000	0.0147	85.8856	KDPDKDEAI	KDPDTKKDEAI	0.0001	46.4000	0.0115	88.5048	DPDTKKEAI	DPDTKKDEAI	0.0002	28.5000	0.0262	58.4452	DPDTKKEAI	DPDTKKDEAI	0.0006	29.6909	0.0324	70.1572	0.0003	0
27	DPDTKKDEAIE	Sequence	DTKKDEAIE	DPDTKKDEAIE	0.0000	78.6364	0.0108	93.6009	DPDKKDEAI	DPDTKKDEAI	0.0000	85.0000	0.0061	96.0309	DPDTKKEAI	DPDTKKDEAI	0.0002	27.6190	0.0231	64.6813	DPDTKKEAI	DPDTKKDEAI	0.0007	29.0000	0.0299	74.0922	0.0002	0
28	PDTKKDEAIEI	Sequence	DTKDEAIEI	DTKKDEAIEI	0.0001	51.9355	0.0173	79.8999	DTKDEAIEI	DTKKDEAIEI	0.0000	78.3333	0.0082	94.1434	PKKDEAIEI	PDTKKDEAIEI	0.0000	73.7500	0.0096	95.0961	DKKDEAIEI	DTKKDEAIEI	0.0001	57.7586	0.0230	84.8753	0.0001	0
29	DTKKDEAIEIG	Sequence	DTDEAIEIG	DTKKDEAIEIG	0.0002	41.2500	0.0282	54.7424	DTDEAIEIG	DTKKDEAIEIG	0.0000	76.6667	0.0080	94.3621	DTKDEAIEI	DTKKDEAIEI	0.0000	83.3333	0.0094	95.1810	DTKEAIEIG	DTKKDEAIEIG	0.0001	54.8780	0.0229	85.0117	0.0001	0
30	TKKDEAIEIGL	Sequence	TDEAIEIGL	TKKDEAIEIGL	0.0004	33.2857	0.0204	72.3851	TKKDEAIEL	TKKDEAIEIGL	0.0001	39.8889	0.0224	69.6685	TKKDIEIGL	TKKDEAIEIGL	0.0004	22.9048	0.0204	70.6950	TKKDEAIEL	TKKDEAIEIGL	0.0027	15.8598	0.0468	52.1227	0.0009	0
31	KKDEAIEIGLK	Sequence	KKDEEIGLK	KKDEAIEIGLK	0.0002	43.6364	0.0197	73.9937	KKDEAIELK	KKDEAIEIGLK	0.0001	43.4286	0.0212	71.5699	KKDEAIIGL	KKDEAIEIGL	0.0000	70.0000	0.0107	93.1131	KKDEAIELK	KKDEAIEIGLK	0.0000	74.6154	0.0155	94.9863	0.0001	0
32	KDEAIEIGLKS	Sequence	KDEEIGLKS	KDEAIEIGLKS	0.0001	51.2903	0.0180	78.1055	KAIEIGLKS	KDEAIEIGLKS	0.0001	36.9167	0.0265	63.7785	KAIEIGLKS	KDEAIEIGLKS	0.0000	62.1429	0.0174	77.5896	KAIEIGLKS	KDEAIEIGLKS	0.0000	85.7143	0.0147	95.2422	0.0001	0
33	DEAIEIGLKSQ	Sequence	DIEIGLKSQ	DEAIEIGLKSQ	0.0001	69.6667	0.0113	92.6804	EAIEIGLSQ	EAIEIGLKSQ	0.0000	90.0000	0.0069	95.5154	EAIEIGKSQ	EAIEIGLKSQ	0.0000	73.7500	0.0099	94.8299	DEAIEIKSQ	DEAIEIGLKSQ	0.0000	78.5000	0.0142	95.4000	0.0000	0
34	EAIEIGLKSQE	Sequence	EAIEIGLQE	EAIEIGLKSQE	0.0001	54.8387	0.0115	92.4669	EAIEIGLQE	EAIEIGLKSQE	0.0000	66.6667	0.0114	88.6495	EAIEIGSQE	EAIEIGLKSQE	0.0000	51.5385	0.0129	88.7103	EAIEIKSQE	EAIEIGLKSQE	0.0001	59.3103	0.0184	91.3128	0.0001	0
35	AIEIGLKSQES	Sequence	AIEIGSQES	AIEIGLKSQES	0.0001	49.7143	0.0167	81.3741	AIEIGLQES	AIEIGLKSQES	0.0000	61.8750	0.0172	78.3941	AIELKSQES	AIEIGLKSQES	0.0000	76.6667	0.0125	89.5257	IEIGKSQES	IEIGLKSQES	0.0000	75.0000	0.0173	92.6344	0.0001	0
36	IEIGLKSQESY	Sequence	IEIGSQESY	IEIGLKSQESY	0.0266	2.8791	0.0698	13.1937	IEIGSQESY	IEIGLKSQESY	0.0000	53.6667	0.0143	83.4832	IEIGLKSSY	IEIGLKSQESY	0.0003	24.1613	0.0200	71.4312	IEIKSQESY	IEIGLKSQESY	0.0004	36.3448	0.0231	84.6508	0.0068	0
37	EIGLKSQESYY	Sequence	EIGSQESYY	EIGLKSQESYY	0.0688	1.6302	0.1304	3.9706	ELKSQESYY	EIGLKSQESYY	0.0000	57.7273	0.0184	76.1847	EIKSQESYY	EIGLKSQESYY	0.0001	43.2000	0.0148	84.1849	ELKSQESYY	EIGLKSQESYY	0.0009	26.4875	0.0338	68.1785	0.0174	1
38	IGLKSQESYYQ	Sequence	ILKSQESYY	IGLKSQESYY	0.0021	12.2281	0.0446	29.5517	ILKSQESYY	IGLKSQESYY	0.0000	70.0000	0.0204	72.9801	ILKSQESYY	IGLKSQESYY	0.0000	81.6667	0.0096	95.0731	ILKSQESYY	IGLKSQESYY	0.0000	80.7143	0.0192	90.3472	0.0005	0
39	GLKSQESYYQR	Sequence	GSQESYYQR	GLKSQESYYQR	0.0007	22.6667	0.0304	50.3696	GLQESYYQR	GLKSQESYYQR	0.0003	27.1935	0.0371	51.5885	GLKSQESQR	GLKSQESYYQR	0.0000	60.7143	0.0108	92.9015	GLKESYYQR	GLKSQESYYQR	0.0001	56.7241	0.0268	78.9008	0.0003	0
40	LKSQESYYQRQ	Sequence	LQESYYQRQ	LKSQESYYQRQ	0.0000	72.3077	0.0172	80.0890	LSQESYYQR	LKSQESYYQR	0.0000	87.5000	0.0128	86.2540	LKSQESYYQ	LKSQESYYQRQ	0.0000	95.0000	0.0070	96.4159	LQESYYQRQ	LKSQESYYQRQ	0.0000	96.0000	0.0154	95.0104	0.0000	0
41	KSQESYYQRQL	Sequence	KSQESQRQL	KSQESYYQRQL	0.0015	14.7784	0.0350	42.3920	KSQESYYQL	KSQESYYQRQL	0.0010	17.8387	0.0652	33.0242	KSQESQRQL	KSQESYYQRQL	0.0008	16.4414	0.0486	30.1998	KSQESQRQL	KSQESYYQRQL	0.0008	27.5775	0.0598	40.3629	0.0010	0
42	SQESYYQRQLR	Sequence	SQESQRQLR	SQESYYQRQLR	0.0012	16.9767	0.0417	32.8772	SQYYQRQLR	SQESYYQRQLR	0.0001	37.3000	0.0363	52.4243	SQESQRQLR	SQESYYQRQLR	0.0001	42.8000	0.0270	56.9940	SQESQRQLR	SQESYYQRQLR	0.0002	46.6154	0.0495	49.3527	0.0004	0
43	QESYYQRQLRE	Sequence	QEYQRQLRE	QESYYQRQLRE	0.0001	61.6667	0.0215	69.6383	QEYQRQLRE	QESYYQRQLRE	0.0000	80.0000	0.0134	85.2019	QYYQRQLRE	QESYYQRQLRE	0.0000	76.6667	0.0122	90.2294	QYYQRQLRE	QESYYQRQLRE	0.0002	44.5000	0.0339	67.9853	0.0001	0
44	ESYYQRQLREQ	Sequence	ESYYQRQLQ	ESYYQRQLREQ	0.0003	36.8750	0.0235	65.0428	ESYRQLREQ	ESYYQRQLREQ	0.0000	78.3333	0.0113	88.9728	ESYYQRQEQ	ESYYQRQLREQ	0.0000	76.6667	0.0145	84.8675	ESYYQRQEQ	ESYYQRQLREQ	0.0001	67.5000	0.0285	76.3132	0.0001	0
45	SYYQRQLREQL	Sequence	SYYQRQLQL	SYYQRQLREQL	0.0005	28.7667	0.0268	57.7499	SYYQRQLQL	SYYQRQLREQL	0.0006	21.6974	0.0485	42.1793	SQRQLREQL	SYYQRQLREQL	0.0043	7.7365	0.1062	10.4910	SYYQRQLQL	SYYQRQLREQL	0.0454	3.0302	0.2018	5.4132	0.0127	0
46	YYQRQLREQLA	Sequence	YYQRQEQLA	YYQRQLREQLA	0.0003	39.0769	0.0357	41.3050	YYQRQLQLA	YYQRQLREQLA	0.0000	54.3333	0.0354	53.2334	YYRQLREQL	YYQRQLREQL	0.0002	32.7692	0.0535	26.8638	YQRQLREQL	YYQRQLREQL	0.0020	18.1493	0.1552	9.3978	0.0006	0
47	YQRQLREQLAR	Sequence	YQRQEQLAR	YQRQLREQLAR	0.0003	38.7857	0.0263	58.6449	YQLREQLAR	YQRQLREQLAR	0.0003	27.0000	0.0417	47.3117	YQRQEQLAR	YQRQLREQLAR	0.0003	25.4667	0.0559	25.4144	YQRQLREQL	YQRQLREQL	0.0014	21.1448	0.1310	12.9095	0.0006	0
48	QRQLREQLARD	Sequence	QQLREQLAR	QRQLREQLAR	0.0000	92.1429	0.0110	93.2677	QQLREQLAR	QRQLREQLAR	0.0000	78.3333	0.0165	79.5873	QRQLREQLA	QRQLREQLA	0.0000	90.0000	0.0125	89.5000	QRQLRQLAR	QRQLREQLAR	0.0000	81.4286	0.0364	64.5316	0.0000	0
49	RQLREQLARDN	Sequence	RQLREQLAN	RQLREQLARDN	0.0000	94.2857	0.0106	94.0851	RQLREQLAR	RQLREQLAR	0.0000	72.5000	0.0190	75.2390	RQLREQLAR	RQLREQLAR	0.0000	95.0000	0.0117	91.2658	RQLREQLAN	RQLREQLARDN	0.0000	94.0000	0.0252	81.4203	0.0000	0
50	QLREQLARDNM	Sequence	QEQLARDNM	QLREQLARDNM	0.0003	33.9524	0.0306	49.9847	QLREQLANM	QLREQLARDNM	0.0020	13.5094	0.0826	26.7433	QLREARDNM	QLREQLARDNM	0.0031	9.0240	0.1071	10.3529	QLREQRDNM	QLREQLARDNM	0.0077	9.2717	0.1535	9.5941	0.0033	0
51	LREQLARDNMM	Sequence	LREQRDNMM	LREQLARDNMM	0.0003	35.9444	0.0295	52.1687	LQLARDNMM	LREQLARDNMM	0.0002	32.7778	0.0554	37.8495	LREQLANMM	LREQLARDNMM	0.0002	28.9500	0.0438	34.2323	LRLARDNMM	LREQLARDNMM	0.0018	18.9140	0.1358	12.0748	0.0006	0
52	REQLARDNMMT	Sequence	RLARDNMMT	REQLARDNMMT	0.0001	63.5714	0.0225	67.2418	RLARDNMMT	REQLARDNMMT	0.0006	21.7105	0.0848	26.1008	REQLARNMM	REQLARDNMM	0.0000	54.6154	0.0325	47.6042	RQLARDNMM	REQLARDNMM	0.0002	48.6000	0.0718	32.3587	0.0002	0
53	EQLARDNMMTA	Sequence	EARDNMMTA	EQLARDNMMTA	0.0005	28.5667	0.0301	51.0834	EQLDNMMTA	EQLARDNMMTA	0.0055	8.7991	0.1588	13.6831	EARDNMMTA	EQLARDNMMTA	0.0006	18.9091	0.0565	25.0669	EARDNMMTA	EQLARDNMMTA	0.0025	16.4673	0.1307	12.9761	0.0023	0
54	QLARDNMMTAS	Sequence	QLDNMMTAS	QLARDNMMTAS	0.0001	49.4286	0.0414	33.2777	QLADNMMTA	QLARDNMMTA	0.0023	12.8903	0.1344	16.4603	QARDNMMTA	QLARDNMMTA	0.0000	55.0000	0.0409	37.1735	QLRDNMMTA	QLARDNMMTA	0.0001	67.5000	0.0565	42.9725	0.0006	0
55	LARDNMMTASR	Sequence	LARDNMMTR	LARDNMMTASR	0.0002	40.3846	0.0374	38.7450	LARDNMMTR	LARDNMMTASR	0.0001	46.8000	0.0296	59.7008	LARDNTASR	LARDNMMTASR	0.0003	24.7097	0.0623	22.0901	LARDNTASR	LARDNMMTASR	0.0002	49.7000	0.0760	30.1039	0.0002	0
56	ARDNMMTASRQ	Sequence	ARDNTASRQ	ARDNMMTASRQ	0.0001	52.7419	0.0183	77.4829	ARDNTASRQ	ARDNMMTASRQ	0.0000	85.0000	0.0129	85.9575	ARDNMMTAQ	ARDNMMTASRQ	0.0000	80.0000	0.0165	79.7965	ARDNMMTAQ	ARDNMMTASRQ	0.0000	80.7143	0.0268	78.8589	0.0000	0
57	RDNMMTASRQP	Sequence	RDNTASRQP	RDNMMTASRQP	0.0001	59.8000	0.0181	78.0713	RMMTASRQP	RDNMMTASRQP	0.0003	27.4516	0.0691	31.4322	RMMTASRQP	RDNMMTASRQP	0.0001	48.0000	0.0383	40.0373	RMMTASRQP	RDNMMTASRQP	0.0000	76.5000	0.0465	52.4080	0.0001	0
58	DNMMTASRQPT	Sequence	DMTASRQPT	DNMMTASRQPT	0.0000	90.7143	0.0247	62.3531	NMMTASQPT	NMMTASRQPT	0.0000	85.0000	0.0548	38.1917	DNMASRQPT	DNMMTASRQPT	0.0000	80.0000	0.0376	40.8475	DNMMSRQPT	DNMMTASRQPT	0.0001	51.8293	0.1034	19.2286	0.0000	0
59	NMMTASRQPTQ	Sequence	NTASRQPTQ	NMMTASRQPTQ	0.0002	44.6000	0.0246	62.3779	NMMSRQPTQ	NMMTASRQPTQ	0.0001	45.6667	0.0561	37.4495	NTASRQPTQ	NMMTASRQPTQ	0.0000	57.2222	0.0376	40.8508	NMMSRQPTQ	NMMTASRQPTQ	0.0012	23.1923	0.1090	17.6723	0.0004	0
60	MMTASRQPTQP	Sequence	MASRQPTQP	MMTASRQPTQP	0.0002	45.1000	0.0259	59.5692	MMTASPTQP	MMTASRQPTQP	0.0003	29.7200	0.0699	31.0773	MASRQPTQP	MMTASRQPTQP	0.0000	57.2222	0.0411	36.9544	MMSRQPTQP	MMTASRQPTQP	0.0002	48.5000	0.0681	34.6040	0.0002	0
61	MTASRQPTQPL	Sequence	MTASPTQPL	MTASRQPTQPL	0.0023	11.4880	0.0856	8.9034	MTASPTQPL	MTASRQPTQPL	0.0030	11.4984	0.1473	14.8732	MTRQPTQPL	MTASRQPTQPL	0.1304	1.2100	0.4502	0.7159	MTASRQPTL	MTASRQPTQPL	0.0154	6.1904	0.2967	2.0684	0.0378	1
62	TASRQPTQPLQ	Sequence	TAQPTQPLQ	TASRQPTQPLQ	0.0006	24.5435	0.0280	55.2489	TASPTQPLQ	TASRQPTQPLQ	0.0000	59.0909	0.0176	77.6943	TARQPTQPL	TASRQPTQPL	0.0045	7.5515	0.1569	5.8050	TARQPTQPL	TASRQPTQPL	0.0008	26.9875	0.0792	28.4678	0.0015	0
63	ASRQPTQPLQP	Sequence	ASPTQPLQP	ASRQPTQPLQP	0.0006	24.5000	0.0189	76.1035	AQPTQPLQP	ASRQPTQPLQP	0.0003	29.4400	0.0178	77.2163	ASRQPTQPL	ASRQPTQPL	0.0012	14.0181	0.0934	12.6404	ASRQPTQQP	ASRQPTQPLQP	0.0003	38.8750	0.0460	52.9580	0.0006	0
64	SRQPTQPLQPT	Sequence	SRQPTQPLT	SRQPTQPLQPT	0.0001	61.4286	0.0144	86.6036	SRQPPLQPT	SRQPTQPLQPT	0.0001	49.2500	0.0274	62.5936	SPTQPLQPT	SRQPTQPLQPT	0.0301	2.8940	0.2006	3.8802	SPTQPLQPT	SRQPTQPLQPT	0.0002	43.2143	0.0402	59.7178	0.0076	0
65	RQPTQPLQPTI	Sequence	RTQPLQPTI	RQPTQPLQPTI	0.0019	13.0000	0.0384	37.2835	RQQPLQPTI	RQPTQPLQPTI	0.0176	5.0613	0.1314	16.8616	QPTQPLQTI	QPTQPLQPTI	0.0048	7.2757	0.1270	8.0150	RQPTQPPTI	RQPTQPLQPTI	0.0018	19.1667	0.0565	42.9400	0.0065	0
66	QPTQPLQPTIH	Sequence	QQPLQPTIH	QPTQPLQPTIH	0.0010	18.2234	0.0260	59.4187	QTQPLQPTI	QPTQPLQPTI	0.0000	51.6667	0.0211	71.7281	QPTQPPTIH	QPTQPLQPTIH	0.0169	3.9050	0.1013	11.2447	QPPLQPTIH	QPTQPLQPTIH	0.0013	22.3538	0.0323	70.3237	0.0048	0
67	PTQPLQPTIHI	Sequence	PTQPPTIHI	PTQPLQPTIHI	0.0012	17.0280	0.0359	40.9291	TQLQPTIHI	TQPLQPTIHI	0.0003	28.2593	0.0464	43.6111	PPLQPTIHI	PTQPLQPTIHI	0.0023	10.4192	0.0704	18.7468	PPLQPTIHI	PTQPLQPTIHI	0.0006	30.9565	0.0310	72.4430	0.0011	0
68	TQPLQPTIHIT	Sequence	TQPPTIHIT	TQPLQPTIHIT	0.0002	41.3333	0.0191	75.6323	TLQPTIHIT	TQPLQPTIHIT	0.0077	7.6302	0.1077	20.6922	TPLQPTIHI	TQPLQPTIHI	0.0015	12.4890	0.0632	21.6979	TPLQPTIHI	TQPLQPTIHI	0.0003	38.2083	0.0348	66.7883	0.0024	0
69	QPLQPTIHITP	Sequence	QPLQPTITP	QPLQPTIHITP	0.0001	57.2000	0.0116	92.2349	QQPTIHITP	QPLQPTIHITP	0.0002	35.5385	0.0314	57.6696	QPLQPHITP	QPLQPTIHITP	0.0155	4.0761	0.0732	17.7429	QPLQPHITP	QPLQPTIHITP	0.0015	20.8908	0.0370	63.7984	0.0043	0
70	PLQPTIHITPQ	Sequence	PLQPTIHIQ	PLQPTIHITPQ	0.0001	61.1905	0.0153	84.7027	PLQPTITPQ	PLQPTIHITPQ	0.0000	56.3636	0.0247	66.2634	PPTIHITPQ	PLQPTIHITPQ	0.0000	81.6667	0.0232	64.3098	PLQPHITPQ	PLQPTIHITPQ	0.0000	86.4286	0.0268	78.8279	0.0000	0
71	LQPTIHITPQP	Sequence	LTIHITPQP	LQPTIHITPQP	0.0001	62.1429	0.0172	80.0585	LQPTITPQP	LQPTIHITPQP	0.0004	25.4390	0.0436	45.7432	QPIHITPQP	QPTIHITPQP	0.0001	47.5000	0.0298	52.0147	LQPTIHITP	LQPTIHITPQP	0.0001	68.1250	0.0291	75.3876	0.0001	0
72	QPTIHITPQPV	Sequence	QIHITPQPV	QPTIHITPQPV	0.0001	69.6667	0.0296	52.0724	QIHITPQPV	QPTIHITPQPV	0.0004	25.5122	0.0742	29.5357	QPHITPQPV	QPTIHITPQPV	0.0452	2.3490	0.2699	2.3114	QPTIHPQPV	QPTIHITPQPV	0.0034	14.1140	0.1168	15.7739	0.0123	0
73	PTIHITPQPVP	Sequence	PTIHPQPVP	PTIHITPQPVP	0.0001	67.3333	0.0203	72.5302	TIITPQPVP	TIHITPQPVP	0.0000	61.2500	0.0326	56.1781	TIHTPQPVP	TIHITPQPVP	0.0000	80.0000	0.0148	84.2028	PHITPQPVP	PTIHITPQPVP	0.0000	80.7143	0.0194	90.0324	0.0000	0
74	TIHITPQPVPT	Sequence	TIHPQPVPT	TIHITPQPVPT	0.0001	70.0000	0.0172	80.0492	TIHPQPVPT	TIHITPQPVPT	0.0003	26.7105	0.0487	42.0369	TIHPQPVPT	TIHITPQPVPT	0.0001	37.0000	0.0316	48.9379	TIHPQPVPT	TIHITPQPVPT	0.0002	46.7692	0.0343	67.5310	0.0002	0
75	IHITPQPVPTP	Sequence	ITPQPVPTP	IHITPQPVPTP	0.0003	38.0714	0.0162	82.5632	ITPQPVPTP	IHITPQPVPTP	0.0006	21.3816	0.0304	58.7902	IHPQPVPTP	IHITPQPVPTP	0.0001	43.4000	0.0175	77.2553	IHPQPVPTP	IHITPQPVPTP	0.0001	53.7805	0.0173	92.7327	0.0003	0
76	HITPQPVPTPT	Sequence	HPQPVPTPT	HITPQPVPTPT	0.0003	39.3846	0.0221	68.3793	HIQPVPTPT	HITPQPVPTPT	0.0004	25.7805	0.0456	44.1890	HPQPVPTPT	HITPQPVPTPT	0.0709	1.8055	0.2109	3.5648	HPQPVPTPT	HITPQPVPTPT	0.0015	20.9885	0.0444	54.6900	0.0183	1
77	ITPQPVPTPTP	Sequence	ITPQPTPTP	ITPQPVPTPTP	0.0004	30.4286	0.0187	76.4355	ITPQPVPTP	ITPQPVPTPTP	0.0008	19.7476	0.0355	53.1632	TPQPPTPTP	TPQPVPTPTP	0.0013	13.5660	0.0603	23.0520	TPQPPTPTP	TPQPVPTPTP	0.0002	48.7000	0.0219	86.4325	0.0007	0
78	TPQPVPTPTPA	Sequence	TPQPVPTPA	TPQPVPTPTPA	0.0003	35.7778	0.0169	80.8755	TPQPVPTPA	TPQPVPTPTPA	0.0001	39.3333	0.0199	73.7529	TPQPTPTPA	TPQPVPTPTPA	0.1593	1.0668	0.2840	2.0892	TPQPVPTPA	TPQPVPTPTPA	0.0021	17.6471	0.0579	41.8451	0.0405	1
79	PQPVPTPTPAP	Sequence	PQPVPTPTP	PQPVPTPTPAP	0.0001	64.2857	0.0084	95.8357	PVPTPTPAP	PQPVPTPTPAP	0.0000	52.6667	0.0145	83.2247	QPVPPTPAP	QPVPTPTPAP	0.0010	14.8253	0.0422	35.8424	QPVPPTPAP	QPVPTPTPAP	0.0001	62.0455	0.0165	93.6361	0.0003	0
80	QPVPTPTPAPI	Sequence	QPVPTPTPI	QPVPTPTPAPI	0.0001	57.8000	0.0183	77.4414	QPVPTPTPI	QPVPTPTPAPI	0.0001	39.1111	0.0336	55.0399	QPVPTPTPI	QPVPTPTPAPI	0.1918	0.9428	0.3107	1.7272	QPVPTPTPI	QPVPTPTPAPI	0.0018	19.1869	0.0564	43.0677	0.0485	1
81	PVPTPTPAPIL	Sequence	PTPTPAPIL	PVPTPTPAPIL	0.0002	40.6154	0.0232	65.6711	PVPTPTPAL	PVPTPTPAPIL	0.0003	27.3871	0.0415	47.5358	VPTPTPAPL	VPTPTPAPIL	0.0341	2.7169	0.2353	2.9404	VPTPTPPIL	VPTPTPAPIL	0.0012	22.5231	0.0522	46.6897	0.0090	0
82	VPTPTPAPILL	Sequence	VPTPAPILL	VPTPTPAPILL	0.0011	18.0745	0.0322	47.0260	VPTPTPILL	VPTPTPAPILL	0.0019	13.7748	0.0496	41.4297	VPTPTPAPL	VPTPTPAPILL	0.5862	0.2978	0.4714	0.6236	VPTPTPILL	VPTPTPAPILL	0.0121	7.1479	0.0795	28.3454	0.1503	1
83	PTPTPAPILLP	Sequence	PTPTPILLP	PTPTPAPILLP	0.0002	41.6667	0.0274	56.3885	PTPAPILLP	PTPTPAPILLP	0.0001	50.6667	0.0233	68.3591	TPTPAPILL	TPTPAPILL	0.0002	32.3077	0.0343	44.9831	TPTPAPILL	TPTPAPILL	0.0001	52.0732	0.0205	88.4343	0.0001	0
84	TPTPAPILLPS	Sequence	TPTPAPILS	TPTPAPILLPS	0.0002	49.0000	0.0287	53.8478	TPTPAPILL	TPTPAPILL	0.0000	55.4545	0.0301	59.1293	TPTPAPLPS	TPTPAPILLPS	0.0078	5.7683	0.1978	3.9652	TPTPAPILL	TPTPAPILL	0.0006	30.5870	0.0442	54.9666	0.0022	0
85	PTPAPILLPSS	Sequence	PTPAPILLS	PTPAPILLPSS	0.0002	43.9091	0.0293	52.5914	PTPAPIPSS	PTPAPILLPSS	0.0000	57.7273	0.0248	66.1400	TPAPILLSS	TPAPILLPSS	0.0002	30.0000	0.0748	17.2083	TPAPILLSS	TPAPILLPSS	0.0000	78.0000	0.0270	78.5318	0.0001	0
86	TPAPILLPSST	Sequence	TPAPIPSST	TPAPILLPSST	0.0004	33.0476	0.0204	72.3464	TPAPILLST	TPAPILLPSST	0.0001	38.8000	0.0336	55.1056	TPAPIPSST	TPAPILLPSST	0.0857	1.5884	0.2594	2.4767	TPAPIPSST	TPAPILLPSST	0.0016	20.4080	0.0623	38.5437	0.0219	1
87	PAPILLPSSTA	Sequence	PALLPSSTA	PAPILLPSSTA	0.0001	63.3333	0.0157	83.5815	AILLPSSTA	APILLPSSTA	0.0002	35.3077	0.0534	38.9355	APILPSSTA	APILLPSSTA	0.0086	5.5117	0.1709	5.0956	APILPSSTA	APILLPSSTA	0.0001	57.5862	0.0379	62.6273	0.0022	0
88	APILLPSSTAP	Sequence	ALLPSSTAP	APILLPSSTAP	0.0001	49.7143	0.0132	89.1724	ALLPSSTAP	APILLPSSTAP	0.0050	9.1821	0.0742	29.5318	APIPSSTAP	APILLPSSTAP	0.0586	2.0216	0.1827	4.5536	APIPSSTAP	APILLPSSTAP	0.0005	34.1818	0.0388	61.5020	0.0161	0
89	PILLPSSTAPV	Sequence	ILLPSSTAV	ILLPSSTAPV	0.0001	69.3333	0.0307	49.9389	ILLPSSTAV	ILLPSSTAPV	0.0192	4.8565	0.5060	1.7164	PILLPSSTV	PILLPSSTAPV	0.0000	62.1429	0.0373	41.1164	PILLPSSTV	PILLPSSTAPV	0.0000	70.7692	0.0470	51.9537	0.0048	0
90	ILLPSSTAPVL	Sequence	ILLPSSTAL	ILLPSSTAPVL	0.0003	33.7619	0.0352	42.1034	ILLPSSTAL	ILLPSSTAPVL	0.3503	0.6280	0.5352	1.4201	IPSSTAPVL	ILLPSSTAPVL	0.3333	0.6185	0.3656	1.2054	ILLPSSTAL	ILLPSSTAPVL	0.0106	7.7095	0.1105	17.2839	0.1737	2
91	LLPSSTAPVLK	Sequence	LSSTAPVLK	LLPSSTAPVLK	0.0035	8.8715	0.0811	9.8661	LLPSSTPVL	LLPSSTAPVL	0.0020	13.5898	0.2310	8.5650	LPSSTAPVL	LLPSSTAPVL	0.0061	6.4575	0.1673	5.2732	LPSSTAPVL	LLPSSTAPVL	0.0003	42.1765	0.0595	40.6076	0.0030	0
92	LPSSTAPVLKP	Sequence	LSSTAPVLK	LPSSTAPVLK	0.0002	43.0000	0.0390	36.4188	LPSSPVLKP	LPSSTAPVLKP	0.0000	55.4545	0.0230	68.8778	LPSSTAPVL	LPSSTAPVL	0.0048	7.2779	0.1434	6.6540	LPSSTAPVL	LPSSTAPVL	0.0003	40.6000	0.0468	52.1464	0.0013	0
93	PSSTAPVLKPR	Sequence	PSSTAPVLR	PSSTAPVLKPR	0.0005	26.8108	0.0365	40.0241	STAPVLKPR	SSTAPVLKPR	0.0000	66.6667	0.0204	72.9964	PSSTAPVPR	PSSTAPVLKPR	0.0000	76.6667	0.0142	85.6378	PSSTAPVLR	PSSTAPVLKPR	0.0000	94.0000	0.0132	95.7290	0.0001	0
94	SSTAPVLKPRQ	Sequence	SSTAPVLKQ	SSTAPVLKPRQ	0.0005	26.9459	0.0272	56.7440	SSTAPVLKQ	SSTAPVLKPRQ	0.0000	63.1250	0.0190	75.2751	SSTAPKPRQ	SSTAPVLKPRQ	0.0000	72.5000	0.0143	85.2547	SSTAPVLKQ	SSTAPVLKPRQ	0.0000	77.5000	0.0152	95.0648	0.0001	0
95	STAPVLKPRQQ	Sequence	STAPVPRQQ	STAPVLKPRQQ	0.0011	18.1064	0.0210	70.7983	STAPVLRQQ	STAPVLKPRQQ	0.0001	41.7143	0.0206	72.6068	SPVLKPRQQ	STAPVLKPRQQ	0.0028	9.4840	0.0423	35.7273	SPVLKPRQQ	STAPVLKPRQQ	0.0006	30.5870	0.0259	80.2822	0.0011	0
96	TAPVLKPRQQT	Sequence	TALKPRQQT	TAPVLKPRQQT	0.0001	53.5484	0.0106	94.0390	TVLKPRQQT	TAPVLKPRQQT	0.0001	39.6667	0.0165	79.5633	APVKPRQQT	APVLKPRQQT	0.0022	10.5590	0.0648	20.9435	TALKPRQQT	TAPVLKPRQQT	0.0005	33.7297	0.0363	64.6932	0.0007	0
97	APVLKPRQQTN	Sequence	APVPRQQTN	APVLKPRQQTN	0.0001	70.3846	0.0089	95.5710	ALKPRQQTN	APVLKPRQQTN	0.0000	72.5000	0.0092	92.4942	APKPRQQTN	APVLKPRQQTN	0.0047	7.3878	0.0764	16.7235	APKPRQQTN	APVLKPRQQTN	0.0009	25.9775	0.0476	51.2099	0.0014	0
98	PVLKPRQQTNT	Sequence	PVLKPRQQT	PVLKPRQQTNT	0.0000	85.0000	0.0097	95.1874	PVLKPQTNT	PVLKPRQQTNT	0.0000	66.6667	0.0147	82.8369	PVLKPRQQT	PVLKPRQQTNT	0.0000	78.3333	0.0106	93.4355	VLKPRQQTT	VLKPRQQTNT	0.0003	39.6667	0.0420	57.4970	0.0001	0
99	VLKPRQQTNTS	Sequence	VLKPQTNTS	VLKPRQQTNTS	0.0001	54.0323	0.0156	84.0005	VLKPQTNTS	VLKPRQQTNTS	0.0004	24.6667	0.0324	56.5043	VPRQQTNTS	VLKPRQQTNTS	0.0532	2.1535	0.2247	3.1949	VLKPRTNTS	VLKPRQQTNTS	0.0036	13.7045	0.1080	17.9319	0.0144	0
100	LKPRQQTNTSS	Sequence	LRQQTNTSS	LKPRQQTNTSS	0.0000	85.7143	0.0093	95.3956	LKPQTNTSS	LKPRQQTNTSS	0.0000	90.0000	0.0079	94.6284	KPRQTNTSS	KPRQQTNTSS	0.0031	8.9169	0.1362	7.1811	KPRQQTTSS	KPRQQTNTSS	0.0001	61.5909	0.0469	51.9645	0.0008	0
101	KPRQQTNTSSD	Sequence	KPRQQTSSD	KPRQQTNTSSD	0.0000	87.1429	0.0091	95.5086	KPRQQTNTD	KPRQQTNTSSD	0.0000	90.0000	0.0090	92.7951	KPRQNTSSD	KPRQQTNTSSD	0.0096	5.2419	0.1896	4.2777	KPRQNTSSD	KPRQQTNTSSD	0.0001	54.8780	0.0516	47.3195	0.0024	0
102	PRQQTNTSSDM	Sequence	RQQTNTSSM	RQQTNTSSDM	0.0002	43.6364	0.0199	73.6744	RQQTNTSSM	RQQTNTSSDM	0.0000	70.0000	0.0203	73.0404	RQQTNTSSM	RQQTNTSSDM	0.0002	31.7333	0.0561	25.2824	PRQQTNTSM	PRQQTNTSSDM	0.0004	35.0333	0.0758	30.2094	0.0002	0
103	RQQTNTSSDMS	Sequence	RTNTSSDMS	RQQTNTSSDMS	0.0003	35.7222	0.0356	41.4687	RQQTNTSSS	RQQTNTSSDMS	0.0000	57.2727	0.0256	64.9411	RQQTNTSSM	RQQTNTSSDM	0.0002	32.8462	0.0537	26.7444	RQQTNTSSM	RQQTNTSSDM	0.0003	41.8889	0.0667	35.5227	0.0002	0
104	QQTNTSSDMSN	Sequence	QQTSSDMSN	QQTNTSSDMSN	0.0000	83.7500	0.0240	63.9286	QQTNTSMSN	QQTNTSSDMSN	0.0000	90.0000	0.0133	85.3126	QQTNTSSSN	QQTNTSSDMSN	0.0000	92.5000	0.0127	89.0327	QQTNTSSDM	QQTNTSSDM	0.0000	95.0000	0.0196	89.7337	0.0000	0
105	QTNTSSDMSNL	Sequence	QTNTSSDML	QTNTSSDMSNL	0.0038	8.5349	0.0684	13.7139	QTSSDMSNL	QTNTSSDMSNL	0.0002	30.7727	0.0391	49.6715	QTNTSSSNL	QTNTSSDMSNL	0.0006	18.5455	0.0425	35.5058	QTNTSSSNL	QTNTSSDMSNL	0.0002	44.3571	0.0388	61.5059	0.0012	0
106	TNTSSDMSNLF	Sequence	TSSDMSNLF	TNTSSDMSNLF	0.0284	2.7865	0.1447	3.2333	TSSDMSNLF	TNTSSDMSNLF	0.0001	44.2000	0.0266	63.6921	TSSDMSNLF	TNTSSDMSNLF	0.0001	36.5556	0.0312	49.5915	TNSDMSNLF	TNTSSDMSNLF	0.0003	40.9500	0.0431	56.2617	0.0072	0
107	NTSSDMSNLFD	Sequence	NTSDMSNLF	NTSSDMSNLF	0.0018	13.0505	0.1228	4.5017	NTSDMSNLF	NTSSDMSNLF	0.0000	82.5000	0.0238	67.5728	NTSDMSNLF	NTSSDMSNLF	0.0000	75.0000	0.0181	75.9133	NTSDMSNLF	NTSSDMSNLF	0.0000	76.5000	0.0307	72.8314	0.0005	0
108	TSSDMSNLFDW	Sequence	TSSDMSNLW	TSSDMSNLFDW	0.0226	3.1356	0.1638	2.5270	TSSDMSNLW	TSSDMSNLFDW	0.0000	61.2500	0.0314	57.5933	TSSDMSNLW	TSSDMSNLFDW	0.0000	57.2222	0.0270	56.8526	TSSDMSNLW	TSSDMSNLFDW	0.0002	50.0000	0.0402	59.6950	0.0057	0
109	SSDMSNLFDWL	Sequence	SSDMSNLFL	SSDMSNLFDWL	0.0461	2.0954	0.2806	0.8605	SMSNLFDWL	SSDMSNLFDWL	0.0018	14.2363	0.3052	5.5473	SSDMSNLFL	SSDMSNLFDWL	0.0004	23.0000	0.0511	28.4364	SSDMSNLFL	SSDMSNLFDWL	0.0003	41.6111	0.0851	25.7366	0.0121	0
110	SDMSNLFDWLS	Sequence	SSNLFDWLS	SDMSNLFDWLS	0.0003	38.4286	0.0870	8.6415	SMSNLFDWL	SDMSNLFDWL	0.0001	45.1667	0.1338	16.5302	SDMSNLFDL	SDMSNLFDWL	0.0000	85.0000	0.0253	60.0853	SDMSNLWLS	SDMSNLFDWLS	0.0000	81.4286	0.0582	41.5818	0.0001	0
111	DMSNLFDWLST	Sequence	DMSNDWLST	DMSNLFDWLST	0.0001	66.0000	0.0661	14.6072	DMSNLFLST	DMSNLFDWLST	0.0001	48.0000	0.0869	25.4886	DMSNDWLST	DMSNLFDWLST	0.0000	85.0000	0.0224	66.1126	DMSNLFLST	DMSNLFDWLST	0.0001	59.8276	0.0700	33.4324	0.0001	0
112	MSNLFDWLSTD	Sequence	MSNDWLSTD	MSNLFDWLSTD	0.0000	71.9231	0.0765	11.0630	MLFDWLSTD	MSNLFDWLSTD	0.0003	28.5185	0.1839	11.4981	MSFDWLSTD	MSNLFDWLSTD	0.0000	95.0000	0.0216	67.7971	MLFDWLSTD	MSNLFDWLSTD	0.0000	95.0000	0.0410	58.6833	0.0001	0
113	SNLFDWLSTDT	Sequence	SFDWLSTDT	SNLFDWLSTDT	0.0001	68.3333	0.0381	37.6141	NLFDWLSTT	NLFDWLSTDT	0.0005	22.7846	0.1745	12.2705	SFDWLSTDT	SNLFDWLSTDT	0.0000	85.0000	0.0178	76.6400	SFDWLSTDT	SNLFDWLSTDT	0.0000	84.2857	0.0332	69.1044	0.0002	0
114	NLFDWLSTDTD	Sequence	NLFDSTDTD	NLFDWLSTDTD	0.0000	85.0000	0.0262	58.9481	NLFDWLSTT	NLFDWLSTDT	0.0006	22.4000	0.1674	12.8686	NLFDSTDTD	NLFDWLSTDTD	0.0000	85.0000	0.0150	83.6347	NLFDWLSTD	NLFDWLSTDTD	0.0000	89.2857	0.0282	76.6589	0.0001	0
115	LFDWLSTDTDA	Sequence	LFDSTDTDA	LFDWLSTDTDA	0.0002	44.6000	0.0541	21.0827	LFDWLSTDA	LFDWLSTDTDA	0.0000	52.6667	0.0492	41.6915	LFDWLSTDA	LFDWLSTDTDA	0.0000	63.5714	0.0240	62.6655	LFDSTDTDA	LFDWLSTDTDA	0.0001	65.6250	0.0365	64.4005	0.0001	0
116	FDWLSTDTDAP	Sequence	FLSTDTDAP	FDWLSTDTDAP	0.0000	73.4615	0.0233	65.4307	FLSTDTDAP	FDWLSTDTDAP	0.0002	34.0000	0.0568	37.1000	FLSTDTDAP	FDWLSTDTDAP	0.0000	81.6667	0.0178	76.7369	FLSTDTDAP	FDWLSTDTDAP	0.0000	82.8571	0.0276	77.6868	0.0001	0
117	DWLSTDTDAPA	Sequence	DSTDTDAPA	DWLSTDTDAPA	0.0000	74.2308	0.0381	37.6708	WLSDTDAPA	WLSTDTDAPA	0.0002	33.5000	0.1749	12.2327	DWLSTDTPA	DWLSTDTDAPA	0.0000	75.0000	0.0296	52.2996	DWLSTDTPA	DWLSTDTDAPA	0.0001	67.1875	0.0488	49.9800	0.0001	0
118	WLSTDTDAPAS	Sequence	WTDTDAPAS	WLSTDTDAPAS	0.0013	15.9664	0.0936	7.4887	WLSTDTPAS	WLSTDTDAPAS	0.0002	32.7222	0.1531	14.2606	WLSTDTPAS	WLSTDTDAPAS	0.0000	78.3333	0.0300	51.5455	WLSTDTPAS	WLSTDTDAPAS	0.0000	80.7143	0.0387	61.5466	0.0004	0
119	LSTDTDAPAST	Sequence	STDDAPAST	STDTDAPAST	0.0006	24.7609	0.0444	29.8315	LSTDTPAST	LSTDTDAPAST	0.0001	50.3333	0.0289	60.6062	LSTDTPAST	LSTDTDAPAST	0.0000	72.5000	0.0193	73.1514	LSTDTPAST	LSTDTDAPAST	0.0000	86.4286	0.0164	93.7992	0.0002	0
120	STDTDAPASTL	Sequence	STDTPASTL	STDTDAPASTL	0.0766	1.5272	0.1349	3.7266	STDAPASTL	STDTDAPASTL	0.0098	6.8013	0.0877	25.2671	STDAPASTL	STDTDAPASTL	0.0108	4.9270	0.0749	17.1842	STDTPASTL	STDTDAPASTL	0.0017	19.7374	0.0334	68.7150	0.0247	1
121	TDTDAPASTLL	Sequence	DTDPASTLL	DTDAPASTLL	0.0140	4.0123	0.1043	6.1485	TDAPASTLL	TDTDAPASTLL	0.0002	30.6364	0.0352	53.4886	TDAPASTLL	TDTDAPASTLL	0.0011	14.3193	0.0389	39.3630	TDAPASTLL	TDTDAPASTLL	0.0006	29.5273	0.0324	70.1927	0.0040	0
122	DTDAPASTLLP	Sequence	DTDAPTLLP	DTDAPASTLLP	0.0148	3.9121	0.1100	5.5539	DTDPASTLL	DTDAPASTLL	0.0001	37.8000	0.0280	61.8251	DTDAPASTL	DTDAPASTLL	0.0001	41.2000	0.0177	76.7611	DTDAPASTL	DTDAPASTLL	0.0004	36.2069	0.0244	82.6567	0.0039	0
123	TDAPASTLLPA	Sequence	TDAPASTLA	TDAPASTLLPA	0.0006	25.5122	0.0441	30.1072	TDAPALLPA	TDAPASTLLPA	0.0001	39.6667	0.0537	38.7736	TPASTLLPA	TDAPASTLLPA	0.0226	3.3684	0.3549	1.2926	TPASTLLPA	TDAPASTLLPA	0.0002	43.2857	0.0751	30.5684	0.0059	0
124	DAPASTLLPAL	Sequence	DAPASTLLL	DAPASTLLPAL	0.0005	29.3448	0.0355	41.6164	DAPASLPAL	DAPASTLLPAL	0.0002	30.4545	0.0539	38.6810	APASTLLAL	APASTLLPAL	0.1010	1.4470	0.4192	0.8703	DAPASTLAL	DAPASTLLPAL	0.0051	11.5216	0.0986	20.6985	0.0267	1
125	APASTLLPALT	Sequence	APASTPALT	APASTLLPALT	0.0002	46.5000	0.0342	43.6158	APASTLLLT	APASTLLPALT	0.0001	47.7500	0.0467	43.3896	APASTLLAL	APASTLLPAL	0.1004	1.4523	0.3987	0.9838	APASTLPAL	APASTLLPAL	0.0005	33.2703	0.0685	34.3631	0.0253	1
126	PASTLLPALTP	Sequence	PTLLPALTP	PASTLLPALTP	0.0001	69.3333	0.0203	72.6343	PTLLPALTP	PASTLLPALTP	0.0000	65.0000	0.0239	67.5238	PASTPALTP	PASTLLPALTP	0.0000	85.0000	0.0109	92.7729	PASTPALTP	PASTLLPALTP	0.0000	87.8571	0.0158	94.5956	0.0000	0
127	ASTLLPALTPS	Sequence	ASTPALTPS	ASTLLPALTPS	0.0002	49.1429	0.0421	32.3789	ALLPALTPS	ASTLLPALTPS	0.0031	11.3279	0.2156	9.3824	ALLPALTPS	ASTLLPALTPS	0.0000	66.0000	0.0315	49.0946	ALLPALTPS	ASTLLPALTPS	0.0000	90.0000	0.0280	76.9814	0.0008	0
128	STLLPALTPSN	Sequence	STLLPTPSN	STLLPALTPSN	0.0001	52.7419	0.0340	43.9782	SLLPALTPS	STLLPALTPS	0.0001	43.8571	0.0983	22.6192	STLLPTPSN	STLLPALTPSN	0.0000	78.3333	0.0265	57.8157	STLLPTPSN	STLLPALTPSN	0.0000	92.0000	0.0255	80.8887	0.0001	0
129	TLLPALTPSNT	Sequence	TLLPTPSNT	TLLPALTPSNT	0.0002	48.6250	0.0229	66.4017	TLLPALTNT	TLLPALTPSNT	0.0219	4.5493	0.3121	5.3396	TPALTPSNT	TLLPALTPSNT	0.0034	8.6247	0.1010	11.2981	TPALTPSNT	TLLPALTPSNT	0.0002	49.0000	0.0371	63.6634	0.0064	0
130	LLPALTPSNTV	Sequence	LLPTPSNTV	LLPALTPSNTV	0.0005	27.9714	0.0362	40.5264	LLLTPSNTV	LLPALTPSNTV	0.1910	1.1840	0.4970	1.8164	LPATPSNTV	LPALTPSNTV	0.0046	7.4223	0.1740	4.9478	LLLTPSNTV	LLPALTPSNTV	0.0007	29.0364	0.0726	31.9137	0.0492	1
131	LPALTPSNTVQ	Sequence	LPAPSNTVQ	LPALTPSNTVQ	0.0002	45.7000	0.0207	71.7005	LLTPSNTVQ	LPALTPSNTVQ	0.0001	37.9000	0.0426	46.5848	LPAPSNTVQ	LPALTPSNTVQ	0.0074	5.9222	0.1696	5.1602	LPALPSNTV	LPALTPSNTV	0.0003	37.8462	0.0509	47.9500	0.0020	0
132	PALTPSNTVQD	Sequence	PTPSNTVQD	PALTPSNTVQD	0.0000	87.8571	0.0115	92.3711	ALTPSTVQD	ALTPSNTVQD	0.0000	87.5000	0.0135	84.9836	PALTPSNTV	PALTPSNTV	0.0000	95.0000	0.0080	95.9342	PALTPSNTV	PALTPSNTV	0.0000	97.0000	0.0100	96.7692	0.0000	0
133	ALTPSNTVQDI	Sequence	ALTPSNTVI	ALTPSNTVQDI	0.0002	44.7000	0.0358	40.9970	ALTPSNTVI	ALTPSNTVQDI	0.0140	5.7283	0.1619	13.3824	APSNTVQDI	ALTPSNTVQDI	0.0109	4.9053	0.1386	6.9893	APSNTVQDI	ALTPSNTVQDI	0.0002	45.5385	0.0370	63.6940	0.0063	0
134	LTPSNTVQDII	Sequence	LTPSNTVQI	LTPSNTVQDII	0.0010	18.6915	0.0750	11.5035	LTPSNTVQI	LTPSNTVQDII	0.0006	21.4737	0.0645	33.3405	TPSNTVQII	TPSNTVQDII	0.0004	23.5385	0.0719	18.1745	LTPSNTVQI	LTPSNTVQDII	0.0001	51.4634	0.0421	57.4599	0.0005	0
135	TPSNTVQDIIS	Sequence	TSNTVQDII	TPSNTVQDII	0.0000	73.8462	0.0305	50.1691	TPSNTVIIS	TPSNTVQDIIS	0.0000	82.5000	0.0165	79.5547	TPSNTVIIS	TPSNTVQDIIS	0.0008	16.5495	0.0876	13.8346	TPSNTVQII	TPSNTVQDII	0.0001	60.9091	0.0292	75.2078	0.0002	0
136	PSNTVQDIISK	Sequence	PSNQDIISK	PSNTVQDIISK	0.0009	19.5185	0.0440	30.2343	PTVQDIISK	PSNTVQDIISK	0.0000	65.0000	0.0129	86.1236	STVQDIISK	SNTVQDIISK	0.0000	85.0000	0.0088	95.4827	SNVQDIISK	SNTVQDIISK	0.0000	92.0000	0.0114	96.3239	0.0002	0
137	SNTVQDIISKF	Sequence	SVQDIISKF	SNTVQDIISKF	0.0057	6.7595	0.0451	29.0539	SVQDIISKF	SNTVQDIISKF	0.0017	14.4829	0.0325	56.3025	SVQDIISKF	SNTVQDIISKF	0.0013	13.5991	0.0353	43.6460	SVQDIISKF	SNTVQDIISKF	0.0009	25.3371	0.0366	64.2808	0.0024	0
138	NTVQDIISKFN	Sequence	NTQDIISKF	NTVQDIISKF	0.0007	22.1754	0.0495	24.7504	NVQDIISKF	NTVQDIISKF	0.0000	63.1250	0.0189	75.3886	NVQDIISKF	NTVQDIISKF	0.0000	67.0000	0.0153	82.7254	NVQDIISKF	NTVQDIISKF	0.0001	51.8293	0.0248	82.0424	0.0002	0
139	TVQDIISKFNK	Sequence	TVQDIISKK	TVQDIISKFNK	0.0017	13.7798	0.0343	43.4866	TVQDIISKK	TVQDIISKFNK	0.0003	27.6452	0.0325	56.3248	TVQDIISKK	TVQDIISKFNK	0.0001	43.0000	0.0183	75.4700	TVQDIISKF	TVQDIISKF	0.0001	53.4146	0.0201	89.0430	0.0006	0
140	VQDIISKFNKD	Sequence	VQDIISKFK	VQDIISKFNK	0.0001	68.3333	0.0183	77.5317	VIISKFNKD	VQDIISKFNKD	0.0000	78.3333	0.0204	73.0192	VIISKFNKD	VQDIISKFNKD	0.0000	95.0000	0.0083	95.7512	VIISKFNKD	VQDIISKFNKD	0.0000	89.2857	0.0225	85.6131	0.0000	0
141	QDIISKFNKDQ	Sequence	QDIISKFNQ	QDIISKFNKDQ	0.0000	87.8571	0.0094	95.3614	QDIISKFNQ	QDIISKFNKDQ	0.0000	95.0000	0.0072	95.3146	QDIISKFNQ	QDIISKFNKDQ	0.0000	95.0000	0.0057	97.0746	DIISKFNKQ	DIISKFNKDQ	0.0000	94.0000	0.0117	96.1992	0.0000	0
142	DIISKFNKDQK	Sequence	DIISKFDQK	DIISKFNKDQK	0.0003	33.8571	0.0248	62.0999	DIISKFNQK	DIISKFNKDQK	0.0000	55.9091	0.0158	80.7884	DIISKFDQK	DIISKFNKDQK	0.0000	57.7778	0.0105	93.4850	DIISKFNQK	DIISKFNKDQK	0.0002	48.1000	0.0243	82.8547	0.0001	0
143	IISKFNKDQKM	Sequence	IIFNKDQKM	IISKFNKDQKM	0.0005	28.0667	0.0310	49.2595	IIFNKDQKM	IISKFNKDQKM	0.0024	12.5183	0.0641	33.5372	IIFNKDQKM	IISKFNKDQKM	0.0005	21.0204	0.0372	41.3249	IIFNKDQKM	IISKFNKDQKM	0.0036	13.7920	0.0708	32.9619	0.0017	0
144	ISKFNKDQKMT	Sequence	ISFNKDQKM	ISKFNKDQKM	0.0001	55.6000	0.0189	76.0547	ISFNKDQKM	ISKFNKDQKM	0.0000	64.3750	0.0145	83.2283	ISFNKDQKM	ISKFNKDQKM	0.0000	72.5000	0.0145	84.9109	ISKNKDQKM	ISKFNKDQKM	0.0002	43.4286	0.0417	57.8964	0.0001	0
145	SKFNKDQKMTT	Sequence	SNKDQKMTT	SKFNKDQKMTT	0.0000	71.9231	0.0102	94.8693	SKFDQKMTT	SKFNKDQKMTT	0.0000	58.1818	0.0130	85.8860	SKFDQKMTT	SKFNKDQKMTT	0.0000	54.2308	0.0166	79.6100	SNKDQKMTT	SKFNKDQKMTT	0.0008	26.7625	0.0563	43.1516	0.0002	0
146	KFNKDQKMTTP	Sequence	KFDQKMTTP	KFNKDQKMTTP	0.0001	52.2581	0.0126	90.4345	KFDQKMTTP	KFNKDQKMTTP	0.0001	48.8000	0.0149	82.3889	KFDQKMTTP	KFNKDQKMTTP	0.0000	56.6667	0.0123	90.0850	KFDQKMTTP	KFNKDQKMTTP	0.0003	37.9231	0.0393	60.8732	0.0001	0
147	FNKDQKMTTPP	Sequence	FNKDQKMTP	FNKDQKMTTPP	0.0001	71.1538	0.0190	75.6445	FNKDQKMTP	FNKDQKMTTPP	0.0000	78.3333	0.0138	84.3409	FNKDQTTPP	FNKDQKMTTPP	0.0000	75.0000	0.0192	73.2225	FNKDQKMTP	FNKDQKMTTPP	0.0004	36.4483	0.0672	35.1609	0.0001	0
148	NKDQKMTTPPS	Sequence	NKDQKMTTS	NKDQKMTTPPS	0.0000	79.0909	0.0142	87.0529	NQKMTTPPS	NKDQKMTTPPS	0.0000	82.5000	0.0193	74.6837	NQKMTTPPS	NKDQKMTTPPS	0.0000	76.6667	0.0251	60.6212	NKDQKMTTS	NKDQKMTTPPS	0.0001	59.3103	0.0607	39.6664	0.0000	0
149	KDQKMTTPPST	Sequence	KDMTTPPST	KDQKMTTPPST	0.0001	55.2000	0.0146	86.0641	KDMTTPPST	KDQKMTTPPST	0.0000	57.2727	0.0172	78.2806	KKMTTPPST	KDQKMTTPPST	0.0000	58.3333	0.0196	72.4335	DQKTTPPST	DQKMTTPPST	0.0001	60.9091	0.0399	60.1146	0.0001	0
150	DQKMTTPPSTQ	Sequence	DQTTPPSTQ	DQKMTTPPSTQ	0.0002	47.4444	0.0116	92.2331	DMTTPPSTQ	DQKMTTPPSTQ	0.0000	69.1667	0.0128	86.1647	DQKTPPSTQ	DQKMTTPPSTQ	0.0001	39.4286	0.0170	78.6240	DQKTPPSTQ	DQKMTTPPSTQ	0.0005	32.1250	0.0411	58.6056	0.0002	0
151	QKMTTPPSTQP	Sequence	QTTPPSTQP	QKMTTPPSTQP	0.0011	17.9252	0.0164	81.9101	QTTPPSTQP	QKMTTPPSTQP	0.0002	33.0000	0.0224	69.7102	QTTPPSTQP	QKMTTPPSTQP	0.0001	41.6000	0.0142	85.6262	QKMPPSTQP	QKMTTPPSTQP	0.0001	52.0732	0.0204	88.5675	0.0004	0
152	KMTTPPSTQPS	Sequence	KTPPSTQPS	KMTTPPSTQPS	0.0003	38.4286	0.0332	45.3922	KMPPSTQPS	KMTTPPSTQPS	0.0006	21.3684	0.0717	30.4151	KMPPSTQPS	KMTTPPSTQPS	0.0001	49.0000	0.0388	39.4532	KMPPSTQPS	KMTTPPSTQPS	0.0000	77.0000	0.0286	76.1287	0.0002	0
153	MTTPPSTQPSQ	Sequence	MTTPPSTQQ	MTTPPSTQPSQ	0.0032	9.3333	0.0365	40.0498	MTTPPSPSQ	MTTPPSTQPSQ	0.0001	40.3750	0.0251	65.7164	MPPSTQPSQ	MTTPPSTQPSQ	0.0013	13.6038	0.0504	28.9285	MPPSTQPSQ	MTTPPSTQPSQ	0.0002	45.6154	0.0266	79.1984	0.0012	0
154	TTPPSTQPSQT	Sequence	TTPPSTQQT	TTPPSTQPSQT	0.0015	14.7027	0.0282	54.7660	TTPPSTQQT	TTPPSTQPSQT	0.0002	32.1667	0.0239	67.4718	TPSTQPSQT	TTPPSTQPSQT	0.0034	8.6008	0.0609	22.7737	TPSTQPSQT	TTPPSTQPSQT	0.0003	42.2353	0.0221	86.1018	0.0013	0
155	TPPSTQPSQTL	Sequence	TSTQPSQTL	TPPSTQPSQTL	0.0032	9.3317	0.0292	52.8352	TSTQPSQTL	TPPSTQPSQTL	0.0008	19.0000	0.0281	61.7033	TPTQPSQTL	TPPSTQPSQTL	0.7148	0.2084	0.3439	1.4062	TPPQPSQTL	TPPSTQPSQTL	0.0592	2.4893	0.0750	30.6343	0.1945	1
156	PPSTQPSQTLP	Sequence	PTQPSQTLP	PPSTQPSQTLP	0.0011	17.6542	0.0206	71.9473	PTQPSQTLP	PPSTQPSQTLP	0.0000	65.0000	0.0106	90.0575	PPSQPSQTL	PPSTQPSQTL	0.0015	12.7279	0.0384	39.8925	PPSQPSQTL	PPSTQPSQTL	0.0002	44.6429	0.0180	91.8081	0.0007	0
157	PSTQPSQTLPT	Sequence	STQPSQTLT	STQPSQTLPT	0.0002	41.1667	0.0396	35.5109	PSTQPSQTT	PSTQPSQTLPT	0.0000	71.2500	0.0272	62.8253	STQPSTLPT	STQPSQTLPT	0.0000	78.3333	0.0202	71.0986	PSTQPSQTL	PSTQPSQTL	0.0000	82.8571	0.0219	86.4004	0.0001	0
158	STQPSQTLPTT	Sequence	STQPSQTLT	STQPSQTLPTT	0.0040	8.2963	0.0474	26.7250	STQPTLPTT	STQPSQTLPTT	0.0013	16.1500	0.0562	37.4151	SPSQTLPTT	STQPSQTLPTT	0.0166	3.9391	0.1482	6.3283	SPSQTLPTT	STQPSQTLPTT	0.0002	45.3846	0.0312	72.0869	0.0055	0
159	TQPSQTLPTTT	Sequence	TSQTLPTTT	TQPSQTLPTTT	0.0004	29.4138	0.0258	59.8641	TQPSLPTTT	TQPSQTLPTTT	0.0005	23.8545	0.0344	54.3056	QPSQTPTTT	QPSQTLPTTT	0.0003	26.0769	0.0444	33.7092	TQPSQPTTT	TQPSQTLPTTT	0.0002	43.9286	0.0304	73.3246	0.0004	0
160	QPSQTLPTTTC	Sequence	QPSQPTTTC	QPSQTLPTTTC	0.0001	52.7419	0.0142	86.9368	QQTLPTTTC	QPSQTLPTTTC	0.0003	28.5185	0.0278	62.0725	QPSQPTTTC	QPSQTLPTTTC	0.0801	1.6576	0.1500	6.2159	QPSQPTTTC	QPSQTLPTTTC	0.0014	21.1448	0.0363	64.6856	0.0205	1
161	PSQTLPTTTCT	Sequence	PTLPTTTCT	PSQTLPTTTCT	0.0001	63.3333	0.0208	71.2966	SQTLPTTTT	SQTLPTTTCT	0.0000	69.1667	0.0223	69.7949	SQTLPTTTT	SQTLPTTTCT	0.0000	85.0000	0.0135	87.2570	SQTLPTTTT	SQTLPTTTCT	0.0000	91.0000	0.0175	92.4017	0.0000	0
162	SQTLPTTTCTQ	Sequence	SQTLPTTTQ	SQTLPTTTCTQ	0.0003	36.0000	0.0259	59.4751	SLPTTTCTQ	SQTLPTTTCTQ	0.0001	41.1429	0.0333	55.3896	SQTLPTTTQ	SQTLPTTTCTQ	0.0000	54.2308	0.0223	66.2239	SQTLPTTTQ	SQTLPTTTCTQ	0.0001	65.3125	0.0244	82.6816	0.0001	0
163	QTLPTTTCTQQ	Sequence	QTLPTTTQQ	QTLPTTTCTQQ	0.0011	17.7103	0.0258	59.8390	QTLPTTTQQ	QTLPTTTCTQQ	0.0001	51.0000	0.0186	75.9508	QPTTTCTQQ	QTLPTTTCTQQ	0.0001	40.5714	0.0228	65.2492	QTLPTTTQQ	QTLPTTTCTQQ	0.0000	78.5000	0.0162	94.0742	0.0003	0
164	TLPTTTCTQQS	Sequence	TLPTTTQQS	TLPTTTCTQQS	0.0002	43.0000	0.0315	48.4299	TLPTTTQQS	TLPTTTCTQQS	0.0003	27.5161	0.0573	36.8061	TLPTTTCTS	TLPTTTCTQQS	0.0000	60.7143	0.0283	54.4660	TLPTTTQQS	TLPTTTCTQQS	0.0000	80.7143	0.0241	83.0465	0.0001	0
165	LPTTTCTQQSD	Sequence	LTTCTQQSD	LPTTTCTQQSD	0.0000	94.2857	0.0223	67.8367	LPTTTQQSD	LPTTTCTQQSD	0.0000	100.0000	0.0133	85.2554	LPTTTQQSD	LPTTTCTQQSD	0.0000	68.0000	0.0453	32.8712	LPTTTQQSD	LPTTTCTQQSD	0.0000	96.0000	0.0250	81.7446	0.0000	0
166	PTTTCTQQSDG	Sequence	PTTTCTQQG	PTTTCTQQSDG	0.0000	97.8571	0.0177	78.9014	PTTTCTQQG	PTTTCTQQSDG	0.0000	100.0000	0.0056	96.3337	TTTCTQQSG	TTTCTQQSDG	0.0000	100.0000	0.0063	96.7596	PTCTQQSDG	PTTTCTQQSDG	0.0000	100.0000	0.0104	96.6167	0.0000	0
167	TTTCTQQSDGS	Sequence	TTTQQSDGS	TTTCTQQSDGS	0.0001	54.8387	0.0400	35.0054	TTTCTQQSS	TTTCTQQSDGS	0.0000	87.5000	0.0163	79.8487	TTTCTQQSS	TTTCTQQSDGS	0.0000	92.5000	0.0128	88.8902	TTTCTQQSS	TTTCTQQSDGS	0.0000	98.0000	0.0146	95.2636	0.0000	0
168	TTCTQQSDGSI	Sequence	TTQQSDGSI	TTCTQQSDGSI	0.0009	19.8519	0.0584	18.4048	TTCTQQSSI	TTCTQQSDGSI	0.0001	49.0000	0.0375	51.1761	TTQQSDGSI	TTCTQQSDGSI	0.0001	40.5714	0.0377	40.6723	TTCTQQSSI	TTCTQQSDGSI	0.0001	61.5909	0.0383	62.1499	0.0003	0
169	TCTQQSDGSIS	Sequence	TTQQSDGSI	TCTQQSDGSI	0.0001	67.0000	0.0283	54.5026	TQQSDGSIS	TCTQQSDGSIS	0.0000	76.6667	0.0141	83.8802	TQQSDGSIS	TCTQQSDGSIS	0.0000	78.3333	0.0198	71.9908	TQQSDGSIS	TCTQQSDGSIS	0.0000	90.0000	0.0224	85.6643	0.0000	0
170	CTQQSDGSISC	Sequence	CTQDGSISC	CTQQSDGSISC	0.0007	23.1400	0.0433	31.0478	CQSDGSISC	CTQQSDGSISC	0.0003	26.7105	0.0519	39.8589	CQSDGSISC	CTQQSDGSISC	0.0000	66.0000	0.0258	59.2669	CQSDGSISC	CTQQSDGSISC	0.0000	72.3077	0.0290	75.5364	0.0003	0
171	TQQSDGSISCT	Sequence	TSDGSISCT	TQQSDGSISCT	0.0030	9.8591	0.0575	18.8893	TQDGSISCT	TQQSDGSISCT	0.0001	42.3333	0.0308	58.3455	TQQSDGSIT	TQQSDGSISCT	0.0000	62.8571	0.0190	73.8211	TQQSSISCT	TQQSDGSISCT	0.0000	69.3750	0.0280	76.9814	0.0008	0
172	QQSDGSISCTT	Sequence	QSDGSISTT	QSDGSISCTT	0.0002	40.6923	0.0430	31.3428	QQSDGSITT	QQSDGSISCTT	0.0008	19.4272	0.0486	42.0765	QQSDGSIST	QQSDGSISCTT	0.0001	48.2500	0.0211	69.1055	QQSDGSIST	QQSDGSISCTT	0.0001	52.0732	0.0256	80.7281	0.0003	0
173	QSDGSISCTTP	Sequence	QSDGSITTP	QSDGSISCTTP	0.0033	9.1650	0.0489	25.2860	QSDGSITTP	QSDGSISCTTP	0.0001	47.0000	0.0211	71.7737	QSDGSITTP	QSDGSISCTTP	0.0000	61.4286	0.0139	86.1939	QSDGSITTP	QSDGSISCTTP	0.0000	72.3077	0.0189	90.7018	0.0009	0
174	SDGSISCTTPT	Sequence	SSISCTTPT	SDGSISCTTPT	0.0001	70.0000	0.0445	29.6831	SSISCTTPT	SDGSISCTTPT	0.0000	73.7500	0.0540	38.6099	SSISCTTPT	SDGSISCTTPT	0.0000	65.0000	0.0453	32.9440	SDGSITTPT	SDGSISCTTPT	0.0000	90.0000	0.0384	61.9208	0.0000	0
175	DGSISCTTPTV	Sequence	DGSISTPTV	DGSISCTTPTV	0.0001	56.2000	0.0432	31.1811	GSISTTPTV	GSISCTTPTV	0.0002	34.3571	0.1282	17.3120	DGSISTPTV	DGSISCTTPTV	0.0000	60.7143	0.0319	48.5651	DGSISTPTV	DGSISCTTPTV	0.0002	43.0000	0.0497	49.1296	0.0001	0
176	GSISCTTPTVT	Sequence	GSISTPTVT	GSISCTTPTVT	0.0001	56.4000	0.0344	43.2919	GSISTTPTV	GSISCTTPTV	0.0001	38.0000	0.0958	23.2074	GSISTPTVT	GSISCTTPTVT	0.0000	65.0000	0.0294	52.7073	GSISTPTVT	GSISCTTPTVT	0.0000	85.0000	0.0268	78.9581	0.0001	0
177	SISCTTPTVTP	Sequence	SISTPTVTP	SISCTTPTVTP	0.0002	46.0000	0.0269	57.4216	SISTPTVTP	SISCTTPTVTP	0.0010	17.9935	0.0885	25.0410	SISTPTVTP	SISCTTPTVTP	0.0001	35.3333	0.0291	53.1525	SISTPTVTP	SISCTTPTVTP	0.0001	61.8182	0.0222	86.0053	0.0003	0
178	ISCTTPTVTPL	Sequence	ITTPTVTPL	ISCTTPTVTPL	0.0005	28.7667	0.0513	23.3028	ITTPTVTPL	ISCTTPTVTPL	0.0010	17.6645	0.1242	17.9129	ITTPTVTPL	ISCTTPTVTPL	0.0008	16.8198	0.0790	15.9843	ISCTTPTVL	ISCTTPTVTPL	0.0002	43.1429	0.0533	45.7089	0.0006	0
179	SCTTPTVTPLQ	Sequence	STPTVTPLQ	SCTTPTVTPLQ	0.0010	18.3723	0.0363	40.3605	STTPTVTPL	SCTTPTVTPL	0.0001	46.0000	0.0505	40.8240	SCTTPTVTL	SCTTPTVTPL	0.0001	47.5000	0.0371	41.3685	SCTTPTVTL	SCTTPTVTPL	0.0001	62.2727	0.0291	75.2605	0.0003	0
180	CTTPTVTPLQP	Sequence	CTTPTPLQP	CTTPTVTPLQP	0.0006	25.1219	0.0434	30.8829	CTTPTPLQP	CTTPTVTPLQP	0.0001	51.0000	0.0499	41.2165	CPTVTPLQP	CTTPTVTPLQP	0.0001	39.2857	0.0382	40.1627	CTTPTPLQP	CTTPTVTPLQP	0.0000	69.3750	0.0268	78.8729	0.0002	0
181	TTPTVTPLQPP	Sequence	TTPTVTPLP	TTPTVTPLQPP	0.0004	29.4138	0.0275	56.2903	TTPTPLQPP	TTPTVTPLQPP	0.0001	37.2000	0.0344	54.3037	TPVTPLQPP	TPTVTPLQPP	0.0001	46.7500	0.0367	41.9103	TTPTVTPLP	TTPTVTPLQPP	0.0001	69.0625	0.0204	88.6684	0.0002	0
182	TPTVTPLQPPI	Sequence	TPTVTPLQI	TPTVTPLQPPI	0.0001	53.3871	0.0309	49.4981	TVTPLQPPI	TPTVTPLQPPI	0.0006	21.9737	0.0856	25.8558	TPTPLQPPI	TPTVTPLQPPI	0.0279	2.9891	0.2798	2.1558	TPTVTPLQI	TPTVTPLQPPI	0.0013	22.1769	0.0724	31.9864	0.0075	0
183	PTVTPLQPPIV	Sequence	PTVTPPPIV	PTVTPLQPPIV	0.0002	46.7500	0.0316	48.1111	TVTPLQPPV	TVTPLQPPIV	0.0001	40.8750	0.0698	31.1108	TVTPQPPIV	TVTPLQPPIV	0.0000	76.6667	0.0219	67.1184	TVTPQPPIV	TVTPLQPPIV	0.0000	75.0000	0.0227	85.1990	0.0001	0
184	TVTPLQPPIVA	Sequence	TVTPPPIVA	TVTPLQPPIVA	0.0005	27.5714	0.0299	51.3449	TVLQPPIVA	TVTPLQPPIVA	0.0095	6.8858	0.0795	27.7183	TPLQPPIVA	TVTPLQPPIVA	0.0900	1.5462	0.1483	6.3239	TPLQPPIVA	TVTPLQPPIVA	0.0040	13.1591	0.0427	56.6635	0.0260	1
185	VTPLQPPIVAT	Sequence	VTQPPIVAT	VTPLQPPIVAT	0.0007	22.2807	0.0276	56.0811	VLQPPIVAT	VTPLQPPIVAT	0.0588	2.6699	0.1762	12.1294	VPLQPPIVA	VTPLQPPIVA	0.0021	10.6987	0.0720	18.1491	VLQPPIVAT	VTPLQPPIVAT	0.0003	37.7692	0.0284	76.4667	0.0155	0
186	TPLQPPIVATV	Sequence	TPPPIVATV	TPLQPPIVATV	0.0006	24.8043	0.0237	64.5886	TQPPIVATV	TPLQPPIVATV	0.0270	4.1028	0.1680	12.8185	TPLQPPATV	TPLQPPIVATV	0.2665	0.7567	0.2474	2.7052	TPLQPPITV	TPLQPPIVATV	0.0142	6.4876	0.0746	30.8040	0.0771	1
187	PLQPPIVATVC	Sequence	PLQPPITVC	PLQPPIVATVC	0.0001	69.0000	0.0139	87.7021	PLQPPIVAC	PLQPPIVATVC	0.0017	14.6336	0.0873	25.3717	PPPIVATVC	PLQPPIVATVC	0.0000	58.8889	0.0221	66.6800	PLQPPIVAC	PLQPPIVATVC	0.0001	66.5625	0.0251	81.4640	0.0005	0
188	LQPPIVATVCT	Sequence	LQPPIVATT	LQPPIVATVCT	0.0001	67.3333	0.0167	81.2125	LQPPIVATT	LQPPIVATVCT	0.0010	17.8323	0.0981	22.6770	LPIVATVCT	LQPPIVATVCT	0.0002	32.5385	0.0670	20.0389	LQPPIVATT	LQPPIVATVCT	0.0001	56.2069	0.0415	58.1870	0.0003	0
189	QPPIVATVCTP	Sequence	QIVATVCTP	QPPIVATVCTP	0.0000	82.5000	0.0124	90.7216	QIVATVCTP	QPPIVATVCTP	0.0000	54.6667	0.0378	50.9100	QPPIVATTP	QPPIVATVCTP	0.0005	19.9706	0.0579	24.2928	QPPIVATVP	QPPIVATVCTP	0.0002	46.6923	0.0262	79.8155	0.0002	0
190	PPIVATVCTPT	Sequence	PIVATVCTP	PPIVATVCTP	0.0000	98.5714	0.0142	87.0013	PVATVCTPT	PPIVATVCTPT	0.0000	90.0000	0.0391	49.6215	PPIVATTPT	PPIVATVCTPT	0.0000	53.8462	0.0583	24.0824	PPIVATTPT	PPIVATVCTPT	0.0000	85.7143	0.0295	74.7411	0.0000	0
191	PIVATVCTPTP	Sequence	PIVATVCTP	PIVATVCTPTP	0.0000	89.2857	0.0132	89.0456	PIVATVPTP	PIVATVCTPTP	0.0000	66.6667	0.0374	51.2700	PIVATTPTP	PIVATVCTPTP	0.0000	92.5000	0.0126	89.3341	PIVATTPTP	PIVATVCTPTP	0.0000	98.0000	0.0160	94.3131	0.0000	0
192	IVATVCTPTPT	Sequence	IVATTPTPT	IVATVCTPTPT	0.0000	77.7273	0.0329	45.7827	IVATVPTPT	IVATVCTPTPT	0.0001	36.9167	0.1017	21.8991	IVATTPTPT	IVATVCTPTPT	0.0000	53.4615	0.0428	35.1973	IVATVPTPT	IVATVCTPTPT	0.0000	85.7143	0.0337	68.2968	0.0001	0
193	VATVCTPTPTG	Sequence	VATTPTPTG	VATVCTPTPTG	0.0000	83.7500	0.0205	72.0416	VVCTPTPTG	VATVCTPTPTG	0.0000	64.3750	0.0240	67.3246	VATTPTPTG	VATVCTPTPTG	0.0000	72.5000	0.0217	67.7793	VATTPTPTG	VATVCTPTPTG	0.0000	89.2857	0.0229	84.9049	0.0000	0
194	ATVCTPTPTGG	Sequence	ATTPTPTGG	ATVCTPTPTGG	0.0001	53.2258	0.0276	56.0477	ATVPTPTGG	ATVCTPTPTGG	0.0000	65.8333	0.0249	65.9512	ATVPTPTGG	ATVCTPTPTGG	0.0000	83.3333	0.0216	67.8838	ATVPTPTGG	ATVCTPTPTGG	0.0000	92.0000	0.0193	90.1742	0.0000	0
195	TVCTPTPTGGT	Sequence	TTPTPTGGT	TVCTPTPTGGT	0.0003	38.9286	0.0226	67.0443	TVCTPTPTT	TVCTPTPTGGT	0.0003	28.1481	0.0390	49.7753	TVCTPTPTT	TVCTPTPTGGT	0.0000	57.2222	0.0207	69.9978	TVCTPTPTT	TVCTPTPTGGT	0.0000	77.0000	0.0174	92.5821	0.0002	0
196	VCTPTPTGGTV	Sequence	VCTPTPTTV	VCTPTPTGGTV	0.0004	30.5714	0.0470	27.1122	VCTPTPTTV	VCTPTPTGGTV	0.0010	17.7613	0.0524	39.5506	VPTPTGGTV	VCTPTPTGGTV	0.1469	1.1250	0.3020	1.8304	VPTPTGGTV	VCTPTPTGGTV	0.0008	27.3521	0.0417	57.8510	0.0373	1
197	CTPTPTGGTVC	Sequence	CTPTPGTVC	CTPTPTGGTVC	0.0003	39.2308	0.0426	31.8109	CTPTPGTVC	CTPTPTGGTVC	0.0001	45.5000	0.0415	47.5267	TPTPTGTVC	TPTPTGGTVC	0.0006	18.7532	0.0899	13.3326	TPTPGGTVC	TPTPTGGTVC	0.0001	65.0000	0.0327	69.7375	0.0003	0
198	TPTPTGGTVCT	Sequence	TPTPGTVCT	TPTPTGGTVCT	0.0001	67.6667	0.0140	87.4957	TPTPTTVCT	TPTPTGGTVCT	0.0000	70.0000	0.0122	87.2972	TPTPTGGTT	TPTPTGGTVCT	0.0100	5.1172	0.1410	6.8208	TPTPGTVCT	TPTPTGGTVCT	0.0003	39.7619	0.0300	73.8764	0.0026	0
199	PTPTGGTVCTT	Sequence	PTPTGGTTT	PTPTGGTVCTT	0.0001	69.6667	0.0206	71.9666	PTPGTVCTT	PTPTGGTVCTT	0.0000	66.6667	0.0196	74.2648	TPTGGTVTT	TPTGGTVCTT	0.0001	35.5556	0.0453	32.9440	TPTGGTVTT	TPTGGTVCTT	0.0000	79.0000	0.0183	91.4186	0.0001	0
200	TPTGGTVCTTA	Sequence	TPTGGTVTA	TPTGGTVCTTA	0.0001	52.0968	0.0218	68.9219	TPTGGTVTA	TPTGGTVCTTA	0.0001	44.8000	0.0258	64.6989	TPTGGTTTA	TPTGGTVCTTA	0.0481	2.2776	0.2091	3.6200	TPTGGTVTA	TPTGGTVCTTA	0.0009	25.7416	0.0562	43.1887	0.0123	0
201	PTGGTVCTTAQ	Sequence	PTGGTTTAQ	PTGGTVCTTAQ	0.0001	66.6667	0.0192	75.3223	PTGGTVTAQ	PTGGTVCTTAQ	0.0000	95.0000	0.0099	91.3663	PTGGTTTAQ	PTGGTVCTTAQ	0.0000	95.0000	0.0076	96.1255	PTGGTTTAQ	PTGGTVCTTAQ	0.0000	98.0000	0.0105	96.6089	0.0000	0
202	TGGTVCTTAQQ	Sequence	TTVCTTAQQ	TGGTVCTTAQQ	0.0001	62.6190	0.0251	61.3088	TTVCTTAQQ	TGGTVCTTAQQ	0.0000	90.0000	0.0166	79.3243	TTVCTTAQQ	TGGTVCTTAQQ	0.0000	92.5000	0.0142	85.6729	TGGTVTAQQ	TGGTVCTTAQQ	0.0000	95.0000	0.0164	93.8365	0.0000	0
203	GGTVCTTAQQN	Sequence	GVCTTAQQN	GGTVCTTAQQN	0.0000	94.2857	0.0154	84.4101	GVCTTAQQN	GGTVCTTAQQN	0.0000	95.0000	0.0110	89.4659	GVCTTAQQN	GGTVCTTAQQN	0.0000	100.0000	0.0069	96.4906	GVCTTAQQN	GGTVCTTAQQN	0.0000	99.0000	0.0106	96.5704	0.0000	0
204	GTVCTTAQQNP	Sequence	GTTTAQQNP	GTVCTTAQQNP	0.0001	64.2857	0.0210	70.8176	GTVTAQQNP	GTVCTTAQQNP	0.0000	64.3750	0.0265	63.7353	GTVTAQQNP	GTVCTTAQQNP	0.0000	92.5000	0.0112	92.1677	GTTTAQQNP	GTVCTTAQQNP	0.0000	93.0000	0.0124	95.9988	0.0000	0
205	TVCTTAQQNPN	Sequence	TTTAQQNPN	TVCTTAQQNPN	0.0000	78.1818	0.0259	59.6529	TVCTTAQQP	TVCTTAQQNP	0.0000	87.5000	0.0163	79.8160	TVTAQQNPN	TVCTTAQQNPN	0.0000	92.5000	0.0138	86.3995	TVCTTAQQN	TVCTTAQQNPN	0.0000	98.0000	0.0159	94.3641	0.0000	0
206	VCTTAQQNPNP	Sequence	VTAQQNPNP	VCTTAQQNPNP	0.0001	53.5484	0.0164	82.0037	VTAQQNPNP	VCTTAQQNPNP	0.0000	66.6667	0.0132	85.5770	VTAQQNPNP	VCTTAQQNPNP	0.0000	90.0000	0.0085	95.6305	VTAQQNPNP	VCTTAQQNPNP	0.0000	94.0000	0.0111	96.4208	0.0000	0
207	CTTAQQNPNPG	Sequence	CTQQNPNPG	CTTAQQNPNPG	0.0000	81.8750	0.0355	41.5827	CTQQNPNPG	CTTAQQNPNPG	0.0000	100.0000	0.0152	81.8518	CAQQNPNPG	CTTAQQNPNPG	0.0000	92.5000	0.0235	63.7860	CAQQNPNPG	CTTAQQNPNPG	0.0000	95.0000	0.0321	70.6843	0.0000	0
208	TTAQQNPNPGA	Sequence	TTANPNPGA	TTAQQNPNPGA	0.0014	15.3691	0.0368	39.5906	TQQNPNPGA	TTAQQNPNPGA	0.0009	18.4113	0.0440	45.4396	TTAQPNPGA	TTAQQNPNPGA	0.0001	36.2222	0.0316	48.9601	TTAQPNPGA	TTAQQNPNPGA	0.0001	55.6897	0.0325	70.0694	0.0006	0
209	TAQQNPNPGAA	Sequence	TANPNPGAA	TAQQNPNPGAA	0.0005	27.6000	0.0264	58.4212	TQNPNPGAA	TAQQNPNPGAA	0.0004	25.6341	0.0281	61.6418	TANPNPGAA	TAQQNPNPGAA	0.0006	18.4026	0.0581	24.2206	TAQQNPNAA	TAQQNPNPGAA	0.0005	32.4750	0.0536	45.4702	0.0005	0
210	AQQNPNPGAAS	Sequence	AQQNPGAAS	AQQNPNPGAAS	0.0001	62.8571	0.0130	89.5808	AQQNPNPAS	AQQNPNPGAAS	0.0003	28.8889	0.0320	56.9714	AQQNPGAAS	AQQNPNPGAAS	0.0001	42.4000	0.0292	53.0058	AQQNPGAAS	AQQNPNPGAAS	0.0000	71.9231	0.0258	80.5083	0.0001	0
211	QQNPNPGAASQ	Sequence	QQNPNPASQ	QQNPNPGAASQ	0.0003	36.1250	0.0123	90.8708	QQNPNPASQ	QQNPNPGAASQ	0.0001	48.6000	0.0136	84.8671	QPNPGAASQ	QQNPNPGAASQ	0.0059	6.5772	0.0578	24.3849	QPNPGAASQ	QQNPNPGAASQ	0.0002	42.7647	0.0224	85.6877	0.0016	0
212	QNPNPGAASQQ	Sequence	QNPNPGSQQ	QNPNPGAASQQ	0.0001	50.3226	0.0085	95.7723	QNPNPGAQQ	QNPNPGAASQQ	0.0000	90.0000	0.0050	96.7026	QPNPGAASQ	QNPNPGAASQ	0.0001	40.4286	0.0204	70.5092	QNPNPGAAQ	QNPNPGAASQQ	0.0000	80.7143	0.0129	95.8158	0.0001	0
213	NPNPGAASQQN	Sequence	NPNPGSQQN	NPNPGAASQQN	0.0000	75.4545	0.0075	96.2685	NPNPGAASN	NPNPGAASQQN	0.0000	95.0000	0.0044	97.1527	NPNPGAASN	NPNPGAASQQN	0.0004	21.9796	0.0446	33.5495	NPNPGSQQN	NPNPGAASQQN	0.0001	64.0909	0.0195	90.0075	0.0001	0
214	PNPGAASQQNL	Sequence	PNPGAASQL	PNPGAASQQNL	0.0001	60.4762	0.0141	87.2077	PNPGSQQNL	PNPGAASQQNL	0.0000	71.2500	0.0126	86.6006	NPAASQQNL	NPGAASQQNL	0.0016	12.2206	0.0755	16.9806	NPAASQQNL	NPGAASQQNL	0.0003	40.3500	0.0375	63.0588	0.0005	0
215	NPGAASQQNLD	Sequence	NAASQQNLD	NPGAASQQNLD	0.0000	78.1818	0.0158	83.4129	NPAASQQNL	NPGAASQQNL	0.0000	85.0000	0.0099	91.2479	NPAASQQNL	NPGAASQQNL	0.0013	13.6226	0.0653	20.7319	NPAASQQNL	NPGAASQQNL	0.0002	44.2143	0.0334	68.7424	0.0004	0
216	PGAASQQNLDD	Sequence	GAASQQNLD	GAASQQNLDD	0.0000	99.2857	0.0074	96.3473	PGAASQQND	PGAASQQNLDD	0.0000	100.0000	0.0041	97.3201	PGAASQQNL	PGAASQQNL	0.0000	100.0000	0.0033	98.3028	PGAASQQNL	PGAASQQNL	0.0000	99.0000	0.0067	97.8415	0.0000	0
217	GAASQQNLDDM	Sequence	GAASQQNLM	GAASQQNLDDM	0.0013	15.7181	0.0428	31.5558	GAASQQNLM	GAASQQNLDDM	0.0001	43.2857	0.0253	65.4043	GAASQQNLM	GAASQQNLDDM	0.0003	26.5769	0.0379	40.4881	GAASQQNLM	GAASQQNLDDM	0.0002	48.3000	0.0350	66.4047	0.0005	0
218	AASQQNLDDMT	Sequence	AASQQNLMT	AASQQNLDDMT	0.0001	58.0000	0.0240	63.8178	AASQQNLMT	AASQQNLDDMT	0.0000	61.8750	0.0181	76.8019	AASQQNLMT	AASQQNLDDMT	0.0000	73.7500	0.0165	79.6609	AASQQNLMT	AASQQNLDDMT	0.0000	83.5714	0.0208	87.9968	0.0000	0
219	ASQQNLDDMTL	Sequence	ASQQNDMTL	ASQQNLDDMTL	0.0024	11.0539	0.0506	23.8539	AQNLDDMTL	ASQQNLDDMTL	0.0042	9.8903	0.0912	24.3468	ASQQNLMTL	ASQQNLDDMTL	0.0006	19.1618	0.0501	29.0896	ASQQNLMTL	ASQQNLDDMTL	0.0014	21.4069	0.0677	34.8424	0.0022	0
220	SQQNLDDMTLK	Sequence	SQQDDMTLK	SQQNLDDMTLK	0.0011	17.4486	0.0401	34.9331	SQLDDMTLK	SQQNLDDMTLK	0.0009	18.9677	0.0670	32.2689	SQQDDMTLK	SQQNLDDMTLK	0.0000	55.0000	0.0233	64.1758	SQQNLDMTL	SQQNLDDMTL	0.0001	53.5366	0.0423	57.1335	0.0005	0
221	QQNLDDMTLKD	Sequence	QLDDMTLKD	QQNLDDMTLKD	0.0003	38.0000	0.0327	46.0996	QQLDDMTLK	QQNLDDMTLK	0.0001	45.8333	0.0265	63.7536	QQNLDDMTL	QQNLDDMTL	0.0000	80.0000	0.0107	93.1725	QQNLDDMTL	QQNLDDMTL	0.0000	72.6923	0.0194	90.0373	0.0001	0
222	QNLDDMTLKDL	Sequence	NLDDMTLKL	NLDDMTLKDL	0.0014	15.0940	0.0713	12.6761	NLDDMTLKL	NLDDMTLKDL	0.0022	13.0912	0.1008	22.0760	NLDDMTLKL	NLDDMTLKDL	0.0001	48.2500	0.0217	67.5879	QNLDDMTLL	QNLDDMTLKDL	0.0003	40.1500	0.0444	54.7104	0.0010	0
223	NLDDMTLKDLM	Sequence	NLDDMTLLM	NLDDMTLKDLM	0.0839	1.4398	0.2721	0.9165	NLDDMTLLM	NLDDMTLKDLM	0.0362	3.4985	0.2573	7.2988	NLDDMTLKM	NLDDMTLKDLM	0.0005	20.2857	0.0475	31.0679	NLDDMTLKM	NLDDMTLKDLM	0.0041	12.9041	0.1366	11.9384	0.0312	1
224	LDDMTLKDLMS	Sequence	LDDMTLLMS	LDDMTLKDLMS	0.0001	50.9677	0.0466	27.4729	LMTLKDLMS	LDDMTLKDLMS	0.0000	68.3333	0.0499	41.2325	LMTLKDLMS	LDDMTLKDLMS	0.0000	95.0000	0.0148	84.1747	LMTLKDLMS	LDDMTLKDLMS	0.0000	82.1429	0.0458	53.2293	0.0000	0
225	DDMTLKDLMSS	Sequence	DTLKDLMSS	DDMTLKDLMSS	0.0001	53.3871	0.0284	54.3610	DTLKDLMSS	DDMTLKDLMSS	0.0000	60.0000	0.0335	55.1631	DTLKDLMSS	DDMTLKDLMSS	0.0000	83.3333	0.0148	84.1060	DTLKDLMSS	DDMTLKDLMSS	0.0000	71.1538	0.0478	51.0323	0.0001	0
226	DMTLKDLMSSV	Sequence	DLKDLMSSV	DMTLKDLMSSV	0.0002	44.7000	0.0501	24.2496	DLKDLMSSV	DMTLKDLMSSV	0.0021	13.3458	0.2456	7.8417	DLKDLMSSV	DMTLKDLMSSV	0.0001	38.0000	0.0488	30.0538	DMKDLMSSV	DMTLKDLMSSV	0.0142	6.4706	0.1983	5.6220	0.0042	0
227	MTLKDLMSSVE	Sequence	MTDLMSSVE	MTLKDLMSSVE	0.0020	12.4487	0.1339	3.7787	MLKDLMSSV	MTLKDLMSSV	0.0011	17.0903	0.2182	9.2444	MTDLMSSVE	MTLKDLMSSVE	0.0000	59.4444	0.0471	31.4080	MLKDLMSSV	MTLKDLMSSV	0.0002	47.7273	0.0987	20.6706	0.0008	0
228	TLKDLMSSVEK	Sequence	TLKDSSVEK	TLKDLMSSVEK	0.0009	19.7531	0.0362	40.4118	TLKDLSVEK	TLKDLMSSVEK	0.0013	16.2650	0.0786	28.0104	TLKDSSVEK	TLKDLMSSVEK	0.0001	37.6250	0.0262	58.3735	TLKDLSVEK	TLKDLMSSVEK	0.0003	37.7692	0.0515	47.3792	0.0007	0
229	LKDLMSSVEKD	Sequence	LKDLSSVEK	LKDLMSSVEK	0.0000	83.7500	0.0156	83.9677	LLMSSVEKD	LKDLMSSVEKD	0.0000	63.1250	0.0473	42.9872	LKDLSSVEK	LKDLMSSVEK	0.0000	95.0000	0.0108	92.9747	LKDLSSVEK	LKDLMSSVEK	0.0000	97.0000	0.0200	89.1513	0.0000	0
230	KDLMSSVEKDM	Sequence	KDLMSSVEM	KDLMSSVEKDM	0.0003	38.1429	0.0284	54.3787	KMSSVEKDM	KDLMSSVEKDM	0.0002	32.6111	0.0588	36.0144	KDLMSSVEM	KDLMSSVEKDM	0.0000	49.6667	0.0276	55.8688	DLMSSVEKM	DLMSSVEKDM	0.0002	43.7143	0.0497	49.0887	0.0002	0
231	DLMSSVEKDMR	Sequence	DSSVEKDMR	DLMSSVEKDMR	0.0003	34.2222	0.0294	52.3280	DLMSSVEKM	DLMSSVEKDM	0.0001	40.5000	0.0379	50.7893	DLMSSVEKR	DLMSSVEKDMR	0.0000	62.1429	0.0157	81.8186	DLMSSVEKM	DLMSSVEKDM	0.0002	47.3636	0.0415	58.1906	0.0002	0
232	LMSSVEKDMRQ	Sequence	LSVEKDMRQ	LMSSVEKDMRQ	0.0002	47.2222	0.0355	41.5265	LMVEKDMRQ	LMSSVEKDMRQ	0.0001	36.7500	0.0574	36.7811	LMSEKDMRQ	LMSSVEKDMRQ	0.0000	90.0000	0.0134	87.3481	LMSEKDMRQ	LMSSVEKDMRQ	0.0000	78.5000	0.0309	72.5478	0.0001	0
233	MSSVEKDMRQL	Sequence	MSEKDMRQL	MSSVEKDMRQL	0.0018	13.2523	0.0584	18.3704	MVEKDMRQL	MSSVEKDMRQL	0.0002	30.6818	0.0403	48.5501	MVEKDMRQL	MSSVEKDMRQL	0.0005	19.8971	0.0554	25.7020	MSSVEKRQL	MSSVEKDMRQL	0.0009	26.0125	0.0634	37.7326	0.0009	0
234	SSVEKDMRQLQ	Sequence	SSVEKDMLQ	SSVEKDMRQLQ	0.0007	22.4737	0.0299	51.3940	SSVEKDMQL	SSVEKDMRQL	0.0001	41.0000	0.0229	68.9061	SEKDMRQLQ	SSVEKDMRQLQ	0.0001	46.5000	0.0236	63.4998	SSVEKMRQL	SSVEKDMRQL	0.0003	39.9048	0.0376	62.9799	0.0003	0
235	SVEKDMRQLQA	Sequence	SVDMRQLQA	SVEKDMRQLQA	0.0053	6.9765	0.0779	10.6984	SVDMRQLQA	SVEKDMRQLQA	0.0011	17.0581	0.0436	45.7930	SVEKRQLQA	SVEKDMRQLQA	0.0001	34.8182	0.0310	49.8943	SVEKRQLQA	SVEKDMRQLQA	0.0009	25.8202	0.0625	38.3821	0.0019	0
236	VEKDMRQLQAE	Sequence	VEDMRQLQA	VEKDMRQLQA	0.0001	69.0000	0.0143	86.8100	VEKDQLQAE	VEKDMRQLQAE	0.0000	80.0000	0.0101	90.9142	VEKDMRQAE	VEKDMRQLQAE	0.0000	72.5000	0.0133	87.7897	VEKDMLQAE	VEKDMRQLQAE	0.0001	51.4634	0.0376	63.0321	0.0001	0
237	EKDMRQLQAET	Sequence	EKDMRQLQT	EKDMRQLQAET	0.0001	68.6667	0.0161	82.7411	EMRQLQAET	EKDMRQLQAET	0.0000	70.0000	0.0214	71.2618	EMRQLQAET	EKDMRQLQAET	0.0000	72.5000	0.0242	62.3000	EMRQLQAET	EKDMRQLQAET	0.0002	42.5882	0.0595	40.5992	0.0001	0
238	KDMRQLQAETN	Sequence	KDMRQLQTN	KDMRQLQAETN	0.0000	87.8571	0.0152	84.9228	KMRQLQAET	KDMRQLQAET	0.0000	90.0000	0.0147	82.8004	KMRQLQAET	KDMRQLQAET	0.0000	95.0000	0.0140	86.1519	DMRQLQATN	DMRQLQAETN	0.0000	94.0000	0.0288	75.7194	0.0000	0
239	DMRQLQAETND	Sequence	DMRQAETND	DMRQLQAETND	0.0000	97.1429	0.0096	95.2473	DMLQAETND	DMRQLQAETND	0.0000	95.0000	0.0116	88.3637	DMRQLQAED	DMRQLQAETND	0.0000	95.0000	0.0114	91.7029	DMRQLQTND	DMRQLQAETND	0.0000	86.4286	0.0341	67.7675	0.0000	0
240	MRQLQAETNDL	Sequence	MLQAETNDL	MRQLQAETNDL	0.0002	43.4545	0.0342	43.6795	MLQAETNDL	MRQLQAETNDL	0.0036	10.5941	0.1651	13.0701	MRQLQAETL	MRQLQAETNDL	0.0003	25.3000	0.0530	27.1366	MRQLQAETL	MRQLQAETNDL	0.0022	17.3529	0.1405	11.3370	0.0016	0
241	RQLQAETNDLV	Sequence	RQAETNDLV	RQLQAETNDLV	0.0003	33.5238	0.0423	32.1649	RQLETNDLV	RQLQAETNDLV	0.0234	4.4065	0.2377	8.2293	RQLQAETNV	RQLQAETNDLV	0.0001	41.2000	0.0337	45.9014	RQLQAETNV	RQLQAETNDLV	0.0001	51.4634	0.0437	55.4628	0.0060	0
242	QLQAETNDLVT	Sequence	QLQAETLVT	QLQAETNDLVT	0.0002	41.5000	0.0367	39.7310	QLQAETLVT	QLQAETNDLVT	0.0008	19.2913	0.1179	18.9292	QLQAETNVT	QLQAETNDLVT	0.0000	71.2500	0.0197	72.1950	QLQTNDLVT	QLQAETNDLVT	0.0000	73.8462	0.0300	74.0059	0.0003	0
243	LQAETNDLVTN	Sequence	LQAETNVTN	LQAETNDLVTN	0.0000	76.8182	0.0202	72.8544	LQAETLVTN	LQAETNDLVTN	0.0000	55.4545	0.0500	41.1339	LQAETNVTN	LQAETNDLVTN	0.0000	85.0000	0.0156	82.0071	LQAEDLVTN	LQAETNDLVTN	0.0000	91.0000	0.0217	86.7252	0.0000	0
244	QAETNDLVTNV	Sequence	QTNDLVTNV	QAETNDLVTNV	0.0018	13.0963	0.0564	19.5820	QTNDLVTNV	QAETNDLVTNV	0.0038	10.4022	0.0831	26.5914	QANDLVTNV	QAETNDLVTNV	0.0001	34.7273	0.0277	55.6238	QANDLVTNV	QAETNDLVTNV	0.0002	44.6429	0.0321	70.6366	0.0015	0
245	AETNDLVTNVY	Sequence	ETDLVTNVY	ETNDLVTNVY	0.4368	0.3556	0.4277	0.2782	ATNDLVTNV	AETNDLVTNV	0.0002	31.3500	0.0424	46.7743	AEDLVTNVY	AETNDLVTNVY	0.0002	30.4118	0.0198	71.8578	AEDLVTNVY	AETNDLVTNVY	0.0003	41.6667	0.0230	84.7911	0.1094	1
246	ETNDLVTNVYD	Sequence	ETDLVTNVY	ETNDLVTNVY	0.2571	0.6177	0.3158	0.6525	ETNDLVTNV	ETNDLVTNV	0.0000	66.6667	0.0205	72.7926	ETNDLTNVY	ETNDLVTNVY	0.0000	67.0000	0.0118	91.0601	ETDLVTNVY	ETNDLVTNVY	0.0000	71.1538	0.0177	92.1553	0.0643	1
247	TNDLVTNVYDA	Sequence	TNDLVTNVY	TNDLVTNVY	0.0014	15.3221	0.0635	15.7656	TLVTNVYDA	TNDLVTNVYDA	0.0006	21.1316	0.1504	14.5441	TNDLVTNVA	TNDLVTNVYDA	0.0000	66.0000	0.0199	71.7821	TNDLVTNVA	TNDLVTNVYDA	0.0001	66.5625	0.0381	62.3791	0.0005	0
248	NDLVTNVYDAR	Sequence	NDLVTNVYR	NDLVTNVYDAR	0.0001	58.0000	0.0232	65.5926	NVTNVYDAR	NDLVTNVYDAR	0.0000	75.0000	0.0360	52.6736	NDLVTNVAR	NDLVTNVYDAR	0.0000	70.0000	0.0156	82.0326	NDLNVYDAR	NDLVTNVYDAR	0.0000	80.7143	0.0258	80.3898	0.0000	0
249	DLVTNVYDARE	Sequence	DTNVYDARE	DLVTNVYDARE	0.0000	73.8462	0.0218	69.0100	DLVTNVARE	DLVTNVYDARE	0.0000	69.1667	0.0238	67.6724	DLVTNDARE	DLVTNVYDARE	0.0000	92.5000	0.0101	94.3038	DLVTNVARE	DLVTNVYDARE	0.0000	80.0000	0.0226	85.3556	0.0000	0
250	LVTNVYDAREY	Sequence	LVTNVYDEY	LVTNVYDAREY	0.0326	2.5685	0.2026	1.6509	LVTNDAREY	LVTNVYDAREY	0.0000	56.3636	0.0322	56.7437	LVTNDAREY	LVTNVYDAREY	0.0000	54.2308	0.0231	64.5493	LVTNVYREY	LVTNVYDAREY	0.0000	79.5000	0.0222	85.9848	0.0082	0
251	VTNVYDAREYT	Sequence	VTNYDAREY	VTNVYDAREY	0.0046	7.5864	0.1191	4.7841	VVYDAREYT	VTNVYDAREYT	0.0004	24.5625	0.0598	35.5185	VVYDAREYT	VTNVYDAREYT	0.0000	53.8462	0.0241	62.6594	VVYDAREYT	VTNVYDAREYT	0.0000	76.5000	0.0247	82.1094	0.0013	0
252	TNVYDAREYTR	Sequence	TNDAREYTR	TNVYDAREYTR	0.0008	22.0877	0.0338	44.2842	NVYDREYTR	NVYDAREYTR	0.0000	51.3333	0.0269	63.2757	TNDAREYTR	TNVYDAREYTR	0.0000	50.0000	0.0183	75.4336	TYDAREYTR	TNVYDAREYTR	0.0002	45.6923	0.0312	72.0330	0.0003	0
253	NVYDAREYTRR	Sequence	NVYDAREYR	NVYDAREYTRR	0.0005	27.2571	0.0264	58.5926	NVYDEYTRR	NVYDAREYTRR	0.0003	26.7632	0.0358	52.8546	NVYDARTRR	NVYDAREYTRR	0.0001	37.8750	0.0226	65.7610	NVYDARTRR	NVYDAREYTRR	0.0001	51.3415	0.0276	77.6419	0.0003	0
254	VYDAREYTRRA	Sequence	VYDEYTRRA	VYDAREYTRRA	0.0005	28.0667	0.0341	43.8406	VYDEYTRRA	VYDAREYTRRA	0.0001	41.1429	0.0304	58.8254	VYDARTRRA	VYDAREYTRRA	0.0001	36.1111	0.0441	33.9322	VYDAREYTA	VYDAREYTRRA	0.0008	26.6500	0.0696	33.7058	0.0004	0
255	YDAREYTRRAI	Sequence	YDAREYTRI	YDAREYTRRAI	0.0003	39.4615	0.0409	33.8611	YDAREYTAI	YDAREYTRRAI	0.0001	45.3333	0.0336	55.0505	YREYTRRAI	YDAREYTRRAI	0.0002	28.6500	0.0856	14.2833	DAREYRRAI	DAREYTRRAI	0.0008	26.7125	0.1338	12.4247	0.0003	0
256	DAREYTRRAID	Sequence	DAREYTRRI	DAREYTRRAI	0.0000	91.4286	0.0132	89.0520	DAREYTRAI	DAREYTRRAI	0.0000	100.0000	0.0077	94.9852	DARETRRAI	DAREYTRRAI	0.0000	52.3077	0.0410	37.0305	DAREYRRAI	DAREYTRRAI	0.0005	33.7568	0.0950	21.8918	0.0001	0
257	AREYTRRAIDQ	Sequence	AREYTAIDQ	AREYTRRAIDQ	0.0000	93.5714	0.0092	95.4238	AREYTRRAQ	AREYTRRAIDQ	0.0000	100.0000	0.0070	95.3990	AREYTRRAI	AREYTRRAI	0.0000	69.0000	0.0215	68.0797	AREYTRRAQ	AREYTRRAIDQ	0.0000	85.7143	0.0319	71.0342	0.0000	0
258	REYTRRAIDQI	Sequence	REYTAIDQI	REYTRRAIDQI	0.0003	37.3333	0.0373	38.8397	REYTRIDQI	REYTRRAIDQI	0.0002	31.7000	0.0440	45.4577	RTRRAIDQI	REYTRRAIDQI	0.0008	16.3694	0.0945	12.4449	REYTRRAQI	REYTRRAIDQI	0.0013	22.2385	0.1253	13.9934	0.0007	0
259	EYTRRAIDQIL	Sequence	EYTAIDQIL	EYTRRAIDQIL	0.0001	60.4762	0.0334	44.9332	EYTAIDQIL	EYTRRAIDQIL	0.0000	62.5000	0.0304	58.8571	EYRAIDQIL	EYTRRAIDQIL	0.0005	20.6250	0.0690	19.2508	EYTRRAQIL	EYTRRAIDQIL	0.0080	9.0462	0.1311	12.8920	0.0021	0
260	YTRRAIDQILQ	Sequence	YTAIDQILQ	YTRRAIDQILQ	0.0018	13.0321	0.0630	15.9652	YTAIDQILQ	YTRRAIDQILQ	0.0000	62.5000	0.0310	58.1319	YRRAIDQIL	YTRRAIDQIL	0.0001	45.7500	0.0597	23.3626	YRRAIDQIL	YTRRAIDQIL	0.0001	51.7073	0.0817	27.2823	0.0005	0
261	TRRAIDQILQL	Sequence	TAIDQILQL	TRRAIDQILQL	0.0015	14.8703	0.0284	54.3099	TAIDQILQL	TRRAIDQILQL	0.0139	5.7552	0.0794	27.7403	TAIDQILQL	TRRAIDQILQL	0.0021	10.8188	0.0667	20.1388	TRRDQILQL	TRRAIDQILQL	0.0120	7.2082	0.1337	12.4467	0.0074	0
262	RRAIDQILQLV	Sequence	RIDQILQLV	RRAIDQILQLV	0.0015	14.7459	0.0696	13.2486	RIDQILQLV	RRAIDQILQLV	0.0254	4.2391	0.2073	9.8774	RAIDQILQL	RRAIDQILQL	0.0002	28.0500	0.0457	32.5376	RRIDQILQL	RRAIDQILQL	0.0007	29.2727	0.0615	39.0658	0.0069	0
263	RAIDQILQLVK	Sequence	RAIDQILQK	RAIDQILQLVK	0.0018	13.3532	0.0551	20.4605	RAIDQILQV	RAIDQILQLV	0.0034	10.8954	0.1186	18.8208	RAIDQQLVK	RAIDQILQLVK	0.0002	31.4000	0.0371	41.3564	RAIDQILQL	RAIDQILQL	0.0003	41.9444	0.0350	66.4176	0.0014	0
264	AIDQILQLVKG	Sequence	AIDQIQLVK	AIDQILQLVK	0.0005	27.9143	0.0398	35.2690	AIDQILQLV	AIDQILQLV	0.0002	34.7857	0.0539	38.6882	AIDQILQKG	AIDQILQLVKG	0.0000	81.6667	0.0108	93.0043	AQILQLVKG	AIDQILQLVKG	0.0000	86.4286	0.0199	89.3181	0.0002	0
265	IDQILQLVKGF	Sequence	IDQILQLGF	IDQILQLVKGF	0.0004	32.9545	0.0357	41.3050	IILQLVKGF	IDQILQLVKGF	0.0000	56.8182	0.0308	58.3771	IILQLVKGF	IDQILQLVKGF	0.0000	60.0000	0.0194	72.9404	DQILQLVKF	DQILQLVKGF	0.0003	39.5238	0.0443	54.7987	0.0002	0
266	DQILQLVKGFE	Sequence	DQILQLVKF	DQILQLVKGF	0.0000	75.9091	0.0170	80.6507	DQILQLVKE	DQILQLVKGFE	0.0000	76.6667	0.0197	74.1017	DQILQLVKF	DQILQLVKGF	0.0000	85.0000	0.0109	92.7195	DQILQLVKF	DQILQLVKGF	0.0002	42.7059	0.0355	65.7240	0.0001	0
267	QILQLVKGFER	Sequence	QILQKGFER	QILQLVKGFER	0.0002	44.6000	0.0205	72.2254	QILQKGFER	QILQLVKGFER	0.0001	46.4000	0.0356	53.1157	QILQKGFER	QILQLVKGFER	0.0000	58.8889	0.0150	83.5430	QILQKGFER	QILQLVKGFER	0.0001	53.4146	0.0344	67.3219	0.0001	0
268	ILQLVKGFERF	Sequence	ILQKGFERF	ILQLVKGFERF	0.0008	20.5775	0.0383	37.3029	ILVKGFERF	ILQLVKGFERF	0.0009	18.5565	0.0771	28.5012	ILQKGFERF	ILQLVKGFERF	0.0001	49.3333	0.0265	57.7667	ILQLVKERF	ILQLVKGFERF	0.0010	24.5745	0.0840	26.2223	0.0007	0
269	LQLVKGFERFQ	Sequence	LQLKGFERF	LQLVKGFERF	0.0000	73.4615	0.0197	74.1292	LQLGFERFQ	LQLVKGFERFQ	0.0000	60.6250	0.0386	50.0564	LVKGFERFQ	LQLVKGFERFQ	0.0000	85.0000	0.0149	83.9277	LQLVKFERF	LQLVKGFERF	0.0001	53.9024	0.0592	40.7803	0.0000	0
270	QLVKGFERFQK	Sequence	QLVKGFEQK	QLVKGFERFQK	0.0002	41.4167	0.0242	63.4765	QLVKGFEQK	QLVKGFERFQK	0.0003	28.4074	0.0411	47.8458	QLVKGRFQK	QLVKGFERFQK	0.0000	68.0000	0.0154	82.6770	QLVKGFERF	QLVKGFERF	0.0001	60.6818	0.0278	77.2961	0.0002	0
0	MDFFNKFSQG	Sequence	MDFNKFSQG	MDFFNKFSQG	0.0001	65.0000	0.0459	28.1509	MFFNKFSQG	MDFFNKFSQG	0.0000	76.6667	0.0564	37.3156	MFFNKFSQG	MDFFNKFSQG	0.0000	78.3333	0.0366	42.0209	MFFNKFSQG	MDFFNKFSQG	0.0003	37.6923	0.1723	7.6352	0.0001	0
1	DFFNKFSQGL	Sequence	DFFNKFSQL	DFFNKFSQGL	0.0003	35.3333	0.0402	34.7042	DFFNKFSQL	DFFNKFSQGL	0.0004	26.2632	0.0896	24.7528	DFFNKFSQL	DFFNKFSQGL	0.0006	19.4412	0.0471	31.4464	DFFNKFSQL	DFFNKFSQGL	0.1067	1.5308	0.2615	2.8760	0.0270	1
2	FFNKFSQGLA	Sequence	FFNKFSQLA	FFNKFSQGLA	0.0004	29.6552	0.0904	7.9923	FFNKFSQLA	FFNKFSQGLA	0.0002	32.7222	0.1208	18.4559	FFNKSQGLA	FFNKFSQGLA	0.0001	48.2500	0.0488	30.0953	FFNKFSQGL	FFNKFSQGL	0.0011	24.1277	0.1407	11.3053	0.0004	0
3	FNKFSQGLAE	Sequence	FNFSQGLAE	FNKFSQGLAE	0.0001	66.0000	0.0338	44.3048	FNFSQGLAE	FNKFSQGLAE	0.0000	64.3750	0.0310	58.1131	FNKSQGLAE	FNKFSQGLAE	0.0000	64.2857	0.0314	49.3028	FNKSQGLAE	FNKFSQGLAE	0.0003	41.5556	0.0906	23.5331	0.0001	0
4	NKFSQGLAES	Sequence	NFSQGLAES	NKFSQGLAES	0.0000	80.0000	0.0194	74.7339	NFSQGLAES	NKFSQGLAES	0.0000	71.2500	0.0271	62.9366	NKFSQGLAS	NKFSQGLAES	0.0000	65.0000	0.0287	53.8997	NKFSQGLAS	NKFSQGLAES	0.0001	67.1875	0.0481	50.7244	0.0000	0
5	KFSQGLAESS	Sequence	KSQGLAESS	KFSQGLAESS	0.0001	59.4000	0.0333	45.1961	KFSQGLASS	KFSQGLAESS	0.0000	54.3333	0.0402	48.6199	KFSQGLASS	KFSQGLAESS	0.0000	58.3333	0.0304	50.9400	KFSQGLASS	KFSQGLAESS	0.0000	78.5000	0.0301	73.7161	0.0000	0
6	FSQGLAESST	Sequence	FSQGLASST	FSQGLAESST	0.0004	31.9583	0.0612	16.8507	FQGLAESST	FSQGLAESST	0.0001	38.5000	0.0755	29.0657	FSQGLASST	FSQGLAESST	0.0001	49.0000	0.0521	27.7518	FSQGLASST	FSQGLAESST	0.0001	68.4375	0.0578	41.8703	0.0002	0
7	SQGLAESSTP	Sequence	SQLAESSTP	SQGLAESSTP	0.0001	62.1429	0.0154	84.4007	SQLAESSTP	SQGLAESSTP	0.0002	31.9500	0.0438	45.6314	SQGLASSTP	SQGLAESSTP	0.0001	49.0000	0.0243	62.2168	SQLAESSTP	SQGLAESSTP	0.0001	61.5909	0.0322	70.5040	0.0001	0
8	QGLAESSTPK	Sequence	QLAESSTPK	QGLAESSTPK	0.0006	24.0870	0.0412	33.4458	QLAESSTPK	QGLAESSTPK	0.0005	23.6727	0.0563	37.3909	QLAESSTPK	QGLAESSTPK	0.0001	38.0000	0.0363	42.3739	QLAESSTPK	QGLAESSTPK	0.0001	64.5455	0.0336	68.4800	0.0003	0
9	GLAESSTPKS	Sequence	GAESSTPKS	GLAESSTPKS	0.0002	43.6364	0.0317	48.0893	GLAESTPKS	GLAESSTPKS	0.0072	7.8639	0.1648	13.1006	GLAESSTPS	GLAESSTPKS	0.0000	56.1111	0.0336	45.9338	GLAESTPKS	GLAESSTPKS	0.0000	79.5000	0.0303	73.5173	0.0019	0
10	LAESSTPKSS	Sequence	LAESSTPKS	LAESSTPKSS	0.0005	27.8571	0.0378	38.0198	LAESSTPSS	LAESSTPKSS	0.0000	66.6667	0.0211	71.8487	LASSTPKSS	LAESSTPKSS	0.0000	49.6667	0.0363	42.4084	LESSTPKSS	LAESSTPKSS	0.0000	71.9231	0.0340	67.8728	0.0002	0
11	AESSTPKSSI	Sequence	ASSTPKSSI	AESSTPKSSI	0.0018	13.1881	0.0446	29.6135	ASSTPKSSI	AESSTPKSSI	0.0003	26.7105	0.0389	49.8562	ASSTPKSSI	AESSTPKSSI	0.0045	7.5186	0.1006	11.3544	AESSPKSSI	AESSTPKSSI	0.0018	19.3182	0.0599	40.2992	0.0021	0
12	ESSTPKSSIY	Sequence	ESSTPSSIY	ESSTPKSSIY	0.5977	0.2178	0.3642	0.4554	ESSTPSSIY	ESSTPKSSIY	0.0000	51.6667	0.0165	79.4911	ESSTPKSSY	ESSTPKSSIY	0.0004	21.5510	0.0357	43.1309	ESSTPKSSY	ESSTPKSSIY	0.0008	27.2394	0.0415	58.1799	0.1497	1
13	SSTPKSSIYY	Sequence	SSTPSSIYY	SSTPKSSIYY	0.7540	0.1267	0.4547	0.2297	STPKSSIYY	SSTPKSSIYY	0.0003	28.1111	0.0383	50.3581	SSTPKSSYY	SSTPKSSIYY	0.0004	21.6327	0.0440	34.1112	SSTPKSIYY	SSTPKSSIYY	0.0005	33.9189	0.0362	64.7938	0.1888	1
14	STPKSSIYYS	Sequence	STPKSSIYY	STPKSSIYY	0.0512	1.9512	0.1519	2.9265	STPSSIYYS	STPKSSIYYS	0.0001	38.2000	0.0730	29.9531	SPKSSIYYS	STPKSSIYYS	0.0052	7.0381	0.1575	5.7747	SPKSSIYYS	STPKSSIYYS	0.0003	37.7308	0.0807	27.7403	0.0142	1
15	TPKSSIYYSE	Sequence	TPKSSIYSE	TPKSSIYYSE	0.0001	69.0000	0.0170	80.6273	TPKSSIYSE	TPKSSIYYSE	0.0000	85.0000	0.0182	76.5853	TPKSSIYSE	TPKSSIYYSE	0.0042	7.7517	0.1190	8.8421	TPKSIYYSE	TPKSSIYYSE	0.0018	19.2879	0.1167	15.8129	0.0015	0
16	PKSSIYYSEE	Sequence	PSSIYYSEE	PKSSIYYSEE	0.0000	91.4286	0.0240	63.7658	PSSIYYSEE	PKSSIYYSEE	0.0000	95.0000	0.0172	78.3184	PKSSIYSEE	PKSSIYYSEE	0.0000	100.0000	0.0082	95.8222	PKSSIYYSE	PKSSIYYSEE	0.0000	98.0000	0.0171	92.8858	0.0000	0
17	KSSIYYSEEK	Sequence	KSSIYSEEK	KSSIYYSEEK	0.0007	23.7200	0.0687	13.5708	KSIYYSEEK	KSSIYYSEEK	0.0000	66.6667	0.0333	55.3954	KSIYYSEEK	KSSIYYSEEK	0.0000	81.6667	0.0211	69.0120	KSSIYYSEK	KSSIYYSEEK	0.0000	95.0000	0.0220	86.3477	0.0002	0
18	SSIYYSEEKD	Sequence	SSIYYSEEK	SSIYYSEEK	0.0001	57.0000	0.0469	27.1473	SIYYSEEKD	SSIYYSEEKD	0.0000	76.6667	0.0323	56.5407	SSIYYSEEK	SSIYYSEEK	0.0000	95.0000	0.0158	81.6123	SIYYSEEKD	SSIYYSEEKD	0.0000	97.0000	0.0194	90.0610	0.0000	0
19	SIYYSEEKDP	Sequence	SIYYSEEKP	SIYYSEEKDP	0.0001	64.7619	0.0162	82.4930	SIYYSEEKP	SIYYSEEKDP	0.0003	28.8148	0.0433	45.9721	SIYYSEEKP	SIYYSEEKDP	0.0000	72.5000	0.0149	83.8716	SIYYSEEKP	SIYYSEEKDP	0.0000	80.0000	0.0156	94.8133	0.0001	0
20	IYYSEEKDPD	Sequence	IYYSEEKDP	IYYSEEKDP	0.0000	97.8571	0.0105	94.3041	IYYEEKDPD	IYYSEEKDPD	0.0000	100.0000	0.0117	88.2726	IYYEEKDPD	IYYSEEKDPD	0.0000	95.0000	0.0094	95.2189	IYYEEKDPD	IYYSEEKDPD	0.0000	98.0000	0.0140	95.4744	0.0000	0
21	YYSEEKDPDT	Sequence	YSEEKDPDT	YYSEEKDPDT	0.0005	27.3429	0.0421	32.4386	YSEEKDPDT	YYSEEKDPDT	0.0000	65.8333	0.0226	69.3609	YYSEEKDPT	YYSEEKDPDT	0.0000	66.0000	0.0203	70.8280	YYEEKDPDT	YYSEEKDPDT	0.0002	46.5385	0.0302	73.5450	0.0002	0
22	YSEEKDPDTK	Sequence	YSEEKPDTK	YSEEKDPDTK	0.0818	1.4645	0.1682	2.4068	YSEEKPDTK	YSEEKDPDTK	0.0003	29.9200	0.0206	72.6052	YSEEKDPTK	YSEEKDPDTK	0.0001	46.5000	0.0172	78.1080	YSEEKDPTK	YSEEKDPDTK	0.0001	51.3415	0.0215	86.9696	0.0206	1
23	SEEKDPDTKK	Sequence	SEEDPDTKK	SEEKDPDTKK	0.0021	11.9281	0.0238	64.2224	SEKDPDTKK	SEEKDPDTKK	0.0000	55.0000	0.0081	94.2914	SEKDPDTKK	SEEKDPDTKK	0.0002	31.6667	0.0107	93.2100	SEKDPDTKK	SEEKDPDTKK	0.0001	62.5000	0.0109	96.4739	0.0006	0
24	EEKDPDTKKD	Sequence	EEKDPDTKK	EEKDPDTKK	0.0000	77.2727	0.0052	97.4056	EEKDPDTKK	EEKDPDTKK	0.0000	82.5000	0.0031	98.0050	EEKDPDTKK	EEKDPDTKK	0.0000	68.0000	0.0055	97.2024	EEKDPDTKK	EEKDPDTKK	0.0000	82.1429	0.0086	97.2281	0.0000	0
25	EKDPDTKKDE	Sequence	EKDPDTKKE	EKDPDTKKDE	0.0000	87.1429	0.0044	97.8021	EKDPDTKKE	EKDPDTKKDE	0.0000	90.0000	0.0028	98.1992	EKDPDTKKE	EKDPDTKKDE	0.0000	90.0000	0.0042	97.8308	EKDPDTKKE	EKDPDTKKDE	0.0000	88.5714	0.0079	97.4331	0.0000	0
26	KDPDTKKDEA	Sequence	KPDTKKDEA	KDPDTKKDEA	0.0003	36.0000	0.0176	79.1577	KDPDKKDEA	KDPDTKKDEA	0.0000	58.6364	0.0106	90.2072	KPDTKKDEA	KDPDTKKDEA	0.0075	5.9025	0.0738	17.5620	KPDTKKDEA	KDPDTKKDEA	0.0018	18.9140	0.0380	62.4414	0.0024	0
27	DPDTKKDEAI	Sequence	DPDTKDEAI	DPDTKKDEAI	0.0002	41.5833	0.0252	61.2184	DPDKKDEAI	DPDTKKDEAI	0.0001	47.2500	0.0149	82.3434	DPDTKKEAI	DPDTKKDEAI	0.0105	4.9996	0.0863	14.1166	DPDTKKEAI	DPDTKKDEAI	0.0388	3.4020	0.0996	20.3778	0.0124	0
28	PDTKKDEAIE	Sequence	PTKKDEAIE	PDTKKDEAIE	0.0000	90.7143	0.0087	95.6761	PTKKDEAIE	PDTKKDEAIE	0.0000	95.0000	0.0047	96.9192	PTKKDEAIE	PDTKKDEAIE	0.0000	100.0000	0.0053	97.2919	DTKKDEAIE	DTKKDEAIE	0.0000	96.0000	0.0105	96.5895	0.0000	0
29	DTKKDEAIEI	Sequence	DTKDEAIEI	DTKKDEAIEI	0.0015	14.8919	0.0391	36.3095	DTKDEAIEI	DTKKDEAIEI	0.0002	32.9444	0.0207	72.5253	DTKKEAIEI	DTKKDEAIEI	0.0002	30.1765	0.0271	56.7961	DTKKEAIEI	DTKKDEAIEI	0.0026	16.1526	0.0608	39.5933	0.0011	0
30	TKKDEAIEIG	Sequence	TKDEAIEIG	TKKDEAIEIG	0.0000	87.8571	0.0095	95.3048	TKKDEAIEI	TKKDEAIEI	0.0000	85.0000	0.0082	94.0973	TKKDEAIEI	TKKDEAIEI	0.0000	69.0000	0.0130	88.4159	TKKDEAIEI	TKKDEAIEI	0.0001	67.5000	0.0287	75.9364	0.0000	0
31	KKDEAIEIGL	Sequence	KKDEAIIGL	KKDEAIEIGL	0.0007	22.8596	0.0252	61.1777	KKDEAIIGL	KKDEAIEIGL	0.0022	13.0992	0.0663	32.5819	KKDEAIIGL	KKDEAIEIGL	0.0004	22.2381	0.0272	56.5793	KKDEAIIGL	KKDEAIEIGL	0.0007	28.2951	0.0312	72.0931	0.0010	0
32	KDEAIEIGLK	Sequence	KDEAIEILK	KDEAIEIGLK	0.0007	23.2800	0.0389	36.4916	KEAIEIGLK	KDEAIEIGLK	0.0000	68.3333	0.0194	74.5582	KEAIEIGLK	KDEAIEIGLK	0.0000	78.3333	0.0105	93.5285	KDEAIEIGL	KDEAIEIGL	0.0000	91.0000	0.0159	94.4823	0.0002	0
33	DEAIEIGLKS	Sequence	DAIEIGLKS	DEAIEIGLKS	0.0002	47.6667	0.0246	62.4616	DAIEIGLKS	DEAIEIGLKS	0.0000	60.0000	0.0172	78.3666	DAIEIGLKS	DEAIEIGLKS	0.0000	51.1538	0.0199	71.7110	DAIEIGLKS	DEAIEIGLKS	0.0001	61.8182	0.0239	83.3583	0.0001	0
34	EAIEIGLKSQ	Sequence	EAIEIGLKQ	EAIEIGLKSQ	0.0004	30.6786	0.0211	70.7015	EAIEIGLSQ	EAIEIGLKSQ	0.0000	56.3636	0.0163	79.8728	EAIEIGLSQ	EAIEIGLKSQ	0.0001	38.0000	0.0246	61.5307	EAIEIGLSQ	EAIEIGLKSQ	0.0002	46.7692	0.0291	75.3519	0.0002	0
35	AIEIGLKSQE	Sequence	AIEIGLSQE	AIEIGLKSQE	0.0002	47.2222	0.0180	78.1616	AIIGLKSQE	AIEIGLKSQE	0.0001	41.7143	0.0279	61.9495	AIIGLKSQE	AIEIGLKSQE	0.0000	56.1111	0.0203	70.8486	AEIGLKSQE	AIEIGLKSQE	0.0000	71.9231	0.0204	88.6626	0.0001	0
36	IEIGLKSQES	Sequence	IEIGKSQES	IEIGLKSQES	0.0001	69.0000	0.0180	78.1396	IIGLKSQES	IEIGLKSQES	0.0000	58.1818	0.0268	63.3805	IEIGLSQES	IEIGLKSQES	0.0000	63.5714	0.0221	66.8669	IEIGKSQES	IEIGLKSQES	0.0001	56.3793	0.0374	63.2841	0.0001	0
37	EIGLKSQESY	Sequence	EIGKSQESY	EIGLKSQESY	0.0975	1.3070	0.1419	3.3611	EILKSQESY	EIGLKSQESY	0.0000	51.6667	0.0157	80.9232	EILKSQESY	EIGLKSQESY	0.0003	27.3810	0.0259	58.9540	EIGLKSQSY	EIGLKSQESY	0.0022	17.5625	0.0544	44.7050	0.0250	1
38	IGLKSQESYY	Sequence	ILKSQESYY	IGLKSQESYY	0.0729	1.5737	0.1632	2.5462	ILKSQESYY	IGLKSQESYY	0.0003	28.7407	0.0440	45.4917	ILKSQESYY	IGLKSQESYY	0.0001	38.7143	0.0262	58.5111	ILKSQESYY	IGLKSQESYY	0.0005	32.4250	0.0485	50.2777	0.0185	1
39	GLKSQESYYQ	Sequence	GLKSQESYY	GLKSQESYY	0.0026	10.7264	0.0521	22.6151	GLSQESYYQ	GLKSQESYYQ	0.0002	34.3571	0.0592	35.7875	GLKSQESYY	GLKSQESYY	0.0000	71.2500	0.0151	83.4513	GLKSQSYYQ	GLKSQESYYQ	0.0001	64.3182	0.0370	63.7296	0.0007	0
40	LKSQESYYQR	Sequence	LSQESYYQR	LKSQESYYQR	0.0009	19.4074	0.0469	27.1182	LSQESYYQR	LKSQESYYQR	0.0000	53.0000	0.0301	59.1340	LSQESYYQR	LKSQESYYQR	0.0000	63.5714	0.0159	81.2201	LKQESYYQR	LKSQESYYQR	0.0000	80.0000	0.0271	78.3767	0.0003	0
41	KSQESYYQRQ	Sequence	KSESYYQRQ	KSQESYYQRQ	0.0007	23.3000	0.0352	42.0556	KSQESYYQQ	KSQESYYQRQ	0.0000	63.1250	0.0240	67.3380	KSQESYYQQ	KSQESYYQRQ	0.0000	80.0000	0.0131	88.2430	KSQESYQRQ	KSQESYYQRQ	0.0000	88.5714	0.0201	89.0708	0.0002	0
42	SQESYYQRQL	Sequence	SQESYQRQL	SQESYYQRQL	0.0015	14.8973	0.0453	28.8103	SQESYQRQL	SQESYYQRQL	0.0024	12.5269	0.0961	23.1200	SESYYQRQL	SQESYYQRQL	0.0008	16.7928	0.0637	21.4449	SQESYYQQL	SQESYYQRQL	0.0025	16.3271	0.1220	14.6622	0.0018	0
43	QESYYQRQLR	Sequence	QESYYQQLR	QESYYQRQLR	0.0011	17.2523	0.0483	25.8905	QSYYQRQLR	QESYYQRQLR	0.0000	56.3636	0.0255	65.0684	QESYQRQLR	QESYYQRQLR	0.0001	44.7500	0.0262	58.4866	QESYYQRQL	QESYYQRQL	0.0001	53.1707	0.0425	56.9505	0.0003	0
44	ESYYQRQLRE	Sequence	ESYQRQLRE	ESYYQRQLRE	0.0005	26.4595	0.0440	30.2066	ESYQRQLRE	ESYYQRQLRE	0.0000	71.2500	0.0188	75.5777	ESYQRQLRE	ESYYQRQLRE	0.0000	66.0000	0.0196	72.3028	EYYQRQLRE	ESYYQRQLRE	0.0005	32.8750	0.0552	44.0132	0.0003	0
45	SYYQRQLREQ	Sequence	SYYQRQLRQ	SYYQRQLREQ	0.0001	64.7619	0.0167	81.3272	SYYQRQLEQ	SYYQRQLREQ	0.0000	67.5000	0.0164	79.7490	SYYQRQLEQ	SYYQRQLREQ	0.0000	53.8462	0.0245	61.7093	SYYQRQLEQ	SYYQRQLREQ	0.0007	29.1091	0.0545	44.6708	0.0002	0
46	YYQRQLREQL	Sequence	YQRQLREQL	YYQRQLREQL	0.0006	26.2703	0.0409	33.8697	YQRQLREQL	YYQRQLREQL	0.0009	18.7823	0.0745	29.4014	YQRQLREQL	YYQRQLREQL	0.0094	5.2898	0.1770	4.8137	YQRQLREQL	YYQRQLREQL	0.0542	2.6783	0.3218	1.6115	0.0163	0
47	YQRQLREQLA	Sequence	YQQLREQLA	YQRQLREQLA	0.0003	37.8667	0.0433	31.0695	YQQLREQLA	YQRQLREQLA	0.0007	20.5747	0.0853	25.9545	YQRQLREQL	YQRQLREQL	0.0009	15.7259	0.1107	9.8452	YQRQREQLA	YQRQLREQLA	0.0125	6.9994	0.3031	1.9426	0.0036	0
48	QRQLREQLAR	Sequence	QQLREQLAR	QRQLREQLAR	0.0002	45.7000	0.0233	65.3332	QQLREQLAR	QRQLREQLAR	0.0002	35.3077	0.0341	54.5905	QQLREQLAR	QRQLREQLAR	0.0000	55.0000	0.0219	67.1495	QRQLRQLAR	QRQLREQLAR	0.0004	37.4615	0.0647	36.7943	0.0002	0
49	RQLREQLARD	Sequence	RQLREQLAR	RQLREQLAR	0.0000	86.4286	0.0170	80.6695	RQLREQLAR	RQLREQLAR	0.0001	48.4000	0.0491	41.7468	RQREQLARD	RQLREQLARD	0.0000	83.3333	0.0249	60.9338	RQLREQLAR	RQLREQLAR	0.0000	85.7143	0.0494	49.3851	0.0000	0
50	QLREQLARDN	Sequence	QLREQLARN	QLREQLARDN	0.0000	87.1429	0.0162	82.4298	QLREQLARN	QLREQLARDN	0.0000	80.0000	0.0205	72.7437	QLREQLARN	QLREQLARDN	0.0000	90.0000	0.0189	73.9679	QLREQLARN	QLREQLARDN	0.0000	88.5714	0.0371	63.5998	0.0000	0
51	LREQLARDNM	Sequence	LEQLARDNM	LREQLARDNM	0.0003	34.6667	0.0402	34.6934	LEQLARDNM	LREQLARDNM	0.0000	78.3333	0.0224	69.6715	LREQARDNM	LREQLARDNM	0.0002	28.4500	0.0566	25.0150	LRQLARDNM	LREQLARDNM	0.0008	27.3662	0.1100	17.4011	0.0003	0
52	REQLARDNMM	Sequence	REQLARNMM	REQLARDNMM	0.0007	22.1404	0.0420	32.5240	RQLARDNMM	REQLARDNMM	0.0009	18.9516	0.0999	22.2697	REQLARNMM	REQLARDNMM	0.0009	15.5407	0.0994	11.5624	RQLARDNMM	REQLARDNMM	0.0030	15.0635	0.1741	7.4729	0.0014	0
53	EQLARDNMMT	Sequence	ELARDNMMT	EQLARDNMMT	0.0002	47.8889	0.0304	50.4247	ELARDNMMT	EQLARDNMMT	0.0001	38.2000	0.0625	34.2158	EQLARDNMM	EQLARDNMM	0.0000	68.0000	0.0244	62.0382	EQLARDNMM	EQLARDNMM	0.0004	34.3030	0.0944	22.1035	0.0002	0
54	QLARDNMMTA	Sequence	QLADNMMTA	QLARDNMMTA	0.0009	19.5185	0.0617	16.5881	QLADNMMTA	QLARDNMMTA	0.1408	1.4828	0.4153	2.9716	QARDNMMTA	QLARDNMMTA	0.0035	8.4212	0.1237	8.3508	QLRDNMMTA	QLARDNMMTA	0.0029	15.2593	0.1548	9.4349	0.0371	1
55	LARDNMMTAS	Sequence	LADNMMTAS	LARDNMMTAS	0.0002	39.8462	0.0788	10.4468	LARDNMMTS	LARDNMMTAS	0.0000	56.8182	0.0502	41.0366	LARDNMTAS	LARDNMMTAS	0.0006	18.4935	0.1396	6.9159	LARDNMMTA	LARDNMMTA	0.0001	53.0488	0.1075	18.0558	0.0003	0
56	ARDNMMTASR	Sequence	ADNMMTASR	ARDNMMTASR	0.0003	35.1667	0.0370	39.3129	ARDNMTASR	ARDNMMTASR	0.0001	47.7500	0.0274	62.6028	ARDMMTASR	ARDNMMTASR	0.0001	42.6000	0.0307	50.4794	ARDNMTASR	ARDNMMTASR	0.0001	62.9545	0.0432	56.1588	0.0001	0
57	RDNMMTASRQ	Sequence	RDNMTASRQ	RDNMMTASRQ	0.0001	59.8000	0.0303	50.5957	RNMMTASRQ	RDNMMTASRQ	0.0000	85.0000	0.0190	75.1616	RDNMMTASQ	RDNMMTASRQ	0.0000	78.3333	0.0235	63.8652	RNMMTASRQ	RDNMMTASRQ	0.0000	83.5714	0.0381	62.4007	0.0000	0
58	DNMMTASRQP	Sequence	DMMTASRQP	DNMMTASRQP	0.0001	64.0476	0.0214	70.0702	DMMTASRQP	DNMMTASRQP	0.0001	49.7500	0.0419	47.1750	DMMTASRQP	DNMMTASRQP	0.0000	68.0000	0.0265	57.8364	DMMTASRQP	DNMMTASRQP	0.0003	38.8333	0.0677	34.8682	0.0001	0
59	NMMTASRQPT	Sequence	NMMTASRQT	NMMTASRQPT	0.0000	74.6154	0.0402	34.7108	NMMTASRQT	NMMTASRQPT	0.0003	28.8519	0.2120	9.5827	NMMASRQPT	NMMTASRQPT	0.0001	40.1429	0.1085	10.1411	NMMTSRQPT	NMMTASRQPT	0.0007	28.6885	0.2299	3.9744	0.0003	0
60	MMTASRQPTQ	Sequence	MTASRQPTQ	MMTASRQPTQ	0.0005	27.4857	0.0442	30.0343	MMASRQPTQ	MMTASRQPTQ	0.0001	36.3333	0.0794	27.7678	MTASRQPTQ	MMTASRQPTQ	0.0001	41.0000	0.0711	18.4697	MMASRQPTQ	MMTASRQPTQ	0.0005	32.1500	0.1261	13.8409	0.0003	0
61	MTASRQPTQP	Sequence	MTASQPTQP	MTASRQPTQP	0.0015	14.6649	0.0449	29.1854	MTASQPTQP	MTASRQPTQP	0.0001	38.2000	0.0346	54.0821	MTASRPTQP	MTASRQPTQP	0.0001	37.2500	0.0419	36.0891	MTASRPTQP	MTASRQPTQP	0.0002	42.7059	0.0653	36.4567	0.0005	0
62	TASRQPTQPL	Sequence	TASRQPTQL	TASRQPTQPL	0.0021	11.9731	0.0538	21.3186	TASQPTQPL	TASRQPTQPL	0.0004	24.5000	0.0512	40.3588	TARQPTQPL	TASRQPTQPL	0.4047	0.5144	0.5351	0.4114	TARQPTQPL	TASRQPTQPL	0.0296	4.0441	0.2333	3.8405	0.1092	1
63	ASRQPTQPLQ	Sequence	ASQPTQPLQ	ASRQPTQPLQ	0.0026	10.5816	0.0402	34.7738	ASQPTQPLQ	ASRQPTQPLQ	0.0001	46.4000	0.0267	63.5284	ASRQPTQPL	ASRQPTQPL	0.0134	4.4184	0.2294	3.0727	ASRQPTQPL	ASRQPTQPL	0.0007	29.4545	0.0846	25.9155	0.0042	0
64	SRQPTQPLQP	Sequence	SQPTQPLQP	SRQPTQPLQP	0.0009	20.5070	0.0152	84.7870	SQPTQPLQP	SRQPTQPLQP	0.0003	28.8519	0.0196	74.2908	SRQPQPLQP	SRQPTQPLQP	0.0002	32.6923	0.0178	76.5698	SRQPQPLQP	SRQPTQPLQP	0.0002	44.8571	0.0275	77.7333	0.0004	0
65	RQPTQPLQPT	Sequence	RQPTQPLQT	RQPTQPLQPT	0.0002	45.7000	0.0220	68.5174	RQPQPLQPT	RQPTQPLQPT	0.0015	15.2489	0.0913	24.3231	RPTQPLQPT	RQPTQPLQPT	0.1452	1.1336	0.4297	0.8195	RPTQPLQPT	RQPTQPLQPT	0.0004	36.9655	0.0637	37.5014	0.0368	1
66	QPTQPLQPTI	Sequence	QTQPLQPTI	QPTQPLQPTI	0.0023	11.3054	0.0508	23.7143	QTQPLQPTI	QPTQPLQPTI	0.0022	13.0858	0.0722	30.2533	QPTQPLQTI	QPTQPLQPTI	0.2777	0.7321	0.3781	1.1094	QPQPLQPTI	QPTQPLQPTI	0.0105	7.7653	0.0833	26.5332	0.0732	1
67	PTQPLQPTIH	Sequence	PTQPQPTIH	PTQPLQPTIH	0.0113	4.5523	0.0628	16.0790	PTQPLQPTH	PTQPLQPTIH	0.0000	60.0000	0.0152	81.8900	PTQPLQPTH	PTQPLQPTIH	0.0000	57.2222	0.0161	80.7845	PTQPQPTIH	PTQPLQPTIH	0.0001	65.0000	0.0183	91.4547	0.0029	0
68	TQPLQPTIHI	Sequence	TQPQPTIHI	TQPLQPTIHI	0.0008	21.0645	0.0307	49.8454	TQLQPTIHI	TQPLQPTIHI	0.0163	5.2877	0.1430	15.3727	TPLQPTIHI	TQPLQPTIHI	0.1453	1.1332	0.2430	2.7891	TPLQPTIHI	TQPLQPTIHI	0.0075	9.3594	0.0699	33.4862	0.0425	1
69	QPLQPTIHIT	Sequence	QLQPTIHIT	QPLQPTIHIT	0.0003	35.8889	0.0221	68.3889	QLQPTIHIT	QPLQPTIHIT	0.0055	8.8208	0.1207	18.4746	QPLQPTHIT	QPLQPTIHIT	0.0324	2.7928	0.1726	5.0140	QPLQPTIHI	QPLQPTIHI	0.0015	20.7414	0.0561	43.3323	0.0099	0
70	PLQPTIHITP	Sequence	PLQPTIHTP	PLQPTIHITP	0.0005	26.8649	0.0176	79.2822	PLQPTIITP	PLQPTIHITP	0.0013	16.2000	0.0604	35.1901	PLQPTIHTP	PLQPTIHITP	0.0000	60.7143	0.0153	82.8324	PLQPIHITP	PLQPTIHITP	0.0001	64.7727	0.0253	81.2364	0.0005	0
71	LQPTIHITPQ	Sequence	LQPTIHITQ	LQPTIHITPQ	0.0002	44.9000	0.0241	63.6596	LQPTIHITQ	LQPTIHITPQ	0.0001	46.8000	0.0481	42.4465	LPTIHITPQ	LQPTIHITPQ	0.0005	21.0000	0.1190	8.8379	LPTIHITPQ	LQPTIHITPQ	0.0001	52.5610	0.0703	33.2618	0.0002	0
72	QPTIHITPQP	Sequence	QTIHITPQP	QPTIHITPQP	0.0002	39.7692	0.0222	68.0700	QTIHITPQP	QPTIHITPQP	0.0002	30.4545	0.0337	54.9980	QPIHITPQP	QPTIHITPQP	0.0042	7.7610	0.1139	9.4452	QPIHITPQP	QPTIHITPQP	0.0004	36.0345	0.0550	44.2327	0.0013	0
73	PTIHITPQPV	Sequence	PTIHITPQV	PTIHITPQPV	0.0003	36.3125	0.0610	16.9379	PTIHITPQV	PTIHITPQPV	0.0004	25.3171	0.1501	14.5796	TIHITPQPV	TIHITPQPV	0.0000	67.0000	0.0450	33.1856	TIHITPQPV	TIHITPQPV	0.0001	60.2273	0.0627	38.2109	0.0002	0
74	TIHITPQPVP	Sequence	THITPQPVP	TIHITPQPVP	0.0002	48.5000	0.0232	65.6092	TIITPQPVP	TIHITPQPVP	0.0007	21.0132	0.0685	31.6849	TIHTPQPVP	TIHITPQPVP	0.0002	31.5333	0.0399	38.2673	THITPQPVP	TIHITPQPVP	0.0002	46.8462	0.0520	46.9346	0.0003	0
75	IHITPQPVPT	Sequence	IITPQPVPT	IHITPQPVPT	0.0001	69.0000	0.0240	63.7749	IITPQPVPT	IHITPQPVPT	0.0006	21.8026	0.0814	27.1298	IITPQPVPT	IHITPQPVPT	0.0001	37.8750	0.0425	35.5503	IHIPQPVPT	IHITPQPVPT	0.0001	52.3171	0.0339	67.9939	0.0002	0
76	HITPQPVPTP	Sequence	HTPQPVPTP	HITPQPVPTP	0.0007	23.7400	0.0234	65.1452	HITPPVPTP	HITPQPVPTP	0.0039	10.2841	0.0519	39.8670	HITPQPVTP	HITPQPVPTP	0.0004	23.6410	0.0346	44.6008	HITPQPVTP	HITPQPVPTP	0.0005	32.3500	0.0302	73.6313	0.0014	0
77	ITPQPVPTPT	Sequence	ITQPVPTPT	ITPQPVPTPT	0.0010	18.2872	0.0482	25.9195	ITPQPVPTT	ITPQPVPTPT	0.0020	13.5952	0.0922	24.0723	IPQPVPTPT	ITPQPVPTPT	0.0754	1.7264	0.2752	2.2269	IPQPVPTPT	ITPQPVPTPT	0.0009	25.6854	0.0578	41.9119	0.0198	1
78	TPQPVPTPTP	Sequence	TPQPVPTTP	TPQPVPTPTP	0.0008	21.1290	0.0162	82.6077	TQPVPTPTP	TPQPVPTPTP	0.0007	20.7011	0.0318	57.1650	TPQPPTPTP	TPQPVPTPTP	0.0875	1.5703	0.1655	5.3601	TPQPPTPTP	TPQPVPTPTP	0.0023	17.0882	0.0475	51.3821	0.0228	1
79	PQPVPTPTPA	Sequence	PQPPTPTPA	PQPVPTPTPA	0.0012	16.7054	0.0178	78.7500	PQPVPTPTA	PQPVPTPTPA	0.0002	33.0000	0.0428	46.4031	QPVPTPTPA	QPVPTPTPA	0.0064	6.3224	0.1693	5.1745	PPVPTPTPA	PQPVPTPTPA	0.0002	44.5714	0.0402	59.6998	0.0020	0
80	QPVPTPTPAP	Sequence	QVPTPTPAP	QPVPTPTPAP	0.0003	36.5625	0.0147	85.8598	QVPTPTPAP	QPVPTPTPAP	0.0005	23.0364	0.0288	60.7620	QPVPPTPAP	QPVPTPTPAP	0.0725	1.7785	0.1765	4.8340	QPVPPTPAP	QPVPTPTPAP	0.0013	22.2077	0.0409	58.8256	0.0186	1
81	PVPTPTPAPI	Sequence	PVPTPTPAI	PVPTPTPAPI	0.0002	49.1429	0.0329	45.7565	PVPTPTPAI	PVPTPTPAPI	0.0003	27.6129	0.0747	29.3549	VPTPTPAPI	VPTPTPAPI	0.0135	4.4042	0.2814	2.1295	VPTPTPAPI	VPTPTPAPI	0.0004	36.0345	0.0620	38.6973	0.0036	0
82	VPTPTPAPIL	Sequence	VTPTPAPIL	VPTPTPAPIL	0.0014	15.5235	0.0423	32.2023	VTPTPAPIL	VPTPTPAPIL	0.0021	13.3834	0.0807	27.3409	VPTPTPAPL	VPTPTPAPIL	0.7702	0.1660	0.6004	0.2406	VPTPTPPIL	VPTPTPAPIL	0.0315	3.8969	0.1218	14.7082	0.2013	1
83	PTPTPAPILL	Sequence	PTTPAPILL	PTPTPAPILL	0.0062	6.4454	0.0702	13.0495	PTPPAPILL	PTPTPAPILL	0.0007	20.4253	0.0583	36.2683	TPTPAPILL	TPTPAPILL	0.0342	2.7142	0.1764	4.8379	TPTPAPILL	TPTPAPILL	0.0026	16.2710	0.0493	49.4576	0.0109	0
84	TPTPAPILLP	Sequence	TTPAPILLP	TPTPAPILLP	0.0012	17.0654	0.0451	29.0337	TTPAPILLP	TPTPAPILLP	0.0004	24.8333	0.0458	44.0306	TPTPAPILL	TPTPAPILL	0.0290	2.9393	0.1582	5.7349	TPTPAPILL	TPTPAPILL	0.0018	19.3687	0.0464	52.5005	0.0081	0
85	PTPAPILLPS	Sequence	PTPAPILLS	PTPAPILLPS	0.0004	30.9286	0.0704	12.9836	PTPPILLPS	PTPAPILLPS	0.0000	55.4545	0.0646	33.2926	TPAPILLPS	TPAPILLPS	0.0005	21.3061	0.1495	6.2450	PPAPILLPS	PTPAPILLPS	0.0000	77.5000	0.0446	54.4779	0.0002	0
86	TPAPILLPSS	Sequence	TPAPILLSS	TPAPILLPSS	0.0002	42.1000	0.0309	49.3950	TPAPILPSS	TPAPILLPSS	0.0001	41.1429	0.0509	40.5355	TPAPILLSS	TPAPILLPSS	0.0257	3.1399	0.3014	1.8379	TPAPILPSS	TPAPILLPSS	0.0006	29.6364	0.0752	30.5427	0.0067	0
87	PAPILLPSST	Sequence	PAILLPSST	PAPILLPSST	0.0000	83.7500	0.0158	83.4785	PAPLLPSST	PAPILLPSST	0.0000	71.2500	0.0249	65.9527	APILLPSST	APILLPSST	0.0013	13.2075	0.1370	7.1196	PPILLPSST	PAPILLPSST	0.0001	57.7586	0.0412	58.5075	0.0004	0
88	APILLPSSTA	Sequence	APILPSSTA	APILLPSSTA	0.0002	39.6154	0.0263	58.8122	AILLPSSTA	APILLPSSTA	0.0053	8.9371	0.1488	14.7111	APILPSSTA	APILLPSSTA	0.3484	0.5921	0.4695	0.6314	APILPSSTA	APILLPSSTA	0.0027	15.8333	0.1060	18.5003	0.0892	1
89	PILLPSSTAP	Sequence	PLLPSSTAP	PILLPSSTAP	0.0000	73.8462	0.0139	87.7386	PLLPSSTAP	PILLPSSTAP	0.0003	27.0968	0.0814	27.1065	PILPSSTAP	PILLPSSTAP	0.0000	64.2857	0.0212	68.6894	PLLPSSTAP	PILLPSSTAP	0.0000	76.5000	0.0233	84.3187	0.0001	0
90	ILLPSSTAPV	Sequence	ILLPSSTAV	ILLPSSTAPV	0.0004	31.8333	0.0620	16.4619	ILLPSSTAV	ILLPSSTAPV	0.4311	0.4846	0.7719	0.1593	ILLPSSTAV	ILLPSSTAPV	0.0005	20.2143	0.1051	10.6452	ILLPSSTAV	ILLPSSTAPV	0.0013	21.7724	0.1284	13.4043	0.1083	1
91	LLPSSTAPVL	Sequence	LLPSSTPVL	LLPSSTAPVL	0.0007	23.2600	0.0591	17.9956	LLPSSTPVL	LLPSSTAPVL	0.0653	2.4899	0.4708	2.1287	LPSSTAPVL	LLPSSTAPVL	0.4145	0.5008	0.5108	0.4887	LPSSTAPVL	LLPSSTAPVL	0.0080	9.0421	0.1784	7.0810	0.1221	1
92	LPSSTAPVLK	Sequence	LSSTAPVLK	LPSSTAPVLK	0.0053	7.0056	0.1204	4.6869	LSSTAPVLK	LPSSTAPVLK	0.0001	48.0000	0.0422	46.8923	LPSSTAPVL	LPSSTAPVL	0.0372	2.5787	0.3067	1.7735	LPSSTAPVL	LPSSTAPVL	0.0008	26.7625	0.0860	25.3567	0.0109	0
93	PSSTAPVLKP	Sequence	PSSTAPLKP	PSSTAPVLKP	0.0003	39.0000	0.0377	38.2107	PSSAPVLKP	PSSTAPVLKP	0.0000	67.5000	0.0172	78.3666	SSTAPVLKP	SSTAPVLKP	0.0000	95.0000	0.0076	96.1009	PSSTPVLKP	PSSTAPVLKP	0.0000	82.8571	0.0115	96.2634	0.0001	0
94	SSTAPVLKPR	Sequence	SSTAPVLKR	SSTAPVLKPR	0.0028	10.1149	0.0619	16.5149	STAPVLKPR	SSTAPVLKPR	0.0003	27.4194	0.0462	43.7601	STAPVLKPR	SSTAPVLKPR	0.0002	32.5385	0.0403	37.8391	STAPVLKPR	SSTAPVLKPR	0.0000	74.2308	0.0281	76.9132	0.0008	0
95	STAPVLKPRQ	Sequence	STAPVLPRQ	STAPVLKPRQ	0.0013	15.7785	0.0395	35.7310	STAPVLPRQ	STAPVLKPRQ	0.0002	35.3077	0.0367	52.0020	STAPVLKPQ	STAPVLKPRQ	0.0001	47.7500	0.0325	47.6526	STAPVKPRQ	STAPVLKPRQ	0.0000	70.7692	0.0256	80.7873	0.0004	0
96	TAPVLKPRQQ	Sequence	TAPLKPRQQ	TAPVLKPRQQ	0.0001	53.3871	0.0113	92.7614	TAVLKPRQQ	TAPVLKPRQQ	0.0000	67.5000	0.0104	90.5409	TPVLKPRQQ	TAPVLKPRQQ	0.0021	10.6812	0.0486	30.2652	TPVLKPRQQ	TAPVLKPRQQ	0.0007	28.2131	0.0346	67.0724	0.0008	0
97	APVLKPRQQT	Sequence	AVLKPRQQT	APVLKPRQQT	0.0001	51.7742	0.0116	92.1281	AVLKPRQQT	APVLKPRQQT	0.0003	26.8947	0.0261	64.2603	APVKPRQQT	APVLKPRQQT	0.2508	0.7908	0.3032	1.8149	APVLKRQQT	APVLKPRQQT	0.0053	11.3429	0.0959	21.5751	0.0641	1
98	PVLKPRQQTN	Sequence	PVLKPQQTN	PVLKPRQQTN	0.0000	72.6923	0.0115	92.3104	PVLKPQQTN	PVLKPRQQTN	0.0000	85.0000	0.0096	91.8185	PVKPRQQTN	PVLKPRQQTN	0.0000	92.5000	0.0107	93.1843	PLKPRQQTN	PVLKPRQQTN	0.0001	68.4375	0.0384	62.0201	0.0000	0
99	VLKPRQQTNT	Sequence	VLKPQQTNT	VLKPRQQTNT	0.0002	45.0000	0.0209	71.2385	VLKPQQTNT	VLKPRQQTNT	0.0012	16.7650	0.0523	39.6049	VLKPRQQTT	VLKPRQQTNT	0.0002	31.6000	0.0328	47.2175	VLKPRQQTT	VLKPRQQTNT	0.0295	4.0608	0.1723	7.6380	0.0078	0
100	LKPRQQTNTS	Sequence	LPRQQTNTS	LKPRQQTNTS	0.0001	67.3333	0.0146	86.2360	LPRQQTNTS	LKPRQQTNTS	0.0000	82.5000	0.0108	89.8089	LPRQQTNTS	LKPRQQTNTS	0.0543	2.1275	0.3241	1.5995	LPRQQTNTS	LKPRQQTNTS	0.0013	21.9517	0.1182	15.4703	0.0139	0
101	KPRQQTNTSS	Sequence	KPRQQTNTS	KPRQQTNTSS	0.0001	57.2000	0.0147	85.8964	KPRQQTTSS	KPRQQTNTSS	0.0000	70.0000	0.0129	86.0236	KPRQQTTSS	KPRQQTNTSS	0.3287	0.6277	0.5252	0.4431	KPRQQTTSS	KPRQQTNTSS	0.0017	19.6465	0.1084	17.8331	0.0826	1
102	PRQQTNTSSD	Sequence	PQQTNTSSD	PRQQTNTSSD	0.0000	97.1429	0.0090	95.5458	RQQTNTSSD	RQQTNTSSD	0.0000	100.0000	0.0083	93.9000	RQQTNTSSD	RQQTNTSSD	0.0000	95.0000	0.0138	86.5350	RQQTNTSSD	RQQTNTSSD	0.0000	97.0000	0.0257	80.6299	0.0000	0
103	RQQTNTSSDM	Sequence	RQQTNTSSM	RQQTNTSSDM	0.0030	9.7500	0.0471	26.9308	RQQTNTSSM	RQQTNTSSDM	0.0011	17.2710	0.0789	27.9005	RQQTNTSSM	RQQTNTSSDM	0.0064	6.3384	0.1874	4.3603	RQQTNTSSM	RQQTNTSSDM	0.0043	12.6593	0.1702	7.8349	0.0037	0
104	QQTNTSSDMS	Sequence	QTNTSSDMS	QQTNTSSDMS	0.0004	30.0714	0.0585	18.3194	QQTNTSSMS	QQTNTSSDMS	0.0000	68.3333	0.0280	61.8094	QQTNTSSDM	QQTNTSSDM	0.0000	76.6667	0.0239	62.9963	QQTNTSSDM	QQTNTSSDM	0.0000	85.7143	0.0290	75.4992	0.0001	0
105	QTNTSSDMSN	Sequence	QTNTSSMSN	QTNTSSDMSN	0.0003	36.2500	0.0617	16.5872	QTNTSSMSN	QTNTSSDMSN	0.0000	87.5000	0.0190	75.2889	QTNTSSMSN	QTNTSSDMSN	0.0000	90.0000	0.0195	72.6238	QTNTSSMSN	QTNTSSDMSN	0.0000	94.0000	0.0241	83.1041	0.0001	0
106	TNTSSDMSNL	Sequence	TTSSDMSNL	TNTSSDMSNL	0.0018	13.2752	0.0679	13.8639	TTSSDMSNL	TNTSSDMSNL	0.0005	24.1042	0.0659	32.7368	TTSSDMSNL	TNTSSDMSNL	0.0003	26.3462	0.0548	26.0271	TNTSSDMSL	TNTSSDMSNL	0.0003	38.1667	0.0584	41.4300	0.0007	0
107	NTSSDMSNLF	Sequence	NTSDMSNLF	NTSSDMSNLF	0.0739	1.5614	0.2571	1.0299	NTSDMSNLF	NTSSDMSNLF	0.0001	37.2000	0.0515	40.1319	NTSDMSNLF	NTSSDMSNLF	0.0002	27.5714	0.0557	25.5308	NTSDMSNLF	NTSSDMSNLF	0.0005	32.5250	0.0760	30.1301	0.0187	1
108	TSSDMSNLFD	Sequence	TSSDMSNLF	TSSDMSNLF	0.0028	10.1931	0.1745	2.2430	TSSDMSNLF	TSSDMSNLF	0.0000	73.7500	0.0426	46.5874	TSSDMSNLF	TSSDMSNLF	0.0000	66.0000	0.0256	59.5835	TSSDMSNLF	TSSDMSNLF	0.0000	74.6154	0.0342	67.5772	0.0007	0
109	SSDMSNLFDW	Sequence	SSDMSNLFW	SSDMSNLFDW	0.1568	0.9052	0.3487	0.5098	SSDMSNLFW	SSDMSNLFDW	0.0001	47.7500	0.0595	35.6287	SSDMSNLFW	SSDMSNLFDW	0.0001	44.2500	0.0469	31.5773	SSDMSNLFW	SSDMSNLFDW	0.0002	44.8571	0.0600	40.1894	0.0393	1
110	SDMSNLFDWL	Sequence	SDMSNLFWL	SDMSNLFDWL	0.0010	18.2021	0.1007	6.5438	SMSNLFDWL	SDMSNLFDWL	0.0036	10.6494	0.4470	2.4662	SDMSNFDWL	SDMSNLFDWL	0.0001	34.0909	0.0755	16.9758	SDMSNLFWL	SDMSNLFDWL	0.0007	29.4182	0.1507	9.9309	0.0014	0
111	DMSNLFDWLS	Sequence	DSNLFDWLS	DMSNLFDWLS	0.0003	33.6190	0.1336	3.7940	DMSNLFWLS	DMSNLFDWLS	0.0000	55.0000	0.1471	14.8898	DSNLFDWLS	DMSNLFDWLS	0.0000	90.0000	0.0253	60.1766	DMSNLFDWL	DMSNLFDWL	0.0000	71.1538	0.0877	24.6676	0.0001	0
112	MSNLFDWLST	Sequence	MSNLFDWLT	MSNLFDWLST	0.0005	27.8286	0.1822	2.0429	MSLFDWLST	MSNLFDWLST	0.0001	50.6667	0.1639	13.1841	MSNLDWLST	MSNLFDWLST	0.0000	72.5000	0.0535	26.8451	MSNLDWLST	MSNLFDWLST	0.0000	79.5000	0.1009	19.9633	0.0001	0
113	SNLFDWLSTD	Sequence	SNFDWLSTD	SNLFDWLSTD	0.0001	63.3333	0.0328	45.9183	SLFDWLSTD	SNLFDWLSTD	0.0021	13.2493	0.2179	9.2566	SLFDWLSTD	SNLFDWLSTD	0.0000	90.0000	0.0204	70.5183	SLFDWLSTD	SNLFDWLSTD	0.0000	87.8571	0.0363	64.6270	0.0006	0
114	NLFDWLSTDT	Sequence	NLDWLSTDT	NLFDWLSTDT	0.0002	41.3333	0.0683	13.7503	NLFDWLSTT	NLFDWLSTDT	0.0775	2.2619	0.4951	1.8369	NLFDWLSTT	NLFDWLSTDT	0.0000	51.5385	0.0349	44.2731	NLFDWLSTT	NLFDWLSTDT	0.0002	47.5455	0.0654	36.3815	0.0195	0
115	LFDWLSTDTD	Sequence	LFDLSTDTD	LFDWLSTDTD	0.0001	65.3333	0.0519	22.7821	LFDWLSTTD	LFDWLSTDTD	0.0000	90.0000	0.0409	48.0063	LFDWLSTTD	LFDWLSTDTD	0.0000	95.0000	0.0202	70.9748	LFDWLSTTD	LFDWLSTDTD	0.0000	89.2857	0.0392	60.9356	0.0000	0
116	FDWLSTDTDA	Sequence	FDWLSTDTA	FDWLSTDTDA	0.0001	52.0968	0.0490	25.2606	FDWLSTDTA	FDWLSTDTDA	0.0001	43.2857	0.0783	28.1281	FDWLSTDTA	FDWLSTDTDA	0.0000	60.0000	0.0381	40.2859	FDWLSTDTA	FDWLSTDTDA	0.0001	64.3182	0.0581	41.6462	0.0001	0
117	DWLSTDTDAP	Sequence	DLSTDTDAP	DWLSTDTDAP	0.0000	77.2727	0.0193	75.0708	DLSTDTDAP	DWLSTDTDAP	0.0000	63.1250	0.0360	52.6963	DWLSTDTAP	DWLSTDTDAP	0.0000	80.0000	0.0166	79.5930	DWLSTDTAP	DWLSTDTDAP	0.0001	63.6364	0.0296	74.4960	0.0000	0
118	WLSTDTDAPA	Sequence	WSTDTDAPA	WLSTDTDAPA	0.0001	53.5484	0.0946	7.3323	WLSDTDAPA	WLSTDTDAPA	0.0047	9.4268	0.4443	2.5042	WLSTDTAPA	WLSTDTDAPA	0.0000	50.0000	0.0890	13.5334	WLSTDTAPA	WLSTDTDAPA	0.0001	55.8621	0.1216	14.7510	0.0013	0
119	LSTDTDAPAS	Sequence	LTDTDAPAS	LSTDTDAPAS	0.0041	8.0741	0.1140	5.1968	LSTDTAPAS	LSTDTDAPAS	0.0000	58.6364	0.0454	44.4055	LSTDTAPAS	LSTDTDAPAS	0.0000	76.6667	0.0279	55.2130	LTDTDAPAS	LSTDTDAPAS	0.0000	92.0000	0.0246	82.3246	0.0010	0
120	STDTDAPAST	Sequence	STDDAPAST	STDTDAPAST	0.0228	3.1206	0.1337	3.7895	STDDAPAST	STDTDAPAST	0.0007	20.8276	0.0502	40.9913	STDDAPAST	STDTDAPAST	0.0001	36.7778	0.0344	44.9389	STDDAPAST	STDTDAPAST	0.0001	55.5172	0.0241	83.0402	0.0059	0
121	TDTDAPASTL	Sequence	TTDAPASTL	TDTDAPASTL	0.0825	1.4562	0.1687	2.3919	TTDAPASTL	TDTDAPASTL	0.0075	7.7204	0.1028	21.6728	TTDAPASTL	TDTDAPASTL	0.0143	4.2747	0.1019	11.1353	TTDAPASTL	TDTDAPASTL	0.0031	14.7566	0.0527	46.2643	0.0268	1
122	DTDAPASTLL	Sequence	DTDPASTLL	DTDAPASTLL	0.2191	0.6999	0.2639	0.9810	DTDPASTLL	DTDAPASTLL	0.0031	11.3213	0.0735	29.7840	DTDAPASTL	DTDAPASTLL	0.0056	6.7655	0.0671	20.0008	DTDPASTLL	DTDAPASTLL	0.0055	11.1103	0.0617	38.9273	0.0583	1
123	TDAPASTLLP	Sequence	TAPASTLLP	TDAPASTLLP	0.0010	18.5638	0.0431	31.2426	TDAPATLLP	TDAPASTLLP	0.0001	45.0000	0.0315	57.5628	TDAPASTLL	TDAPASTLL	0.0001	41.0000	0.0285	54.1385	TDAPASTLL	TDAPASTLL	0.0001	53.2927	0.0280	77.0729	0.0003	0
124	DAPASTLLPA	Sequence	DAPASTLLA	DAPASTLLPA	0.0006	25.0976	0.0683	13.7204	DAPSTLLPA	DAPASTLLPA	0.0002	33.7500	0.1011	22.0158	APASTLLPA	APASTLLPA	0.0048	7.2984	0.3224	1.6150	DPASTLLPA	DAPASTLLPA	0.0005	31.8372	0.1095	17.5421	0.0015	0
125	APASTLLPAL	Sequence	APASTLLAL	APASTLLPAL	0.0004	30.5357	0.0462	27.8527	AASTLLPAL	APASTLLPAL	0.0020	13.6783	0.1432	15.3457	APASTLPAL	APASTLLPAL	0.9044	0.0674	0.7797	0.0326	APASTLLAL	APASTLLPAL	0.0159	6.0739	0.1912	6.0961	0.2307	1
126	PASTLLPALT	Sequence	PSTLLPALT	PASTLLPALT	0.0001	69.6667	0.0403	34.5904	PASTLPALT	PASTLLPALT	0.0000	78.3333	0.0384	50.3046	PASTLLPAL	PASTLLPAL	0.0000	80.0000	0.0216	67.8282	PASTLLPAL	PASTLLPAL	0.0000	88.5714	0.0280	76.9907	0.0000	0
127	ASTLLPALTP	Sequence	ATLLPALTP	ASTLLPALTP	0.0003	34.7222	0.0461	28.0115	ATLLPALTP	ASTLLPALTP	0.0004	25.9268	0.0619	34.5053	ATLLPALTP	ASTLLPALTP	0.0001	48.7500	0.0244	62.0422	ATLLPALTP	ASTLLPALTP	0.0001	66.2500	0.0255	80.8435	0.0002	0
128	STLLPALTPS	Sequence	STLLPALTS	STLLPALTPS	0.0004	30.0357	0.0752	11.4546	SLLPALTPS	STLLPALTPS	0.0055	8.8027	0.3635	4.0114	STLPALTPS	STLLPALTPS	0.0001	37.2500	0.0743	17.3916	SLLPALTPS	STLLPALTPS	0.0000	71.9231	0.0578	41.8868	0.0015	0
129	TLLPALTPSN	Sequence	TLLPATPSN	TLLPALTPSN	0.0001	60.4762	0.0291	53.0751	TLLPALPSN	TLLPALTPSN	0.0005	23.2364	0.1666	12.9353	TLLPATPSN	TLLPALTPSN	0.0000	64.2857	0.0375	40.9729	TLLPLTPSN	TLLPALTPSN	0.0000	77.0000	0.0408	58.9321	0.0002	0
130	LLPALTPSNT	Sequence	LLPALTPST	LLPALTPSNT	0.0002	45.4000	0.0382	37.5118	LLPALTPST	LLPALTPSNT	0.0063	8.2757	0.2315	8.5361	LPALTPSNT	LLPALTPSNT	0.0049	7.2390	0.1783	4.7520	LPALTPSNT	LLPALTPSNT	0.0002	45.8462	0.0638	37.4646	0.0029	0
131	LPALTPSNTV	Sequence	LPATPSNTV	LPALTPSNTV	0.0005	27.7429	0.0413	33.3678	LALTPSNTV	LPALTPSNTV	0.0023	12.8817	0.1455	15.0730	LPATPSNTV	LPALTPSNTV	0.2994	0.6862	0.4766	0.6016	LPALPSNTV	LPALTPSNTV	0.0105	7.7771	0.1542	9.5040	0.0782	1
132	PALTPSNTVQ	Sequence	PATPSNTVQ	PALTPSNTVQ	0.0001	58.0000	0.0179	78.3716	ALTPSNTVQ	ALTPSNTVQ	0.0000	63.7500	0.0250	65.8145	PALTPSNTQ	PALTPSNTVQ	0.0000	69.0000	0.0181	75.8818	PALTPSTVQ	PALTPSNTVQ	0.0000	83.5714	0.0162	94.0231	0.0000	0
133	ALTPSNTVQD	Sequence	ATPSNTVQD	ALTPSNTVQD	0.0001	49.4286	0.0240	63.8314	ALTPSTVQD	ALTPSNTVQD	0.0003	28.5556	0.0575	36.7167	ATPSNTVQD	ALTPSNTVQD	0.0000	78.3333	0.0184	75.2471	ALPSNTVQD	ALTPSNTVQD	0.0000	86.4286	0.0189	90.6732	0.0001	0
134	LTPSNTVQDI	Sequence	LTPSNTVQI	LTPSNTVQDI	0.0017	13.8440	0.0827	9.5056	LTPSNTVQI	LTPSNTVQDI	0.0011	17.4387	0.0936	23.7403	LPSNTVQDI	LTPSNTVQDI	0.0055	6.8147	0.1943	4.0920	LPSNTVQDI	LTPSNTVQDI	0.0005	33.8649	0.0721	32.1731	0.0022	0
135	TPSNTVQDII	Sequence	TSNTVQDII	TPSNTVQDII	0.0010	19.1111	0.0967	7.0305	TPSNTVQII	TPSNTVQDII	0.0001	44.8000	0.0490	41.8221	TPSNTVQII	TPSNTVQDII	0.0316	2.8278	0.2520	2.6142	TPSNTVQII	TPSNTVQDII	0.0011	24.1064	0.0787	28.7315	0.0084	0
136	PSNTVQDIIS	Sequence	PSNTVQDIS	PSNTVQDIIS	0.0001	53.2258	0.0418	32.7427	PSNTVQIIS	PSNTVQDIIS	0.0000	95.0000	0.0154	81.4767	PSNTVQDII	PSNTVQDII	0.0000	95.0000	0.0088	95.5006	PSNTVQIIS	PSNTVQDIIS	0.0000	98.0000	0.0138	95.5191	0.0000	0
137	SNTVQDIISK	Sequence	STVQDIISK	SNTVQDIISK	0.0027	10.5195	0.0476	26.5229	STVQDIISK	SNTVQDIISK	0.0002	32.2778	0.0268	63.3870	STVQDIISK	SNTVQDIISK	0.0001	47.5000	0.0210	69.3035	SNVQDIISK	SNTVQDIISK	0.0001	63.4091	0.0218	86.5540	0.0007	0
138	NTVQDIISKF	Sequence	NTQDIISKF	NTVQDIISKF	0.0291	2.7495	0.0933	7.5357	NVQDIISKF	NTVQDIISKF	0.0012	16.6300	0.0476	42.8023	NVQDIISKF	NTVQDIISKF	0.0009	15.8889	0.0545	26.2224	NVQDIISKF	NTVQDIISKF	0.0030	15.0291	0.0614	39.2019	0.0085	0
139	TVQDIISKFN	Sequence	TVQDIISKF	TVQDIISKF	0.0008	22.0175	0.0519	22.8288	TVQDIISKF	TVQDIISKF	0.0001	40.7500	0.0345	54.1138	TVQDIISKF	TVQDIISKF	0.0001	42.0000	0.0258	59.1877	TVQDIISKF	TVQDIISKF	0.0003	41.8333	0.0335	68.6141	0.0003	0
140	VQDIISKFNK	Sequence	VQDIISKFK	VQDIISKFNK	0.0032	9.4340	0.0663	14.5361	VQDIISKFK	VQDIISKFNK	0.0001	39.0000	0.0487	41.9774	VQDISKFNK	VQDIISKFNK	0.0000	62.8571	0.0154	82.5777	VQDIIKFNK	VQDIISKFNK	0.0000	70.7692	0.0223	85.8355	0.0008	0
141	QDIISKFNKD	Sequence	QDISKFNKD	QDIISKFNKD	0.0000	85.7143	0.0149	85.5181	QIISKFNKD	QDIISKFNKD	0.0000	85.0000	0.0186	75.9353	QIISKFNKD	QDIISKFNKD	0.0000	92.5000	0.0113	92.0075	QIISKFNKD	QDIISKFNKD	0.0000	86.4286	0.0318	71.0851	0.0000	0
142	DIISKFNKDQ	Sequence	DIISKFNKQ	DIISKFNKDQ	0.0001	67.3333	0.0149	85.5331	DIISKFNKQ	DIISKFNKDQ	0.0000	76.6667	0.0128	86.2630	DIISKFNKQ	DIISKFNKDQ	0.0000	76.6667	0.0124	89.8622	DIISKFNKQ	DIISKFNKDQ	0.0001	52.1951	0.0325	70.0832	0.0001	0
143	IISKFNKDQK	Sequence	IISKFNDQK	IISKFNKDQK	0.0004	32.7273	0.0424	32.0327	IISKFNDQK	IISKFNKDQK	0.0001	42.8333	0.0350	53.6558	IISKFNKQK	IISKFNKDQK	0.0000	66.0000	0.0192	73.2179	IIKFNKDQK	IISKFNKDQK	0.0000	72.3077	0.0245	82.5304	0.0001	0
144	ISKFNKDQKM	Sequence	ISFNKDQKM	ISKFNKDQKM	0.0026	10.6966	0.0533	21.7279	ISFNKDQKM	ISKFNKDQKM	0.0003	28.7037	0.0351	53.6024	ISKFNKQKM	ISKFNKDQKM	0.0006	19.1324	0.0540	26.5461	ISKNKDQKM	ISKFNKDQKM	0.0073	9.4878	0.1279	13.4870	0.0027	0
145	SKFNKDQKMT	Sequence	SFNKDQKMT	SKFNKDQKMT	0.0000	76.3636	0.0105	94.3041	SFNKDQKMT	SKFNKDQKMT	0.0000	70.0000	0.0133	85.3769	SKFNKDQKM	SKFNKDQKM	0.0000	70.0000	0.0162	80.5706	SKFNKDQKM	SKFNKDQKM	0.0003	37.6154	0.0498	49.0162	0.0001	0
146	KFNKDQKMTT	Sequence	KFNDQKMTT	KFNKDQKMTT	0.0001	61.4286	0.0157	83.6330	KFNDQKMTT	KFNKDQKMTT	0.0001	48.6000	0.0242	67.0601	KFKDQKMTT	KFNKDQKMTT	0.0001	36.6667	0.0283	54.5974	KFKDQKMTT	KFNKDQKMTT	0.0008	27.1690	0.0564	43.0339	0.0003	0
147	FNKDQKMTTP	Sequence	FNDQKMTTP	FNKDQKMTTP	0.0003	34.0556	0.0263	58.7327	FNKDKMTTP	FNKDQKMTTP	0.0000	52.3333	0.0188	75.5777	FNKDKMTTP	FNKDQKMTTP	0.0000	55.0000	0.0201	71.3509	FNKQKMTTP	FNKDQKMTTP	0.0028	15.4788	0.1108	17.1917	0.0008	0
148	NKDQKMTTPP	Sequence	NKDQKMTTP	NKDQKMTTPP	0.0000	74.6154	0.0174	79.7510	NKDQKMTTP	NKDQKMTTPP	0.0000	82.5000	0.0110	89.5248	NKDQKTTPP	NKDQKMTTPP	0.0000	60.0000	0.0241	62.5579	NKDQKMTTP	NKDQKMTTPP	0.0002	45.2308	0.0500	48.8469	0.0001	0
149	KDQKMTTPPS	Sequence	KDQKTTPPS	KDQKMTTPPS	0.0000	78.6364	0.0221	68.2294	KQKMTTPPS	KDQKMTTPPS	0.0000	65.8333	0.0410	47.9633	KQKMTTPPS	KDQKMTTPPS	0.0000	62.8571	0.0472	31.3410	KQKMTTPPS	KDQKMTTPPS	0.0000	70.3846	0.0722	32.1499	0.0000	0
150	DQKMTTPPST	Sequence	DQMTTPPST	DQKMTTPPST	0.0001	62.8571	0.0159	83.2140	DQMTTPPST	DQKMTTPPST	0.0001	37.5000	0.0339	54.7329	DQKTTPPST	DQKMTTPPST	0.0001	41.4000	0.0323	47.8640	DQKMTPPST	DQKMTTPPST	0.0016	20.1839	0.0928	22.7023	0.0005	0
151	QKMTTPPSTQ	Sequence	QMTTPPSTQ	QKMTTPPSTQ	0.0002	48.3750	0.0150	85.3332	QMTTPPSTQ	QKMTTPPSTQ	0.0001	40.7500	0.0265	63.7471	QMTTPPSTQ	QKMTTPPSTQ	0.0001	45.2500	0.0225	65.7988	QMTTPPSTQ	QKMTTPPSTQ	0.0001	58.4483	0.0296	74.5746	0.0001	0
152	KMTTPPSTQP	Sequence	KTTPPSTQP	KMTTPPSTQP	0.0010	19.2346	0.0235	64.9186	KMTPPSTQP	KMTTPPSTQP	0.0041	9.9838	0.0735	29.7741	KMTPPSTQP	KMTTPPSTQP	0.0005	21.3673	0.0296	52.3269	KMTPPSTQP	KMTTPPSTQP	0.0001	54.2683	0.0249	81.8865	0.0014	0
153	MTTPPSTQPS	Sequence	MTTPPSTQS	MTTPPSTQPS	0.0023	11.4671	0.0769	10.9648	MTTPPSTQS	MTTPPSTQPS	0.0002	30.2727	0.0722	30.2412	MTTPPSTPS	MTTPPSTQPS	0.0002	30.5882	0.0742	17.4272	MTTPPSTQS	MTTPPSTQPS	0.0001	62.5000	0.0430	56.3621	0.0007	0
154	TTPPSTQPSQ	Sequence	TTPPSTQSQ	TTPPSTQPSQ	0.0047	7.4506	0.0348	42.6358	TTPPSTPSQ	TTPPSTQPSQ	0.0001	44.2000	0.0187	75.7806	TPPSTQPSQ	TTPPSTQPSQ	0.0014	12.8824	0.0489	29.9776	TPPSTQPSQ	TTPPSTQPSQ	0.0002	47.9091	0.0214	87.2271	0.0016	0
155	TPPSTQPSQT	Sequence	TPSTQPSQT	TPPSTQPSQT	0.0001	56.0000	0.0124	90.6977	TPPSTQPQT	TPPSTQPSQT	0.0000	60.0000	0.0123	87.1436	TPSTQPSQT	TPPSTQPSQT	0.0100	5.1296	0.1115	9.7533	TPPSQPSQT	TPPSTQPSQT	0.0009	26.3625	0.0359	65.1269	0.0027	0
156	PPSTQPSQTL	Sequence	PSTQPSQTL	PPSTQPSQTL	0.0012	16.6822	0.0288	53.6355	PSTQPSQTL	PPSTQPSQTL	0.0002	35.7692	0.0205	72.8432	PPSQPSQTL	PPSTQPSQTL	0.1460	1.1297	0.1907	4.2329	PPSQPSQTL	PPSTQPSQTL	0.0077	9.2493	0.0528	46.1685	0.0388	1
157	PSTQPSQTLP	Sequence	PTQPSQTLP	PSTQPSQTLP	0.0019	12.7186	0.0370	39.3363	STQPSQTLP	STQPSQTLP	0.0000	61.8750	0.0167	79.2693	PSTQPSQTL	PSTQPSQTL	0.0000	73.7500	0.0134	87.5421	PTQPSQTLP	PSTQPSQTLP	0.0001	65.6250	0.0150	95.1490	0.0005	0
158	STQPSQTLPT	Sequence	STQPSQTLT	STQPSQTLPT	0.0057	6.7229	0.1040	6.1753	STQPSTLPT	STQPSQTLPT	0.0005	23.7273	0.0858	25.8109	STQPSTLPT	STQPSQTLPT	0.0003	26.1923	0.0749	17.1770	STQPQTLPT	STQPSQTLPT	0.0001	52.6829	0.0560	43.3411	0.0017	0
159	TQPSQTLPTT	Sequence	TQPSQTLTT	TQPSQTLPTT	0.0004	31.3333	0.0269	57.5575	TQPQTLPTT	TQPSQTLPTT	0.0022	13.0107	0.0934	23.7739	TPSQTLPTT	TQPSQTLPTT	0.0122	4.6487	0.1674	5.2679	TPSQTLPTT	TQPSQTLPTT	0.0004	34.3333	0.0476	51.2368	0.0038	0
160	QPSQTLPTTT	Sequence	QSQTLPTTT	QPSQTLPTTT	0.0006	24.2391	0.0340	43.9681	QSQTLPTTT	QPSQTLPTTT	0.0001	47.0000	0.0232	68.4483	QPSQTPTTT	QPSQTLPTTT	0.0358	2.6418	0.1894	4.2826	QPSQLPTTT	QPSQTLPTTT	0.0012	22.9615	0.0519	46.9834	0.0094	0
161	PSQTLPTTTC	Sequence	PSQTPTTTC	PSQTLPTTTC	0.0003	38.1429	0.0266	58.1368	SQTLPTTTC	SQTLPTTTC	0.0001	44.8000	0.0325	56.3823	SQTLPTTTC	SQTLPTTTC	0.0000	65.0000	0.0207	69.8153	SQTLPTTTC	SQTLPTTTC	0.0000	70.3846	0.0225	85.5780	0.0001	0
162	SQTLPTTTCT	Sequence	STLPTTTCT	SQTLPTTTCT	0.0006	24.6522	0.0424	32.0281	SQTLPTTTT	SQTLPTTTCT	0.0009	18.5242	0.0819	26.9471	SQTLPTTTT	SQTLPTTTCT	0.0001	36.1111	0.0427	35.3491	SQTLPTTTT	SQTLPTTTCT	0.0002	49.1000	0.0444	54.7567	0.0005	0
163	QTLPTTTCTQ	Sequence	QTLPTTTTQ	QTLPTTTCTQ	0.0017	13.8624	0.0465	27.5792	QTLPTTTTQ	QTLPTTTCTQ	0.0001	41.5714	0.0396	49.1720	QTLPTTTTQ	QTLPTTTCTQ	0.0001	43.8000	0.0271	56.7433	QTLPTTTTQ	QTLPTTTCTQ	0.0000	69.3750	0.0280	76.9969	0.0005	0
164	TLPTTTCTQQ	Sequence	TLPTTTTQQ	TLPTTTCTQQ	0.0004	31.3333	0.0307	49.8244	TLPTTTTQQ	TLPTTTCTQQ	0.0002	30.3182	0.0516	40.0750	TPTTTCTQQ	TLPTTTCTQQ	0.0002	28.6500	0.0461	32.2115	TLPTTTTQQ	TLPTTTCTQQ	0.0001	62.0455	0.0291	75.2574	0.0002	0
165	LPTTTCTQQS	Sequence	LTTTCTQQS	LPTTTCTQQS	0.0001	56.0000	0.0433	31.0683	LPTTTTQQS	LPTTTCTQQS	0.0000	82.5000	0.0249	65.9230	LPTTTTQQS	LPTTTCTQQS	0.0007	17.5795	0.1100	9.9365	LPTTTTQQS	LPTTTCTQQS	0.0001	62.9545	0.0473	51.5479	0.0002	0
166	PTTTCTQQSD	Sequence	PTTTTQQSD	PTTTCTQQSD	0.0000	87.1429	0.0238	64.1840	PTTTTQQSD	PTTTCTQQSD	0.0000	100.0000	0.0096	91.7922	PTTTTQQSD	PTTTCTQQSD	0.0000	100.0000	0.0071	96.3694	PTTTTQQSD	PTTTCTQQSD	0.0000	100.0000	0.0116	96.2274	0.0000	0
167	TTTCTQQSDG	Sequence	TTTTQQSDG	TTTCTQQSDG	0.0001	63.8095	0.0466	27.4429	TTTCTQQSG	TTTCTQQSDG	0.0000	95.0000	0.0170	78.6245	TTTCTQQSG	TTTCTQQSDG	0.0000	95.0000	0.0194	72.7982	TTCTQQSDG	TTTCTQQSDG	0.0000	94.0000	0.0248	82.0268	0.0000	0
168	TTCTQQSDGS	Sequence	TTTQQSDGS	TTCTQQSDGS	0.0002	45.0000	0.0532	21.7910	TTCTQQSGS	TTCTQQSDGS	0.0000	78.3333	0.0199	73.8181	TTTQQSDGS	TTCTQQSDGS	0.0000	92.5000	0.0121	90.3540	TTCTQQSGS	TTCTQQSDGS	0.0000	96.0000	0.0179	91.9288	0.0000	0
169	TCTQQSDGSI	Sequence	TTQQSDGSI	TCTQQSDGSI	0.0012	16.7674	0.0689	13.5308	TTQQSDGSI	TCTQQSDGSI	0.0001	51.0000	0.0375	51.1771	TTQQSDGSI	TCTQQSDGSI	0.0001	35.7778	0.0524	27.5419	TTQQSDGSI	TCTQQSDGSI	0.0001	54.5122	0.0490	49.8275	0.0004	0
170	CTQQSDGSIS	Sequence	CTQQDGSIS	CTQQSDGSIS	0.0003	36.3750	0.0759	11.2402	CQQSDGSIS	CTQQSDGSIS	0.0000	73.7500	0.0329	55.8906	CTQQSGSIS	CTQQSDGSIS	0.0000	73.7500	0.0421	35.8762	CTQQSGSIS	CTQQSDGSIS	0.0000	92.0000	0.0412	58.4525	0.0001	0
171	TQQSDGSISC	Sequence	TQQDGSISC	TQQSDGSISC	0.0003	37.9333	0.0191	75.4028	TQQDGSISC	TQQSDGSISC	0.0026	12.2753	0.0685	31.6832	TQQDGSISC	TQQSDGSISC	0.0002	27.5714	0.0402	37.8749	TQQDGSISC	TQQSDGSISC	0.0004	35.2667	0.0427	56.6886	0.0009	0
172	QQSDGSISCT	Sequence	QSDGSISCT	QQSDGSISCT	0.0043	7.9471	0.0767	11.0102	QQSDGSIST	QQSDGSISCT	0.0009	18.6371	0.0591	35.8523	QQSDGSIST	QQSDGSISCT	0.0001	40.8571	0.0261	58.5337	QQSDGSIST	QQSDGSISCT	0.0002	43.8571	0.0320	70.9202	0.0014	0
173	QSDGSISCTT	Sequence	QSDGSISTT	QSDGSISCTT	0.0085	5.3324	0.1376	3.5738	QSDGSISTT	QSDGSISCTT	0.0001	40.2500	0.0562	37.4156	QSDGSISTT	QSDGSISCTT	0.0000	52.3077	0.0311	49.8123	QSDGSISTT	QSDGSISCTT	0.0000	71.9231	0.0319	70.9710	0.0022	0
174	SDGSISCTTP	Sequence	SDGSISTTP	SDGSISCTTP	0.0001	69.0000	0.0228	66.5136	SDGSISTTP	SDGSISCTTP	0.0000	69.1667	0.0247	66.3109	SDGSISTTP	SDGSISCTTP	0.0000	64.2857	0.0199	71.6606	SDGSISTTP	SDGSISCTTP	0.0000	81.4286	0.0276	77.5907	0.0000	0
175	DGSISCTTPT	Sequence	DSISCTTPT	DGSISCTTPT	0.0001	69.0000	0.0481	26.0711	DSISCTTPT	DGSISCTTPT	0.0000	85.0000	0.0479	42.5450	DGSISTTPT	DGSISCTTPT	0.0000	78.3333	0.0405	37.6151	DGSISTTPT	DGSISCTTPT	0.0000	72.3077	0.0609	39.5535	0.0000	0
176	GSISCTTPTV	Sequence	GSISTTPTV	GSISCTTPTV	0.0005	28.6000	0.0909	7.9153	GSISTTPTV	GSISCTTPTV	0.0120	6.1900	0.3676	3.9216	GSISTTPTV	GSISCTTPTV	0.0001	37.6250	0.0813	15.3699	GSISTTPTV	GSISCTTPTV	0.0001	60.0000	0.0659	36.0306	0.0032	0
177	SISCTTPTVT	Sequence	SSCTTPTVT	SISCTTPTVT	0.0003	38.7857	0.0537	21.4042	SISCTTPTV	SISCTTPTV	0.0006	21.3684	0.2032	10.1391	SISTTPTVT	SISCTTPTVT	0.0001	34.7273	0.0655	20.6631	SISTTPTVT	SISCTTPTVT	0.0001	67.8125	0.0471	51.7847	0.0003	0
178	ISCTTPTVTP	Sequence	ISCTTPTTP	ISCTTPTVTP	0.0005	27.3429	0.0361	40.5535	ISCTPTVTP	ISCTTPTVTP	0.0002	33.8125	0.0431	46.1283	ISTTPTVTP	ISCTTPTVTP	0.0000	50.0000	0.0209	69.5283	ISTTPTVTP	ISCTTPTVTP	0.0000	71.9231	0.0211	87.5988	0.0002	0
179	SCTTPTVTPL	Sequence	STTPTVTPL	SCTTPTVTPL	0.0014	15.6510	0.0697	13.2283	STTPTVTPL	SCTTPTVTPL	0.0035	10.7626	0.1647	13.1112	STTPTVTPL	SCTTPTVTPL	0.0071	6.0248	0.1550	5.9096	SCTTPTVTL	SCTTPTVTPL	0.0018	19.2980	0.0818	27.2371	0.0034	0
180	CTTPTVTPLQ	Sequence	CTTPTTPLQ	CTTPTVTPLQ	0.0014	15.6309	0.0821	9.6357	CTTPTVTPL	CTTPTVTPL	0.0001	49.5000	0.0940	23.6283	CTTPTVTPL	CTTPTVTPL	0.0000	69.0000	0.0521	27.7776	CTTPTVTPL	CTTPTVTPL	0.0000	86.4286	0.0456	53.4187	0.0004	0
181	TTPTVTPLQP	Sequence	TTPTTPLQP	TTPTVTPLQP	0.0032	9.4010	0.0470	27.0561	TTPTVTPQP	TTPTVTPLQP	0.0003	27.6129	0.0342	54.4184	TPTVTPLQP	TTPTVTPLQP	0.0014	12.7941	0.0508	28.6242	TPTVTPLQP	TTPTVTPLQP	0.0002	47.4545	0.0244	82.6162	0.0013	0
182	TPTVTPLQPP	Sequence	TTVTPLQPP	TPTVTPLQPP	0.0002	47.5556	0.0305	50.3087	TTVTPLQPP	TPTVTPLQPP	0.0001	38.0000	0.0460	43.8963	TPVTPLQPP	TPTVTPLQPP	0.0068	6.1470	0.1486	6.3012	TPVTPLQPP	TPTVTPLQPP	0.0002	45.2308	0.0427	56.6599	0.0018	0
183	PTVTPLQPPI	Sequence	PTVTPQPPI	PTVTPLQPPI	0.0001	54.0323	0.0490	25.2262	TVTPLQPPI	TVTPLQPPI	0.0001	43.2857	0.0953	23.3189	TVTPLQPPI	TVTPLQPPI	0.0000	64.2857	0.0450	33.1802	TVTPLQPPI	TVTPLQPPI	0.0000	78.0000	0.0394	60.6988	0.0001	0
184	TVTPLQPPIV	Sequence	TTPLQPPIV	TVTPLQPPIV	0.0008	21.8548	0.0493	24.9622	TVTPLQPPV	TVTPLQPPIV	0.0118	6.2312	0.2261	8.8220	TVTPQPPIV	TVTPLQPPIV	0.0003	24.3871	0.0614	22.5460	TVTPQPPIV	TVTPLQPPIV	0.0007	28.3607	0.0513	47.5322	0.0034	0
185	VTPLQPPIVA	Sequence	VTPQPPIVA	VTPLQPPIVA	0.0017	13.5275	0.0491	25.0869	VTLQPPIVA	VTPLQPPIVA	0.0063	8.3199	0.0910	24.4019	VPLQPPIVA	VTPLQPPIVA	0.1337	1.1904	0.2273	3.1269	VPLQPPIVA	VTPLQPPIVA	0.0042	12.7507	0.0565	42.9333	0.0365	1
186	TPLQPPIVAT	Sequence	TLQPPIVAT	TPLQPPIVAT	0.0006	25.1951	0.0243	63.1646	TLQPPIVAT	TPLQPPIVAT	0.0659	2.4787	0.2098	9.7224	TPQPPIVAT	TPLQPPIVAT	0.1766	0.9914	0.2837	2.0935	TPQPPIVAT	TPLQPPIVAT	0.0045	12.2832	0.0638	37.4694	0.0619	1
187	PLQPPIVATV	Sequence	PLQPPIVTV	PLQPPIVATV	0.0005	28.8667	0.0325	46.5609	PLQPPIVTV	PLQPPIVATV	0.0869	2.0875	0.3105	5.3841	PLQPPIVAV	PLQPPIVATV	0.0002	28.2500	0.0354	43.5689	PLQPPIVTV	PLQPPIVATV	0.0005	33.0270	0.0489	49.9237	0.0220	0
188	LQPPIVATVC	Sequence	LQPPIVATC	LQPPIVATVC	0.0001	51.7742	0.0211	70.7547	LQPPIVATV	LQPPIVATV	0.0045	9.6574	0.2068	9.9071	LPPIVATVC	LQPPIVATVC	0.0009	15.9630	0.0904	13.2285	LQPPIVTVC	LQPPIVATVC	0.0008	27.1408	0.0653	36.4021	0.0016	0
189	QPPIVATVCT	Sequence	QPPIVATVT	QPPIVATVCT	0.0000	89.2857	0.0145	86.3543	QPPIVTVCT	QPPIVATVCT	0.0000	69.1667	0.0222	70.0734	QPPIVATVT	QPPIVATVCT	0.0014	13.0236	0.1217	8.5626	QPPIVATVT	QPPIVATVCT	0.0004	37.3077	0.0498	49.0486	0.0004	0
190	PPIVATVCTP	Sequence	PIVATVCTP	PPIVATVCTP	0.0000	87.1429	0.0144	86.6595	PIVATVCTP	PPIVATVCTP	0.0000	75.0000	0.0345	54.1385	PPIVATVTP	PPIVATVCTP	0.0001	36.3333	0.0467	31.7163	PPIVATVTP	PPIVATVCTP	0.0000	73.4615	0.0240	83.2538	0.0000	0
191	PIVATVCTPT	Sequence	PIVATVCTT	PIVATVCTPT	0.0000	94.2857	0.0276	56.1083	PIVATVTPT	PIVATVCTPT	0.0000	61.2500	0.1085	20.5408	PIVATVTPT	PIVATVCTPT	0.0000	95.0000	0.0338	45.7014	PIVATVCTT	PIVATVCTPT	0.0000	98.0000	0.0349	66.5965	0.0000	0
192	IVATVCTPTP	Sequence	IVATVTPTP	IVATVCTPTP	0.0001	61.4286	0.0317	48.0237	IVATVTPTP	IVATVCTPTP	0.0008	19.5825	0.1316	16.8294	IVATVTPTP	IVATVCTPTP	0.0000	51.5385	0.0444	33.6887	IVATVTPTP	IVATVCTPTP	0.0000	77.5000	0.0436	55.6733	0.0002	0
193	VATVCTPTPT	Sequence	VTVCTPTPT	VATVCTPTPT	0.0000	74.6154	0.0524	22.3620	VTVCTPTPT	VATVCTPTPT	0.0000	58.1818	0.0791	27.8567	VATVTPTPT	VATVCTPTPT	0.0000	62.1429	0.0641	21.2601	VATVTPTPT	VATVCTPTPT	0.0000	90.0000	0.0488	49.9571	0.0000	0
194	ATVCTPTPTG	Sequence	ATVTPTPTG	ATVCTPTPTG	0.0001	51.4516	0.0471	27.0040	ATVTPTPTG	ATVCTPTPTG	0.0001	38.5000	0.0549	38.1096	ATVTPTPTG	ATVCTPTPTG	0.0000	55.5556	0.0432	34.8366	ATVTPTPTG	ATVCTPTPTG	0.0000	79.5000	0.0329	69.4419	0.0001	0
195	TVCTPTPTGG	Sequence	TVTPTPTGG	TVCTPTPTGG	0.0001	66.0000	0.0235	65.0405	TVCTPTPTG	TVCTPTPTGG	0.0001	50.6667	0.0345	54.1889	TVCTPTPTG	TVCTPTPTGG	0.0000	61.4286	0.0261	58.5205	TVTPTPTGG	TVCTPTPTGG	0.0000	71.5385	0.0253	81.1724	0.0000	0
196	VCTPTPTGGT	Sequence	VTPTPTGGT	VCTPTPTGGT	0.0003	34.7778	0.0312	48.9344	VTPTPTGGT	VCTPTPTGGT	0.0001	48.2000	0.0358	52.9199	VTPTPTGGT	VCTPTPTGGT	0.0000	72.5000	0.0208	69.7641	VCTPTPTGT	VCTPTPTGGT	0.0000	85.0000	0.0179	91.9375	0.0001	0
197	CTPTPTGGTV	Sequence	CTPPTGGTV	CTPTPTGGTV	0.0015	14.6162	0.0996	6.6777	CTPTPTGTV	CTPTPTGGTV	0.0008	19.7864	0.1334	16.5873	CPTPTGGTV	CTPTPTGGTV	0.0349	2.6809	0.3482	1.3606	CPTPTGGTV	CTPTPTGGTV	0.0005	33.8378	0.0803	27.9533	0.0094	0
198	TPTPTGGTVC	Sequence	TTPTGGTVC	TPTPTGGTVC	0.0003	34.7222	0.0247	62.1542	TTPTGGTVC	TPTPTGGTVC	0.0001	44.8000	0.0249	66.0196	TPTPGGTVC	TPTPTGGTVC	0.0744	1.7450	0.2738	2.2503	TPPTGGTVC	TPTPTGGTVC	0.0014	21.4828	0.0548	44.3284	0.0190	1
199	PTPTGGTVCT	Sequence	PTPTGGVCT	PTPTGGTVCT	0.0001	60.2381	0.0247	62.2853	PTPGGTVCT	PTPTGGTVCT	0.0000	73.7500	0.0158	80.7848	TPTGGTVCT	TPTGGTVCT	0.0001	48.2500	0.0385	39.7642	PPTGGTVCT	PTPTGGTVCT	0.0000	81.4286	0.0184	91.3452	0.0000	0
200	TPTGGTVCTT	Sequence	TTGGTVCTT	TPTGGTVCTT	0.0002	45.9000	0.0396	35.5177	TTGGTVCTT	TPTGGTVCTT	0.0001	46.8000	0.0534	38.9416	TPTGGTVTT	TPTGGTVCTT	0.0171	3.8829	0.1976	3.9730	TPTGGTVTT	TPTGGTVCTT	0.0004	37.1154	0.0459	53.0614	0.0044	0
201	PTGGTVCTTA	Sequence	PTGGTVTTA	PTGGTVCTTA	0.0002	44.4000	0.0396	35.5924	PTGGTVTTA	PTGGTVCTTA	0.0001	50.0000	0.0441	45.3497	PTGGTVTTA	PTGGTVCTTA	0.0000	83.3333	0.0182	75.5572	PTGGTVTTA	PTGGTVCTTA	0.0000	86.4286	0.0282	76.7798	0.0001	0
202	TGGTVCTTAQ	Sequence	TGGTVTTAQ	TGGTVCTTAQ	0.0000	75.0000	0.0197	73.9526	TGGTVTTAQ	TGGTVCTTAQ	0.0000	90.0000	0.0179	77.1045	TGGTVTTAQ	TGGTVCTTAQ	0.0000	83.3333	0.0196	72.3991	TGGTVTTAQ	TGGTVCTTAQ	0.0000	91.0000	0.0273	78.0760	0.0000	0
203	GGTVCTTAQQ	Sequence	GTVCTTAQQ	GGTVCTTAQQ	0.0001	70.3846	0.0306	49.9733	GTVCTTAQQ	GGTVCTTAQQ	0.0000	87.5000	0.0251	65.6599	GTVCTTAQQ	GGTVCTTAQQ	0.0000	90.0000	0.0181	75.9448	GGTVTTAQQ	GGTVCTTAQQ	0.0000	96.0000	0.0168	93.2641	0.0000	0
204	GTVCTTAQQN	Sequence	GTVTTAQQN	GTVCTTAQQN	0.0000	72.6923	0.0354	41.7335	GTVTTAQQN	GTVCTTAQQN	0.0000	87.5000	0.0232	68.5315	GTVTTAQQN	GTVCTTAQQN	0.0000	95.0000	0.0151	83.3749	GTVTTAQQN	GTVCTTAQQN	0.0000	98.0000	0.0171	92.8808	0.0000	0
205	TVCTTAQQNP	Sequence	TVCTTAQQP	TVCTTAQQNP	0.0001	58.2000	0.0182	77.7856	TVCTTAQQP	TVCTTAQQNP	0.0001	46.2000	0.0263	64.0168	TVCTTAQQP	TVCTTAQQNP	0.0000	70.0000	0.0144	84.9975	TVCTTAQQP	TVCTTAQQNP	0.0000	75.0000	0.0164	93.8265	0.0001	0
206	VCTTAQQNPN	Sequence	VTTAQQNPN	VCTTAQQNPN	0.0000	77.2727	0.0339	44.1729	VCTTAQQNP	VCTTAQQNP	0.0000	100.0000	0.0134	85.1215	VTTAQQNPN	VCTTAQQNPN	0.0000	95.0000	0.0134	87.5000	VCTTAQQNP	VCTTAQQNP	0.0000	99.0000	0.0163	93.9734	0.0000	0
207	CTTAQQNPNP	Sequence	CTAQQNPNP	CTTAQQNPNP	0.0001	51.6129	0.0404	34.4244	CTAQQNPNP	CTTAQQNPNP	0.0000	72.5000	0.0270	63.0780	CTAQQNPNP	CTTAQQNPNP	0.0000	92.5000	0.0192	73.2225	CTTAQQNNP	CTTAQQNPNP	0.0000	83.5714	0.0229	84.9548	0.0000	0
208	TTAQQNPNPG	Sequence	TTAQNPNPG	TTAQQNPNPG	0.0002	41.6667	0.0441	30.0972	TTQQNPNPG	TTAQQNPNPG	0.0000	82.5000	0.0202	73.2165	TAQQNPNPG	TTAQQNPNPG	0.0000	60.0000	0.0390	39.1792	TTAQNPNPG	TTAQQNPNPG	0.0001	65.6250	0.0468	52.0689	0.0001	0
209	TAQQNPNPGA	Sequence	TAQQNPNGA	TAQQNPNPGA	0.0006	24.9783	0.0374	38.6443	TQQNPNPGA	TAQQNPNPGA	0.0011	17.3548	0.0561	37.4608	TAQQNPNPA	TAQQNPNPGA	0.0006	19.6618	0.0683	19.5236	TAQQNPNPA	TAQQNPNPGA	0.0004	34.6061	0.0722	32.1612	0.0007	0
210	AQQNPNPGAA	Sequence	AQNPNPGAA	AQQNPNPGAA	0.0003	37.4000	0.0240	63.9060	AQQNPNPAA	AQQNPNPGAA	0.0046	9.5601	0.0836	26.4548	AQQNPNPAA	AQQNPNPGAA	0.0006	18.6753	0.0708	18.5764	AQNPNPGAA	AQQNPNPGAA	0.0004	36.7241	0.0637	37.5410	0.0015	0
211	QQNPNPGAAS	Sequence	QQNPPGAAS	QQNPNPGAAS	0.0002	40.4615	0.0202	72.7866	QQNPPGAAS	QQNPNPGAAS	0.0005	23.4909	0.0389	49.8107	QQNPPGAAS	QQNPNPGAAS	0.0004	23.1026	0.0475	31.1145	QQNPNPAAS	QQNPNPGAAS	0.0002	49.3000	0.0398	60.1247	0.0003	0
212	QNPNPGAASQ	Sequence	QPNPGAASQ	QNPNPGAASQ	0.0003	33.4286	0.0160	82.9939	QNPPGAASQ	QNPNPGAASQ	0.0000	78.3333	0.0101	91.0260	QPNPGAASQ	QNPNPGAASQ	0.0099	5.1631	0.0930	12.7147	QPNPGAASQ	QNPNPGAASQ	0.0002	46.8462	0.0263	79.6155	0.0026	0
213	NPNPGAASQQ	Sequence	NPNPGASQQ	NPNPGAASQQ	0.0002	45.7000	0.0115	92.3398	NPNPGAAQQ	NPNPGAASQQ	0.0000	87.5000	0.0072	95.2872	NPNPGAASQ	NPNPGAASQQ	0.0040	7.9198	0.0883	13.6727	NPNPGAASQ	NPNPGAASQQ	0.0003	41.8889	0.0300	73.9057	0.0011	0
214	PNPGAASQQN	Sequence	PNPAASQQN	PNPGAASQQN	0.0000	95.7143	0.0073	96.4048	PNPGASQQN	PNPGAASQQN	0.0000	100.0000	0.0040	97.3770	NPGAASQQN	NPGAASQQN	0.0000	92.5000	0.0133	87.5631	PPGAASQQN	PNPGAASQQN	0.0000	98.0000	0.0110	96.4402	0.0000	0
215	NPGAASQQNL	Sequence	NPAASQQNL	NPGAASQQNL	0.0004	31.7083	0.0253	60.8092	NPAASQQNL	NPGAASQQNL	0.0001	40.2500	0.0267	63.5520	NPAASQQNL	NPGAASQQNL	0.2068	0.8963	0.3026	1.8234	NPAASQQNL	NPGAASQQNL	0.0109	7.5831	0.1041	19.0195	0.0546	1
216	PGAASQQNLD	Sequence	PAASQQNLD	PGAASQQNLD	0.0000	90.7143	0.0154	84.3727	PGAASQQNL	PGAASQQNL	0.0000	95.0000	0.0088	93.0648	PGAASQQNL	PGAASQQNL	0.0000	92.5000	0.0069	96.4579	PGAASQQNL	PGAASQQNL	0.0000	97.0000	0.0117	96.2086	0.0000	0
217	GAASQQNLDD	Sequence	GAASQQNLD	GAASQQNLDD	0.0000	85.0000	0.0187	76.4502	GAASQQNLD	GAASQQNLDD	0.0000	95.0000	0.0118	88.0386	GAASQQNLD	GAASQQNLDD	0.0000	95.0000	0.0096	95.0961	GAASQQNLD	GAASQQNLDD	0.0000	99.0000	0.0132	95.7254	0.0000	0
218	AASQQNLDDM	Sequence	ASQQNLDDM	AASQQNLDDM	0.0013	15.7517	0.0726	12.2471	AASQQNLDM	AASQQNLDDM	0.0001	49.2500	0.0320	56.9866	AASQQNLDM	AASQQNLDDM	0.0004	22.9286	0.0611	22.6798	AASQQNLDM	AASQQNLDDM	0.0004	37.4615	0.0538	45.2342	0.0005	0
219	ASQQNLDDMT	Sequence	ASQQNLDMT	ASQQNLDDMT	0.0002	41.5000	0.0455	28.6184	ASQQNLDMT	ASQQNLDDMT	0.0000	61.2500	0.0294	59.9308	ASQQNLDMT	ASQQNLDDMT	0.0000	85.0000	0.0171	78.4302	ASQQNLDMT	ASQQNLDDMT	0.0000	87.8571	0.0272	78.2403	0.0001	0
220	SQQNLDDMTL	Sequence	SQNLDDMTL	SQQNLDDMTL	0.0010	18.5213	0.0404	34.4337	SQQNLDMTL	SQQNLDDMTL	0.0134	5.8596	0.2103	9.6932	SQQNLDMTL	SQQNLDDMTL	0.0007	17.4545	0.0699	18.9028	SQQNLDMTL	SQQNLDDMTL	0.0023	17.1801	0.1098	17.4671	0.0044	0
221	QQNLDDMTLK	Sequence	QQNDDMTLK	QQNLDDMTLK	0.0015	14.4649	0.0442	30.0818	QQLDDMTLK	QQNLDDMTLK	0.0006	21.6974	0.0536	38.8562	QQNDDMTLK	QQNLDDMTLK	0.0000	53.0769	0.0204	70.4748	QQNLDDMTL	QQNLDDMTL	0.0001	53.1707	0.0329	69.5457	0.0006	0
222	QNLDDMTLKD	Sequence	QLDDMTLKD	QNLDDMTLKD	0.0005	27.0857	0.0540	21.1582	QLDDMTLKD	QNLDDMTLKD	0.0001	50.3333	0.0350	53.6746	QLDDMTLKD	QNLDDMTLKD	0.0000	95.0000	0.0102	94.1317	QLDDMTLKD	QNLDDMTLKD	0.0000	92.0000	0.0165	93.6984	0.0001	0
223	NLDDMTLKDL	Sequence	NLDDMTLKL	NLDDMTLKDL	0.0377	2.3725	0.1888	1.8983	NLDDMTLKL	NLDDMTLKDL	0.2183	1.0567	0.3473	4.3880	NLDDMTLKL	NLDDMTLKDL	0.0017	11.9120	0.0559	25.4398	NLDDMTLKL	NLDDMTLKDL	0.0092	8.3782	0.0871	24.8901	0.0667	1
224	LDDMTLKDLM	Sequence	LDDMTKDLM	LDDMTLKDLM	0.0042	7.9525	0.1421	3.3555	LDDMTLKLM	LDDMTLKDLM	0.0000	62.5000	0.0409	48.0429	LDDMTKDLM	LDDMTLKDLM	0.0001	42.0000	0.0445	33.6182	LDMTLKDLM	LDDMTLKDLM	0.0002	46.2308	0.0703	33.2673	0.0011	0
225	DDMTLKDLMS	Sequence	DMTLKDLMS	DDMTLKDLMS	0.0001	65.6667	0.0318	47.7918	DMTLKDLMS	DDMTLKDLMS	0.0000	73.7500	0.0294	60.0327	DDMTLKDLM	DDMTLKDLM	0.0000	81.6667	0.0171	78.2219	DMTLKDLMS	DDMTLKDLMS	0.0001	62.2727	0.0513	47.5611	0.0000	0
226	DMTLKDLMSS	Sequence	DTLKDLMSS	DMTLKDLMSS	0.0002	42.6000	0.0457	28.3480	DMLKDLMSS	DMTLKDLMSS	0.0001	39.1111	0.0920	24.1404	DTLKDLMSS	DMTLKDLMSS	0.0000	73.7500	0.0306	50.6738	DMTLKLMSS	DMTLKDLMSS	0.0006	29.9091	0.1351	12.2021	0.0002	0
227	MTLKDLMSSV	Sequence	MTLDLMSSV	MTLKDLMSSV	0.0013	15.8926	0.1054	6.0279	MLKDLMSSV	MTLKDLMSSV	0.0982	1.9125	0.5978	0.9003	MTKDLMSSV	MTLKDLMSSV	0.0015	12.5037	0.1482	6.3314	MLKDLMSSV	MTLKDLMSSV	0.0158	6.1072	0.3290	1.5018	0.0292	1
228	TLKDLMSSVE	Sequence	TLDLMSSVE	TLKDLMSSVE	0.0007	23.8400	0.0697	13.2093	TLKDLMSSV	TLKDLMSSV	0.0060	8.4672	0.1955	10.6481	TLKDLSSVE	TLKDLMSSVE	0.0001	38.8571	0.0480	30.6995	TLKDLMSSV	TLKDLMSSV	0.0011	23.7788	0.1335	12.4743	0.0020	0
229	LKDLMSSVEK	Sequence	LKDLSSVEK	LKDLMSSVEK	0.0006	24.4130	0.0429	31.4818	LKDLSSVEK	LKDLMSSVEK	0.0000	60.6250	0.0259	64.5824	LKDLSSVEK	LKDLMSSVEK	0.0000	57.7778	0.0211	69.0409	LKDLSSVEK	LKDLMSSVEK	0.0000	77.0000	0.0270	78.6047	0.0002	0
230	KDLMSSVEKD	Sequence	KDLMSSVEK	KDLMSSVEK	0.0000	80.6250	0.0166	81.6596	KLMSSVEKD	KDLMSSVEKD	0.0001	43.1429	0.0732	29.8817	KLMSSVEKD	KDLMSSVEKD	0.0000	95.0000	0.0119	90.7555	KLMSSVEKD	KDLMSSVEKD	0.0000	97.0000	0.0190	90.5413	0.0000	0
231	DLMSSVEKDM	Sequence	DLMSSVEKM	DLMSSVEKDM	0.0009	20.2394	0.0474	26.6848	DLMSSVEKM	DLMSSVEKDM	0.0018	14.1267	0.1027	21.6871	DLMSSVEKM	DLMSSVEKDM	0.0002	31.2667	0.0465	31.9068	DLMSSVEKM	DLMSSVEKDM	0.0061	10.4817	0.1286	13.3583	0.0022	0
232	LMSSVEKDMR	Sequence	LSSVEKDMR	LMSSVEKDMR	0.0004	31.3333	0.0560	19.8882	LMSSVEDMR	LMSSVEKDMR	0.0002	30.5000	0.0865	25.6268	LMSSVKDMR	LMSSVEKDMR	0.0000	62.1429	0.0247	61.4210	LMSSVEKMR	LMSSVEKDMR	0.0000	74.2308	0.0428	56.6276	0.0002	0
233	MSSVEKDMRQ	Sequence	MSSEKDMRQ	MSSVEKDMRQ	0.0009	20.0704	0.0689	13.5191	MSVEKDMRQ	MSSVEKDMRQ	0.0000	70.0000	0.0240	67.3499	MSVEKDMRQ	MSSVEKDMRQ	0.0000	78.3333	0.0174	77.4855	MSSEKDMRQ	MSSVEKDMRQ	0.0000	77.0000	0.0323	70.3283	0.0002	0
234	SSVEKDMRQL	Sequence	SSEKDMRQL	SSVEKDMRQL	0.0042	7.9816	0.0559	19.9419	SSVEKDMQL	SSVEKDMRQL	0.0027	11.9443	0.0635	33.7872	SSVEKMRQL	SSVEKDMRQL	0.0032	8.8161	0.0851	14.4081	SSVEKMRQL	SSVEKDMRQL	0.0090	8.4596	0.0990	20.5799	0.0048	0
235	SVEKDMRQLQ	Sequence	SVEDMRQLQ	SVEKDMRQLQ	0.0018	13.0780	0.0424	32.0374	SVEKDMRQL	SVEKDMRQL	0.0001	46.4000	0.0231	68.6504	SVKDMRQLQ	SVEKDMRQLQ	0.0001	33.6364	0.0378	40.6124	SVKDMRQLQ	SVEKDMRQLQ	0.0002	50.1220	0.0464	52.5393	0.0006	0
236	VEKDMRQLQA	Sequence	VEDMRQLQA	VEKDMRQLQA	0.0007	23.9600	0.0391	36.3067	VEDMRQLQA	VEKDMRQLQA	0.0001	40.3750	0.0213	71.5064	VEKDRQLQA	VEKDMRQLQA	0.0002	28.7000	0.0324	47.7492	VEKDRQLQA	VEKDMRQLQA	0.0020	18.2308	0.1009	19.9657	0.0007	0
237	EKDMRQLQAE	Sequence	EKDMRQLQE	EKDMRQLQAE	0.0000	76.3636	0.0156	83.9677	EDMRQLQAE	EKDMRQLQAE	0.0000	85.0000	0.0109	89.6213	EKDMRQLAE	EKDMRQLQAE	0.0000	76.6667	0.0185	74.9083	EKDMRQLAE	EKDMRQLQAE	0.0002	44.4286	0.0649	36.7044	0.0001	0
238	KDMRQLQAET	Sequence	KDMQLQAET	KDMRQLQAET	0.0001	58.4000	0.0269	57.4613	KMRQLQAET	KDMRQLQAET	0.0001	37.5000	0.0709	30.7149	KMRQLQAET	KDMRQLQAET	0.0001	46.2500	0.0628	21.8737	KMRQLQAET	KDMRQLQAET	0.0001	54.3902	0.0792	28.4717	0.0001	0
239	DMRQLQAETN	Sequence	DMRQQAETN	DMRQLQAETN	0.0000	83.7500	0.0211	70.6313	DMRQLQAET	DMRQLQAET	0.0000	90.0000	0.0171	78.5368	DMRQLQATN	DMRQLQAETN	0.0000	75.0000	0.0237	63.3516	DMRQLQATN	DMRQLQAETN	0.0001	55.1724	0.0747	30.7829	0.0000	0
240	MRQLQAETND	Sequence	MQLQAETND	MRQLQAETND	0.0000	96.4286	0.0135	88.4566	MQLQAETND	MRQLQAETND	0.0000	78.3333	0.0284	61.2660	MRQLQAETD	MRQLQAETND	0.0000	95.0000	0.0146	84.6918	MRQLQAETD	MRQLQAETND	0.0000	91.0000	0.0424	57.1024	0.0000	0
241	RQLQAETNDL	Sequence	RQQAETNDL	RQLQAETNDL	0.0005	27.8857	0.0340	43.9262	RQLQAETNL	RQLQAETNDL	0.0139	5.7583	0.1982	10.4698	RQLQATNDL	RQLQAETNDL	0.0008	16.3333	0.0909	13.1323	RQLQAETNL	RQLQAETNDL	0.0018	19.3384	0.0949	21.9355	0.0042	0
242	QLQAETNDLV	Sequence	QLQETNDLV	QLQAETNDLV	0.0016	14.0649	0.0847	9.0756	QLAETNDLV	QLQAETNDLV	0.0523	2.8551	0.3845	3.5586	QQAETNDLV	QLQAETNDLV	0.0001	44.5000	0.0389	39.3121	QLQAETNLV	QLQAETNDLV	0.0002	44.7143	0.0552	43.9879	0.0136	0
243	LQAETNDLVT	Sequence	LAETNDLVT	LQAETNDLVT	0.0002	47.1111	0.0501	24.3109	LQAETNLVT	LQAETNDLVT	0.0005	23.9091	0.1292	17.1667	LQAETNLVT	LQAETNDLVT	0.0000	61.4286	0.0343	45.0676	LQAETNLVT	LQAETNDLVT	0.0000	70.7692	0.0482	50.5802	0.0002	0
244	QAETNDLVTN	Sequence	QAENDLVTN	QAETNDLVTN	0.0001	53.0645	0.0321	47.1673	QATNDLVTN	QAETNDLVTN	0.0000	90.0000	0.0140	84.0204	QAETNLVTN	QAETNDLVTN	0.0000	85.0000	0.0159	81.2277	QAETNLVTN	QAETNDLVTN	0.0000	92.0000	0.0201	89.0313	0.0000	0
245	AETNDLVTNV	Sequence	ATNDLVTNV	AETNDLVTNV	0.0033	9.2640	0.0774	10.8281	ATNDLVTNV	AETNDLVTNV	0.0364	3.4932	0.2016	10.2492	AENDLVTNV	AETNDLVTNV	0.0003	25.0000	0.0394	38.7921	AENDLVTNV	AETNDLVTNV	0.0004	35.1667	0.0378	62.6782	0.0101	0
246	ETNDLVTNVY	Sequence	ETDLVTNVY	ETNDLVTNVY	0.9478	0.0324	0.6965	0.0235	ETNDLVTNV	ETNDLVTNV	0.0002	34.5714	0.0361	52.5638	ETNDVTNVY	ETNDLVTNVY	0.0004	22.7857	0.0310	49.9858	ETDLVTNVY	ETNDLVTNVY	0.0007	29.1455	0.0366	64.3037	0.2373	1
247	TNDLVTNVYD	Sequence	TNDLVTNVY	TNDLVTNVY	0.0173	3.5907	0.1478	3.0903	TNDLVTVYD	TNDLVTNVYD	0.0000	87.5000	0.0225	69.5511	TNDLVTNVY	TNDLVTNVY	0.0000	78.3333	0.0143	85.4229	TNDLVTNVY	TNDLVTNVY	0.0000	71.5385	0.0238	83.5251	0.0043	0
248	NDLVTNVYDA	Sequence	NDLVTNVYA	NDLVTNVYDA	0.0000	74.6154	0.0359	40.8733	NLVTNVYDA	NDLVTNVYDA	0.0006	22.5231	0.1964	10.5888	NDLVTNVYA	NDLVTNVYDA	0.0000	71.2500	0.0275	55.8801	NLVTNVYDA	NDLVTNVYDA	0.0001	62.9545	0.0658	36.0826	0.0002	0
249	DLVTNVYDAR	Sequence	DVTNVYDAR	DLVTNVYDAR	0.0002	43.7273	0.0323	46.8801	DLVTNVDAR	DLVTNVYDAR	0.0000	55.4545	0.0520	39.8227	DVTNVYDAR	DLVTNVYDAR	0.0000	67.0000	0.0210	69.1856	DLVTNVYAR	DLVTNVYDAR	0.0002	47.7273	0.0419	57.6776	0.0001	0
250	LVTNVYDARE	Sequence	LTNVYDARE	LVTNVYDARE	0.0001	53.0645	0.0447	29.4798	LVTNVDARE	LVTNVYDARE	0.0000	66.6667	0.0537	38.7559	LVTNVDARE	LVTNVYDARE	0.0000	85.0000	0.0209	69.4103	LVTNVDARE	LVTNVYDARE	0.0000	93.0000	0.0310	72.3705	0.0000	0
251	VTNVYDAREY	Sequence	VTNVYDAEY	VTNVYDAREY	0.4031	0.3890	0.4806	0.1854	VTVYDAREY	VTNVYDAREY	0.0000	56.3636	0.0327	56.0831	VTNYDAREY	VTNVYDAREY	0.0000	52.6923	0.0273	56.4191	VTNVDAREY	VTNVYDAREY	0.0001	68.7500	0.0267	79.0822	0.1008	1
252	TNVYDAREYT	Sequence	TNVYDAREY	TNVYDAREY	0.0006	25.1707	0.0429	31.4670	TVYDAREYT	TNVYDAREYT	0.0006	21.5921	0.0823	26.8486	TVYDAREYT	TNVYDAREYT	0.0001	38.1429	0.0369	41.6461	TVYDAREYT	TNVYDAREYT	0.0001	61.1364	0.0369	63.8149	0.0003	0
253	NVYDAREYTR	Sequence	NVDAREYTR	NVYDAREYTR	0.0021	11.9760	0.0566	19.4780	NVYDAEYTR	NVYDAREYTR	0.0012	16.7600	0.0718	30.3781	NVYDARYTR	NVYDAREYTR	0.0004	23.3333	0.0392	39.0197	NVYDREYTR	NVYDAREYTR	0.0008	26.9000	0.0602	40.0212	0.0011	0
254	VYDAREYTRR	Sequence	VYDAEYTRR	VYDAREYTRR	0.0007	23.7400	0.0374	38.7466	VYDAREYTR	VYDAREYTRR	0.0000	57.2727	0.0227	69.3074	VYDAREYTR	VYDAREYTRR	0.0000	50.0000	0.0161	80.7030	VYDAREYTR	VYDAREYTRR	0.0004	36.2414	0.0297	74.4189	0.0003	0
255	YDAREYTRRA	Sequence	YDAEYTRRA	YDAREYTRRA	0.0004	32.8182	0.0422	32.2608	YDAEYTRRA	YDAREYTRRA	0.0001	42.6667	0.0354	53.2404	YAREYTRRA	YDAREYTRRA	0.0006	19.0588	0.1165	9.1273	YAREYTRRA	YDAREYTRRA	0.0011	23.9231	0.1625	8.5903	0.0005	0
256	DAREYTRRAI	Sequence	DAREYTRRI	DAREYTRRAI	0.0002	45.5000	0.0306	50.0747	DAREYTRAI	DAREYTRRAI	0.0000	70.0000	0.0176	77.6461	DARETRRAI	DAREYTRRAI	0.0052	7.0301	0.1648	5.3925	DAREYTRAI	DAREYTRRAI	0.0214	5.0344	0.2697	2.6464	0.0067	0
257	AREYTRRAID	Sequence	AREYTRRAI	AREYTRRAI	0.0000	90.0000	0.0148	85.7631	AREYTRRAI	AREYTRRAI	0.0000	100.0000	0.0109	89.6624	AREYTRRAI	AREYTRRAI	0.0000	62.8571	0.0354	43.5069	AREYTRRAI	AREYTRRAI	0.0000	78.5000	0.0635	37.6681	0.0000	0
258	REYTRRAIDQ	Sequence	REYTRAIDQ	REYTRRAIDQ	0.0000	77.2727	0.0148	85.7051	REYTRAIDQ	REYTRRAIDQ	0.0000	87.5000	0.0135	84.9854	REYTRRAIQ	REYTRRAIDQ	0.0001	43.2000	0.0291	53.1303	REYTRRAIQ	REYTRRAIDQ	0.0001	63.8636	0.0582	41.5527	0.0000	0
259	EYTRRAIDQI	Sequence	ETRRAIDQI	EYTRRAIDQI	0.0004	33.0476	0.0485	25.6932	ETRRAIDQI	EYTRRAIDQI	0.0000	63.7500	0.0391	49.6597	ETRRAIDQI	EYTRRAIDQI	0.0003	24.8710	0.0625	22.0171	EYTRRAIQI	EYTRRAIDQI	0.0026	16.0000	0.1105	17.2667	0.0008	0
260	YTRRAIDQIL	Sequence	YTRRAIDQL	YTRRAIDQIL	0.0010	18.2553	0.0757	11.2935	YTRAIDQIL	YTRRAIDQIL	0.0005	24.0417	0.0917	24.2051	YTRRAIQIL	YTRRAIDQIL	0.0111	4.8650	0.2619	2.4379	YRRAIDQIL	YTRRAIDQIL	0.0058	10.8190	0.2420	3.4959	0.0046	0
261	TRRAIDQILQ	Sequence	TRAIDQILQ	TRRAIDQILQ	0.0000	73.4615	0.0139	87.6204	TRRAIDQIL	TRRAIDQIL	0.0000	87.5000	0.0124	86.9221	TRRAIDQIL	TRRAIDQIL	0.0001	37.6250	0.0379	40.5028	TRRAIDQIL	TRRAIDQIL	0.0003	42.3529	0.0655	36.2843	0.0001	0
262	RRAIDQILQL	Sequence	RAIDQILQL	RRAIDQILQL	0.0023	11.3832	0.0384	37.2158	RAIDQILQL	RRAIDQILQL	0.0520	2.8651	0.1588	13.6875	RAIDQILQL	RRAIDQILQL	0.0139	4.3336	0.1292	7.8028	RRIDQILQL	RRAIDQILQL	0.0132	6.7915	0.1310	12.9167	0.0204	0
263	RAIDQILQLV	Sequence	RADQILQLV	RAIDQILQLV	0.0067	6.1769	0.1374	3.5836	RAIDQILQV	RAIDQILQLV	0.1417	1.4776	0.3892	3.4622	RAIDQILQV	RAIDQILQLV	0.0018	11.4633	0.0957	12.2153	RAIDQILQV	RAIDQILQLV	0.0018	19.2475	0.0852	25.6983	0.0380	1
264	AIDQILQLVK	Sequence	AIDQILQLK	AIDQILQLVK	0.0140	4.0140	0.1152	5.0931	AIDQILQLV	AIDQILQLV	0.0031	11.2426	0.1648	13.1053	AIDQIQLVK	AIDQILQLVK	0.0002	33.0909	0.0269	57.0562	AIDQIQLVK	AIDQILQLVK	0.0000	69.6875	0.0260	80.1980	0.0043	0
265	IDQILQLVKG	Sequence	IDQILQLVK	IDQILQLVK	0.0000	77.2727	0.0291	52.9139	IQILQLVKG	IDQILQLVKG	0.0000	70.0000	0.0397	49.1028	IQILQLVKG	IDQILQLVKG	0.0000	95.0000	0.0122	90.3046	IQILQLVKG	IDQILQLVKG	0.0000	82.8571	0.0325	70.0740	0.0000	0
266	DQILQLVKGF	Sequence	DQILQLVKF	DQILQLVKGF	0.0010	19.1111	0.0371	39.0863	DQILQLVKF	DQILQLVKGF	0.0001	39.3333	0.0400	48.8014	DQILQLVKF	DQILQLVKGF	0.0001	34.2727	0.0302	51.2078	DQILQLVKF	DQILQLVKGF	0.0040	13.0892	0.0819	27.1643	0.0013	0
267	QILQLVKGFE	Sequence	QILQLVKGF	QILQLVKGF	0.0000	79.0909	0.0220	68.6387	QILQLVKFE	QILQLVKGFE	0.0000	59.0909	0.0494	41.5696	QILQLVKGF	QILQLVKGF	0.0000	75.0000	0.0227	65.5518	QILQLVKGF	QILQLVKGF	0.0001	63.4091	0.0460	52.9559	0.0000	0
268	ILQLVKGFER	Sequence	ILQLKGFER	ILQLVKGFER	0.0003	35.6667	0.0423	32.2023	ILLVKGFER	ILQLVKGFER	0.0004	26.4474	0.0863	25.6709	ILQLKGFER	ILQLVKGFER	0.0000	49.6667	0.0265	57.8421	ILQLKGFER	ILQLVKGFER	0.0003	41.3333	0.0572	42.3745	0.0002	0
269	LQLVKGFERF	Sequence	LLVKGFERF	LQLVKGFERF	0.0009	19.9630	0.0517	22.9705	LLVKGFERF	LQLVKGFERF	0.0010	17.5226	0.1114	19.9932	LQLVKGFEF	LQLVKGFERF	0.0001	37.2500	0.0455	32.7032	LQLVKGFEF	LQLVKGFERF	0.0052	11.3693	0.1700	7.8516	0.0018	0
270	QLVKGFERFQ	Sequence	QLVKGFERF	QLVKGFERF	0.0001	53.3871	0.0248	62.1248	QLVKGFEFQ	QLVKGFERFQ	0.0002	34.3571	0.0702	30.9846	QVKGFERFQ	QLVKGFERFQ	0.0000	67.0000	0.0209	69.4326	QLVKGFERF	QLVKGFERF	0.0001	50.6098	0.0409	58.8818	0.0001	0
271	LVKGFERFQK	Sequence	LVKGERFQK	LVKGFERFQK	0.0002	44.4000	0.0400	35.0625	LVKGFEFQK	LVKGFERFQK	0.0001	40.1250	0.0424	46.7873	LVKGERFQK	LVKGFERFQK	0.0001	45.5000	0.0331	46.7349	LVKGFRFQK	LVKGFERFQK	0.0001	68.7500	0.0483	50.4973	0.0001	0
0	MDFFNKFSQ	Sequence	MDFFNKFSQ	MDFFNKFSQ	0.0003	35.5000	0.0351	42.1157	MDFFNKFSQ	MDFFNKFSQ	0.0000	68.3333	0.0290	60.4844	MDFFNKFSQ	MDFFNKFSQ	0.0001	49.0000	0.0301	51.4773	MDFFNKFSQ	MDFFNKFSQ	0.0002	50.3659	0.0542	44.9219	0.0001	0
1	DFFNKFSQG	Sequence	DFFNKFSQG	DFFNKFSQG	0.0001	66.3333	0.0171	80.3652	DFFNKFSQG	DFFNKFSQG	0.0000	64.3750	0.0219	70.5771	DFFNKFSQG	DFFNKFSQG	0.0000	63.5714	0.0180	76.1943	DFFNKFSQG	DFFNKFSQG	0.0111	7.5130	0.1480	10.2903	0.0028	0
2	FFNKFSQGL	Sequence	FFNKFSQGL	FFNKFSQGL	0.0024	11.1796	0.0734	11.9807	FFNKFSQGL	FFNKFSQGL	0.0143	5.6756	0.2214	9.0724	FFNKFSQGL	FFNKFSQGL	0.0099	5.1583	0.1076	10.2777	FFNKFSQGL	FFNKFSQGL	0.2424	0.6507	0.2887	2.2270	0.0673	1
3	FNKFSQGLA	Sequence	FNKFSQGLA	FNKFSQGLA	0.0003	38.6429	0.0596	17.7179	FNKFSQGLA	FNKFSQGLA	0.0000	51.6667	0.0375	51.1553	FNKFSQGLA	FNKFSQGLA	0.0001	46.0000	0.0450	33.1686	FNKFSQGLA	FNKFSQGLA	0.0014	21.2207	0.1444	10.7672	0.0004	0
4	NKFSQGLAE	Sequence	NKFSQGLAE	NKFSQGLAE	0.0000	81.2500	0.0102	94.8196	NKFSQGLAE	NKFSQGLAE	0.0000	75.0000	0.0134	85.1822	NKFSQGLAE	NKFSQGLAE	0.0001	42.4000	0.0281	54.9096	NKFSQGLAE	NKFSQGLAE	0.0004	34.4545	0.0592	40.8227	0.0001	0
5	KFSQGLAES	Sequence	KFSQGLAES	KFSQGLAES	0.0001	64.7619	0.0176	79.1309	KFSQGLAES	KFSQGLAES	0.0001	37.0000	0.0498	41.2445	KFSQGLAES	KFSQGLAES	0.0002	33.0909	0.0386	39.6277	KFSQGLAES	KFSQGLAES	0.0001	58.2759	0.0269	78.7752	0.0001	0
6	FSQGLAESS	Sequence	FSQGLAESS	FSQGLAESS	0.0019	12.8517	0.0848	9.0602	FSQGLAESS	FSQGLAESS	0.0001	36.4167	0.0582	36.3128	FSQGLAESS	FSQGLAESS	0.0001	43.2000	0.0457	32.5518	FSQGLAESS	FSQGLAESS	0.0002	49.5000	0.0483	50.4693	0.0006	0
7	SQGLAESST	Sequence	SQGLAESST	SQGLAESST	0.0001	58.0000	0.0178	78.6963	SQGLAESST	SQGLAESST	0.0003	29.6800	0.0515	40.1513	SQGLAESST	SQGLAESST	0.0001	38.1429	0.0385	39.7699	SQGLAESST	SQGLAESST	0.0003	41.1111	0.0456	53.4316	0.0002	0
8	QGLAESSTP	Sequence	QGLAESSTP	QGLAESSTP	0.0001	56.8000	0.0115	92.4208	QGLAESSTP	QGLAESSTP	0.0000	54.3333	0.0198	73.8409	QGLAESSTP	QGLAESSTP	0.0001	38.0000	0.0210	69.2390	QGLAESSTP	QGLAESSTP	0.0001	51.3415	0.0224	85.6834	0.0001	0
9	GLAESSTPK	Sequence	GLAESSTPK	GLAESSTPK	0.0019	12.9658	0.0514	23.1745	GLAESSTPK	GLAESSTPK	0.0041	10.0640	0.1205	18.5061	GLAESSTPK	GLAESSTPK	0.0005	21.1225	0.0622	22.1456	GLAESSTPK	GLAESSTPK	0.0004	36.5862	0.0466	52.3714	0.0017	0
10	LAESSTPKS	Sequence	LAESSTPKS	LAESSTPKS	0.0032	9.4422	0.0602	17.3526	LAESSTPKS	LAESSTPKS	0.0001	48.8000	0.0218	70.6391	LAESSTPKS	LAESSTPKS	0.0001	37.5000	0.0347	44.5215	LAESSTPKS	LAESSTPKS	0.0001	58.9655	0.0270	78.6326	0.0009	0
11	AESSTPKSS	Sequence	AESSTPKSS	AESSTPKSS	0.0002	39.8462	0.0114	92.5884	AESSTPKSS	AESSTPKSS	0.0000	63.7500	0.0089	92.9184	AESSTPKSS	AESSTPKSS	0.0002	32.9231	0.0209	69.4793	AESSTPKSS	AESSTPKSS	0.0002	46.3077	0.0205	88.4080	0.0002	0
12	ESSTPKSSI	Sequence	ESSTPKSSI	ESSTPKSSI	0.0073	5.8618	0.0593	17.8948	ESSTPKSSI	ESSTPKSSI	0.0004	26.5526	0.0256	65.0149	ESSTPKSSI	ESSTPKSSI	0.0263	3.0981	0.1243	8.2911	ESSTPKSSI	ESSTPKSSI	0.0180	5.6613	0.0907	23.4870	0.0130	0
13	SSTPKSSIY	Sequence	SSTPKSSIY	SSTPKSSIY	0.7561	0.1256	0.3725	0.4268	SSTPKSSIY	SSTPKSSIY	0.0004	24.9375	0.0238	67.5788	SSTPKSSIY	SSTPKSSIY	0.0026	9.8255	0.0643	21.1758	SSTPKSSIY	SSTPKSSIY	0.0058	10.7331	0.0562	43.2427	0.1912	1
14	STPKSSIYY	Sequence	STPKSSIYY	STPKSSIYY	0.8099	0.0939	0.4310	0.2725	STPKSSIYY	STPKSSIYY	0.0015	15.4578	0.0486	42.1084	STPKSSIYY	STPKSSIYY	0.0015	12.6801	0.0471	31.4424	STPKSSIYY	STPKSSIYY	0.0015	20.8276	0.0324	70.2035	0.2036	1
15	TPKSSIYYS	Sequence	TPKSSIYYS	TPKSSIYYS	0.0002	40.2308	0.0227	66.9396	TPKSSIYYS	TPKSSIYYS	0.0000	53.3333	0.0248	66.2024	TPKSSIYYS	TPKSSIYYS	0.0243	3.2437	0.1985	3.9459	TPKSSIYYS	TPKSSIYYS	0.0083	8.8620	0.1312	12.8829	0.0082	0
16	PKSSIYYSE	Sequence	PKSSIYYSE	PKSSIYYSE	0.0000	92.8571	0.0084	95.8223	PKSSIYYSE	PKSSIYYSE	0.0000	95.0000	0.0086	93.5071	PKSSIYYSE	PKSSIYYSE	0.0000	95.0000	0.0080	95.9102	PKSSIYYSE	PKSSIYYSE	0.0000	85.0000	0.0193	90.1531	0.0000	0
17	KSSIYYSEE	Sequence	KSSIYYSEE	KSSIYYSEE	0.0004	32.0909	0.0440	30.2707	KSSIYYSEE	KSSIYYSEE	0.0000	58.6364	0.0408	48.1431	KSSIYYSEE	KSSIYYSEE	0.0000	69.0000	0.0269	57.1089	KSSIYYSEE	KSSIYYSEE	0.0000	70.0000	0.0354	65.8523	0.0001	0
18	SSIYYSEEK	Sequence	SSIYYSEEK	SSIYYSEEK	0.0068	6.1048	0.1070	5.8572	SSIYYSEEK	SSIYYSEEK	0.0002	35.6154	0.0442	45.3210	SSIYYSEEK	SSIYYSEEK	0.0001	43.2000	0.0346	44.6034	SSIYYSEEK	SSIYYSEEK	0.0001	55.8621	0.0327	69.7866	0.0018	0
19	SIYYSEEKD	Sequence	SIYYSEEKD	SIYYSEEKD	0.0001	68.3333	0.0173	79.8071	SIYYSEEKD	SIYYSEEKD	0.0001	47.2500	0.0373	51.4204	SIYYSEEKD	SIYYSEEKD	0.0000	81.6667	0.0141	85.7640	SIYYSEEKD	SIYYSEEKD	0.0000	86.4286	0.0152	95.0648	0.0000	0
20	IYYSEEKDP	Sequence	IYYSEEKDP	IYYSEEKDP	0.0000	82.5000	0.0068	96.6115	IYYSEEKDP	IYYSEEKDP	0.0000	69.1667	0.0120	87.6706	IYYSEEKDP	IYYSEEKDP	0.0000	67.0000	0.0094	95.1994	IYYSEEKDP	IYYSEEKDP	0.0001	66.2500	0.0124	95.9936	0.0000	0
21	YYSEEKDPD	Sequence	YYSEEKDPD	YYSEEKDPD	0.0000	90.0000	0.0145	86.2618	YYSEEKDPD	YYSEEKDPD	0.0000	95.0000	0.0127	86.3666	YYSEEKDPD	YYSEEKDPD	0.0000	83.3333	0.0152	83.0413	YYSEEKDPD	YYSEEKDPD	0.0000	80.7143	0.0206	88.3407	0.0000	0
22	YSEEKDPDT	Sequence	YSEEKDPDT	YSEEKDPDT	0.0051	7.1592	0.0847	9.0786	YSEEKDPDT	YSEEKDPDT	0.0001	38.9000	0.0268	63.4040	YSEEKDPDT	YSEEKDPDT	0.0000	56.1111	0.0194	72.7867	YSEEKDPDT	YSEEKDPDT	0.0002	45.4615	0.0323	70.4162	0.0014	0
23	SEEKDPDTK	Sequence	SEEKDPDTK	SEEKDPDTK	0.0019	12.8783	0.0226	67.2109	SEEKDPDTK	SEEKDPDTK	0.0000	72.5000	0.0065	95.7692	SEEKDPDTK	SEEKDPDTK	0.0001	37.7500	0.0104	93.8153	SEEKDPDTK	SEEKDPDTK	0.0001	53.2927	0.0099	96.8048	0.0005	0
24	EEKDPDTKK	Sequence	EEKDPDTKK	EEKDPDTKK	0.0014	15.3691	0.0124	90.7916	EEKDPDTKK	EEKDPDTKK	0.0001	50.0000	0.0063	95.8889	EEKDPDTKK	EEKDPDTKK	0.0009	15.8815	0.0135	87.1986	EEKDPDTKK	EEKDPDTKK	0.0005	33.3514	0.0127	95.8825	0.0007	0
25	EKDPDTKKD	Sequence	EKDPDTKKD	EKDPDTKKD	0.0000	92.1429	0.0039	98.0445	EKDPDTKKD	EKDPDTKKD	0.0000	95.0000	0.0021	98.6139	EKDPDTKKD	EKDPDTKKD	0.0000	85.0000	0.0041	97.9111	EKDPDTKKD	EKDPDTKKD	0.0000	86.4286	0.0065	97.8966	0.0000	0
26	KDPDTKKDE	Sequence	KDPDTKKDE	KDPDTKKDE	0.0000	82.5000	0.0035	98.2760	KDPDTKKDE	KDPDTKKDE	0.0000	95.0000	0.0025	98.3353	KDPDTKKDE	KDPDTKKDE	0.0000	92.5000	0.0032	98.3386	KDPDTKKDE	KDPDTKKDE	0.0000	91.0000	0.0043	98.5996	0.0000	0
27	DPDTKKDEA	Sequence	DPDTKKDEA	DPDTKKDEA	0.0004	31.5833	0.0231	65.9091	DPDTKKDEA	DPDTKKDEA	0.0001	41.7143	0.0110	89.5034	DPDTKKDEA	DPDTKKDEA	0.0073	5.9394	0.0556	25.5942	DPDTKKDEA	DPDTKKDEA	0.0435	3.1414	0.0792	28.4712	0.0128	0
28	PDTKKDEAI	Sequence	PDTKKDEAI	PDTKKDEAI	0.0001	71.1538	0.0104	94.5029	PDTKKDEAI	PDTKKDEAI	0.0000	82.5000	0.0065	95.7503	PDTKKDEAI	PDTKKDEAI	0.0000	69.0000	0.0100	94.6282	PDTKKDEAI	PDTKKDEAI	0.0002	45.6923	0.0193	90.2451	0.0001	0
29	DTKKDEAIE	Sequence	DTKKDEAIE	DTKKDEAIE	0.0001	54.5161	0.0150	85.2623	DTKKDEAIE	DTKKDEAIE	0.0000	80.0000	0.0072	95.2643	DTKKDEAIE	DTKKDEAIE	0.0000	62.1429	0.0138	86.5023	DTKKDEAIE	DTKKDEAIE	0.0002	44.6429	0.0286	76.0419	0.0001	0
30	TKKDEAIEI	Sequence	TKKDEAIEI	TKKDEAIEI	0.0003	37.2000	0.0140	87.3560	TKKDEAIEI	TKKDEAIEI	0.0003	26.8421	0.0212	71.7134	TKKDEAIEI	TKKDEAIEI	0.0009	15.5704	0.0296	52.2757	TKKDEAIEI	TKKDEAIEI	0.0164	5.9796	0.0734	31.4650	0.0045	0
31	KKDEAIEIG	Sequence	KKDEAIEIG	KKDEAIEIG	0.0000	73.8462	0.0100	95.0659	KKDEAIEIG	KKDEAIEIG	0.0000	70.0000	0.0108	89.8499	KKDEAIEIG	KKDEAIEIG	0.0000	70.0000	0.0106	93.4355	KKDEAIEIG	KKDEAIEIG	0.0000	76.0000	0.0119	96.1345	0.0000	0
32	KDEAIEIGL	Sequence	KDEAIEIGL	KDEAIEIGL	0.0010	18.3191	0.0269	57.5429	KDEAIEIGL	KDEAIEIGL	0.0003	27.0645	0.0337	54.9050	KDEAIEIGL	KDEAIEIGL	0.0004	23.6667	0.0237	63.3922	KDEAIEIGL	KDEAIEIGL	0.0005	32.4750	0.0203	88.7884	0.0006	0
33	DEAIEIGLK	Sequence	DEAIEIGLK	DEAIEIGLK	0.0005	28.2333	0.0292	52.7959	DEAIEIGLK	DEAIEIGLK	0.0000	73.7500	0.0114	88.6960	DEAIEIGLK	DEAIEIGLK	0.0001	42.8000	0.0171	78.2364	DEAIEIGLK	DEAIEIGLK	0.0001	60.9091	0.0185	91.2096	0.0002	0
34	EAIEIGLKS	Sequence	EAIEIGLKS	EAIEIGLKS	0.0012	16.9070	0.0342	43.6695	EAIEIGLKS	EAIEIGLKS	0.0003	27.0000	0.0301	59.1305	EAIEIGLKS	EAIEIGLKS	0.0003	26.0385	0.0339	45.5225	EAIEIGLKS	EAIEIGLKS	0.0005	31.8140	0.0359	65.1759	0.0006	0
35	AIEIGLKSQ	Sequence	AIEIGLKSQ	AIEIGLKSQ	0.0004	30.4286	0.0190	75.8008	AIEIGLKSQ	AIEIGLKSQ	0.0001	45.8333	0.0212	71.5960	AIEIGLKSQ	AIEIGLKSQ	0.0001	34.7273	0.0273	56.3909	AIEIGLKSQ	AIEIGLKSQ	0.0001	62.9545	0.0200	89.2171	0.0002	0
36	IEIGLKSQE	Sequence	IEIGLKSQE	IEIGLKSQE	0.0001	62.6190	0.0100	95.0540	IEIGLKSQE	IEIGLKSQE	0.0000	67.5000	0.0130	85.9164	IEIGLKSQE	IEIGLKSQE	0.0000	57.2222	0.0157	81.7601	IEIGLKSQE	IEIGLKSQE	0.0001	53.9024	0.0207	88.1665	0.0001	0
37	EIGLKSQES	Sequence	EIGLKSQES	EIGLKSQES	0.0002	45.0000	0.0210	70.9047	EIGLKSQES	EIGLKSQES	0.0001	50.0000	0.0182	76.6351	EIGLKSQES	EIGLKSQES	0.0003	27.2381	0.0293	52.8318	EIGLKSQES	EIGLKSQES	0.0034	14.0789	0.0859	25.3702	0.0010	0
38	IGLKSQESY	Sequence	IGLKSQESY	IGLKSQESY	0.0509	1.9581	0.0865	8.7241	IGLKSQESY	IGLKSQESY	0.0002	33.8125	0.0217	70.7972	IGLKSQESY	IGLKSQESY	0.0005	20.7857	0.0283	54.5411	IGLKSQESY	IGLKSQESY	0.0025	16.4579	0.0377	62.8908	0.0135	1
39	GLKSQESYY	Sequence	GLKSQESYY	GLKSQESYY	0.1686	0.8603	0.1590	2.6881	GLKSQESYY	GLKSQESYY	0.0023	12.8538	0.0540	38.6446	GLKSQESYY	GLKSQESYY	0.0005	20.8571	0.0287	53.8349	GLKSQESYY	GLKSQESYY	0.0027	15.8069	0.0563	43.1565	0.0435	1
40	LKSQESYYQ	Sequence	LKSQESYYQ	LKSQESYYQ	0.0001	65.3333	0.0147	85.8405	LKSQESYYQ	LKSQESYYQ	0.0000	82.5000	0.0151	82.0940	LKSQESYYQ	LKSQESYYQ	0.0000	83.3333	0.0111	92.4466	LKSQESYYQ	LKSQESYYQ	0.0000	79.5000	0.0209	87.9529	0.0000	0
41	KSQESYYQR	Sequence	KSQESYYQR	KSQESYYQR	0.0076	5.7184	0.0492	25.0724	KSQESYYQR	KSQESYYQR	0.0008	19.3883	0.0455	44.2729	KSQESYYQR	KSQESYYQR	0.0002	28.6500	0.0249	60.8404	KSQESYYQR	KSQESYYQR	0.0002	43.5714	0.0316	71.5059	0.0022	0
42	SQESYYQRQ	Sequence	SQESYYQRQ	SQESYYQRQ	0.0012	16.8062	0.0320	47.4535	SQESYYQRQ	SQESYYQRQ	0.0001	47.2500	0.0242	67.1061	SQESYYQRQ	SQESYYQRQ	0.0000	50.3846	0.0155	82.3077	SQESYYQRQ	SQESYYQRQ	0.0001	53.5366	0.0287	75.8682	0.0004	0
43	QESYYQRQL	Sequence	QESYYQRQL	QESYYQRQL	0.0025	10.8943	0.0363	40.3514	QESYYQRQL	QESYYQRQL	0.0006	21.9079	0.0331	55.6865	QESYYQRQL	QESYYQRQL	0.0049	7.2625	0.0640	21.2828	QESYYQRQL	QESYYQRQL	0.0135	6.6941	0.0867	25.0618	0.0054	0
44	ESYYQRQLR	Sequence	ESYYQRQLR	ESYYQRQLR	0.0033	9.2871	0.0629	16.0072	ESYYQRQLR	ESYYQRQLR	0.0002	34.3571	0.0250	65.8115	ESYYQRQLR	ESYYQRQLR	0.0002	30.1765	0.0264	58.1380	ESYYQRQLR	ESYYQRQLR	0.0004	36.7931	0.0466	52.3240	0.0010	0
45	SYYQRQLRE	Sequence	SYYQRQLRE	SYYQRQLRE	0.0001	60.7143	0.0164	81.9686	SYYQRQLRE	SYYQRQLRE	0.0001	36.1667	0.0229	68.9120	SYYQRQLRE	SYYQRQLRE	0.0002	27.8571	0.0261	58.6430	SYYQRQLRE	SYYQRQLRE	0.0077	9.2785	0.0881	24.4809	0.0020	0
46	YYQRQLREQ	Sequence	YYQRQLREQ	YYQRQLREQ	0.0002	40.4615	0.0212	70.5128	YYQRQLREQ	YYQRQLREQ	0.0000	65.8333	0.0157	80.9559	YYQRQLREQ	YYQRQLREQ	0.0001	46.5000	0.0288	53.7274	YYQRQLREQ	YYQRQLREQ	0.0012	23.0769	0.0656	36.2084	0.0004	0
47	YQRQLREQL	Sequence	YQRQLREQL	YQRQLREQL	0.0026	10.5931	0.0344	43.2718	YQRQLREQL	YQRQLREQL	0.0299	3.8926	0.1511	14.4698	YQRQLREQL	YQRQLREQL	0.1518	1.1009	0.3007	1.8476	YQRQLREQL	YQRQLREQL	0.4953	0.2273	0.4528	0.4865	0.1699	2
48	QRQLREQLA	Sequence	QRQLREQLA	QRQLREQLA	0.0002	46.3750	0.0175	79.4287	QRQLREQLA	QRQLREQLA	0.0000	60.6250	0.0130	85.9325	QRQLREQLA	QRQLREQLA	0.0002	28.8000	0.0265	57.8816	QRQLREQLA	QRQLREQLA	0.0087	8.6225	0.1541	9.5172	0.0023	0
49	RQLREQLAR	Sequence	RQLREQLAR	RQLREQLAR	0.0009	19.6790	0.0274	56.3551	RQLREQLAR	RQLREQLAR	0.0025	12.3118	0.0720	30.3093	RQLREQLAR	RQLREQLAR	0.0002	29.7647	0.0382	40.0915	RQLREQLAR	RQLREQLAR	0.0006	30.8043	0.0534	45.6221	0.0011	0
50	QLREQLARD	Sequence	QLREQLARD	QLREQLARD	0.0000	79.5455	0.0139	87.6720	QLREQLARD	QLREQLARD	0.0001	36.5833	0.0419	47.1775	QLREQLARD	QLREQLARD	0.0000	65.0000	0.0268	57.3653	QLREQLARD	QLREQLARD	0.0002	50.4878	0.0629	38.0786	0.0001	0
51	LREQLARDN	Sequence	LREQLARDN	LREQLARDN	0.0000	96.4286	0.0073	96.3770	LREQLARDN	LREQLARDN	0.0000	100.0000	0.0041	97.3482	LREQLARDN	LREQLARDN	0.0000	95.0000	0.0092	95.2792	LREQLARDN	LREQLARDN	0.0000	94.0000	0.0175	92.4764	0.0000	0
52	REQLARDNM	Sequence	REQLARDNM	REQLARDNM	0.0012	16.5814	0.0365	40.0754	REQLARDNM	REQLARDNM	0.0001	46.6000	0.0270	63.1396	REQLARDNM	REQLARDNM	0.0034	8.5290	0.0978	11.8404	REQLARDNM	REQLARDNM	0.0027	15.9101	0.0882	24.4697	0.0019	0
53	EQLARDNMM	Sequence	EQLARDNMM	EQLARDNMM	0.0011	17.2523	0.0349	42.4182	EQLARDNMM	EQLARDNMM	0.0009	18.3629	0.0631	33.9695	EQLARDNMM	EQLARDNMM	0.0017	11.9296	0.0599	23.2825	EQLARDNMM	EQLARDNMM	0.0756	2.0841	0.2269	4.1143	0.0198	0
54	QLARDNMMT	Sequence	QLARDNMMT	QLARDNMMT	0.0004	31.0417	0.0417	32.8725	QLARDNMMT	QLARDNMMT	0.0046	9.5563	0.1541	14.1598	QLARDNMMT	QLARDNMMT	0.0001	47.5000	0.0344	44.9077	QLARDNMMT	QLARDNMMT	0.0001	53.6585	0.0484	50.4338	0.0013	0
55	LARDNMMTA	Sequence	LARDNMMTA	LARDNMMTA	0.0010	18.2340	0.0533	21.7206	LARDNMMTA	LARDNMMTA	0.0030	11.4738	0.1163	19.1789	LARDNMMTA	LARDNMMTA	0.0256	3.1519	0.2500	2.6550	LARDNMMTA	LARDNMMTA	0.0406	3.2991	0.2723	2.5714	0.0176	0
56	ARDNMMTAS	Sequence	ARDNMMTAS	ARDNMMTAS	0.0002	48.8750	0.0258	59.6926	ARDNMMTAS	ARDNMMTAS	0.0000	61.2500	0.0209	72.1992	ARDNMMTAS	ARDNMMTAS	0.0004	23.2308	0.0369	41.6558	ARDNMMTAS	ARDNMMTAS	0.0002	45.4615	0.0399	60.0649	0.0002	0
57	RDNMMTASR	Sequence	RDNMMTASR	RDNMMTASR	0.0017	13.6881	0.0449	29.2517	RDNMMTASR	RDNMMTASR	0.0001	49.0000	0.0238	67.6977	RDNMMTASR	RDNMMTASR	0.0002	29.8235	0.0391	39.1619	RDNMMTASR	RDNMMTASR	0.0002	46.9231	0.0452	53.8698	0.0005	0
58	DNMMTASRQ	Sequence	DNMMTASRQ	DNMMTASRQ	0.0001	65.6667	0.0208	71.4973	DNMMTASRQ	DNMMTASRQ	0.0000	90.0000	0.0094	92.1638	DNMMTASRQ	DNMMTASRQ	0.0000	76.6667	0.0171	78.2607	DNMMTASRQ	DNMMTASRQ	0.0002	46.6923	0.0433	55.9340	0.0001	0
59	NMMTASRQP	Sequence	NMMTASRQP	NMMTASRQP	0.0002	44.8000	0.0238	64.3806	NMMTASRQP	NMMTASRQP	0.0018	14.1301	0.1112	20.0272	NMMTASRQP	NMMTASRQP	0.0002	33.1818	0.0530	27.1498	NMMTASRQP	NMMTASRQP	0.0017	19.4646	0.1273	13.6006	0.0010	0
60	MMTASRQPT	Sequence	MMTASRQPT	MMTASRQPT	0.0001	70.0000	0.0441	30.1834	MMTASRQPT	MMTASRQPT	0.0007	20.7011	0.2065	9.9258	MMTASRQPT	MMTASRQPT	0.0006	19.0882	0.1692	5.1762	MMTASRQPT	MMTASRQPT	0.0023	17.0368	0.2558	3.0402	0.0009	0
61	MTASRQPTQ	Sequence	MTASRQPTQ	MTASRQPTQ	0.0041	8.1877	0.0677	13.9498	MTASRQPTQ	MTASRQPTQ	0.0002	33.4375	0.0359	52.7755	MTASRQPTQ	MTASRQPTQ	0.0008	16.8288	0.0740	17.4881	MTASRQPTQ	MTASRQPTQ	0.0018	18.9005	0.0937	22.3591	0.0017	0
62	TASRQPTQP	Sequence	TASRQPTQP	TASRQPTQP	0.0009	19.7037	0.0215	69.6668	TASRQPTQP	TASRQPTQP	0.0001	39.5556	0.0120	87.6992	TASRQPTQP	TASRQPTQP	0.0004	21.6939	0.0276	55.7802	TASRQPTQP	TASRQPTQP	0.0019	18.8507	0.0381	62.3294	0.0008	0
63	ASRQPTQPL	Sequence	ASRQPTQPL	ASRQPTQPL	0.0090	5.1687	0.0582	18.4874	ASRQPTQPL	ASRQPTQPL	0.0041	9.9819	0.0685	31.6700	ASRQPTQPL	ASRQPTQPL	0.8178	0.1268	0.6683	0.1325	ASRQPTQPL	ASRQPTQPL	0.1079	1.5159	0.2436	3.4447	0.2347	2
64	SRQPTQPLQ	Sequence	SRQPTQPLQ	SRQPTQPLQ	0.0003	33.5714	0.0124	90.7419	SRQPTQPLQ	SRQPTQPLQ	0.0001	45.0000	0.0127	86.4362	SRQPTQPLQ	SRQPTQPLQ	0.0002	31.9333	0.0207	69.8910	SRQPTQPLQ	SRQPTQPLQ	0.0003	40.3000	0.0263	79.6605	0.0002	0
65	RQPTQPLQP	Sequence	RQPTQPLQP	RQPTQPLQP	0.0006	24.1087	0.0136	88.1814	RQPTQPLQP	RQPTQPLQP	0.0020	13.7051	0.0305	58.6506	RQPTQPLQP	RQPTQPLQP	0.0002	28.9000	0.0186	74.7500	RQPTQPLQP	RQPTQPLQP	0.0005	32.3500	0.0251	81.6059	0.0008	0
66	QPTQPLQPT	Sequence	QPTQPLQPT	QPTQPLQPT	0.0002	47.1111	0.0143	86.6982	QPTQPLQPT	QPTQPLQPT	0.0001	45.8333	0.0226	69.4293	QPTQPLQPT	QPTQPLQPT	0.1908	0.9461	0.3285	1.5564	QPTQPLQPT	QPTQPLQPT	0.0030	15.0370	0.0621	38.6451	0.0485	1
67	PTQPLQPTI	Sequence	PTQPLQPTI	PTQPLQPTI	0.0059	6.6323	0.0593	17.8865	PTQPLQPTI	PTQPLQPTI	0.0032	11.1967	0.0624	34.2679	PTQPLQPTI	PTQPLQPTI	0.0013	13.4387	0.0397	38.4180	PTQPLQPTI	PTQPLQPTI	0.0010	25.0674	0.0307	72.7744	0.0028	0
68	TQPLQPTIH	Sequence	TQPLQPTIH	TQPLQPTIH	0.0034	9.1106	0.0256	60.1153	TQPLQPTIH	TQPLQPTIH	0.0002	35.9231	0.0136	84.8634	TQPLQPTIH	TQPLQPTIH	0.0002	32.0769	0.0175	77.2553	TQPLQPTIH	TQPLQPTIH	0.0010	25.2472	0.0263	79.6047	0.0012	0
69	QPLQPTIHI	Sequence	QPLQPTIHI	QPLQPTIHI	0.0016	14.2865	0.0188	76.3525	QPLQPTIHI	QPLQPTIHI	0.0027	11.9672	0.0394	49.3394	QPLQPTIHI	QPLQPTIHI	0.6885	0.2287	0.3514	1.3271	QPLQPTIHI	QPLQPTIHI	0.0955	1.7091	0.0871	24.8706	0.1971	2
70	PLQPTIHIT	Sequence	PLQPTIHIT	PLQPTIHIT	0.0004	30.8214	0.0231	65.8924	PLQPTIHIT	PLQPTIHIT	0.0059	8.5578	0.1037	21.4754	PLQPTIHIT	PLQPTIHIT	0.0000	52.6923	0.0195	72.7018	PLQPTIHIT	PLQPTIHIT	0.0003	40.1500	0.0298	74.1939	0.0016	0
71	LQPTIHITP	Sequence	LQPTIHITP	LQPTIHITP	0.0003	33.3810	0.0181	78.0542	LQPTIHITP	LQPTIHITP	0.0018	14.3253	0.0657	32.7981	LQPTIHITP	LQPTIHITP	0.0002	31.2000	0.0239	62.9253	LQPTIHITP	LQPTIHITP	0.0011	23.9327	0.0429	56.4375	0.0008	0
72	QPTIHITPQ	Sequence	QPTIHITPQ	QPTIHITPQ	0.0001	66.3333	0.0123	90.8671	QPTIHITPQ	QPTIHITPQ	0.0000	90.0000	0.0093	92.3561	QPTIHITPQ	QPTIHITPQ	0.0133	4.4335	0.1779	4.7708	QPTIHITPQ	QPTIHITPQ	0.0024	16.6916	0.0875	24.7373	0.0039	0
73	PTIHITPQP	Sequence	PTIHITPQP	PTIHITPQP	0.0004	31.8333	0.0241	63.5692	PTIHITPQP	PTIHITPQP	0.0002	31.4500	0.0283	61.4598	PTIHITPQP	PTIHITPQP	0.0000	59.4444	0.0126	89.3622	PTIHITPQP	PTIHITPQP	0.0001	60.2273	0.0140	95.4783	0.0002	0
74	TIHITPQPV	Sequence	TIHITPQPV	TIHITPQPV	0.0008	22.0000	0.0478	26.2788	TIHITPQPV	TIHITPQPV	0.0426	3.2098	0.2509	7.5853	TIHITPQPV	TIHITPQPV	0.0069	6.1143	0.1494	6.2536	TIHITPQPV	TIHITPQPV	0.0438	3.1227	0.1986	5.6032	0.0235	0
75	IHITPQPVP	Sequence	IHITPQPVP	IHITPQPVP	0.0002	44.5000	0.0110	93.3818	IHITPQPVP	IHITPQPVP	0.0001	44.2000	0.0189	75.4058	IHITPQPVP	IHITPQPVP	0.0004	22.7619	0.0226	65.6809	IHITPQPVP	IHITPQPVP	0.0007	29.4545	0.0209	87.9163	0.0003	0
76	HITPQPVPT	Sequence	HITPQPVPT	HITPQPVPT	0.0005	27.2857	0.0325	46.5756	HITPQPVPT	HITPQPVPT	0.0062	8.3319	0.0899	24.6772	HITPQPVPT	HITPQPVPT	0.0034	8.5806	0.0947	12.3979	HITPQPVPT	HITPQPVPT	0.0047	12.0619	0.0687	34.2145	0.0037	0
77	ITPQPVPTP	Sequence	ITPQPVPTP	ITPQPVPTP	0.0025	10.9563	0.0288	53.6394	ITPQPVPTP	ITPQPVPTP	0.0104	6.6107	0.0682	31.8036	ITPQPVPTP	ITPQPVPTP	0.0012	13.7406	0.0283	54.5070	ITPQPVPTP	ITPQPVPTP	0.0027	15.8942	0.0223	85.7770	0.0042	0
78	TPQPVPTPT	Sequence	TPQPVPTPT	TPQPVPTPT	0.0013	15.8725	0.0249	61.6840	TPQPVPTPT	TPQPVPTPT	0.0003	28.1111	0.0284	61.2857	TPQPVPTPT	TPQPVPTPT	0.4653	0.4287	0.4146	0.8924	TPQPVPTPT	TPQPVPTPT	0.0211	5.0763	0.1044	18.9375	0.1220	1
79	PQPVPTPTP	Sequence	PQPVPTPTP	PQPVPTPTP	0.0002	40.0769	0.0085	95.8000	PQPVPTPTP	PQPVPTPTP	0.0002	33.9375	0.0205	72.7584	PQPVPTPTP	PQPVPTPTP	0.0001	44.2500	0.0117	91.2421	PQPVPTPTP	PQPVPTPTP	0.0001	54.8780	0.0116	96.2290	0.0002	0
80	QPVPTPTPA	Sequence	QPVPTPTPA	QPVPTPTPA	0.0011	17.7757	0.0222	68.0581	QPVPTPTPA	QPVPTPTPA	0.0005	23.7818	0.0335	55.1608	QPVPTPTPA	QPVPTPTPA	0.5699	0.3131	0.4598	0.6724	QPVPTPTPA	QPVPTPTPA	0.0244	4.6237	0.1061	18.4674	0.1490	1
81	PVPTPTPAP	Sequence	PVPTPTPAP	PVPTPTPAP	0.0002	44.4000	0.0133	88.9101	PVPTPTPAP	PVPTPTPAP	0.0004	25.6585	0.0257	64.8023	PVPTPTPAP	PVPTPTPAP	0.0003	27.1429	0.0214	68.4090	PVPTPTPAP	PVPTPTPAP	0.0001	50.7317	0.0137	95.5625	0.0002	0
82	VPTPTPAPI	Sequence	VPTPTPAPI	VPTPTPAPI	0.0009	20.0704	0.0358	41.0787	VPTPTPAPI	VPTPTPAPI	0.0010	18.1694	0.0757	28.9862	VPTPTPAPI	VPTPTPAPI	0.8044	0.1359	0.6371	0.1753	VPTPTPAPI	VPTPTPAPI	0.0425	3.1927	0.1327	12.6260	0.2122	1
83	PTPTPAPIL	Sequence	PTPTPAPIL	PTPTPAPIL	0.0024	11.1617	0.0426	31.7756	PTPTPAPIL	PTPTPAPIL	0.0013	16.3500	0.0539	38.6507	PTPTPAPIL	PTPTPAPIL	0.0009	15.4741	0.0420	35.9758	PTPTPAPIL	PTPTPAPIL	0.0009	25.4719	0.0258	80.4381	0.0014	0
84	TPTPAPILL	Sequence	TPTPAPILL	TPTPAPILL	0.0111	4.5969	0.0436	30.7436	TPTPAPILL	TPTPAPILL	0.0087	7.2044	0.0656	32.8631	TPTPAPILL	TPTPAPILL	0.8786	0.0821	0.4806	0.5882	TPTPAPILL	TPTPAPILL	0.1685	0.9680	0.1103	17.3364	0.2667	2
85	PTPAPILLP	Sequence	PTPAPILLP	PTPAPILLP	0.0015	14.4919	0.0443	29.9281	PTPAPILLP	PTPAPILLP	0.0002	30.5455	0.0326	56.2345	PTPAPILLP	PTPAPILLP	0.0000	55.0000	0.0118	90.9355	PTPAPILLP	PTPAPILLP	0.0001	62.7273	0.0121	96.0920	0.0005	0
86	TPAPILLPS	Sequence	TPAPILLPS	TPAPILLPS	0.0006	24.8913	0.0408	33.9549	TPAPILLPS	TPAPILLPS	0.0002	31.2500	0.0624	34.2679	TPAPILLPS	TPAPILLPS	0.1279	1.2293	0.4385	0.7760	TPAPILLPS	TPAPILLPS	0.0027	15.9259	0.1110	17.1315	0.0329	1
87	PAPILLPSS	Sequence	PAPILLPSS	PAPILLPSS	0.0001	63.0952	0.0157	83.6610	PAPILLPSS	PAPILLPSS	0.0000	59.0909	0.0261	64.3650	PAPILLPSS	PAPILLPSS	0.0000	66.0000	0.0175	77.2553	PAPILLPSS	PAPILLPSS	0.0001	68.1250	0.0209	87.8168	0.0000	0
88	APILLPSST	Sequence	APILLPSST	APILLPSST	0.0003	35.8889	0.0189	75.9521	APILLPSST	APILLPSST	0.0001	39.7778	0.0296	59.7231	APILLPSST	APILLPSST	0.3695	0.5629	0.4371	0.7827	APILLPSST	APILLPSST	0.0167	5.9142	0.1186	15.3943	0.0967	1
89	PILLPSSTA	Sequence	PILLPSSTA	PILLPSSTA	0.0002	45.6000	0.0222	68.0438	PILLPSSTA	PILLPSSTA	0.0015	15.1022	0.0887	24.9800	PILLPSSTA	PILLPSSTA	0.0003	25.6667	0.0446	33.5522	PILLPSSTA	PILLPSSTA	0.0003	38.3333	0.0372	63.4636	0.0006	0
90	ILLPSSTAP	Sequence	ILLPSSTAP	ILLPSSTAP	0.0004	29.8621	0.0228	66.6968	ILLPSSTAP	ILLPSSTAP	0.0331	3.6944	0.1935	10.7791	ILLPSSTAP	ILLPSSTAP	0.0009	15.5852	0.0529	27.1941	ILLPSSTAP	ILLPSSTAP	0.0016	19.9394	0.0558	43.5686	0.0090	0
91	LLPSSTAPV	Sequence	LLPSSTAPV	LLPSSTAPV	0.0011	17.4112	0.0750	11.5187	LLPSSTAPV	LLPSSTAPV	0.4222	0.4966	0.7594	0.1829	LLPSSTAPV	LLPSSTAPV	0.0021	10.8624	0.1375	7.0797	LLPSSTAPV	LLPSSTAPV	0.0039	13.1853	0.1651	8.3313	0.1073	1
92	LPSSTAPVL	Sequence	LPSSTAPVL	LPSSTAPVL	0.0020	12.4297	0.0448	29.3461	LPSSTAPVL	LPSSTAPVL	0.0016	14.7158	0.0798	27.6409	LPSSTAPVL	LPSSTAPVL	0.9046	0.0673	0.6644	0.1378	LPSSTAPVL	LPSSTAPVL	0.1410	1.1707	0.2071	5.1163	0.2623	2
93	PSSTAPVLK	Sequence	PSSTAPVLK	PSSTAPVLK	0.0121	4.3821	0.1109	5.4676	PSSTAPVLK	PSSTAPVLK	0.0000	53.3333	0.0182	76.6609	PSSTAPVLK	PSSTAPVLK	0.0000	68.0000	0.0117	91.2520	PSSTAPVLK	PSSTAPVLK	0.0001	66.2500	0.0111	96.3942	0.0031	0
94	SSTAPVLKP	Sequence	SSTAPVLKP	SSTAPVLKP	0.0021	11.9132	0.0448	29.3270	SSTAPVLKP	SSTAPVLKP	0.0006	21.1316	0.0317	57.2882	SSTAPVLKP	SSTAPVLKP	0.0002	31.5333	0.0224	66.0325	SSTAPVLKP	SSTAPVLKP	0.0004	36.5172	0.0191	90.4455	0.0008	0
95	STAPVLKPR	Sequence	STAPVLKPR	STAPVLKPR	0.0100	4.8639	0.0648	15.1667	STAPVLKPR	STAPVLKPR	0.0021	13.2788	0.0692	31.3701	STAPVLKPR	STAPVLKPR	0.0013	13.6085	0.0630	21.7865	STAPVLKPR	STAPVLKPR	0.0005	33.9459	0.0379	62.6146	0.0035	0
96	TAPVLKPRQ	Sequence	TAPVLKPRQ	TAPVLKPRQ	0.0002	43.6364	0.0127	90.2320	TAPVLKPRQ	TAPVLKPRQ	0.0000	61.2500	0.0117	88.2244	TAPVLKPRQ	TAPVLKPRQ	0.0001	43.2000	0.0175	77.2456	TAPVLKPRQ	TAPVLKPRQ	0.0005	33.3243	0.0248	82.0206	0.0002	0
97	APVLKPRQQ	Sequence	APVLKPRQQ	APVLKPRQQ	0.0001	52.0968	0.0073	96.3939	APVLKPRQQ	APVLKPRQQ	0.0000	61.8750	0.0069	95.5109	APVLKPRQQ	APVLKPRQQ	0.0571	2.0583	0.1290	7.8187	APVLKPRQQ	APVLKPRQQ	0.0204	5.2009	0.0634	37.7444	0.0194	0
98	PVLKPRQQT	Sequence	PVLKPRQQT	PVLKPRQQT	0.0001	59.8000	0.0095	95.2751	PVLKPRQQT	PVLKPRQQT	0.0001	38.1000	0.0174	77.9986	PVLKPRQQT	PVLKPRQQT	0.0004	23.8205	0.0280	55.0320	PVLKPRQQT	PVLKPRQQT	0.0004	36.0345	0.0255	80.9620	0.0002	0
99	VLKPRQQTN	Sequence	VLKPRQQTN	VLKPRQQTN	0.0002	40.3077	0.0166	81.5684	VLKPRQQTN	VLKPRQQTN	0.0002	32.3889	0.0225	69.5764	VLKPRQQTN	VLKPRQQTN	0.0002	28.7000	0.0316	48.9246	VLKPRQQTN	VLKPRQQTN	0.0294	4.0659	0.1638	8.4616	0.0075	0
100	LKPRQQTNT	Sequence	LKPRQQTNT	LKPRQQTNT	0.0000	71.5385	0.0090	95.5611	LKPRQQTNT	LKPRQQTNT	0.0000	80.0000	0.0084	93.6748	LKPRQQTNT	LKPRQQTNT	0.0000	76.6667	0.0122	90.1721	LKPRQQTNT	LKPRQQTNT	0.0004	36.0345	0.0333	68.8491	0.0001	0
101	KPRQQTNTS	Sequence	KPRQQTNTS	KPRQQTNTS	0.0004	32.8636	0.0178	78.7793	KPRQQTNTS	KPRQQTNTS	0.0000	55.4545	0.0128	86.1665	KPRQQTNTS	KPRQQTNTS	0.6736	0.2403	0.6339	0.1810	KPRQQTNTS	KPRQQTNTS	0.0141	6.4951	0.1663	8.2087	0.1720	1
102	PRQQTNTSS	Sequence	PRQQTNTSS	PRQQTNTSS	0.0000	83.7500	0.0072	96.4068	PRQQTNTSS	PRQQTNTSS	0.0000	87.5000	0.0051	96.6837	PRQQTNTSS	PRQQTNTSS	0.0000	58.8889	0.0159	81.2888	PRQQTNTSS	PRQQTNTSS	0.0000	74.2308	0.0209	87.8943	0.0000	0
103	RQQTNTSSD	Sequence	RQQTNTSSD	RQQTNTSSD	0.0000	75.4545	0.0174	79.7705	RQQTNTSSD	RQQTNTSSD	0.0000	65.8333	0.0270	63.0859	RQQTNTSSD	RQQTNTSSD	0.0000	50.0000	0.0449	33.2828	RQQTNTSSD	RQQTNTSSD	0.0001	51.7073	0.0653	36.4547	0.0001	0
104	QQTNTSSDM	Sequence	QQTNTSSDM	QQTNTSSDM	0.0012	16.5659	0.0368	39.5877	QQTNTSSDM	QQTNTSSDM	0.0004	24.4583	0.0529	39.2566	QQTNTSSDM	QQTNTSSDM	0.0016	12.0625	0.0759	16.8688	QQTNTSSDM	QQTNTSSDM	0.0007	27.9437	0.0526	46.3748	0.0010	0
105	QTNTSSDMS	Sequence	QTNTSSDMS	QTNTSSDMS	0.0031	9.4934	0.0965	7.0527	QTNTSSDMS	QTNTSSDMS	0.0000	63.1250	0.0230	68.8095	QTNTSSDMS	QTNTSSDMS	0.0000	63.5714	0.0210	69.3302	QTNTSSDMS	QTNTSSDMS	0.0000	85.7143	0.0195	90.0012	0.0008	0
106	TNTSSDMSN	Sequence	TNTSSDMSN	TNTSSDMSN	0.0001	70.7692	0.0258	59.7010	TNTSSDMSN	TNTSSDMSN	0.0000	95.0000	0.0098	91.4354	TNTSSDMSN	TNTSSDMSN	0.0000	92.5000	0.0148	84.1696	TNTSSDMSN	TNTSSDMSN	0.0000	93.0000	0.0204	88.6596	0.0000	0
107	NTSSDMSNL	Sequence	NTSSDMSNL	NTSSDMSNL	0.0087	5.2890	0.0975	6.9292	NTSSDMSNL	NTSSDMSNL	0.0042	9.9094	0.1114	19.9845	NTSSDMSNL	NTSSDMSNL	0.0027	9.6577	0.0867	14.0362	NTSSDMSNL	NTSSDMSNL	0.0020	18.3484	0.0596	40.4621	0.0044	0
108	TSSDMSNLF	Sequence	TSSDMSNLF	TSSDMSNLF	0.2705	0.5914	0.3325	0.5745	TSSDMSNLF	TSSDMSNLF	0.0010	17.9613	0.0603	35.2714	TSSDMSNLF	TSSDMSNLF	0.0022	10.4629	0.0826	15.0292	TSSDMSNLF	TSSDMSNLF	0.0019	18.4842	0.0632	37.8472	0.0689	1
109	SSDMSNLFD	Sequence	SSDMSNLFD	SSDMSNLFD	0.0101	4.8609	0.2403	1.1621	SSDMSNLFD	SSDMSNLFD	0.0000	68.3333	0.0382	50.4619	SSDMSNLFD	SSDMSNLFD	0.0000	80.0000	0.0206	70.0138	SSDMSNLFD	SSDMSNLFD	0.0000	87.1429	0.0245	82.5242	0.0025	0
110	SDMSNLFDW	Sequence	SDMSNLFDW	SDMSNLFDW	0.0042	8.0148	0.0865	8.7348	SDMSNLFDW	SDMSNLFDW	0.0001	37.5000	0.0496	41.3884	SDMSNLFDW	SDMSNLFDW	0.0004	23.3077	0.0524	27.5366	SDMSNLFDW	SDMSNLFDW	0.0006	30.6087	0.0636	37.6021	0.0013	0
111	DMSNLFDWL	Sequence	DMSNLFDWL	DMSNLFDWL	0.0005	28.3000	0.0756	11.3371	DMSNLFDWL	DMSNLFDWL	0.0019	13.9410	0.2172	9.2959	DMSNLFDWL	DMSNLFDWL	0.0001	36.4444	0.0496	29.4679	DMSNLFDWL	DMSNLFDWL	0.0102	7.8778	0.1875	6.3583	0.0032	0
112	MSNLFDWLS	Sequence	MSNLFDWLS	MSNLFDWLS	0.0037	8.6159	0.2647	0.9745	MSNLFDWLS	MSNLFDWLS	0.0002	32.6111	0.1860	11.3279	MSNLFDWLS	MSNLFDWLS	0.0000	75.0000	0.0305	50.7677	MSNLFDWLS	MSNLFDWLS	0.0001	61.8182	0.0820	27.1422	0.0010	0
113	SNLFDWLST	Sequence	SNLFDWLST	SNLFDWLST	0.0002	44.1000	0.0498	24.5050	SNLFDWLST	SNLFDWLST	0.0001	47.5000	0.0627	34.1331	SNLFDWLST	SNLFDWLST	0.0000	62.1429	0.0337	45.8634	SNLFDWLST	SNLFDWLST	0.0002	49.3000	0.0634	37.6854	0.0001	0
114	NLFDWLSTD	Sequence	NLFDWLSTD	NLFDWLSTD	0.0001	69.6667	0.0264	58.5132	NLFDWLSTD	NLFDWLSTD	0.0051	9.1163	0.2401	8.1108	NLFDWLSTD	NLFDWLSTD	0.0000	70.0000	0.0224	66.1015	NLFDWLSTD	NLFDWLSTD	0.0002	48.5000	0.0475	51.3595	0.0013	0
115	LFDWLSTDT	Sequence	LFDWLSTDT	LFDWLSTDT	0.0007	22.8947	0.0867	8.6833	LFDWLSTDT	LFDWLSTDT	0.0002	32.5556	0.0762	28.8177	LFDWLSTDT	LFDWLSTDT	0.0002	33.3636	0.0376	40.7966	LFDWLSTDT	LFDWLSTDT	0.0006	29.8545	0.0548	44.3301	0.0004	0
116	FDWLSTDTD	Sequence	FDWLSTDTD	FDWLSTDTD	0.0000	84.3750	0.0257	59.9435	FDWLSTDTD	FDWLSTDTD	0.0000	82.5000	0.0274	62.5753	FDWLSTDTD	FDWLSTDTD	0.0000	90.0000	0.0179	76.3421	FDWLSTDTD	FDWLSTDTD	0.0001	63.8636	0.0320	70.8539	0.0000	0
117	DWLSTDTDA	Sequence	DWLSTDTDA	DWLSTDTDA	0.0000	81.8750	0.0140	87.5000	DWLSTDTDA	DWLSTDTDA	0.0000	56.3636	0.0210	71.9367	DWLSTDTDA	DWLSTDTDA	0.0000	60.0000	0.0185	74.9495	DWLSTDTDA	DWLSTDTDA	0.0003	41.3889	0.0353	66.0427	0.0001	0
118	WLSTDTDAP	Sequence	WLSTDTDAP	WLSTDTDAP	0.0002	46.6250	0.0421	32.3906	WLSTDTDAP	WLSTDTDAP	0.0003	27.2581	0.1063	20.9514	WLSTDTDAP	WLSTDTDAP	0.0000	53.4615	0.0360	42.7454	WLSTDTDAP	WLSTDTDAP	0.0001	54.1463	0.0459	53.0753	0.0002	0
119	LSTDTDAPA	Sequence	LSTDTDAPA	LSTDTDAPA	0.0007	23.3400	0.0962	7.1022	LSTDTDAPA	LSTDTDAPA	0.0004	26.2105	0.1255	17.7223	LSTDTDAPA	LSTDTDAPA	0.0002	32.4615	0.0695	19.0581	LSTDTDAPA	LSTDTDAPA	0.0001	62.7273	0.0472	51.6760	0.0003	0
120	STDTDAPAS	Sequence	STDTDAPAS	STDTDAPAS	0.0427	2.2087	0.1863	1.9501	STDTDAPAS	STDTDAPAS	0.0002	30.9545	0.0441	45.3565	STDTDAPAS	STDTDAPAS	0.0001	41.4000	0.0311	49.7965	STDTDAPAS	STDTDAPAS	0.0001	60.6818	0.0204	88.5631	0.0108	0
121	TDTDAPAST	Sequence	TDTDAPAST	TDTDAPAST	0.0003	37.4000	0.0189	76.0059	TDTDAPAST	TDTDAPAST	0.0000	59.0909	0.0147	82.7859	TDTDAPAST	TDTDAPAST	0.0002	31.7333	0.0220	66.9159	TDTDAPAST	TDTDAPAST	0.0004	37.0769	0.0189	90.7006	0.0002	0
122	DTDAPASTL	Sequence	DTDAPASTL	DTDAPASTL	0.2157	0.7099	0.2073	1.5756	DTDAPASTL	DTDAPASTL	0.0150	5.5385	0.0854	25.9215	DTDAPASTL	DTDAPASTL	0.0542	2.1304	0.0979	11.8207	DTDAPASTL	DTDAPASTL	0.0462	2.9914	0.0697	33.6183	0.0828	1
123	TDAPASTLL	Sequence	TDAPASTLL	TDAPASTLL	0.0176	3.5540	0.0642	15.4506	TDAPASTLL	TDAPASTLL	0.0012	16.7000	0.0475	42.8597	TDAPASTLL	TDAPASTLL	0.0187	3.7165	0.0994	11.5607	TDAPASTLL	TDAPASTLL	0.0046	12.1962	0.0537	45.3870	0.0105	0
124	DAPASTLLP	Sequence	DAPASTLLP	DAPASTLLP	0.0004	30.8571	0.0293	52.5285	DAPASTLLP	DAPASTLLP	0.0001	39.4444	0.0225	69.4887	DAPASTLLP	DAPASTLLP	0.0001	35.5556	0.0201	71.3349	DAPASTLLP	DAPASTLLP	0.0003	39.7143	0.0264	79.5085	0.0002	0
125	APASTLLPA	Sequence	APASTLLPA	APASTLLPA	0.0012	16.4419	0.0625	16.2124	APASTLLPA	APASTLLPA	0.0010	18.0645	0.1248	17.8212	APASTLLPA	APASTLLPA	0.5270	0.3573	0.6812	0.1171	APASTLLPA	APASTLLPA	0.0068	9.9013	0.1697	7.8814	0.1340	1
126	PASTLLPAL	Sequence	PASTLLPAL	PASTLLPAL	0.0005	28.4333	0.0369	39.3670	PASTLLPAL	PASTLLPAL	0.0011	17.0000	0.0795	27.7279	PASTLLPAL	PASTLLPAL	0.0059	6.5729	0.0985	11.7155	PASTLLPAL	PASTLLPAL	0.0033	14.3596	0.0674	35.0494	0.0027	0
127	ASTLLPALT	Sequence	ASTLLPALT	ASTLLPALT	0.0013	15.9799	0.0812	9.8377	ASTLLPALT	ASTLLPALT	0.0003	28.5926	0.0723	30.2020	ASTLLPALT	ASTLLPALT	0.0001	48.7500	0.0316	49.0047	ASTLLPALT	ASTLLPALT	0.0001	64.5455	0.0304	73.3477	0.0004	0
128	STLLPALTP	Sequence	STLLPALTP	STLLPALTP	0.0031	9.4950	0.0555	20.1855	STLLPALTP	STLLPALTP	0.0026	12.1914	0.0796	27.6837	STLLPALTP	STLLPALTP	0.0006	18.7922	0.0423	35.7031	STLLPALTP	STLLPALTP	0.0007	27.9859	0.0388	61.4829	0.0018	0
129	TLLPALTPS	Sequence	TLLPALTPS	TLLPALTPS	0.0002	43.0000	0.0365	40.0015	TLLPALTPS	TLLPALTPS	0.0603	2.6272	0.4602	2.2781	TLLPALTPS	TLLPALTPS	0.0004	23.8205	0.0768	16.6083	TLLPALTPS	TLLPALTPS	0.0004	35.5000	0.0768	29.6756	0.0153	0
130	LLPALTPSN	Sequence	LLPALTPSN	LLPALTPSN	0.0002	45.9000	0.0335	44.7842	LLPALTPSN	LLPALTPSN	0.0004	25.2683	0.0926	23.9774	LLPALTPSN	LLPALTPSN	0.0000	62.8571	0.0333	46.4374	LLPALTPSN	LLPALTPSN	0.0001	58.4483	0.0492	49.5539	0.0002	0
131	LPALTPSNT	Sequence	LPALTPSNT	LPALTPSNT	0.0002	39.7692	0.0250	61.6772	LPALTPSNT	LPALTPSNT	0.0001	50.3333	0.0280	61.8303	LPALTPSNT	LPALTPSNT	0.0829	1.6205	0.3174	1.6609	LPALTPSNT	LPALTPSNT	0.0029	15.4233	0.0913	23.2823	0.0215	1
132	PALTPSNTV	Sequence	PALTPSNTV	PALTPSNTV	0.0005	29.1379	0.0248	61.9146	PALTPSNTV	PALTPSNTV	0.0010	17.5290	0.0639	33.6138	PALTPSNTV	PALTPSNTV	0.0013	13.2170	0.0496	29.5127	PALTPSNTV	PALTPSNTV	0.0009	25.5056	0.0334	68.7669	0.0009	0
133	ALTPSNTVQ	Sequence	ALTPSNTVQ	ALTPSNTVQ	0.0010	18.2128	0.0260	59.3873	ALTPSNTVQ	ALTPSNTVQ	0.0012	16.7250	0.0555	37.8048	ALTPSNTVQ	ALTPSNTVQ	0.0003	25.6000	0.0393	38.8416	ALTPSNTVQ	ALTPSNTVQ	0.0002	48.1000	0.0231	84.6788	0.0007	0
134	LTPSNTVQD	Sequence	LTPSNTVQD	LTPSNTVQD	0.0003	35.2778	0.0360	40.7511	LTPSNTVQD	LTPSNTVQD	0.0000	54.3333	0.0274	62.5399	LTPSNTVQD	LTPSNTVQD	0.0000	76.6667	0.0186	74.6743	LTPSNTVQD	LTPSNTVQD	0.0000	80.0000	0.0203	88.8265	0.0001	0
135	TPSNTVQDI	Sequence	TPSNTVQDI	TPSNTVQDI	0.0005	26.5946	0.0269	57.5345	TPSNTVQDI	TPSNTVQDI	0.0003	28.7037	0.0312	57.9019	TPSNTVQDI	TPSNTVQDI	0.1472	1.1236	0.3025	1.8245	TPSNTVQDI	TPSNTVQDI	0.0099	8.0056	0.0798	28.1800	0.0395	1
136	PSNTVQDII	Sequence	PSNTVQDII	PSNTVQDII	0.0016	14.0054	0.0866	8.7190	PSNTVQDII	PSNTVQDII	0.0000	56.8182	0.0282	61.5344	PSNTVQDII	PSNTVQDII	0.0000	54.6154	0.0215	68.1798	PSNTVQDII	PSNTVQDII	0.0001	56.8966	0.0213	87.3251	0.0005	0
137	SNTVQDIIS	Sequence	SNTVQDIIS	SNTVQDIIS	0.0001	66.6667	0.0256	60.1650	SNTVQDIIS	SNTVQDIIS	0.0000	87.5000	0.0125	86.8042	SNTVQDIIS	SNTVQDIIS	0.0000	83.3333	0.0140	85.9556	SNTVQDIIS	SNTVQDIIS	0.0000	85.0000	0.0239	83.4175	0.0000	0
138	NTVQDIISK	Sequence	NTVQDIISK	NTVQDIISK	0.0077	5.6535	0.0602	17.4011	NTVQDIISK	NTVQDIISK	0.0004	25.8293	0.0340	54.6963	NTVQDIISK	NTVQDIISK	0.0002	33.0909	0.0263	58.1474	NTVQDIISK	NTVQDIISK	0.0002	47.2727	0.0248	82.0097	0.0021	0
139	TVQDIISKF	Sequence	TVQDIISKF	TVQDIISKF	0.0477	2.0422	0.0714	12.6508	TVQDIISKF	TVQDIISKF	0.0212	4.6292	0.0744	29.4451	TVQDIISKF	TVQDIISKF	0.0209	3.4951	0.0876	13.8229	TVQDIISKF	TVQDIISKF	0.0262	4.4106	0.0673	35.0701	0.0290	0
140	VQDIISKFN	Sequence	VQDIISKFN	VQDIISKFN	0.0006	26.0811	0.0409	33.8283	VQDIISKFN	VQDIISKFN	0.0000	58.1818	0.0293	60.1270	VQDIISKFN	VQDIISKFN	0.0000	83.3333	0.0120	90.6883	VQDIISKFN	VQDIISKFN	0.0000	76.5000	0.0177	92.1628	0.0002	0
141	QDIISKFNK	Sequence	QDIISKFNK	QDIISKFNK	0.0010	18.7660	0.0250	61.5461	QDIISKFNK	QDIISKFNK	0.0000	63.7500	0.0124	86.8935	QDIISKFNK	QDIISKFNK	0.0000	53.8462	0.0117	91.1511	QDIISKFNK	QDIISKFNK	0.0001	69.0625	0.0154	95.0078	0.0003	0
142	DIISKFNKD	Sequence	DIISKFNKD	DIISKFNKD	0.0000	77.7273	0.0125	90.5983	DIISKFNKD	DIISKFNKD	0.0000	71.2500	0.0163	79.8900	DIISKFNKD	DIISKFNKD	0.0000	75.0000	0.0131	88.1636	DIISKFNKD	DIISKFNKD	0.0012	22.8308	0.0701	33.3737	0.0003	0
143	IISKFNKDQ	Sequence	IISKFNKDQ	IISKFNKDQ	0.0000	71.5385	0.0150	85.2386	IISKFNKDQ	IISKFNKDQ	0.0000	57.2727	0.0240	67.3127	IISKFNKDQ	IISKFNKDQ	0.0000	71.2500	0.0176	77.1463	IISKFNKDQ	IISKFNKDQ	0.0000	80.0000	0.0183	91.4273	0.0000	0
144	ISKFNKDQK	Sequence	ISKFNKDQK	ISKFNKDQK	0.0011	17.3738	0.0407	34.0535	ISKFNKDQK	ISKFNKDQK	0.0000	61.8750	0.0143	83.5269	ISKFNKDQK	ISKFNKDQK	0.0001	48.5000	0.0205	70.4427	ISKFNKDQK	ISKFNKDQK	0.0002	46.3846	0.0317	71.3779	0.0004	0
145	SKFNKDQKM	Sequence	SKFNKDQKM	SKFNKDQKM	0.0012	17.1776	0.0162	82.5515	SKFNKDQKM	SKFNKDQKM	0.0006	22.3231	0.0245	66.5324	SKFNKDQKM	SKFNKDQKM	0.0014	13.0094	0.0356	43.3044	SKFNKDQKM	SKFNKDQKM	0.0556	2.6261	0.1325	12.6576	0.0147	0
146	KFNKDQKMT	Sequence	KFNKDQKMT	KFNKDQKMT	0.0001	68.3333	0.0092	95.4496	KFNKDQKMT	KFNKDQKMT	0.0000	54.6667	0.0143	83.5506	KFNKDQKMT	KFNKDQKMT	0.0000	49.6667	0.0169	78.9026	KFNKDQKMT	KFNKDQKMT	0.0001	52.5610	0.0213	87.3471	0.0001	0
147	FNKDQKMTT	Sequence	FNKDQKMTT	FNKDQKMTT	0.0003	37.4667	0.0220	68.4555	FNKDQKMTT	FNKDQKMTT	0.0001	46.0000	0.0164	79.6716	FNKDQKMTT	FNKDQKMTT	0.0002	31.9333	0.0305	50.6977	FNKDQKMTT	FNKDQKMTT	0.0357	3.5997	0.1860	6.4661	0.0090	0
148	NKDQKMTTP	Sequence	NKDQKMTTP	NKDQKMTTP	0.0001	51.9355	0.0110	93.4057	NKDQKMTTP	NKDQKMTTP	0.0000	55.9091	0.0081	94.3275	NKDQKMTTP	NKDQKMTTP	0.0002	30.1176	0.0151	83.3164	NKDQKMTTP	NKDQKMTTP	0.0048	11.8645	0.0458	53.1733	0.0013	0
149	KDQKMTTPP	Sequence	KDQKMTTPP	KDQKMTTPP	0.0001	50.0000	0.0198	73.9042	KDQKMTTPP	KDQKMTTPP	0.0000	57.7273	0.0154	81.4494	KDQKMTTPP	KDQKMTTPP	0.0001	43.8000	0.0270	56.8922	KDQKMTTPP	KDQKMTTPP	0.0001	52.3171	0.0362	64.7085	0.0001	0
150	DQKMTTPPS	Sequence	DQKMTTPPS	DQKMTTPPS	0.0001	61.9048	0.0187	76.6089	DQKMTTPPS	DQKMTTPPS	0.0000	54.6667	0.0298	59.4931	DQKMTTPPS	DQKMTTPPS	0.0002	27.7619	0.0486	30.2659	DQKMTTPPS	DQKMTTPPS	0.0033	14.4627	0.1397	11.4611	0.0009	0
151	QKMTTPPST	Sequence	QKMTTPPST	QKMTTPPST	0.0000	72.3077	0.0095	95.3118	QKMTTPPST	QKMTTPPST	0.0001	45.8333	0.0191	74.9967	QKMTTPPST	QKMTTPPST	0.0004	21.6531	0.0382	40.1966	QKMTTPPST	QKMTTPPST	0.0018	19.1515	0.0616	39.0543	0.0006	0
152	KMTTPPSTQ	Sequence	KMTTPPSTQ	KMTTPPSTQ	0.0010	18.4468	0.0190	75.7471	KMTTPPSTQ	KMTTPPSTQ	0.0013	16.3800	0.0543	38.4590	KMTTPPSTQ	KMTTPPSTQ	0.0006	18.8312	0.0431	34.9232	KMTTPPSTQ	KMTTPPSTQ	0.0003	37.6923	0.0255	80.8856	0.0008	0
153	MTTPPSTQP	Sequence	MTTPPSTQP	MTTPPSTQP	0.0116	4.4770	0.0552	20.3908	MTTPPSTQP	MTTPPSTQP	0.0025	12.3140	0.0501	41.0986	MTTPPSTQP	MTTPPSTQP	0.0025	9.9279	0.0523	27.6304	MTTPPSTQP	MTTPPSTQP	0.0010	25.3258	0.0329	69.4376	0.0044	0
154	TTPPSTQPS	Sequence	TTPPSTQPS	TTPPSTQPS	0.0062	6.4028	0.0559	19.9141	TTPPSTQPS	TTPPSTQPS	0.0004	25.0000	0.0457	44.1286	TTPPSTQPS	TTPPSTQPS	0.0005	21.0612	0.0549	25.9689	TTPPSTQPS	TTPPSTQPS	0.0003	42.1176	0.0313	71.9482	0.0018	0
155	TPPSTQPSQ	Sequence	TPPSTQPSQ	TPPSTQPSQ	0.0005	28.0000	0.0102	94.7367	TPPSTQPSQ	TPPSTQPSQ	0.0000	63.1250	0.0084	93.7225	TPPSTQPSQ	TPPSTQPSQ	0.0182	3.7699	0.0914	13.0179	TPPSTQPSQ	TPPSTQPSQ	0.0026	16.2150	0.0320	70.7753	0.0053	0
156	PPSTQPSQT	Sequence	PPSTQPSQT	PPSTQPSQT	0.0001	58.8000	0.0104	94.4201	PPSTQPSQT	PPSTQPSQT	0.0000	85.0000	0.0053	96.5620	PPSTQPSQT	PPSTQPSQT	0.0017	11.9501	0.0489	29.9985	PPSTQPSQT	PPSTQPSQT	0.0005	32.0250	0.0224	85.6321	0.0006	0
157	PSTQPSQTL	Sequence	PSTQPSQTL	PSTQPSQTL	0.0045	7.6523	0.0423	32.1801	PSTQPSQTL	PSTQPSQTL	0.0005	23.5091	0.0284	61.3079	PSTQPSQTL	PSTQPSQTL	0.0038	8.1859	0.0545	26.2206	PSTQPSQTL	PSTQPSQTL	0.0019	18.8824	0.0270	78.6202	0.0027	0
158	STQPSQTLP	Sequence	STQPSQTLP	STQPSQTLP	0.0230	3.1040	0.0791	10.3623	STQPSQTLP	STQPSQTLP	0.0008	19.8738	0.0347	53.9911	STQPSQTLP	STQPSQTLP	0.0006	19.5588	0.0365	42.1636	STQPSQTLP	STQPSQTLP	0.0004	36.6897	0.0271	78.3752	0.0062	0
159	TQPSQTLPT	Sequence	TQPSQTLPT	TQPSQTLPT	0.0007	23.1200	0.0342	43.5906	TQPSQTLPT	TQPSQTLPT	0.0013	16.0250	0.0817	27.0294	TQPSQTLPT	TQPSQTLPT	0.0003	24.9355	0.0513	28.2988	TQPSQTLPT	TQPSQTLPT	0.0011	24.1596	0.0615	39.0984	0.0008	0
160	QPSQTLPTT	Sequence	QPSQTLPTT	QPSQTLPTT	0.0004	29.6897	0.0181	78.0591	QPSQTLPTT	QPSQTLPTT	0.0002	30.7273	0.0277	62.1864	QPSQTLPTT	QPSQTLPTT	0.1439	1.1402	0.2597	2.4728	QPSQTLPTT	QPSQTLPTT	0.0055	11.0791	0.0584	41.3986	0.0375	1
161	PSQTLPTTT	Sequence	PSQTLPTTT	PSQTLPTTT	0.0007	22.9123	0.0327	46.0720	PSQTLPTTT	PSQTLPTTT	0.0001	49.5000	0.0162	80.1402	PSQTLPTTT	PSQTLPTTT	0.0000	56.1111	0.0160	80.9781	PSQTLPTTT	PSQTLPTTT	0.0001	62.9545	0.0195	89.8946	0.0002	0
162	SQTLPTTTC	Sequence	SQTLPTTTC	SQTLPTTTC	0.0004	29.8966	0.0219	68.8648	SQTLPTTTC	SQTLPTTTC	0.0100	6.7341	0.1053	21.1454	SQTLPTTTC	SQTLPTTTC	0.0034	8.5466	0.0668	20.1367	SQTLPTTTC	SQTLPTTTC	0.0057	10.8620	0.0564	43.0669	0.0049	0
163	QTLPTTTCT	Sequence	QTLPTTTCT	QTLPTTTCT	0.0032	9.4686	0.0536	21.5044	QTLPTTTCT	QTLPTTTCT	0.0010	17.8903	0.0629	34.0498	QTLPTTTCT	QTLPTTTCT	0.0003	24.1290	0.0425	35.5629	QTLPTTTCT	QTLPTTTCT	0.0004	35.6000	0.0376	63.0155	0.0012	0
164	TLPTTTCTQ	Sequence	TLPTTTCTQ	TLPTTTCTQ	0.0008	21.6774	0.0347	42.7392	TLPTTTCTQ	TLPTTTCTQ	0.0005	23.4000	0.0586	36.0917	TLPTTTCTQ	TLPTTTCTQ	0.0001	38.1429	0.0330	46.8365	TLPTTTCTQ	TLPTTTCTQ	0.0003	41.3333	0.0364	64.4692	0.0004	0
165	LPTTTCTQQ	Sequence	LPTTTCTQQ	LPTTTCTQQ	0.0002	45.2000	0.0169	80.7608	LPTTTCTQQ	LPTTTCTQQ	0.0000	87.5000	0.0095	91.8842	LPTTTCTQQ	LPTTTCTQQ	0.0023	10.3603	0.0986	11.6985	LPTTTCTQQ	LPTTTCTQQ	0.0003	41.7778	0.0391	61.0540	0.0007	0
166	PTTTCTQQS	Sequence	PTTTCTQQS	PTTTCTQQS	0.0002	45.9000	0.0378	38.0824	PTTTCTQQS	PTTTCTQQS	0.0000	87.5000	0.0119	87.9118	PTTTCTQQS	PTTTCTQQS	0.0000	92.5000	0.0097	95.0583	PTTTCTQQS	PTTTCTQQS	0.0000	97.0000	0.0116	96.2352	0.0000	0
167	TTTCTQQSD	Sequence	TTTCTQQSD	TTTCTQQSD	0.0002	48.2500	0.0417	32.8164	TTTCTQQSD	TTTCTQQSD	0.0000	82.5000	0.0202	73.2882	TTTCTQQSD	TTTCTQQSD	0.0000	90.0000	0.0189	73.9794	TTTCTQQSD	TTTCTQQSD	0.0000	94.0000	0.0204	88.6787	0.0000	0
168	TTCTQQSDG	Sequence	TTCTQQSDG	TTCTQQSDG	0.0002	48.0000	0.0399	35.1005	TTCTQQSDG	TTCTQQSDG	0.0000	90.0000	0.0119	87.7581	TTCTQQSDG	TTCTQQSDG	0.0000	90.0000	0.0134	87.4883	TTCTQQSDG	TTCTQQSDG	0.0000	83.5714	0.0196	89.8215	0.0000	0
169	TCTQQSDGS	Sequence	TCTQQSDGS	TCTQQSDGS	0.0000	80.0000	0.0149	85.5954	TCTQQSDGS	TCTQQSDGS	0.0000	87.5000	0.0101	90.9980	TCTQQSDGS	TCTQQSDGS	0.0000	90.0000	0.0107	93.2100	TCTQQSDGS	TCTQQSDGS	0.0000	97.0000	0.0103	96.6747	0.0000	0
170	CTQQSDGSI	Sequence	CTQQSDGSI	CTQQSDGSI	0.0051	7.1688	0.1314	3.9205	CTQQSDGSI	CTQQSDGSI	0.0002	33.6250	0.0744	29.4323	CTQQSDGSI	CTQQSDGSI	0.0002	27.7143	0.0959	12.1662	CTQQSDGSI	CTQQSDGSI	0.0002	48.2000	0.0793	28.4282	0.0014	0
171	TQQSDGSIS	Sequence	TQQSDGSIS	TQQSDGSIS	0.0002	43.2727	0.0206	71.9400	TQQSDGSIS	TQQSDGSIS	0.0000	51.6667	0.0247	66.3228	TQQSDGSIS	TQQSDGSIS	0.0001	40.8571	0.0362	42.5695	TQQSDGSIS	TQQSDGSIS	0.0001	62.0455	0.0320	70.8431	0.0001	0
172	QQSDGSISC	Sequence	QQSDGSISC	QQSDGSISC	0.0009	19.9630	0.0204	72.4238	QQSDGSISC	QQSDGSISC	0.0166	5.2348	0.1174	19.0067	QQSDGSISC	QQSDGSISC	0.0022	10.5699	0.0448	33.3247	QQSDGSISC	QQSDGSISC	0.0031	14.7478	0.0423	57.1574	0.0057	0
173	QSDGSISCT	Sequence	QSDGSISCT	QSDGSISCT	0.0325	2.5748	0.1423	3.3462	QSDGSISCT	QSDGSISCT	0.0002	31.1500	0.0406	48.3220	QSDGSISCT	QSDGSISCT	0.0001	40.2857	0.0250	60.8364	QSDGSISCT	QSDGSISCT	0.0001	51.4634	0.0239	83.4565	0.0082	0
174	SDGSISCTT	Sequence	SDGSISCTT	SDGSISCTT	0.0002	49.0000	0.0310	49.2805	SDGSISCTT	SDGSISCTT	0.0000	63.7500	0.0239	67.4465	SDGSISCTT	SDGSISCTT	0.0001	40.4286	0.0280	54.9949	SDGSISCTT	SDGSISCTT	0.0001	52.3171	0.0338	68.2391	0.0001	0
175	DGSISCTTP	Sequence	DGSISCTTP	DGSISCTTP	0.0001	53.5484	0.0151	85.0688	DGSISCTTP	DGSISCTTP	0.0000	73.7500	0.0141	83.9476	DGSISCTTP	DGSISCTTP	0.0000	54.2308	0.0183	75.4700	DGSISCTTP	DGSISCTTP	0.0010	24.4149	0.0423	57.1753	0.0003	0
176	GSISCTTPT	Sequence	GSISCTTPT	GSISCTTPT	0.0001	50.1613	0.0596	17.6854	GSISCTTPT	GSISCTTPT	0.0001	37.9000	0.1216	18.3306	GSISCTTPT	GSISCTTPT	0.0001	40.7143	0.0835	14.7981	GSISCTTPT	GSISCTTPT	0.0000	80.0000	0.0502	48.6153	0.0001	0
177	SISCTTPTV	Sequence	SISCTTPTV	SISCTTPTV	0.0016	14.3405	0.0868	8.6672	SISCTTPTV	SISCTTPTV	0.2297	1.0047	0.6090	0.8253	SISCTTPTV	SISCTTPTV	0.0025	9.9413	0.1503	6.1934	SISCTTPTV	SISCTTPTV	0.0024	16.7508	0.1034	19.2203	0.0590	1
178	ISCTTPTVT	Sequence	ISCTTPTVT	ISCTTPTVT	0.0008	21.0161	0.0503	24.1454	ISCTTPTVT	ISCTTPTVT	0.0001	38.9000	0.0431	46.1611	ISCTTPTVT	ISCTTPTVT	0.0001	40.7143	0.0307	50.3446	ISCTTPTVT	ISCTTPTVT	0.0001	54.6341	0.0303	73.4988	0.0003	0
179	SCTTPTVTP	Sequence	SCTTPTVTP	SCTTPTVTP	0.0002	40.5385	0.0151	85.1311	SCTTPTVTP	SCTTPTVTP	0.0005	23.3455	0.0305	58.6775	SCTTPTVTP	SCTTPTVTP	0.0003	23.8974	0.0262	58.4470	SCTTPTVTP	SCTTPTVTP	0.0001	50.8537	0.0157	94.6839	0.0003	0
180	CTTPTVTPL	Sequence	CTTPTVTPL	CTTPTVTPL	0.0034	9.1403	0.1222	4.5514	CTTPTVTPL	CTTPTVTPL	0.0077	7.5995	0.2687	6.8308	CTTPTVTPL	CTTPTVTPL	0.0074	5.9342	0.2038	3.7806	CTTPTVTPL	CTTPTVTPL	0.0018	19.0909	0.1174	15.6520	0.0051	0
181	TTPTVTPLQ	Sequence	TTPTVTPLQ	TTPTVTPLQ	0.0125	4.3011	0.0716	12.5740	TTPTVTPLQ	TTPTVTPLQ	0.0002	33.1250	0.0303	58.9193	TTPTVTPLQ	TTPTVTPLQ	0.0001	45.0000	0.0221	66.7779	TTPTVTPLQ	TTPTVTPLQ	0.0001	52.3171	0.0198	89.4835	0.0032	0
182	TPTVTPLQP	Sequence	TPTVTPLQP	TPTVTPLQP	0.0004	32.1818	0.0153	84.5787	TPTVTPLQP	TPTVTPLQP	0.0001	50.3333	0.0115	88.6281	TPTVTPLQP	TPTVTPLQP	0.0168	3.9171	0.0876	13.8229	TPTVTPLQP	TPTVTPLQP	0.0021	17.8051	0.0364	64.5265	0.0048	0
183	PTVTPLQPP	Sequence	PTVTPLQPP	PTVTPLQPP	0.0003	38.5000	0.0284	54.4337	PTVTPLQPP	PTVTPLQPP	0.0001	40.7500	0.0326	56.2122	PTVTPLQPP	PTVTPLQPP	0.0000	58.3333	0.0165	79.6705	PTVTPLQPP	PTVTPLQPP	0.0000	69.3750	0.0153	95.0541	0.0001	0
184	TVTPLQPPI	Sequence	TVTPLQPPI	TVTPLQPPI	0.0012	17.0280	0.0507	23.8141	TVTPLQPPI	TVTPLQPPI	0.0417	3.2501	0.2565	7.3348	TVTPLQPPI	TVTPLQPPI	0.0074	5.9101	0.1362	7.1868	TVTPLQPPI	TVTPLQPPI	0.0027	15.8439	0.0717	32.4432	0.0133	0
185	VTPLQPPIV	Sequence	VTPLQPPIV	VTPLQPPIV	0.0049	7.2818	0.0650	15.0737	VTPLQPPIV	VTPLQPPIV	0.0285	3.9829	0.1415	15.5454	VTPLQPPIV	VTPLQPPIV	0.0008	16.8108	0.0426	35.4062	VTPLQPPIV	VTPLQPPIV	0.0043	12.6209	0.0446	54.4403	0.0096	0
186	TPLQPPIVA	Sequence	TPLQPPIVA	TPLQPPIVA	0.0010	19.2222	0.0208	71.4441	TPLQPPIVA	TPLQPPIVA	0.0011	17.4129	0.0321	56.8751	TPLQPPIVA	TPLQPPIVA	0.5821	0.3006	0.3675	1.1900	TPLQPPIVA	TPLQPPIVA	0.0934	1.7465	0.1165	15.8500	0.1694	2
187	PLQPPIVAT	Sequence	PLQPPIVAT	PLQPPIVAT	0.0004	29.7241	0.0201	72.9802	PLQPPIVAT	PLQPPIVAT	0.0343	3.6190	0.1477	14.8232	PLQPPIVAT	PLQPPIVAT	0.0004	22.4286	0.0310	49.9543	PLQPPIVAT	PLQPPIVAT	0.0009	25.9101	0.0301	73.6991	0.0090	0
188	LQPPIVATV	Sequence	LQPPIVATV	LQPPIVATV	0.0029	9.8889	0.0377	38.2855	LQPPIVATV	LQPPIVATV	0.6709	0.2130	0.5797	1.0442	LQPPIVATV	LQPPIVATV	0.0028	9.4425	0.0613	22.5825	LQPPIVATV	LQPPIVATV	0.0324	3.8353	0.0930	22.6233	0.1773	1
189	QPPIVATVC	Sequence	QPPIVATVC	QPPIVATVC	0.0001	57.0000	0.0125	90.5541	QPPIVATVC	QPPIVATVC	0.0001	44.2000	0.0219	70.4271	QPPIVATVC	QPPIVATVC	0.0235	3.3055	0.1405	6.8541	QPPIVATVC	QPPIVATVC	0.0172	5.8105	0.0716	32.4938	0.0102	0
190	PPIVATVCT	Sequence	PPIVATVCT	PPIVATVCT	0.0000	93.5714	0.0115	92.3417	PPIVATVCT	PPIVATVCT	0.0000	82.5000	0.0192	74.9544	PPIVATVCT	PPIVATVCT	0.0005	20.3036	0.0698	18.9481	PPIVATVCT	PPIVATVCT	0.0002	50.3659	0.0331	69.1780	0.0002	0
191	PIVATVCTP	Sequence	PIVATVCTP	PIVATVCTP	0.0000	72.6923	0.0176	79.2236	PIVATVCTP	PIVATVCTP	0.0001	50.0000	0.0498	41.2638	PIVATVCTP	PIVATVCTP	0.0000	71.2500	0.0176	77.1657	PIVATVCTP	PIVATVCTP	0.0000	88.5714	0.0173	92.6667	0.0000	0
192	IVATVCTPT	Sequence	IVATVCTPT	IVATVCTPT	0.0001	65.3333	0.0486	25.6036	IVATVCTPT	IVATVCTPT	0.0023	12.9226	0.2734	6.6490	IVATVCTPT	IVATVCTPT	0.0003	24.1290	0.1107	9.8537	IVATVCTPT	IVATVCTPT	0.0001	52.6829	0.0865	25.1265	0.0007	0
193	VATVCTPTP	Sequence	VATVCTPTP	VATVCTPTP	0.0001	53.8710	0.0253	60.9200	VATVCTPTP	VATVCTPTP	0.0001	42.8333	0.0457	44.1686	VATVCTPTP	VATVCTPTP	0.0001	41.4000	0.0386	39.6509	VATVCTPTP	VATVCTPTP	0.0001	62.7273	0.0340	67.8915	0.0001	0
194	ATVCTPTPT	Sequence	ATVCTPTPT	ATVCTPTPT	0.0003	34.1111	0.0644	15.3297	ATVCTPTPT	ATVCTPTPT	0.0003	30.0909	0.1212	18.3840	ATVCTPTPT	ATVCTPTPT	0.0002	31.4000	0.0797	15.7936	ATVCTPTPT	ATVCTPTPT	0.0000	75.5000	0.0396	60.4010	0.0002	0
195	TVCTPTPTG	Sequence	TVCTPTPTG	TVCTPTPTG	0.0001	49.4286	0.0231	65.8544	TVCTPTPTG	TVCTPTPTG	0.0003	27.3871	0.0375	51.1474	TVCTPTPTG	TVCTPTPTG	0.0002	28.8000	0.0373	41.2109	TVCTPTPTG	TVCTPTPTG	0.0001	55.3448	0.0276	77.6155	0.0002	0
196	VCTPTPTGG	Sequence	VCTPTPTGG	VCTPTPTGG	0.0001	70.7692	0.0121	91.2666	VCTPTPTGG	VCTPTPTGG	0.0000	68.3333	0.0136	84.8762	VCTPTPTGG	VCTPTPTGG	0.0000	62.8571	0.0142	85.6262	VCTPTPTGG	VCTPTPTGG	0.0000	82.8571	0.0122	96.0334	0.0000	0
197	CTPTPTGGT	Sequence	CTPTPTGGT	CTPTPTGGT	0.0011	18.1170	0.0631	15.9171	CTPTPTGGT	CTPTPTGGT	0.0002	35.9231	0.0643	33.4458	CTPTPTGGT	CTPTPTGGT	0.0000	55.5556	0.0394	38.8086	CTPTPTGGT	CTPTPTGGT	0.0000	80.0000	0.0273	78.0961	0.0003	0
198	TPTPTGGTV	Sequence	TPTPTGGTV	TPTPTGGTV	0.0010	18.5426	0.0298	51.5769	TPTPTGGTV	TPTPTGGTV	0.0005	24.1875	0.0433	46.0026	TPTPTGGTV	TPTPTGGTV	0.7136	0.2094	0.5653	0.3283	TPTPTGGTV	TPTPTGGTV	0.0179	5.6677	0.0890	24.1206	0.1832	1
199	PTPTGGTVC	Sequence	PTPTGGTVC	PTPTGGTVC	0.0002	45.4000	0.0211	70.6580	PTPTGGTVC	PTPTGGTVC	0.0000	52.0000	0.0169	78.8188	PTPTGGTVC	PTPTGGTVC	0.0000	53.4615	0.0171	78.2219	PTPTGGTVC	PTPTGGTVC	0.0000	76.0000	0.0118	96.1733	0.0001	0
200	TPTGGTVCT	Sequence	TPTGGTVCT	TPTGGTVCT	0.0002	48.5000	0.0179	78.5376	TPTGGTVCT	TPTGGTVCT	0.0000	57.2727	0.0168	79.0973	TPTGGTVCT	TPTGGTVCT	0.0271	3.0409	0.2047	3.7543	TPTGGTVCT	TPTGGTVCT	0.0014	21.4552	0.0488	49.9981	0.0072	0
201	PTGGTVCTT	Sequence	PTGGTVCTT	PTGGTVCTT	0.0001	55.2000	0.0334	44.9983	PTGGTVCTT	PTGGTVCTT	0.0000	53.0000	0.0344	54.2760	PTGGTVCTT	PTGGTVCTT	0.0000	81.6667	0.0147	84.2308	PTGGTVCTT	PTGGTVCTT	0.0000	82.8571	0.0151	95.0965	0.0000	0
202	TGGTVCTTA	Sequence	TGGTVCTTA	TGGTVCTTA	0.0003	36.6250	0.0285	54.0916	TGGTVCTTA	TGGTVCTTA	0.0002	30.6364	0.0592	35.8080	TGGTVCTTA	TGGTVCTTA	0.0002	32.3846	0.0481	30.6464	TGGTVCTTA	TGGTVCTTA	0.0010	25.0674	0.0791	28.5510	0.0004	0
203	GGTVCTTAQ	Sequence	GGTVCTTAQ	GGTVCTTAQ	0.0000	85.0000	0.0148	85.7094	GGTVCTTAQ	GGTVCTTAQ	0.0000	87.5000	0.0141	83.8001	GGTVCTTAQ	GGTVCTTAQ	0.0000	76.6667	0.0208	69.6952	GGTVCTTAQ	GGTVCTTAQ	0.0000	88.5714	0.0197	89.6415	0.0000	0
204	GTVCTTAQQ	Sequence	GTVCTTAQQ	GTVCTTAQQ	0.0003	36.5000	0.0418	32.7649	GTVCTTAQQ	GTVCTTAQQ	0.0000	63.7500	0.0359	52.7488	GTVCTTAQQ	GTVCTTAQQ	0.0000	56.6667	0.0271	56.7622	GTVCTTAQQ	GTVCTTAQQ	0.0000	85.7143	0.0179	91.9786	0.0001	0
205	TVCTTAQQN	Sequence	TVCTTAQQN	TVCTTAQQN	0.0003	39.2308	0.0243	63.1555	TVCTTAQQN	TVCTTAQQN	0.0000	67.5000	0.0181	76.7469	TVCTTAQQN	TVCTTAQQN	0.0000	72.5000	0.0154	82.5828	TVCTTAQQN	TVCTTAQQN	0.0000	87.8571	0.0158	94.5669	0.0001	0
206	VCTTAQQNP	Sequence	VCTTAQQNP	VCTTAQQNP	0.0001	67.6667	0.0101	95.0149	VCTTAQQNP	VCTTAQQNP	0.0000	51.3333	0.0153	81.6770	VCTTAQQNP	VCTTAQQNP	0.0000	76.6667	0.0091	95.3303	VCTTAQQNP	VCTTAQQNP	0.0000	79.5000	0.0092	97.0043	0.0000	0
207	CTTAQQNPN	Sequence	CTTAQQNPN	CTTAQQNPN	0.0001	50.0000	0.0676	13.9891	CTTAQQNPN	CTTAQQNPN	0.0000	95.0000	0.0219	70.5135	CTTAQQNPN	CTTAQQNPN	0.0000	90.0000	0.0256	59.5364	CTTAQQNPN	CTTAQQNPN	0.0000	97.0000	0.0277	77.5628	0.0000	0
208	TTAQQNPNP	Sequence	TTAQQNPNP	TTAQQNPNP	0.0014	15.2483	0.0364	40.2308	TTAQQNPNP	TTAQQNPNP	0.0002	32.6111	0.0234	68.2684	TTAQQNPNP	TTAQQNPNP	0.0001	38.0000	0.0249	60.9460	TTAQQNPNP	TTAQQNPNP	0.0001	56.0345	0.0228	85.0863	0.0005	0
209	TAQQNPNPG	Sequence	TAQQNPNPG	TAQQNPNPG	0.0002	40.4615	0.0292	52.9021	TAQQNPNPG	TAQQNPNPG	0.0000	76.6667	0.0145	83.1956	TAQQNPNPG	TAQQNPNPG	0.0004	22.3571	0.0654	20.6713	TAQQNPNPG	TAQQNPNPG	0.0006	30.2391	0.0805	27.8455	0.0003	0
210	AQQNPNPGA	Sequence	AQQNPNPGA	AQQNPNPGA	0.0005	27.2286	0.0227	66.8563	AQQNPNPGA	AQQNPNPGA	0.0226	4.4762	0.1422	15.4648	AQQNPNPGA	AQQNPNPGA	0.0011	14.5663	0.0580	24.2559	AQQNPNPGA	AQQNPNPGA	0.0005	33.1892	0.0439	55.2511	0.0062	0
211	QQNPNPGAA	Sequence	QQNPNPGAA	QQNPNPGAA	0.0011	17.3271	0.0316	48.1148	QQNPNPGAA	QQNPNPGAA	0.0031	11.4000	0.0634	33.8374	QQNPNPGAA	QQNPNPGAA	0.0039	8.0441	0.0811	15.4185	QQNPNPGAA	QQNPNPGAA	0.0061	10.5174	0.0806	27.7978	0.0035	0
212	QNPNPGAAS	Sequence	QNPNPGAAS	QNPNPGAAS	0.0003	37.7333	0.0176	79.1626	QNPNPGAAS	QNPNPGAAS	0.0000	73.7500	0.0151	82.0084	QNPNPGAAS	QNPNPGAAS	0.0001	35.7778	0.0331	46.8056	QNPNPGAAS	QNPNPGAAS	0.0002	49.4000	0.0271	78.3721	0.0001	0
213	NPNPGAASQ	Sequence	NPNPGAASQ	NPNPGAASQ	0.0006	25.0732	0.0129	89.7206	NPNPGAASQ	NPNPGAASQ	0.0000	73.7500	0.0086	93.4906	NPNPGAASQ	NPNPGAASQ	0.0476	2.2915	0.1747	4.9190	NPNPGAASQ	NPNPGAASQ	0.0036	13.7238	0.0554	43.8815	0.0130	0
214	PNPGAASQQ	Sequence	PNPGAASQQ	PNPGAASQQ	0.0001	61.6667	0.0082	95.9299	PNPGAASQQ	PNPGAASQQ	0.0000	95.0000	0.0048	96.8485	PNPGAASQQ	PNPGAASQQ	0.0000	90.0000	0.0061	96.8726	PNPGAASQQ	PNPGAASQQ	0.0000	94.0000	0.0064	97.9429	0.0000	0
215	NPGAASQQN	Sequence	NPGAASQQN	NPGAASQQN	0.0000	89.2857	0.0090	95.5175	NPGAASQQN	NPGAASQQN	0.0000	95.0000	0.0049	96.7929	NPGAASQQN	NPGAASQQN	0.0005	21.2245	0.0604	23.0031	NPGAASQQN	NPGAASQQN	0.0001	62.0455	0.0277	77.5302	0.0001	0
216	PGAASQQNL	Sequence	PGAASQQNL	PGAASQQNL	0.0002	41.7500	0.0191	75.4858	PGAASQQNL	PGAASQQNL	0.0001	46.6000	0.0189	75.4453	PGAASQQNL	PGAASQQNL	0.0004	22.5000	0.0300	51.6598	PGAASQQNL	PGAASQQNL	0.0005	31.7209	0.0260	80.1341	0.0003	0
217	GAASQQNLD	Sequence	GAASQQNLD	GAASQQNLD	0.0001	54.0323	0.0259	59.4939	GAASQQNLD	GAASQQNLD	0.0000	80.0000	0.0167	79.1747	GAASQQNLD	GAASQQNLD	0.0000	80.0000	0.0171	78.4109	GAASQQNLD	GAASQQNLD	0.0000	94.0000	0.0182	91.5704	0.0000	0
218	AASQQNLDD	Sequence	AASQQNLDD	AASQQNLDD	0.0001	61.1905	0.0241	63.6347	AASQQNLDD	AASQQNLDD	0.0000	85.0000	0.0107	90.0049	AASQQNLDD	AASQQNLDD	0.0000	85.0000	0.0141	85.7290	AASQQNLDD	AASQQNLDD	0.0000	96.0000	0.0142	95.3928	0.0000	0
219	ASQQNLDDM	Sequence	ASQQNLDDM	ASQQNLDDM	0.0102	4.8148	0.1171	4.9326	ASQQNLDDM	ASQQNLDDM	0.0002	32.2778	0.0434	45.9109	ASQQNLDDM	ASQQNLDDM	0.0003	24.1613	0.0553	25.7631	ASQQNLDDM	ASQQNLDDM	0.0008	27.0986	0.0604	39.9110	0.0029	0
220	SQQNLDDMT	Sequence	SQQNLDDMT	SQQNLDDMT	0.0002	47.8889	0.0231	65.8639	SQQNLDDMT	SQQNLDDMT	0.0001	41.7143	0.0443	45.1994	SQQNLDDMT	SQQNLDDMT	0.0000	64.2857	0.0205	70.4197	SQQNLDDMT	SQQNLDDMT	0.0000	71.9231	0.0283	76.6186	0.0001	0
221	QQNLDDMTL	Sequence	QQNLDDMTL	QQNLDDMTL	0.0024	11.1407	0.0367	39.7120	QQNLDDMTL	QQNLDDMTL	0.0222	4.5172	0.1667	12.9270	QQNLDDMTL	QQNLDDMTL	0.0036	8.3162	0.0641	21.2399	QQNLDDMTL	QQNLDDMTL	0.0175	5.7489	0.0888	24.2325	0.0114	0
222	QNLDDMTLK	Sequence	QNLDDMTLK	QNLDDMTLK	0.0016	14.3676	0.0378	38.1145	QNLDDMTLK	QNLDDMTLK	0.0001	46.6000	0.0181	76.8191	QNLDDMTLK	QNLDDMTLK	0.0000	60.7143	0.0124	89.8808	QNLDDMTLK	QNLDDMTLK	0.0001	68.4375	0.0145	95.2983	0.0004	0
223	NLDDMTLKD	Sequence	NLDDMTLKD	NLDDMTLKD	0.0041	8.1296	0.0975	6.9289	NLDDMTLKD	NLDDMTLKD	0.0006	21.7237	0.0563	37.3532	NLDDMTLKD	NLDDMTLKD	0.0000	76.6667	0.0140	86.1145	NLDDMTLKD	NLDDMTLKD	0.0001	55.5172	0.0228	85.0439	0.0012	0
224	LDDMTLKDL	Sequence	LDDMTLKDL	LDDMTLKDL	0.0019	12.7909	0.0512	23.3799	LDDMTLKDL	LDDMTLKDL	0.0002	32.8889	0.0336	55.0059	LDDMTLKDL	LDDMTLKDL	0.0003	24.8387	0.0349	44.1912	LDDMTLKDL	LDDMTLKDL	0.0011	23.8077	0.0412	58.5016	0.0009	0
225	DDMTLKDLM	Sequence	DDMTLKDLM	DDMTLKDLM	0.0013	16.2481	0.0485	25.6434	DDMTLKDLM	DDMTLKDLM	0.0000	53.0000	0.0205	72.7535	DDMTLKDLM	DDMTLKDLM	0.0008	16.4054	0.0442	33.8805	DDMTLKDLM	DDMTLKDLM	0.0079	9.0761	0.0924	22.8690	0.0025	0
226	DMTLKDLMS	Sequence	DMTLKDLMS	DMTLKDLMS	0.0003	39.0000	0.0359	40.9849	DMTLKDLMS	DMTLKDLMS	0.0001	44.2000	0.0445	45.0982	DMTLKDLMS	DMTLKDLMS	0.0000	72.5000	0.0185	75.0436	DMTLKDLMS	DMTLKDLMS	0.0018	19.2576	0.0926	22.7874	0.0005	0
227	MTLKDLMSS	Sequence	MTLKDLMSS	MTLKDLMSS	0.0012	16.5349	0.0874	8.5589	MTLKDLMSS	MTLKDLMSS	0.0014	15.8622	0.1792	11.8813	MTLKDLMSS	MTLKDLMSS	0.0002	31.8667	0.0738	17.5323	MTLKDLMSS	MTLKDLMSS	0.0003	38.4167	0.0988	20.6321	0.0008	0
228	TLKDLMSSV	Sequence	TLKDLMSSV	TLKDLMSSV	0.0025	10.9977	0.0523	22.4578	TLKDLMSSV	TLKDLMSSV	0.7763	0.1225	0.6021	0.8710	TLKDLMSSV	TLKDLMSSV	0.0147	4.2126	0.1449	6.5456	TLKDLMSSV	TLKDLMSSV	0.2692	0.5803	0.3476	1.2479	0.2657	2
229	LKDLMSSVE	Sequence	LKDLMSSVE	LKDLMSSVE	0.0001	61.1905	0.0240	63.7545	LKDLMSSVE	LKDLMSSVE	0.0000	85.0000	0.0163	79.8642	LKDLMSSVE	LKDLMSSVE	0.0000	57.2222	0.0255	59.7738	LKDLMSSVE	LKDLMSSVE	0.0001	58.2759	0.0424	57.0832	0.0001	0
230	KDLMSSVEK	Sequence	KDLMSSVEK	KDLMSSVEK	0.0008	20.8169	0.0264	58.5780	KDLMSSVEK	KDLMSSVEK	0.0001	45.6667	0.0199	73.7969	KDLMSSVEK	KDLMSSVEK	0.0001	47.7500	0.0175	77.4394	KDLMSSVEK	KDLMSSVEK	0.0000	72.6923	0.0153	95.0463	0.0003	0
231	DLMSSVEKD	Sequence	DLMSSVEKD	DLMSSVEKD	0.0001	64.2857	0.0169	80.8731	DLMSSVEKD	DLMSSVEKD	0.0001	45.3333	0.0363	52.4144	DLMSSVEKD	DLMSSVEKD	0.0000	83.3333	0.0138	86.5397	DLMSSVEKD	DLMSSVEKD	0.0001	61.5909	0.0340	67.9651	0.0001	0
232	LMSSVEKDM	Sequence	LMSSVEKDM	LMSSVEKDM	0.0009	20.3380	0.0533	21.6727	LMSSVEKDM	LMSSVEKDM	0.0053	8.9494	0.1885	11.1337	LMSSVEKDM	LMSSVEKDM	0.0006	19.0588	0.0710	18.4995	LMSSVEKDM	LMSSVEKDM	0.0032	14.5570	0.1127	16.7357	0.0025	0
233	MSSVEKDMR	Sequence	MSSVEKDMR	MSSVEKDMR	0.0038	8.4531	0.0854	8.9244	MSSVEKDMR	MSSVEKDMR	0.0000	58.1818	0.0261	64.2393	MSSVEKDMR	MSSVEKDMR	0.0001	34.8182	0.0206	70.0528	MSSVEKDMR	MSSVEKDMR	0.0000	74.2308	0.0223	85.8706	0.0010	0
234	SSVEKDMRQ	Sequence	SSVEKDMRQ	SSVEKDMRQ	0.0022	11.6946	0.0403	34.6747	SSVEKDMRQ	SSVEKDMRQ	0.0001	46.4000	0.0185	76.1812	SSVEKDMRQ	SSVEKDMRQ	0.0001	46.0000	0.0191	73.4541	SSVEKDMRQ	SSVEKDMRQ	0.0004	35.4000	0.0275	77.8078	0.0007	0
235	SVEKDMRQL	Sequence	SVEKDMRQL	SVEKDMRQL	0.0071	5.9641	0.0422	32.3193	SVEKDMRQL	SVEKDMRQL	0.0100	6.7486	0.0694	31.3065	SVEKDMRQL	SVEKDMRQL	0.0288	2.9503	0.1345	7.3226	SVEKDMRQL	SVEKDMRQL	0.0111	7.4993	0.0670	35.2744	0.0142	0
236	VEKDMRQLQ	Sequence	VEKDMRQLQ	VEKDMRQLQ	0.0002	40.3846	0.0134	88.7446	VEKDMRQLQ	VEKDMRQLQ	0.0000	72.5000	0.0083	93.9691	VEKDMRQLQ	VEKDMRQLQ	0.0002	31.9333	0.0188	74.2271	VEKDMRQLQ	VEKDMRQLQ	0.0003	38.1250	0.0349	66.6426	0.0002	0
237	EKDMRQLQA	Sequence	EKDMRQLQA	EKDMRQLQA	0.0005	26.7568	0.0337	44.4075	EKDMRQLQA	EKDMRQLQA	0.0001	37.7000	0.0137	84.6449	EKDMRQLQA	EKDMRQLQA	0.0004	22.0714	0.0237	63.3252	EKDMRQLQA	EKDMRQLQA	0.0335	3.7542	0.1144	16.3385	0.0086	0
238	KDMRQLQAE	Sequence	KDMRQLQAE	KDMRQLQAE	0.0001	59.6000	0.0184	77.2876	KDMRQLQAE	KDMRQLQAE	0.0000	59.0909	0.0188	75.6207	KDMRQLQAE	KDMRQLQAE	0.0000	56.1111	0.0239	63.0552	KDMRQLQAE	KDMRQLQAE	0.0002	42.5882	0.0528	46.1363	0.0001	0
239	DMRQLQAET	Sequence	DMRQLQAET	DMRQLQAET	0.0002	44.4000	0.0227	66.9515	DMRQLQAET	DMRQLQAET	0.0004	26.2105	0.0423	46.8665	DMRQLQAET	DMRQLQAET	0.0005	20.4107	0.0618	22.3463	DMRQLQAET	DMRQLQAET	0.0342	3.7076	0.1969	5.7155	0.0088	0
240	MRQLQAETN	Sequence	MRQLQAETN	MRQLQAETN	0.0000	90.0000	0.0146	86.2274	MRQLQAETN	MRQLQAETN	0.0000	95.0000	0.0106	90.1776	MRQLQAETN	MRQLQAETN	0.0000	80.0000	0.0199	71.8096	MRQLQAETN	MRQLQAETN	0.0001	65.6250	0.0558	43.5258	0.0000	0
241	RQLQAETND	Sequence	RQLQAETND	RQLQAETND	0.0000	89.2857	0.0090	95.5631	RQLQAETND	RQLQAETND	0.0000	57.7273	0.0294	59.9425	RQLQAETND	RQLQAETND	0.0000	78.3333	0.0133	87.5631	RQLQAETND	RQLQAETND	0.0000	85.7143	0.0212	87.4422	0.0000	0
242	QLQAETNDL	Sequence	QLQAETNDL	QLQAETNDL	0.0017	13.4954	0.0429	31.4818	QLQAETNDL	QLQAETNDL	0.0370	3.4660	0.2040	10.0906	QLQAETNDL	QLQAETNDL	0.0037	8.3025	0.0763	16.7609	QLQAETNDL	QLQAETNDL	0.0129	6.8832	0.1049	18.7817	0.0138	0
243	LQAETNDLV	Sequence	LQAETNDLV	LQAETNDLV	0.0029	9.9742	0.0841	9.2111	LQAETNDLV	LQAETNDLV	0.1170	1.6749	0.4690	2.1539	LQAETNDLV	LQAETNDLV	0.0002	29.3529	0.0479	30.8071	LQAETNDLV	LQAETNDLV	0.0003	37.9615	0.0515	47.3282	0.0301	1
244	QAETNDLVT	Sequence	QAETNDLVT	QAETNDLVT	0.0012	16.6434	0.0571	19.1770	QAETNDLVT	QAETNDLVT	0.0000	62.5000	0.0191	75.0241	QAETNDLVT	QAETNDLVT	0.0001	44.0000	0.0313	49.4811	QAETNDLVT	QAETNDLVT	0.0002	44.9286	0.0329	69.5385	0.0004	0
245	AETNDLVTN	Sequence	AETNDLVTN	AETNDLVTN	0.0000	73.0769	0.0131	89.3250	AETNDLVTN	AETNDLVTN	0.0000	85.0000	0.0124	87.0150	AETNDLVTN	AETNDLVTN	0.0000	81.6667	0.0117	91.1630	AETNDLVTN	AETNDLVTN	0.0000	72.3077	0.0139	95.4965	0.0000	0
246	ETNDLVTNV	Sequence	ETNDLVTNV	ETNDLVTNV	0.0372	2.3904	0.1243	4.3995	ETNDLVTNV	ETNDLVTNV	0.0590	2.6651	0.1752	12.2127	ETNDLVTNV	ETNDLVTNV	0.0013	13.4906	0.0395	38.6612	ETNDLVTNV	ETNDLVTNV	0.0089	8.5272	0.0613	39.2135	0.0266	0
247	TNDLVTNVY	Sequence	TNDLVTNVY	TNDLVTNVY	0.7136	0.1479	0.4568	0.2259	TNDLVTNVY	TNDLVTNVY	0.0003	29.4000	0.0233	68.3160	TNDLVTNVY	TNDLVTNVY	0.0012	13.7877	0.0333	46.4433	TNDLVTNVY	TNDLVTNVY	0.0086	8.6912	0.0377	62.7953	0.1809	1
248	NDLVTNVYD	Sequence	NDLVTNVYD	NDLVTNVYD	0.0000	90.0000	0.0141	87.1991	NDLVTNVYD	NDLVTNVYD	0.0000	95.0000	0.0149	82.4472	NDLVTNVYD	NDLVTNVYD	0.0000	95.0000	0.0093	95.2536	NDLVTNVYD	NDLVTNVYD	0.0000	96.0000	0.0162	94.1152	0.0000	0
249	DLVTNVYDA	Sequence	DLVTNVYDA	DLVTNVYDA	0.0002	43.5455	0.0333	45.2239	DLVTNVYDA	DLVTNVYDA	0.0019	13.8177	0.1472	14.8784	DLVTNVYDA	DLVTNVYDA	0.0000	57.7778	0.0277	55.6577	DLVTNVYDA	DLVTNVYDA	0.0040	12.9926	0.1023	19.5629	0.0015	0
250	LVTNVYDAR	Sequence	LVTNVYDAR	LVTNVYDAR	0.0003	36.5625	0.0438	30.4475	LVTNVYDAR	LVTNVYDAR	0.0002	32.7778	0.0684	31.7291	LVTNVYDAR	LVTNVYDAR	0.0001	35.2222	0.0375	40.9492	LVTNVYDAR	LVTNVYDAR	0.0001	63.8636	0.0318	71.2130	0.0002	0
251	VTNVYDARE	Sequence	VTNVYDARE	VTNVYDARE	0.0008	20.9577	0.0608	17.0325	VTNVYDARE	VTNVYDARE	0.0000	59.0909	0.0347	53.9733	VTNVYDARE	VTNVYDARE	0.0000	83.3333	0.0173	77.7859	VTNVYDARE	VTNVYDARE	0.0000	71.9231	0.0254	81.0851	0.0002	0
252	TNVYDAREY	Sequence	TNVYDAREY	TNVYDAREY	0.0437	2.1757	0.1081	5.7485	TNVYDAREY	TNVYDAREY	0.0000	57.7273	0.0139	84.2899	TNVYDAREY	TNVYDAREY	0.0001	36.3333	0.0219	67.2808	TNVYDAREY	TNVYDAREY	0.0003	41.6667	0.0203	88.6948	0.0110	0
253	NVYDAREYT	Sequence	NVYDAREYT	NVYDAREYT	0.0006	24.5000	0.0399	35.1304	NVYDAREYT	NVYDAREYT	0.0041	10.0406	0.1352	16.3422	NVYDAREYT	NVYDAREYT	0.0006	18.7922	0.0614	22.5498	NVYDAREYT	NVYDAREYT	0.0013	21.8483	0.0555	43.7726	0.0017	0
254	VYDAREYTR	Sequence	VYDAREYTR	VYDAREYTR	0.0031	9.5496	0.0449	29.2618	VYDAREYTR	VYDAREYTR	0.0004	24.8333	0.0356	53.0287	VYDAREYTR	VYDAREYTR	0.0003	24.1290	0.0219	67.1584	VYDAREYTR	VYDAREYTR	0.0079	9.0924	0.0483	50.5468	0.0030	0
255	YDAREYTRR	Sequence	YDAREYTRR	YDAREYTRR	0.0022	11.8353	0.0469	27.1202	YDAREYTRR	YDAREYTRR	0.0000	59.5455	0.0173	78.1293	YDAREYTRR	YDAREYTRR	0.0001	42.8000	0.0174	77.5824	YDAREYTRR	YDAREYTRR	0.0001	50.8537	0.0259	80.2183	0.0006	0
256	DAREYTRRA	Sequence	DAREYTRRA	DAREYTRRA	0.0010	18.3191	0.0216	69.4193	DAREYTRRA	DAREYTRRA	0.0000	51.3333	0.0134	85.1072	DAREYTRRA	DAREYTRRA	0.0033	8.7544	0.0788	16.0593	DAREYTRRA	DAREYTRRA	0.0721	2.1719	0.2121	4.8482	0.0191	0
257	AREYTRRAI	Sequence	AREYTRRAI	AREYTRRAI	0.0005	28.8333	0.0244	62.8345	AREYTRRAI	AREYTRRAI	0.0000	58.6364	0.0211	71.8031	AREYTRRAI	AREYTRRAI	0.0019	11.2757	0.1219	8.5388	AREYTRRAI	AREYTRRAI	0.0039	13.1696	0.1270	13.6581	0.0016	0
258	REYTRRAID	Sequence	REYTRRAID	REYTRRAID	0.0000	93.5714	0.0137	88.0632	REYTRRAID	REYTRRAID	0.0000	90.0000	0.0141	83.8583	REYTRRAID	REYTRRAID	0.0001	39.2857	0.0370	41.5503	REYTRRAID	REYTRRAID	0.0001	51.4634	0.0830	26.6650	0.0001	0
259	EYTRRAIDQ	Sequence	EYTRRAIDQ	EYTRRAIDQ	0.0000	90.7143	0.0087	95.6979	EYTRRAIDQ	EYTRRAIDQ	0.0000	95.0000	0.0051	96.6477	EYTRRAIDQ	EYTRRAIDQ	0.0000	81.6667	0.0105	93.6036	EYTRRAIDQ	EYTRRAIDQ	0.0003	38.5417	0.0313	71.8573	0.0001	0
260	YTRRAIDQI	Sequence	YTRRAIDQI	YTRRAIDQI	0.0044	7.8229	0.1012	6.4786	YTRRAIDQI	YTRRAIDQI	0.0026	12.2839	0.1304	16.9927	YTRRAIDQI	YTRRAIDQI	0.0109	4.9156	0.1983	3.9516	YTRRAIDQI	YTRRAIDQI	0.0163	5.9927	0.1973	5.6916	0.0085	0
261	TRRAIDQIL	Sequence	TRRAIDQIL	TRRAIDQIL	0.0003	36.0000	0.0177	78.9551	TRRAIDQIL	TRRAIDQIL	0.0001	37.7000	0.0235	68.1020	TRRAIDQIL	TRRAIDQIL	0.0054	6.8967	0.1131	9.5423	TRRAIDQIL	TRRAIDQIL	0.0298	4.0263	0.1868	6.4114	0.0089	0
262	RRAIDQILQ	Sequence	RRAIDQILQ	RRAIDQILQ	0.0001	61.4286	0.0134	88.6178	RRAIDQILQ	RRAIDQILQ	0.0000	63.7500	0.0153	81.7316	RRAIDQILQ	RRAIDQILQ	0.0000	66.0000	0.0181	76.0126	RRAIDQILQ	RRAIDQILQ	0.0001	61.5909	0.0244	82.5974	0.0000	0
263	RAIDQILQL	Sequence	RAIDQILQL	RAIDQILQL	0.0114	4.5156	0.0518	22.8477	RAIDQILQL	RAIDQILQL	0.4877	0.4082	0.3275	4.8953	RAIDQILQL	RAIDQILQL	0.1969	0.9266	0.2456	2.7401	RAIDQILQL	RAIDQILQL	0.1570	1.0447	0.1589	8.9611	0.2133	3
264	AIDQILQLV	Sequence	AIDQILQLV	AIDQILQLV	0.0957	1.3226	0.2023	1.6553	AIDQILQLV	AIDQILQLV	0.7521	0.1446	0.5483	1.2938	AIDQILQLV	AIDQILQLV	0.0022	10.6703	0.0465	31.9199	AIDQILQLV	AIDQILQLV	0.0062	10.3857	0.0456	53.4456	0.2141	2
265	IDQILQLVK	Sequence	IDQILQLVK	IDQILQLVK	0.0018	13.0963	0.0534	21.5914	IDQILQLVK	IDQILQLVK	0.0000	60.6250	0.0180	77.0083	IDQILQLVK	IDQILQLVK	0.0000	53.4615	0.0159	81.3551	IDQILQLVK	IDQILQLVK	0.0001	60.9091	0.0244	82.6941	0.0005	0
266	DQILQLVKG	Sequence	DQILQLVKG	DQILQLVKG	0.0001	64.5238	0.0154	84.4242	DQILQLVKG	DQILQLVKG	0.0001	49.0000	0.0247	66.2530	DQILQLVKG	DQILQLVKG	0.0000	62.1429	0.0151	83.2909	DQILQLVKG	DQILQLVKG	0.0015	20.6092	0.0554	43.8726	0.0004	0
267	QILQLVKGF	Sequence	QILQLVKGF	QILQLVKGF	0.0010	18.2979	0.0238	64.2269	QILQLVKGF	QILQLVKGF	0.0041	10.0123	0.0667	32.4083	QILQLVKGF	QILQLVKGF	0.0022	10.6747	0.0590	23.7378	QILQLVKGF	QILQLVKGF	0.0142	6.4844	0.0941	22.2029	0.0054	0
268	ILQLVKGFE	Sequence	ILQLVKGFE	ILQLVKGFE	0.0001	63.0952	0.0261	59.2012	ILQLVKGFE	ILQLVKGFE	0.0002	32.0556	0.0903	24.5823	ILQLVKGFE	ILQLVKGFE	0.0000	58.3333	0.0253	60.2233	ILQLVKGFE	ILQLVKGFE	0.0001	54.3902	0.0552	44.0316	0.0001	0
269	LQLVKGFER	Sequence	LQLVKGFER	LQLVKGFER	0.0011	18.1277	0.0288	53.5961	LQLVKGFER	LQLVKGFER	0.0006	21.4737	0.0662	32.6281	LQLVKGFER	LQLVKGFER	0.0001	38.1429	0.0256	59.4855	LQLVKGFER	LQLVKGFER	0.0016	20.2184	0.0855	25.5416	0.0008	0
270	QLVKGFERF	Sequence	QLVKGFERF	QLVKGFERF	0.0058	6.6656	0.0501	24.2605	QLVKGFERF	QLVKGFERF	0.0169	5.1786	0.1434	15.3213	QLVKGFERF	QLVKGFERF	0.0019	11.3431	0.0564	25.1360	QLVKGFERF	QLVKGFERF	0.0229	4.8215	0.1091	17.6528	0.0119	0
271	LVKGFERFQ	Sequence	LVKGFERFQ	LVKGFERFQ	0.0001	62.8571	0.0155	84.0894	LVKGFERFQ	LVKGFERFQ	0.0001	50.3333	0.0264	63.8937	LVKGFERFQ	LVKGFERFQ	0.0001	47.0000	0.0255	59.7380	LVKGFERFQ	LVKGFERFQ	0.0001	62.7273	0.0347	66.9484	0.0001	0
272	VKGFERFQK	Sequence	VKGFERFQK	VKGFERFQK	0.0001	65.6667	0.0144	86.6681	VKGFERFQK	VKGFERFQK	0.0000	64.3750	0.0162	80.1293	VKGFERFQK	VKGFERFQK	0.0000	71.2500	0.0137	86.6612	VKGFERFQK	VKGFERFQK	0.0000	77.5000	0.0207	88.2133	0.0000	0
0	MDFFNKFS	Sequence	MDFFNKFS-	MDFFNKFS	0.0002	49.1429	0.0401	34.8420	-MDFFNKFS	MDFFNKFS	0.0000	80.0000	0.0320	56.9491	MDFFNKFS-	MDFFNKFS	0.0000	70.0000	0.0209	69.4393	MDFFNKFS-	MDFFNKFS	0.0001	56.3793	0.0545	44.6567	0.0001	0
1	DFFNKFSQ	Sequence	DFFNKFSQ-	DFFNKFSQ	0.0001	67.6667	0.0132	89.1660	DFFNKFSQ-	DFFNKFSQ	0.0000	80.0000	0.0107	90.0329	DFFNKFSQ-	DFFNKFSQ	0.0000	72.5000	0.0115	91.6515	DFFNKFSQ-	DFFNKFSQ	0.0063	10.2980	0.0740	31.1443	0.0016	0
2	FFNKFSQG	Sequence	FFNKFSQG-	FFNKFSQG	0.0000	73.4615	0.0226	67.1799	FFNKFSQG-	FFNKFSQG	0.0000	76.6667	0.0215	71.1216	FFNKFSQG-	FFNKFSQG	0.0000	66.0000	0.0198	72.0619	FFN-KFSQG	FFNKFSQG	0.0017	19.6768	0.1165	15.8621	0.0004	0
3	FNKFSQGL	Sequence	FNK-FSQGL	FNKFSQGL	0.0002	46.3750	0.0296	52.0763	F-NKFSQGL	FNKFSQGL	0.0001	48.6000	0.0321	56.8435	FNK-FSQGL	FNKFSQGL	0.0004	21.9184	0.0416	36.4228	FNK-FSQGL	FNKFSQGL	0.0312	3.9211	0.2233	4.2841	0.0080	0
4	NKFSQGLA	Sequence	NKF-SQGLA	NKFSQGLA	0.0000	83.7500	0.0169	80.7467	NKFSQGL-A	NKFSQGLA	0.0000	90.0000	0.0093	92.2608	NKFSQGL-A	NKFSQGLA	0.0000	54.6154	0.0228	65.2870	NKFSQGL-A	NKFSQGLA	0.0003	40.9000	0.0608	39.6310	0.0001	0
5	KFSQGLAE	Sequence	KFSQGLAE-	KFSQGLAE	0.0000	79.5455	0.0116	92.1263	KFSQGLAE-	KFSQGLAE	0.0000	78.3333	0.0142	83.7309	KFSQGLAE-	KFSQGLAE	0.0000	62.1429	0.0191	73.5757	KFSQGLAE-	KFSQGLAE	0.0001	67.8125	0.0222	86.0316	0.0000	0
6	FSQGLAES	Sequence	FSQGLAES-	FSQGLAES	0.0004	29.9655	0.0440	30.2553	FS-QGLAES	FSQGLAES	0.0000	58.6364	0.0336	55.0739	FSQGLAES-	FSQGLAES	0.0000	66.0000	0.0267	57.5198	FSQGLAES-	FSQGLAES	0.0001	68.1250	0.0330	69.3842	0.0001	0
7	SQGLAESS	Sequence	SQGLAESS-	SQGLAESS	0.0000	75.0000	0.0142	87.0550	SQ-GLAESS	SQGLAESS	0.0000	71.2500	0.0173	78.1602	SQGLAESS-	SQGLAESS	0.0000	73.7500	0.0168	78.9729	SQG-LAESS	SQGLAESS	0.0001	68.1250	0.0268	78.8434	0.0000	0
[truncated: 266 more rows]
