# Supplementary material for: Design, evaluation, and immune simulation of potentially universal multi-epitope mpox vaccine candidate: focus on DNA vaccine
Source: Front Microbiol. 2023 Jul 21;14:1203355. doi: 10.3389/fmicb.2023.1203355 (PMC10403236; doi:10.3389/fmicb.2023.1203355)
Supplement: Supplementary file 3 [file Table_3.XLS]

				DRB1_0701						DRB1_1501
Pos	Peptide	ID	Target	Core	Score	Rank	Score_BA	nM	Rank_BA	Core	Score	Rank	Score_BA	nM	Rank_BA	Ave	NB
1	MDFFNKFSQGLAESS	Sequence	NA	FFNKFSQGL	0.061342000	16.27	0.490309	248.326301588455	9.54	FNKFSQGLA	0.031351000	18.86	0.451215	379.074223322783	12.16	0.0463	0
2	DFFNKFSQGLAESST	Sequence	NA	FSQGLAESS	0.031474000	24.97	0.461142	340.4690026966	12.56	FNKFSQGLA	0.012438000	31.20	0.402932	639.152692170822	18.73	0.0220	0
3	FFNKFSQGLAESSTP	Sequence	NA	FSQGLAESS	0.050236000	18.59	0.417379	546.661643747637	18.35	FNKFSQGLA	0.001602000	70.39	0.364257	971.263990164457	25.24	0.0259	0
4	FNKFSQGLAESSTPK	Sequence	NA	FSQGLAESS	0.081927000	13.17	0.383262	790.739370323532	23.96	FSQGLAESS	0.001703000	69.23	0.267581	2764.48928899731	46.35	0.0418	0
5	NKFSQGLAESSTPKS	Sequence	NA	FSQGLAESS	0.045230000	19.94	0.309120	1763.69870730901	39.75	FSQGLAESS	0.001090000	77.67	0.186742	6629.41104906945	67.88	0.0232	0
6	KFSQGLAESSTPKSS	Sequence	NA	LAESSTPKS	0.018336000	33.83	0.296578	2020.03492606396	42.75	LAESSTPKS	0.001966000	66.42	0.191606	6289.54397110886	66.53	0.0102	0
7	FSQGLAESSTPKSSI	Sequence	NA	LAESSTPKS	0.022626000	30.18	0.272481	2621.74204295198	48.80	LAESSTPKS	0.003444000	54.80	0.190531	6363.12640142656	66.82	0.0130	0
8	SQGLAESSTPKSSIY	Sequence	NA	LAESSTPKS	0.026774000	27.42	0.272907	2609.68564920813	48.69	LAESSTPKS	0.004863000	47.94	0.196560	5961.29289262474	65.15	0.0158	0
9	QGLAESSTPKSSIYY	Sequence	NA	LAESSTPKS	0.008607000	49.00	0.272409	2623.78523876688	48.82	LAESSTPKS	0.001184000	76.17	0.196422	5970.20052279144	65.19	0.0049	0
10	GLAESSTPKSSIYYS	Sequence	NA	ESSTPKSSI	0.002535000	74.87	0.257153	3094.68016103065	52.90	STPKSSIYY	0.000584000	87.25	0.186658	6635.43900358943	67.90	0.0016	0
11	LAESSTPKSSIYYSE	Sequence	NA	STPKSSIYY	0.001702000	81.97	0.242160	3639.71541563854	56.96	STPKSSIYY	0.001174000	76.33	0.182350	6952.04899302198	69.10	0.0014	0
12	AESSTPKSSIYYSEE	Sequence	NA	STPKSSIYY	0.002166000	77.85	0.200217	5730.02249563294	68.46	STPKSSIYY	0.001724000	69.01	0.163825	8494.95814405507	74.25	0.0019	0
13	ESSTPKSSIYYSEEK	Sequence	NA	PKSSIYYSE	0.002034000	78.93	0.188448	6508.16425052635	71.70	SSIYYSEEK	0.002224000	63.91	0.197486	5901.86422388192	64.89	0.0021	0
14	SSTPKSSIYYSEEKD	Sequence	NA	PKSSIYYSE	0.002826000	72.81	0.170321	7918.38719622375	76.64	SSIYYSEEK	0.011075000	33.04	0.203780	5513.32884384758	63.14	0.0070	0
15	STPKSSIYYSEEKDP	Sequence	NA	PKSSIYYSE	0.003209000	70.11	0.182483	6942.05197713192	73.35	SSIYYSEEK	0.027873000	20.18	0.211497	5071.68118651106	61.00	0.0155	0
16	TPKSSIYYSEEKDPD	Sequence	NA	IYYSEEKDP	0.009224000	47.47	0.181638	7005.81219007708	73.58	SSIYYSEEK	0.048401000	14.44	0.209877	5161.3614853024	61.45	0.0288	0
17	PKSSIYYSEEKDPDT	Sequence	NA	IYYSEEKDP	0.014527000	38.21	0.178460	7250.89835911531	74.46	SIYYSEEKD	0.026503000	20.72	0.199409	5780.33614467933	64.36	0.0205	0
18	KSSIYYSEEKDPDTK	Sequence	NA	IYYSEEKDP	0.025781000	28.00	0.180384	7101.51484239221	73.93	SIYYSEEKD	0.008253000	38.11	0.183586	6859.69643503743	68.75	0.0170	0
19	SSIYYSEEKDPDTKK	Sequence	NA	YYSEEKDPD	0.017159000	35.07	0.148531	10023.6822389503	82.26	YYSEEKDPD	0.005527000	45.42	0.145788	10325.6301545308	79.19	0.0113	0
20	SIYYSEEKDPDTKKD	Sequence	NA	YSEEKDPDT	0.010161000	45.47	0.127031	12648.9695098223	87.39	YSEEKDPDT	0.004044000	51.71	0.115670	14303.4283211569	87.01	0.0071	0
21	IYYSEEKDPDTKKDE	Sequence	NA	YSEEKDPDT	0.002950000	71.94	0.097216	17464.4509347416	93.44	YSEEKDPDT	0.001078000	77.86	0.087804	19336.6680614963	93.37	0.0020	0
22	YYSEEKDPDTKKDEA	Sequence	NA	YSEEKDPDT	0.001200000	87.16	0.066149	24442.0617815564	95.00	EEKDPDTKK	0.000312000	93.97	0.064339	24925.4480194253	95.00	0.0008	0
23	YSEEKDPDTKKDEAI	Sequence	NA	PDTKKDEAI	0.002206000	77.53	0.061125	25807.4718810913	95.00	PDTKKDEAI	0.000313000	93.95	0.056674	27080.7431637506	95.00	0.0013	0
24	SEEKDPDTKKDEAIE	Sequence	NA	PDTKKDEAI	0.004337000	63.87	0.060448	25997.2054016353	95.00	PDTKKDEAI	0.000753000	83.65	0.056849	27029.515341561	95.00	0.0025	0
25	EEKDPDTKKDEAIEI	Sequence	NA	TKKDEAIEI	0.011261000	43.35	0.130691	12157.8537685132	86.55	PDTKKDEAI	0.001461000	72.28	0.077175	21693.3685339636	95.00	0.0064	0
26	EKDPDTKKDEAIEIG	Sequence	NA	TKKDEAIEI	0.028184000	26.61	0.139032	11108.6889566919	84.62	PDTKKDEAI	0.002765000	59.38	0.081329	20739.9389111243	94.75	0.0155	0
27	KDPDTKKDEAIEIGL	Sequence	NA	TKKDEAIEI	0.026004000	27.87	0.157935	9053.95177006841	79.91	TKKDEAIEI	0.001550000	71.09	0.090496	18781.5752577561	92.80	0.0138	0
28	DPDTKKDEAIEIGLK	Sequence	NA	TKKDEAIEI	0.040119000	21.56	0.192940	6199.41531290549	70.46	TKKDEAIEI	0.001204000	75.86	0.128560	12441.4334426846	83.74	0.0207	0
29	PDTKKDEAIEIGLKS	Sequence	NA	TKKDEAIEI	0.011232000	43.40	0.207878	5274.21121363886	66.35	TKKDEAIEI	0.000836000	82.06	0.155986	9246.90656287176	76.41	0.0060	0
30	DTKKDEAIEIGLKSQ	Sequence	NA	EAIEIGLKS	0.004267000	64.20	0.211037	5096.98636178751	65.48	EAIEIGLKS	0.000995000	79.17	0.171889	7785.18163094243	72.01	0.0026	0
31	TKKDEAIEIGLKSQE	Sequence	NA	EAIEIGLKS	0.005663000	58.17	0.198056	5865.57782143252	69.05	EAIEIGLKS	0.001717000	69.08	0.173051	7687.91452425075	71.68	0.0037	0
32	KKDEAIEIGLKSQES	Sequence	NA	EAIEIGLKS	0.007259000	52.87	0.199304	5786.90678167343	68.71	IEIGLKSQE	0.002468000	61.80	0.183374	6875.44921858219	68.81	0.0049	0
33	KDEAIEIGLKSQESY	Sequence	NA	EIGLKSQES	0.005840000	57.53	0.210647	5118.53962642507	65.59	IEIGLKSQE	0.003615000	53.92	0.208992	5211.02150211859	61.69	0.0047	0
34	DEAIEIGLKSQESYY	Sequence	NA	EIGLKSQES	0.007902000	50.98	0.228793	4206.08998884813	60.64	IGLKSQESY	0.006375000	42.64	0.243800	3575.70035225754	52.34	0.0071	0
35	EAIEIGLKSQESYYQ	Sequence	NA	EIGLKSQES	0.009046000	47.90	0.268167	2747.01679828478	49.97	IGLKSQESY	0.010787000	33.49	0.324596	1491.77435451177	33.17	0.0099	0
36	AIEIGLKSQESYYQR	Sequence	NA	LKSQESYYQ	0.009490000	46.85	0.287422	2230.39944191452	45.03	LKSQESYYQ	0.082806000	10.06	0.414412	564.49545151528	17.00	0.0461	0
37	IEIGLKSQESYYQRQ	Sequence	NA	LKSQESYYQ	0.012816000	40.68	0.281795	2370.41153556908	46.45	LKSQESYYQ	0.204644000	4.88	0.439290	431.280151253492	13.60	0.1087	1
38	EIGLKSQESYYQRQL	Sequence	NA	LKSQESYYQ	0.009685000	46.44	0.291030	2145.00724783048	44.13	LKSQESYYQ	0.168814000	5.82	0.480467	276.229452903129	8.99	0.0892	0
39	IGLKSQESYYQRQLR	Sequence	NA	LKSQESYYQ	0.003383000	69.10	0.286481	2253.22405234796	45.27	LKSQESYYQ	0.047204000	14.67	0.467085	319.265212472922	10.37	0.0253	0
40	GLKSQESYYQRQLRE	Sequence	NA	QESYYQRQL	0.002247000	77.19	0.256725	3109.04444125373	53.01	QESYYQRQL	0.032110000	18.61	0.400055	659.361460648871	19.17	0.0172	0
41	LKSQESYYQRQLREQ	Sequence	NA	QESYYQRQL	0.002013000	79.10	0.226743	4300.42570037313	61.20	QESYYQRQL	0.042434000	15.69	0.335877	1320.36515985495	30.82	0.0222	0
42	KSQESYYQRQLREQL	Sequence	NA	YQRQLREQL	0.001976000	79.40	0.258339	3055.22213892314	52.58	QESYYQRQL	0.026427000	20.75	0.322606	1524.24257143619	33.62	0.0142	0
43	SQESYYQRQLREQLA	Sequence	NA	YQRQLREQL	0.003821000	66.59	0.277411	2485.55877088668	47.54	ESYYQRQLR	0.005475000	45.59	0.319886	1569.76732719894	34.22	0.0046	0
44	QESYYQRQLREQLAR	Sequence	NA	YQRQLREQL	0.006796000	54.23	0.288902	2194.9678939222	44.66	YQRQLREQL	0.002865000	58.70	0.333074	1361.02238789531	31.39	0.0048	0
45	ESYYQRQLREQLARD	Sequence	NA	YQRQLREQL	0.010493000	44.81	0.265694	2821.51178120626	50.63	YQRQLREQL	0.003779000	53.08	0.302559	1893.45216911941	38.07	0.0071	0
46	SYYQRQLREQLARDN	Sequence	NA	YQRQLREQL	0.004246000	64.30	0.272601	2618.34025171265	48.77	QRQLREQLA	0.003029000	57.58	0.301305	1919.31760623079	38.34	0.0036	0
47	YYQRQLREQLARDNM	Sequence	NA	LREQLARDN	0.002066000	78.67	0.268811	2727.9422898695	49.79	LREQLARDN	0.001370000	73.50	0.301328	1918.84003406433	38.34	0.0017	0
48	YQRQLREQLARDNMM	Sequence	NA	LREQLARDN	0.002057000	78.74	0.273695	2587.53009094987	48.48	LREQLARDN	0.001180000	76.24	0.289527	2180.17480219103	41.00	0.0016	0
49	QRQLREQLARDNMMT	Sequence	NA	EQLARDNMM	0.003389000	69.06	0.272493	2621.40166503786	48.80	LREQLARDN	0.001400000	73.10	0.268692	2731.45692398303	46.08	0.0024	0
50	RQLREQLARDNMMTA	Sequence	NA	EQLARDNMM	0.004745000	61.95	0.285850	2268.66007714983	45.43	LREQLARDN	0.001025000	78.70	0.274403	2567.78429455195	44.67	0.0029	0
51	QLREQLARDNMMTAS	Sequence	NA	EQLARDNMM	0.005748000	57.86	0.277229	2490.45815469203	47.59	EQLARDNMM	0.000947000	79.94	0.261039	2967.25980348229	47.94	0.0033	0
52	LREQLARDNMMTASR	Sequence	NA	EQLARDNMM	0.002302000	76.75	0.265937	2814.10318878076	50.56	LARDNMMTA	0.000874000	81.33	0.270099	2690.18969734699	45.74	0.0016	0
53	REQLARDNMMTASRQ	Sequence	NA	LARDNMMTA	0.001899000	80.04	0.247162	3447.96763134608	55.58	LARDNMMTA	0.001280000	74.71	0.248244	3407.8376332043	51.19	0.0016	0
54	EQLARDNMMTASRQP	Sequence	NA	DNMMTASRQ	0.001190000	87.28	0.242461	3627.88104185782	56.88	DNMMTASRQ	0.001006000	79.00	0.224043	4427.90880365608	57.58	0.0011	0
55	QLARDNMMTASRQPT	Sequence	NA	NMMTASRQP	0.002622000	74.25	0.274797	2556.86114818134	48.20	DNMMTASRQ	0.001692000	69.35	0.241231	3676.48476993702	53.01	0.0022	0
56	LARDNMMTASRQPTQ	Sequence	NA	NMMTASRQP	0.006202000	56.21	0.274631	2561.45761010043	48.24	MMTASRQPT	0.004160000	51.11	0.242180	3638.92788257463	52.76	0.0052	0
57	ARDNMMTASRQPTQP	Sequence	NA	NMMTASRQP	0.012139000	41.78	0.249085	3376.96889815011	55.05	MMTASRQPT	0.004959000	47.53	0.218109	4721.52567498584	59.18	0.0085	0
58	RDNMMTASRQPTQPL	Sequence	NA	MMTASRQPT	0.007034000	53.53	0.270532	2677.61573275382	49.32	MMTASRQPT	0.004070000	51.57	0.239628	3740.80629351176	53.43	0.0056	0
59	DNMMTASRQPTQPLQ	Sequence	NA	MTASRQPTQ	0.004881000	61.31	0.237186	3840.96283427296	58.33	MMTASRQPT	0.001889000	67.24	0.214504	4909.32905753334	60.16	0.0034	0
60	NMMTASRQPTQPLQP	Sequence	NA	ASRQPTQPL	0.002980000	71.73	0.232930	4021.97087394784	59.51	ASRQPTQPL	0.001057000	78.19	0.216935	4781.88300627908	59.50	0.0020	0
61	MMTASRQPTQPLQPT	Sequence	NA	ASRQPTQPL	0.003002000	71.57	0.214986	4883.79289801682	64.40	ASRQPTQPL	0.001002000	79.06	0.195041	6060.07774410086	65.57	0.0020	0
62	MTASRQPTQPLQPTI	Sequence	NA	ASRQPTQPL	0.001523000	83.73	0.182605	6932.89442399175	73.31	ASRQPTQPL	0.000520000	88.70	0.143405	10595.3232460062	79.84	0.0010	0
63	TASRQPTQPLQPTIH	Sequence	NA	RQPTQPLQP	0.000954000	89.92	0.178926	7214.4312198574	74.33	RQPTQPLQP	0.000274000	94.97	0.131487	12053.5933420868	82.98	0.0006	0
64	ASRQPTQPLQPTIHI	Sequence	NA	RQPTQPLQP	0.000533000	95.00	0.181942	6982.80644050115	73.50	RQPTQPLQP	0.000237000	95.00	0.140441	10940.6206043465	80.63	0.0004	0
65	SRQPTQPLQPTIHIT	Sequence	NA	TQPLQPTIH	0.000516000	95.00	0.174386	7577.66533961939	75.56	TQPLQPTIH	0.000265000	95.00	0.138636	11156.3877159509	81.10	0.0004	0
66	RQPTQPLQPTIHITP	Sequence	NA	LQPTIHITP	0.001304000	86.00	0.253793	3209.25561718699	53.79	LQPTIHITP	0.000508000	88.98	0.178276	7265.3481106286	70.23	0.0009	0
67	QPTQPLQPTIHITPQ	Sequence	NA	LQPTIHITP	0.004280000	64.14	0.269390	2710.90610037853	49.63	LQPTIHITP	0.000851000	81.77	0.193612	6154.5035121199	65.97	0.0026	0
68	PTQPLQPTIHITPQP	Sequence	NA	LQPTIHITP	0.009797000	46.20	0.261908	2939.49122752992	51.64	LQPTIHITP	0.001442000	72.53	0.188711	6489.67093213215	67.33	0.0056	0
69	TQPLQPTIHITPQPV	Sequence	NA	TIHITPQPV	0.030956000	25.21	0.485386	261.912212823129	9.98	LQPTIHITP	0.002161000	64.46	0.283942	2315.98137963258	42.32	0.0166	0
70	QPLQPTIHITPQPVP	Sequence	NA	TIHITPQPV	0.092025000	12.03	0.476687	287.761103263086	10.85	TIHITPQPV	0.004172000	51.05	0.287426	2230.30291429357	41.50	0.0481	0
71	PLQPTIHITPQPVPT	Sequence	NA	TIHITPQPV	0.132972000	8.88	0.477323	285.787707681957	10.79	TIHITPQPV	0.008440000	37.72	0.293856	2080.41259679293	40.03	0.0707	0
72	LQPTIHITPQPVPTP	Sequence	NA	TIHITPQPV	0.198396000	6.07	0.445185	404.630898107322	14.44	TIHITPQPV	0.018682000	25.16	0.273013	2606.69432557299	45.01	0.1085	0
73	QPTIHITPQPVPTPT	Sequence	NA	TIHITPQPV	0.129946000	9.05	0.387808	752.786539468053	23.15	IHITPQPVP	0.016315000	27.13	0.237087	3845.07931684136	54.09	0.0731	0
74	PTIHITPQPVPTPTP	Sequence	NA	IHITPQPVP	0.023517000	29.55	0.339713	1266.68552371429	32.76	ITPQPVPTP	0.005252000	46.38	0.209088	5205.61163087848	61.67	0.0144	0
75	TIHITPQPVPTPTPA	Sequence	NA	ITPQPVPTP	0.002378000	76.13	0.257581	3080.38224606874	52.79	ITPQPVPTP	0.005344000	46.04	0.189172	6457.38158230022	67.20	0.0039	0
76	IHITPQPVPTPTPAP	Sequence	NA	ITPQPVPTP	0.000988000	89.54	0.134197	11705.2940104942	85.75	ITPQPVPTP	0.001256000	75.03	0.138047	11227.7127251958	81.25	0.0011	0
77	HITPQPVPTPTPAPI	Sequence	NA	PVPTPTPAP	0.001031000	89.06	0.121660	13405.8178326139	88.61	ITPQPVPTP	0.000316000	93.87	0.108384	15476.6456569032	88.81	0.0007	0
78	ITPQPVPTPTPAPIL	Sequence	NA	PTPTPAPIL	0.010530000	44.74	0.205488	5412.37720255317	67.01	PTPTPAPIL	0.000213000	95.00	0.110028	15203.7854612761	88.40	0.0054	0
79	TPQPVPTPTPAPILL	Sequence	NA	PTPTPAPIL	0.023277000	29.72	0.250433	3328.07304164711	54.69	PTPTPAPIL	0.000415000	91.26	0.121843	13379.3003141476	85.48	0.0118	0
80	PQPVPTPTPAPILLP	Sequence	NA	PTPTPAPIL	0.050802000	18.45	0.249914	3346.81429025983	54.83	PTPTPAPIL	0.000889000	81.04	0.127539	12579.6358336499	84.01	0.0258	0
81	QPVPTPTPAPILLPS	Sequence	NA	PTPTPAPIL	0.062376000	16.08	0.252711	3247.04715417201	54.08	PTPTPAPIL	0.001222000	75.57	0.132425	11931.8806741846	82.73	0.0318	0
82	PVPTPTPAPILLPSS	Sequence	NA	PTPTPAPIL	0.016002000	36.38	0.225360	4365.26008301166	61.57	PTPTPAPIL	0.000394000	91.82	0.136190	11455.5851932654	81.74	0.0082	0
83	VPTPTPAPILLPSST	Sequence	NA	PTPTPAPIL	0.002092000	78.46	0.206468	5355.29088455372	66.74	PTPAPILLP	0.000226000	95.00	0.138653	11154.3358407576	81.09	0.0012	0
84	PTPTPAPILLPSSTA	Sequence	NA	PAPILLPSS	0.000862000	91.05	0.243045	3605.02963883387	56.71	PILLPSSTA	0.000569000	87.59	0.227486	4265.99275877672	56.65	0.0007	0
85	TPTPAPILLPSSTAP	Sequence	NA	PILLPSSTA	0.001754000	81.46	0.244466	3550.02656781725	56.32	PILLPSSTA	0.002497000	61.55	0.248898	3383.80843126402	51.02	0.0021	0
86	PTPAPILLPSSTAPV	Sequence	NA	LLPSSTAPV	0.173043000	6.98	0.629244	55.2295268853726	1.92	PILLPSSTA	0.004495000	49.47	0.377787	838.996643344382	22.85	0.0888	0
87	TPAPILLPSSTAPVL	Sequence	NA	LLPSSTAPV	0.355776000	3.09	0.686831	29.6190917672996	0.79	LLPSSTAPV	0.012146000	31.58	0.468316	315.04106561754	10.23	0.1840	1
88	PAPILLPSSTAPVLK	Sequence	NA	LLPSSTAPV	0.557997000	1.41	0.703189	24.8145261207753	0.60	LLPSSTAPV	0.059883000	12.54	0.516225	187.604915741286	5.92	0.3089	1
89	APILLPSSTAPVLKP	Sequence	NA	LLPSSTAPV	0.669375000	0.84	0.685014	30.2071509475252	0.81	LLPSSTAPV	0.111463000	8.08	0.499655	224.443042266774	7.23	0.3904	1
90	PILLPSSTAPVLKPR	Sequence	NA	LLPSSTAPV	0.380159000	2.81	0.661344	39.0242338797936	1.21	LLPSSTAPV	0.018924000	24.97	0.455314	362.629537257923	11.69	0.1995	1
91	ILLPSSTAPVLKPRQ	Sequence	NA	LLPSSTAPV	0.046463000	19.59	0.607179	70.1219679739756	2.58	LLPSSTAPV	0.001139000	76.89	0.387698	753.683021027252	21.20	0.0238	0
92	LLPSSTAPVLKPRQQ	Sequence	NA	PSSTAPVLK	0.003318000	69.47	0.434230	455.550218577925	15.89	TAPVLKPRQ	0.001656000	69.73	0.265335	2832.49269333242	46.89	0.0025	0
93	LPSSTAPVLKPRQQT	Sequence	NA	TAPVLKPRQ	0.001562000	83.34	0.232015	4061.98652885632	59.76	TAPVLKPRQ	0.002122000	64.80	0.180469	7094.9867153834	69.62	0.0018	0
94	PSSTAPVLKPRQQTN	Sequence	NA	TAPVLKPRQ	0.001504000	83.91	0.156291	9216.44176688343	80.33	TAPVLKPRQ	0.002837000	58.89	0.163452	8529.31117726677	74.36	0.0022	0
95	SSTAPVLKPRQQTNT	Sequence	NA	TAPVLKPRQ	0.001201000	87.15	0.131948	11993.6207030694	86.27	TAPVLKPRQ	0.002134000	64.70	0.163690	8507.3755418012	74.29	0.0017	0
96	STAPVLKPRQQTNTS	Sequence	NA	LKPRQQTNT	0.000770000	92.20	0.112810	14752.9611292657	90.52	PVLKPRQQT	0.001522000	71.46	0.160227	8832.18459706341	75.25	0.0011	0
97	TAPVLKPRQQTNTSS	Sequence	NA	LKPRQQTNT	0.000812000	91.67	0.125877	12807.8949572456	87.65	LKPRQQTNT	0.001711000	69.15	0.163214	8551.30337213787	74.42	0.0013	0
98	APVLKPRQQTNTSSD	Sequence	NA	LKPRQQTNT	0.001218000	86.96	0.118819	13824.2980125868	89.26	LKPRQQTNT	0.002627000	60.42	0.142384	10713.0186074285	80.12	0.0019	0
99	PVLKPRQQTNTSSDM	Sequence	NA	RQQTNTSSD	0.002450000	75.54	0.155540	9291.63646841623	80.51	LKPRQQTNT	0.001017000	78.83	0.145234	10387.7094752793	79.34	0.0017	0
100	VLKPRQQTNTSSDMS	Sequence	NA	QQTNTSSDM	0.004858000	61.42	0.165187	8370.6897621189	77.99	PRQQTNTSS	0.000692000	84.83	0.138925	11121.5571141072	81.02	0.0028	0
101	LKPRQQTNTSSDMSN	Sequence	NA	QQTNTSSDM	0.008357000	49.67	0.163874	8490.45557310357	78.34	QQTNTSSDM	0.000515000	88.82	0.122112	13340.4162021498	85.41	0.0044	0
102	KPRQQTNTSSDMSNL	Sequence	NA	QQTNTSSDM	0.006686000	54.56	0.195584	6024.57832544845	69.73	QQTNTSSDM	0.000431000	90.84	0.121026	13498.0943845266	85.68	0.0036	0
103	PRQQTNTSSDMSNLF	Sequence	NA	QTNTSSDMS	0.002901000	72.28	0.225308	4367.71679365963	61.59	QTNTSSDMS	0.000320000	93.76	0.150882	9771.92245874752	77.80	0.0016	0
104	RQQTNTSSDMSNLFD	Sequence	NA	TSSDMSNLF	0.002049000	78.81	0.207422	5300.29751622418	66.48	TSSDMSNLF	0.000628000	86.25	0.143916	10536.9043374513	79.70	0.0013	0
105	QQTNTSSDMSNLFDW	Sequence	NA	TSSDMSNLF	0.001492000	84.03	0.214362	4916.87758983684	64.57	TSSDMSNLF	0.000758000	83.56	0.162020	8662.49275184647	74.75	0.0011	0
106	QTNTSSDMSNLFDWL	Sequence	NA	TSSDMSNLF	0.000906000	90.51	0.250519	3324.97770690783	54.66	TSSDMSNLF	0.000683000	85.00	0.208974	5212.03647870297	61.70	0.0008	0
107	TNTSSDMSNLFDWLS	Sequence	NA	TSSDMSNLF	0.000537000	95.00	0.255209	3160.46196775749	53.42	MSNLFDWLS	0.001056000	78.21	0.245488	3510.98727882227	51.90	0.0008	0
108	NTSSDMSNLFDWLST	Sequence	NA	MSNLFDWLS	0.000714000	92.89	0.262566	2918.63809134128	51.46	MSNLFDWLS	0.002463000	61.84	0.291494	2134.26548891453	40.56	0.0016	0
109	TSSDMSNLFDWLSTD	Sequence	NA	MSNLFDWLS	0.001329000	85.72	0.243428	3590.1213968633	56.61	MSNLFDWLS	0.007455000	39.84	0.287817	2220.88747373515	41.41	0.0044	0
110	SSDMSNLFDWLSTDT	Sequence	NA	MSNLFDWLS	0.001614000	82.83	0.237816	3814.87009461922	58.16	MSNLFDWLS	0.011008000	33.14	0.317872	1604.34960288511	34.67	0.0063	0
111	SDMSNLFDWLSTDTD	Sequence	NA	LFDWLSTDT	0.001501000	83.94	0.225882	4340.67491759784	61.43	LFDWLSTDT	0.013522000	29.92	0.320505	1559.28902845222	34.09	0.0075	0
112	DMSNLFDWLSTDTDA	Sequence	NA	LFDWLSTDT	0.003441000	68.76	0.224994	4382.58095556866	61.67	LFDWLSTDT	0.046360000	14.84	0.333980	1347.7458471185	31.20	0.0249	0
113	MSNLFDWLSTDTDAP	Sequence	NA	FDWLSTDTD	0.009090000	47.79	0.215239	4870.44226563532	64.33	LFDWLSTDT	0.085925000	9.80	0.324459	1493.98726570032	33.20	0.0475	0
114	SNLFDWLSTDTDAPA	Sequence	NA	FDWLSTDTD	0.011752000	42.45	0.219517	4650.1419023556	63.17	LFDWLSTDT	0.033558000	18.15	0.281137	2387.34769312865	42.98	0.0227	0
115	NLFDWLSTDTDAPAS	Sequence	NA	WLSTDTDAP	0.009818000	46.16	0.214873	4889.76764560698	64.43	LSTDTDAPA	0.007303000	40.19	0.242656	3620.23480156971	52.64	0.0086	0
116	LFDWLSTDTDAPAST	Sequence	NA	WLSTDTDAP	0.011065000	43.72	0.212428	5020.84950769618	65.10	LSTDTDAPA	0.010739000	33.57	0.200967	5683.7124691176	63.92	0.0109	0
117	FDWLSTDTDAPASTL	Sequence	NA	LSTDTDAPA	0.007287000	52.79	0.204504	5470.30879414985	67.28	LSTDTDAPA	0.009207000	36.21	0.185718	6703.2696981385	68.16	0.0082	0
118	DWLSTDTDAPASTLL	Sequence	NA	LSTDTDAPA	0.003588000	67.92	0.185827	6695.36881781025	72.42	LSTDTDAPA	0.004949000	47.57	0.154164	9431.0053797134	76.90	0.0043	0
119	WLSTDTDAPASTLLP	Sequence	NA	TDAPASTLL	0.002605000	74.37	0.185149	6744.66536314043	72.61	LSTDTDAPA	0.000561000	87.77	0.152836	9567.49457747066	77.27	0.0016	0
120	LSTDTDAPASTLLPA	Sequence	NA	TDAPASTLL	0.003691000	67.33	0.176402	7414.16586618085	75.03	DTDAPASTL	0.000352000	92.92	0.123455	13147.9687278387	85.08	0.0020	0
121	STDTDAPASTLLPAL	Sequence	NA	TDAPASTLL	0.002919000	72.16	0.210540	5124.46887459345	65.62	DTDAPASTL	0.000263000	95.00	0.132523	11919.2355496898	82.70	0.0016	0
122	TDTDAPASTLLPALT	Sequence	NA	PASTLLPAL	0.002398000	75.96	0.237900	3811.40448165562	58.13	DAPASTLLP	0.000225000	95.00	0.162912	8579.29108154994	74.51	0.0013	0
123	DTDAPASTLLPALTP	Sequence	NA	PASTLLPAL	0.004704000	62.14	0.236740	3859.54265916994	58.45	ASTLLPALT	0.000414000	91.29	0.181679	7002.70502459573	69.28	0.0026	0
124	TDAPASTLLPALTPS	Sequence	NA	PASTLLPAL	0.005851000	57.49	0.240504	3705.51795876801	57.42	ASTLLPALT	0.000502000	89.11	0.200315	5723.94995352549	64.11	0.0032	0
125	DAPASTLLPALTPSN	Sequence	NA	PASTLLPAL	0.002615000	74.30	0.334709	1337.15715688882	33.82	ASTLLPALT	0.000649000	85.77	0.260759	2976.26286023936	48.01	0.0016	0
126	APASTLLPALTPSNT	Sequence	NA	LLPALTPSN	0.003708000	67.23	0.353233	1094.30587996195	29.88	LLPALTPSN	0.000939000	80.08	0.296323	2025.61598587368	39.46	0.0023	0
127	PASTLLPALTPSNTV	Sequence	NA	PALTPSNTV	0.019095000	33.09	0.485113	262.686992687836	10.01	LLPALTPSN	0.001933000	66.77	0.345168	1194.08687810435	28.96	0.0105	0
128	ASTLLPALTPSNTVQ	Sequence	NA	PALTPSNTV	0.088375000	12.43	0.514300	191.553340965972	7.40	LLPALTPSN	0.003536000	54.33	0.353090	1096.00033149609	27.36	0.0460	0
129	STLLPALTPSNTVQD	Sequence	NA	PALTPSNTV	0.183525000	6.56	0.477983	283.754151831259	10.72	LLPALTPSN	0.001656000	69.73	0.324287	1496.77016747748	33.24	0.0926	0
130	TLLPALTPSNTVQDI	Sequence	NA	PALTPSNTV	0.192091000	6.28	0.510098	200.463266621031	7.77	LTPSNTVQD	0.001816000	68.02	0.296423	2023.42549953055	39.44	0.0970	0
131	LLPALTPSNTVQDII	Sequence	NA	LTPSNTVQD	0.102269000	11.06	0.476385	288.702921578697	10.88	LTPSNTVQD	0.001998000	66.08	0.252931	3239.32723321561	49.97	0.0521	0
132	LPALTPSNTVQDIIS	Sequence	NA	LTPSNTVQD	0.087267000	12.55	0.401386	649.933960140336	20.87	LTPSNTVQD	0.002455000	61.91	0.199995	5743.80249992796	64.19	0.0449	0
133	PALTPSNTVQDIISK	Sequence	NA	LTPSNTVQD	0.044809000	20.06	0.288821	2196.89241146682	44.68	LTPSNTVQD	0.001334000	73.98	0.168001	8119.66935785819	73.09	0.0231	0
134	ALTPSNTVQDIISKF	Sequence	NA	LTPSNTVQD	0.003224000	70.01	0.266430	2799.13230228245	50.43	SNTVQDIIS	0.000603000	86.82	0.189816	6412.54334927261	67.02	0.0019	0
135	LTPSNTVQDIISKFN	Sequence	NA	VQDIISKFN	0.003592000	67.90	0.251703	3282.65436224788	54.35	SNTVQDIIS	0.000926000	80.33	0.202863	5568.3029090299	63.40	0.0023	0
136	TPSNTVQDIISKFNK	Sequence	NA	VQDIISKFN	0.010446000	44.90	0.257154	3094.64667745859	52.90	VQDIISKFN	0.003457000	54.74	0.244836	3535.84309210549	52.07	0.0070	0
137	PSNTVQDIISKFNKD	Sequence	NA	VQDIISKFN	0.022213000	30.49	0.267474	2767.69163659049	50.16	VQDIISKFN	0.009042000	36.51	0.247458	3436.94264676752	51.39	0.0156	0
138	SNTVQDIISKFNKDQ	Sequence	NA	VQDIISKFN	0.026590000	27.53	0.270252	2685.739971281	49.40	VQDIISKFN	0.017411000	26.19	0.287854	2219.99855980504	41.40	0.0220	0
139	NTVQDIISKFNKDQK	Sequence	NA	DIISKFNKD	0.015427000	37.06	0.270337	2683.27108231374	49.37	IISKFNKDQ	0.046380000	14.84	0.327731	1442.02193246381	32.50	0.0309	0
140	TVQDIISKFNKDQKM	Sequence	NA	DIISKFNKD	0.010202000	45.38	0.283235	2333.76560623378	46.09	IISKFNKDQ	0.067379000	11.58	0.362965	984.936782992369	25.48	0.0388	0
141	VQDIISKFNKDQKMT	Sequence	NA	DIISKFNKD	0.007156000	53.17	0.268965	2723.40065212746	49.75	IISKFNKDQ	0.083252000	10.02	0.372970	883.883774933036	23.69	0.0452	0
142	QDIISKFNKDQKMTT	Sequence	NA	SKFNKDQKM	0.006159000	56.37	0.258450	3051.55503374917	52.56	ISKFNKDQK	0.047689000	14.58	0.346220	1180.57235536475	28.75	0.0269	0
143	DIISKFNKDQKMTTP	Sequence	NA	SKFNKDQKM	0.009113000	47.74	0.229977	4152.55104454214	60.32	ISKFNKDQK	0.009967000	34.83	0.311225	1723.98334041519	36.11	0.0095	0
144	IISKFNKDQKMTTPP	Sequence	NA	FNKDQKMTT	0.004804000	61.67	0.209411	5187.45087229758	65.93	ISKFNKDQK	0.002594000	60.70	0.287804	2221.19987933645	41.41	0.0037	0
145	ISKFNKDQKMTTPPS	Sequence	NA	FNKDQKMTT	0.004154000	64.74	0.191562	6292.53894869836	70.84	FNKDQKMTT	0.001538000	71.25	0.219025	4674.9621510939	58.93	0.0028	0
146	SKFNKDQKMTTPPST	Sequence	NA	QKMTTPPST	0.004484000	63.18	0.204506	5470.19042037404	67.28	FNKDQKMTT	0.000802000	82.71	0.159950	8858.69505549559	75.32	0.0026	0
147	KFNKDQKMTTPPSTQ	Sequence	NA	QKMTTPPST	0.012536000	41.13	0.213575	4958.92437993373	64.79	DQKMTTPPS	0.000852000	81.75	0.154723	9374.13639671207	76.75	0.0067	0
148	FNKDQKMTTPPSTQP	Sequence	NA	QKMTTPPST	0.029229000	26.03	0.205512	5410.97192770645	67.00	DQKMTTPPS	0.001450000	72.43	0.141429	10824.2889134505	80.37	0.0153	0
149	NKDQKMTTPPSTQPS	Sequence	NA	QKMTTPPST	0.035164000	23.38	0.198943	5809.55429323765	68.81	DQKMTTPPS	0.000963000	79.68	0.118409	13885.76033274	86.33	0.0181	0
150	KDQKMTTPPSTQPSQ	Sequence	NA	QKMTTPPST	0.010672000	44.47	0.185286	6734.67508692603	72.57	QKMTTPPST	0.000394000	91.82	0.112924	14734.7752377042	87.69	0.0055	0
151	DQKMTTPPSTQPSQT	Sequence	NA	MTTPPSTQP	0.002004000	79.18	0.146496	10246.8338570791	82.76	MTTPPSTQP	0.000180000	95.00	0.094037	18075.6099846465	92.04	0.0011	0
152	QKMTTPPSTQPSQTL	Sequence	NA	PSTQPSQTL	0.002006000	79.16	0.149998	9865.83622094112	81.89	PSTQPSQTL	0.000174000	95.00	0.108885	15392.9782389651	88.69	0.0011	0
153	KMTTPPSTQPSQTLP	Sequence	NA	PSTQPSQTL	0.003729000	67.11	0.129117	12366.6791784583	86.91	PSTQPSQTL	0.000522000	88.66	0.096595	17582.191128219	91.49	0.0021	0
154	MTTPPSTQPSQTLPT	Sequence	NA	PSTQPSQTL	0.006556000	54.94	0.187487	6576.18792151914	71.97	PSTQPSQTL	0.000870000	81.40	0.109159	15347.4114967584	88.62	0.0037	0
155	TTPPSTQPSQTLPTT	Sequence	NA	TQPSQTLPT	0.011830000	42.31	0.195189	6050.38134248715	69.84	PSTQPSQTL	0.001221000	75.59	0.115074	14395.9632745715	87.15	0.0065	0
156	TPPSTQPSQTLPTTT	Sequence	NA	TQPSQTLPT	0.013160000	40.12	0.204950	5443.97474669834	67.16	TQPSQTLPT	0.000757000	83.58	0.116072	14241.3499364696	86.91	0.0070	0
157	PPSTQPSQTLPTTTC	Sequence	NA	TQPSQTLPT	0.004919000	61.13	0.189251	6451.86441304633	71.48	TQPSQTLPT	0.000261000	95.00	0.108631	15435.3397691506	88.75	0.0026	0
158	PSTQPSQTLPTTTCT	Sequence	NA	TQPSQTLPT	0.001366000	85.30	0.183575	6860.51290796355	73.05	SQTLPTTTC	0.000104000	95.00	0.106119	15860.6143879855	89.37	0.0007	0
159	STQPSQTLPTTTCTQ	Sequence	NA	PSQTLPTTT	0.000879000	90.84	0.187243	6593.57216529435	72.03	SQTLPTTTC	0.000131000	95.00	0.107886	15560.2627590529	88.93	0.0005	0
160	TQPSQTLPTTTCTQQ	Sequence	NA	TLPTTTCTQ	0.000804000	91.77	0.171085	7853.20114340525	76.43	SQTLPTTTC	0.000177000	95.00	0.106753	15752.1870229629	89.21	0.0005	0
161	QPSQTLPTTTCTQQS	Sequence	NA	TLPTTTCTQ	0.000973000	89.71	0.170389	7912.5634257106	76.62	TLPTTTCTQ	0.000152000	95.00	0.102873	16427.5524725763	90.15	0.0006	0
162	PSQTLPTTTCTQQSD	Sequence	NA	TLPTTTCTQ	0.002282000	76.91	0.160003	8853.61650860803	79.37	TLPTTTCTQ	0.000170000	95.00	0.096454	17609.0347919845	91.52	0.0012	0
163	SQTLPTTTCTQQSDG	Sequence	NA	PTTTCTQQS	0.002484000	75.26	0.151518	9704.90899382622	81.51	TTTCTQQSD	0.000203000	95.00	0.089391	19007.4727563031	93.03	0.0013	0
164	QTLPTTTCTQQSDGS	Sequence	NA	PTTTCTQQS	0.002980000	71.73	0.140188	10970.6105304657	84.33	TTTCTQQSD	0.000225000	95.00	0.084590	20020.9246743389	94.06	0.0016	0
165	TLPTTTCTQQSDGSI	Sequence	NA	PTTTCTQQS	0.000937000	90.12	0.139017	11110.4920062755	84.63	TTTCTQQSD	0.000196000	95.00	0.092909	18297.5692801132	92.28	0.0006	0
166	LPTTTCTQQSDGSIS	Sequence	NA	CTQQSDGSI	0.000382000	95.00	0.142077	10748.6629072196	83.86	CTQQSDGSI	0.000219000	95.00	0.098346	17252.2244755812	91.12	0.0003	0
167	PTTTCTQQSDGSISC	Sequence	NA	CTQQSDGSI	0.000207000	95.00	0.129851	12268.8554672482	86.74	CTQQSDGSI	0.000149000	95.00	0.093406	18199.4394652262	92.17	0.0002	0
168	TTTCTQQSDGSISCT	Sequence	NA	CTQQSDGSI	0.000323000	95.00	0.129113	12367.2144089477	86.91	CTQQSDGSI	0.000146000	95.00	0.095285	17833.174017541	91.77	0.0002	0
169	TTCTQQSDGSISCTT	Sequence	NA	QQSDGSISC	0.000384000	95.00	0.137940	11240.7187581602	84.89	CTQQSDGSI	0.000065000	95.00	0.092311	18416.3425451396	92.41	0.0002	0
170	TCTQQSDGSISCTTP	Sequence	NA	QQSDGSISC	0.000456000	95.00	0.128630	12432.0140615841	87.02	QQSDGSISC	0.000064000	95.00	0.086194	19676.4607592429	93.71	0.0003	0
171	CTQQSDGSISCTTPT	Sequence	NA	SDGSISCTT	0.000290000	95.00	0.140013	10991.4026341517	84.38	QQSDGSISC	0.000034000	95.00	0.090082	18865.8939315756	92.88	0.0002	0
172	TQQSDGSISCTTPTV	Sequence	NA	SDGSISCTT	0.000427000	95.00	0.184689	6778.31790022207	72.74	SISCTTPTV	0.000082000	95.00	0.107391	15643.8238306817	89.06	0.0003	0
173	QQSDGSISCTTPTVT	Sequence	NA	ISCTTPTVT	0.006042000	56.79	0.254251	3193.39162345162	53.67	SISCTTPTV	0.000160000	95.00	0.129771	12279.4797683648	83.43	0.0031	0
174	QSDGSISCTTPTVTP	Sequence	NA	ISCTTPTVT	0.039778000	21.67	0.253654	3214.08580581447	53.83	ISCTTPTVT	0.000485000	89.50	0.130237	12217.7222485998	83.30	0.0201	0
175	SDGSISCTTPTVTPL	Sequence	NA	ISCTTPTVT	0.046526000	19.57	0.303344	1877.43818783314	41.11	ISCTTPTVT	0.000554000	87.93	0.156200	9225.52074266943	76.35	0.0235	0
176	DGSISCTTPTVTPLQ	Sequence	NA	ISCTTPTVT	0.066953000	15.30	0.303748	1869.2494582862	41.02	ISCTTPTVT	0.000828000	82.21	0.155696	9275.96647905765	76.49	0.0339	0
177	GSISCTTPTVTPLQP	Sequence	NA	ISCTTPTVT	0.012954000	40.46	0.305356	1837.00915081927	40.64	ISCTTPTVT	0.000250000	95.00	0.163607	8515.01895045997	74.31	0.0066	0
178	SISCTTPTVTPLQPP	Sequence	NA	CTTPTVTPL	0.002834000	72.76	0.278500	2456.44394476706	47.27	TTPTVTPLQ	0.000177000	95.00	0.152648	9586.97580028188	77.32	0.0015	0
179	ISCTTPTVTPLQPPI	Sequence	NA	TTPTVTPLQ	0.001521000	83.75	0.225010	4381.82232436828	61.67	TTPTVTPLQ	0.000143000	95.00	0.133059	11850.3111744402	82.56	0.0008	0
180	SCTTPTVTPLQPPIV	Sequence	NA	VTPLQPPIV	0.007798000	51.28	0.290335	2161.19795601605	44.30	VTPLQPPIV	0.002622000	60.46	0.232747	4029.94234363734	55.23	0.0052	0
181	CTTPTVTPLQPPIVA	Sequence	NA	VTPLQPPIV	0.035476000	23.26	0.317184	1616.33695491107	37.82	VTPLQPPIV	0.038829000	16.59	0.311129	1725.77497001669	36.14	0.0372	0
182	TTPTVTPLQPPIVAT	Sequence	NA	VTPLQPPIV	0.055935000	17.29	0.324879	1487.21353171084	36.02	VTPLQPPIV	0.092877000	9.27	0.337467	1297.84459825923	30.51	0.0744	0
183	TPTVTPLQPPIVATV	Sequence	NA	VTPLQPPIV	0.061710000	16.20	0.376420	851.498162882065	25.22	VTPLQPPIV	0.112658000	8.01	0.382385	798.278365145207	22.07	0.0872	0
184	PTVTPLQPPIVATVC	Sequence	NA	VTPLQPPIV	0.016683000	35.60	0.349111	1144.21565954494	30.76	VTPLQPPIV	0.025998000	20.93	0.351603	1113.77650922692	27.65	0.0213	0
185	TVTPLQPPIVATVCT	Sequence	NA	LQPPIVATV	0.005907000	57.28	0.347339	1166.36495443715	31.14	VTPLQPPIV	0.001663000	69.66	0.321373	1544.71341128927	33.89	0.0038	0
186	VTPLQPPIVATVCTP	Sequence	NA	LQPPIVATV	0.006812000	54.18	0.302586	1892.89910812543	41.29	LQPPIVATV	0.000335000	93.37	0.239070	3763.45948795354	53.57	0.0036	0
187	TPLQPPIVATVCTPT	Sequence	NA	IVATVCTPT	0.042354000	20.82	0.354438	1080.13110777732	29.62	IVATVCTPT	0.000608000	86.70	0.189777	6415.24982985495	67.03	0.0215	0
188	PLQPPIVATVCTPTP	Sequence	NA	IVATVCTPT	0.216051000	5.58	0.362637	988.438422397083	27.95	IVATVCTPT	0.006533000	42.20	0.205677	5401.32053517628	62.61	0.1113	0
189	LQPPIVATVCTPTPT	Sequence	NA	IVATVCTPT	0.309080000	3.74	0.370708	905.783138718018	26.29	IVATVCTPT	0.017933000	25.76	0.220880	4582.06778631754	58.43	0.1635	1
190	QPPIVATVCTPTPTG	Sequence	NA	IVATVCTPT	0.373859000	2.88	0.353775	1087.90730028606	29.77	IVATVCTPT	0.033810000	18.07	0.214981	4884.05711294535	60.03	0.2038	1
191	PPIVATVCTPTPTGG	Sequence	NA	IVATVCTPT	0.113888000	10.16	0.312851	1693.91861057823	38.87	IVATVCTPT	0.005944000	43.98	0.191794	6276.76329761655	66.47	0.0599	0
192	PIVATVCTPTPTGGT	Sequence	NA	IVATVCTPT	0.009697000	46.41	0.279928	2418.78200519348	46.92	IVATVCTPT	0.000530000	88.48	0.173047	7688.24725757339	71.69	0.0051	0
193	IVATVCTPTPTGGTV	Sequence	NA	TVCTPTPTG	0.001717000	81.82	0.222103	4521.83456687708	62.46	TVCTPTPTG	0.000249000	95.00	0.146218	10277.7016922469	79.07	0.0010	0
194	VATVCTPTPTGGTVC	Sequence	NA	TVCTPTPTG	0.000477000	95.00	0.148299	10048.8751777404	82.32	TVCTPTPTG	0.000095000	95.00	0.099154	17102.0563286417	90.94	0.0003	0
195	ATVCTPTPTGGTVCT	Sequence	NA	PTPTGGTVC	0.000393000	95.00	0.132914	11868.9173381587	86.05	TVCTPTPTG	0.000041000	95.00	0.083566	20243.9789454672	94.28	0.0002	0
196	TVCTPTPTGGTVCTT	Sequence	NA	PTPTGGTVC	0.000433000	95.00	0.118120	13929.2478933833	89.42	PTPTGGTVC	0.000032000	95.00	0.077732	21563.0240836384	95.00	0.0002	0
197	VCTPTPTGGTVCTTA	Sequence	NA	PTPTGGTVC	0.000690000	93.19	0.110656	15100.8286468263	90.92	PTPTGGTVC	0.000041000	95.00	0.078211	21451.5590566437	95.00	0.0004	0
198	CTPTPTGGTVCTTAQ	Sequence	NA	TGGTVCTTA	0.000848000	91.23	0.101523	16669.2658343145	92.63	PTGGTVCTT	0.000058000	95.00	0.073929	22468.7985711686	95.00	0.0005	0
199	TPTPTGGTVCTTAQQ	Sequence	NA	TGGTVCTTA	0.001296000	86.09	0.112150	14858.6898744697	90.64	TGGTVCTTA	0.000111000	95.00	0.077772	21553.6938172233	95.00	0.0007	0
200	PTPTGGTVCTTAQQN	Sequence	NA	TVCTTAQQN	0.002808000	72.94	0.154820	9364.30322815103	80.69	GTVCTTAQQ	0.000207000	95.00	0.092906	18298.1632166808	92.28	0.0015	0
201	TPTGGTVCTTAQQNP	Sequence	NA	TVCTTAQQN	0.011376000	43.13	0.159129	8937.73772983027	79.60	GTVCTTAQQ	0.000408000	91.45	0.095188	17851.9000884317	91.79	0.0059	0
202	PTGGTVCTTAQQNPN	Sequence	NA	TVCTTAQQN	0.020609000	31.74	0.170111	7936.39944247308	76.69	GTVCTTAQQ	0.000693000	84.81	0.102802	16440.1770368386	90.17	0.0107	0
203	TGGTVCTTAQQNPNP	Sequence	NA	TVCTTAQQN	0.032772000	24.38	0.169006	8031.85537505171	76.98	TVCTTAQQN	0.000503000	89.09	0.097876	17340.1805920259	91.22	0.0166	0
204	GGTVCTTAQQNPNPG	Sequence	NA	TVCTTAQQN	0.010965000	43.90	0.153921	9455.83406236424	80.92	TVCTTAQQN	0.000310000	94.03	0.091526	18573.4283905169	92.58	0.0056	0
205	GTVCTTAQQNPNPGA	Sequence	NA	CTTAQQNPN	0.002002000	79.19	0.148912	9982.44631011468	82.16	TTAQQNPNP	0.000227000	95.00	0.096144	17668.1969695719	91.59	0.0011	0
206	TVCTTAQQNPNPGAA	Sequence	NA	CTTAQQNPN	0.000915000	90.40	0.129679	12291.7090888735	86.78	TTAQQNPNP	0.000283000	94.74	0.100232	16903.7415078912	90.71	0.0006	0
207	VCTTAQQNPNPGAAS	Sequence	NA	QNPNPGAAS	0.001156000	87.66	0.114901	14422.9351856319	90.12	AQQNPNPGA	0.000310000	94.03	0.100821	16796.3590383863	90.59	0.0007	0
208	CTTAQQNPNPGAASQ	Sequence	NA	QNPNPGAAS	0.001747000	81.53	0.101617	16652.3208233283	92.61	AQQNPNPGA	0.000432000	90.82	0.095185	17852.479558639	91.79	0.0011	0
209	TTAQQNPNPGAASQQ	Sequence	NA	QNPNPGAAS	0.002985000	71.69	0.096471	17605.7961503572	93.58	AQQNPNPGA	0.000519000	88.73	0.091368	18605.2072857773	92.61	0.0018	0
210	TAQQNPNPGAASQQN	Sequence	NA	QNPNPGAAS	0.003737000	67.07	0.094975	17893.0892497292	93.86	QNPNPGAAS	0.000394000	91.82	0.084160	20114.2891406248	94.15	0.0021	0
211	AQQNPNPGAASQQNL	Sequence	NA	QNPNPGAAS	0.001663000	82.35	0.105777	15919.4131585721	91.83	QNPNPGAAS	0.000255000	95.00	0.078269	21438.1014151923	95.00	0.0010	0
212	QQNPNPGAASQQNLD	Sequence	NA	PGAASQQNL	0.001823000	80.78	0.104590	16125.1859542471	92.06	PGAASQQNL	0.000340000	93.24	0.072381	22848.2981059028	95.00	0.0011	0
213	QNPNPGAASQQNLDD	Sequence	NA	PGAASQQNL	0.003609000	67.80	0.103674	16285.795913681	92.23	PGAASQQNL	0.000408000	91.45	0.074714	22278.7674070802	95.00	0.0020	0
214	NPNPGAASQQNLDDM	Sequence	NA	PGAASQQNL	0.004064000	65.19	0.109979	15211.8481761895	91.05	PGAASQQNL	0.000476000	89.70	0.078695	21339.5157467522	95.00	0.0023	0
215	PNPGAASQQNLDDMT	Sequence	NA	GAASQQNLD	0.002929000	72.09	0.108666	15429.4956323934	91.29	AASQQNLDD	0.000507000	89.00	0.083749	20203.9351307428	94.24	0.0017	0
216	NPGAASQQNLDDMTL	Sequence	NA	GAASQQNLD	0.000869000	90.97	0.116091	14238.4225606518	89.88	AASQQNLDD	0.000417000	91.21	0.101902	16601.0502044587	90.36	0.0006	0
217	PGAASQQNLDDMTLK	Sequence	NA	QQNLDDMTL	0.000755000	92.38	0.120911	13514.9001725429	88.78	QQNLDDMTL	0.000484000	89.52	0.115369	14350.086994676	87.08	0.0006	0
218	GAASQQNLDDMTLKD	Sequence	NA	QQNLDDMTL	0.001527000	83.69	0.117646	14000.8685836552	89.52	QQNLDDMTL	0.000699000	84.69	0.113382	14661.9382904659	87.57	0.0011	0
219	AASQQNLDDMTLKDL	Sequence	NA	QQNLDDMTL	0.001797000	81.04	0.154122	9435.29209190914	80.87	QQNLDDMTL	0.000773000	83.27	0.145689	10336.6964622179	79.22	0.0013	0
220	ASQQNLDDMTLKDLM	Sequence	NA	LDDMTLKDL	0.001122000	88.04	0.173597	7642.63129779917	75.77	LDDMTLKDL	0.001076000	77.89	0.169284	8007.73266792976	72.73	0.0011	0
221	SQQNLDDMTLKDLMS	Sequence	NA	LDDMTLKDL	0.001142000	87.81	0.178950	7212.55805796435	74.32	LDDMTLKDL	0.001614000	70.23	0.186607	6639.10150691785	67.92	0.0014	0
222	QQNLDDMTLKDLMSS	Sequence	NA	LDDMTLKDL	0.001123000	88.03	0.198451	5840.56293461778	68.94	LDDMTLKDL	0.002051000	65.51	0.216532	4802.77931329852	59.61	0.0016	0
223	QNLDDMTLKDLMSSV	Sequence	NA	LDDMTLKDL	0.000740000	92.57	0.229350	4180.81772710802	60.49	LDDMTLKDL	0.001019000	78.79	0.246916	3457.15719203348	51.53	0.0009	0
224	NLDDMTLKDLMSSVE	Sequence	NA	MTLKDLMSS	0.000887000	90.74	0.227890	4247.38598856333	60.89	MTLKDLMSS	0.000955000	79.81	0.245916	3494.76595870749	51.79	0.0009	0
225	LDDMTLKDLMSSVEK	Sequence	NA	MTLKDLMSS	0.001472000	84.23	0.245192	3522.24978290884	56.12	MTLKDLMSS	0.001387000	73.27	0.269124	2718.71949188024	45.98	0.0014	0
226	DDMTLKDLMSSVEKD	Sequence	NA	LKDLMSSVE	0.002786000	73.10	0.240263	3715.1929521216	57.48	LKDLMSSVE	0.002934000	58.23	0.237661	3821.27324990848	53.94	0.0029	0
227	DMTLKDLMSSVEKDM	Sequence	NA	LKDLMSSVE	0.004101000	64.99	0.292781	2104.75169286075	43.69	LKDLMSSVE	0.002837000	58.89	0.257731	3075.38694283068	48.76	0.0035	0
228	MTLKDLMSSVEKDMR	Sequence	NA	LMSSVEKDM	0.011880000	42.23	0.321504	1542.5254994012	36.84	LKDLMSSVE	0.001138000	76.90	0.270889	2667.29296081645	45.54	0.0065	0
229	TLKDLMSSVEKDMRQ	Sequence	NA	LMSSVEKDM	0.021641000	30.91	0.313407	1683.75893047126	38.73	MSSVEKDMR	0.001894000	67.19	0.243061	3604.40560290846	52.53	0.0118	0
230	LKDLMSSVEKDMRQL	Sequence	NA	LMSSVEKDM	0.015118000	37.45	0.320514	1559.13719539082	37.08	MSSVEKDMR	0.001792000	68.28	0.259971	3001.74691757364	48.20	0.0085	0
231	KDLMSSVEKDMRQLQ	Sequence	NA	LMSSVEKDM	0.006535000	55.00	0.270572	2676.45713514492	49.31	MSSVEKDMR	0.002268000	63.53	0.238539	3785.14393248569	53.71	0.0044	0
232	DLMSSVEKDMRQLQA	Sequence	NA	LMSSVEKDM	0.001075000	88.57	0.217709	4742.00430224904	63.66	VEKDMRQLQ	0.001343000	73.86	0.221722	4540.51356024341	58.21	0.0012	0
233	LMSSVEKDMRQLQAE	Sequence	NA	VEKDMRQLQ	0.001171000	87.49	0.188191	6526.28657688874	71.77	VEKDMRQLQ	0.002456000	61.90	0.223485	4454.72288362427	57.73	0.0018	0
234	MSSVEKDMRQLQAET	Sequence	NA	VEKDMRQLQ	0.001376000	85.19	0.139817	11014.7365770286	84.43	VEKDMRQLQ	0.003199000	56.42	0.195584	6024.57832544845	65.42	0.0023	0
235	SSVEKDMRQLQAETN	Sequence	NA	MRQLQAETN	0.005132000	60.13	0.163707	8505.81087111397	78.39	VEKDMRQLQ	0.002124000	64.78	0.173373	7661.17667534903	71.59	0.0036	0
236	SVEKDMRQLQAETND	Sequence	NA	MRQLQAETN	0.026436000	27.62	0.159631	8889.32375083046	79.46	MRQLQAETN	0.004138000	51.22	0.163498	8525.06711174147	74.34	0.0153	0
237	VEKDMRQLQAETNDL	Sequence	NA	MRQLQAETN	0.031711000	24.86	0.209430	5186.38456760685	65.92	MRQLQAETN	0.005267000	46.32	0.173157	7679.10233630453	71.65	0.0185	0
238	EKDMRQLQAETNDLV	Sequence	NA	MRQLQAETN	0.037674000	22.42	0.287021	2240.09756888977	45.13	MRQLQAETN	0.008581000	37.42	0.259231	3025.87728492241	48.39	0.0231	0
239	KDMRQLQAETNDLVT	Sequence	NA	LQAETNDLV	0.020181000	32.10	0.297833	1992.79062326344	42.44	LQAETNDLV	0.034816000	17.76	0.314777	1658.98448043952	35.34	0.0275	0
240	DMRQLQAETNDLVTN	Sequence	NA	LQAETNDLV	0.026249000	27.73	0.286172	2260.76988922424	45.35	LQAETNDLV	0.097915000	8.92	0.331845	1379.24145897615	31.64	0.0621	0
241	MRQLQAETNDLVTNV	Sequence	NA	LQAETNDLV	0.020578000	31.77	0.314341	1666.82910118555	38.50	LQAETNDLV	0.110529000	8.14	0.371114	901.81291403319	24.01	0.0656	0
242	RQLQAETNDLVTNVY	Sequence	NA	LQAETNDLV	0.009746000	46.31	0.277947	2471.1857362474	47.41	LQAETNDLV	0.042353000	15.71	0.324531	1492.82386692679	33.19	0.0260	0
243	QLQAETNDLVTNVYD	Sequence	NA	TNDLVTNVY	0.004565000	62.80	0.232073	4059.43824049457	59.74	LQAETNDLV	0.002987000	57.87	0.250438	3327.89300145502	50.62	0.0038	0
244	LQAETNDLVTNVYDA	Sequence	NA	TNDLVTNVY	0.004907000	61.19	0.214990	4883.58153636526	64.40	TNDLVTNVY	0.000836000	82.06	0.192084	6257.09933960642	66.39	0.0029	0
245	QAETNDLVTNVYDAR	Sequence	NA	TNDLVTNVY	0.007304000	52.74	0.212566	5013.35832371226	65.06	TNDLVTNVY	0.002752000	59.47	0.190708	6350.95203453302	66.78	0.0050	0
246	AETNDLVTNVYDARE	Sequence	NA	DLVTNVYDA	0.008588000	49.05	0.206235	5368.8086495781	66.80	LVTNVYDAR	0.004484000	49.52	0.193692	6149.17858795618	65.95	0.0065	0
247	ETNDLVTNVYDAREY	Sequence	NA	DLVTNVYDA	0.009162000	47.62	0.231696	4076.03073593956	59.85	VTNVYDARE	0.014700000	28.65	0.255172	3161.72745446527	49.40	0.0119	0
248	TNDLVTNVYDAREYT	Sequence	NA	VTNVYDARE	0.006039000	56.80	0.231779	4072.37193390967	59.82	TNVYDAREY	0.032879000	18.37	0.275399	2540.26113723229	44.42	0.0195	0
249	NDLVTNVYDAREYTR	Sequence	NA	TNVYDAREY	0.011743000	42.47	0.225487	4359.26584675635	61.54	TNVYDAREY	0.070173000	11.24	0.297548	1998.94515007192	39.18	0.0410	0
250	DLVTNVYDAREYTRR	Sequence	NA	TNVYDAREY	0.018390000	33.78	0.225256	4370.17488691186	61.60	TNVYDAREY	0.100720000	8.73	0.315433	1647.25107240946	35.20	0.0596	0
251	LVTNVYDAREYTRRA	Sequence	NA	VYDAREYTR	0.011731000	42.49	0.229102	4192.05120095817	60.55	TNVYDAREY	0.037014000	17.09	0.317582	1609.39153390017	34.73	0.0244	0
252	VTNVYDAREYTRRAI	Sequence	NA	VYDAREYTR	0.011132000	43.59	0.259608	3013.55969991882	52.25	VYDAREYTR	0.021735000	23.13	0.353751	1088.18983894733	27.23	0.0164	0
253	TNVYDAREYTRRAID	Sequence	NA	VYDAREYTR	0.005775000	57.76	0.238392	3791.16902215466	58.00	AREYTRRAI	0.017267000	26.31	0.324143	1499.10402501157	33.27	0.0115	0
254	NVYDAREYTRRAIDQ	Sequence	NA	AREYTRRAI	0.003641000	67.62	0.225901	4339.78267164902	61.43	AREYTRRAI	0.024692000	21.56	0.317399	1612.58131727581	34.77	0.0142	0
255	VYDAREYTRRAIDQI	Sequence	NA	YTRRAIDQI	0.004781000	61.78	0.259712	3010.17057812165	52.22	AREYTRRAI	0.023115000	22.38	0.334307	1342.98585688869	31.14	0.0139	0
256	YDAREYTRRAIDQIL	Sequence	NA	YTRRAIDQI	0.007885000	51.03	0.346810	1173.05997578041	31.25	AREYTRRAI	0.010677000	33.67	0.332905	1363.51335193874	31.42	0.0093	0
257	DAREYTRRAIDQILQ	Sequence	NA	TRRAIDQIL	0.018625000	33.55	0.352729	1100.28961437526	29.99	AREYTRRAI	0.005381000	45.91	0.324181	1498.487792722	33.27	0.0120	0
258	AREYTRRAIDQILQL	Sequence	NA	TRRAIDQIL	0.017900000	34.28	0.400787	654.159892248486	20.97	TRRAIDQIL	0.002349000	62.83	0.356082	1061.08791250719	26.78	0.0101	0
259	REYTRRAIDQILQLV	Sequence	NA	TRRAIDQIL	0.015444000	37.04	0.426780	493.791472778992	16.97	TRRAIDQIL	0.002297000	63.28	0.370527	907.558744270591	24.12	0.0089	0
260	EYTRRAIDQILQLVK	Sequence	NA	TRRAIDQIL	0.004342000	63.85	0.400816	653.954666362495	20.96	RAIDQILQL	0.001865000	67.50	0.384631	779.11303894164	21.70	0.0031	0
261	YTRRAIDQILQLVKG	Sequence	NA	RAIDQILQL	0.002527000	74.92	0.366999	942.871940975443	27.06	IDQILQLVK	0.003755000	53.20	0.376569	850.126528638668	23.05	0.0031	0
262	TRRAIDQILQLVKGF	Sequence	NA	AIDQILQLV	0.001634000	82.64	0.334597	1338.77852641502	33.85	IDQILQLVK	0.003895000	52.48	0.373918	874.863984387392	23.52	0.0028	0
263	RRAIDQILQLVKGFE	Sequence	NA	IDQILQLVK	0.001497000	83.98	0.313473	1682.55697839396	38.72	IDQILQLVK	0.005179000	46.65	0.376528	850.503737702206	23.06	0.0033	0
264	RAIDQILQLVKGFER	Sequence	NA	LQLVKGFER	0.019844000	32.41	0.468224	315.354819802368	11.76	LQLVKGFER	0.031022000	18.96	0.516467	187.11433613544	5.91	0.0254	0
265	AIDQILQLVKGFERF	Sequence	NA	LQLVKGFER	0.051094000	18.38	0.503236	215.913170767205	8.36	LQLVKGFER	0.139858000	6.78	0.589888	84.548126091048	2.20	0.0955	0
266	IDQILQLVKGFERFQ	Sequence	NA	LQLVKGFER	0.087540000	12.52	0.500414	222.607416076803	8.61	LQLVKGFER	0.253249000	3.93	0.599578	76.1326535484119	1.88	0.1704	1
267	DQILQLVKGFERFQK	Sequence	NA	LQLVKGFER	0.127729000	9.19	0.512360	195.616612037161	7.57	LQLVKGFER	0.364200000	2.66	0.622424	59.4590954980624	1.33	0.2460	1
