# Supplementary material for: Design, evaluation, and immune simulation of potentially universal multi-epitope mpox vaccine candidate: focus on DNA vaccine
Source: Front Microbiol. 2023 Jul 21;14:1203355. doi: 10.3389/fmicb.2023.1203355 (PMC10403236; doi:10.3389/fmicb.2023.1203355)
Supplement: Supplementary file 5 [file Table_5.XLS]

			HLA-A01:01						HLA-A02:01						HLA-B07:02						HLA-B08:01
Pos	Peptide	ID	core	icore	EL-score	EL_Rank	BA-score	BA_Rank	core	icore	EL-score	EL_Rank	BA-score	BA_Rank	core	icore	EL-score	EL_Rank	BA-score	BA_Rank	core	icore	EL-score	EL_Rank	BA-score	BA_Rank	Ave	NB
0	MDMMLMIGNYFSGV	Sequence	MDMNYFSGV	MDMMLMIGNYFSGV	0.0000	94.2857	0.0666	14.4023	MIGNYFSGV	MDMMLMIGNYFSGV	0.0000	58.1818	0.2159	9.3636	MDMNYFSGV	MDMMLMIGNYFSGV	0.0000	83.3333	0.0401	38.0319	MDMMLFSGV	MDMMLMIGNYFSGV	0.0000	80.7143	0.1257	13.9160	0.0000	0
1	DMMLMIGNYFSGVL	Sequence	DGNYFSGVL	DMMLMIGNYFSGVL	0.0000	90.0000	0.0527	22.1417	MLMIGNYFL	MLMIGNYFSGVL	0.0000	73.7500	0.1519	14.3887	DGNYFSGVL	DMMLMIGNYFSGVL	0.0000	83.3333	0.0480	30.7171	DMMLMSGVL	DMMLMIGNYFSGVL	0.0003	39.8095	0.2199	4.4476	0.0001	0
2	MMLMIGNYFSGVLI	Sequence	MMYFSGVLI	MMLMIGNYFSGVLI	0.0000	88.5714	0.0708	12.8377	MMLFSGVLI	MMLMIGNYFSGVLI	0.0003	28.8148	0.3382	4.6136	MMYFSGVLI	MMLMIGNYFSGVLI	0.0000	95.0000	0.0358	42.9816	MMLMSGVLI	MMLMIGNYFSGVLI	0.0000	77.0000	0.1401	11.4003	0.0001	0
3	MLMIGNYFSGVLIA	Sequence	MLMSGVLIA	MLMIGNYFSGVLIA	0.0000	87.1429	0.0597	17.6667	MLFSGVLIA	MLMIGNYFSGVLIA	0.0043	9.8387	0.4509	2.4106	MLFSGVLIA	MLMIGNYFSGVLIA	0.0000	83.3333	0.0376	40.8689	MLMSGVLIA	MLMIGNYFSGVLIA	0.0000	71.9231	0.1321	12.7311	0.0011	0
4	LMIGNYFSGVLIAG	Sequence	LMYFSGVLI	LMIGNYFSGVLI	0.0000	99.2857	0.0308	49.6985	LMFSGVLIA	LMIGNYFSGVLIA	0.0000	59.0909	0.1368	16.1334	LMIGNSGVL	LMIGNYFSGVL	0.0000	100.0000	0.0217	67.7615	LMIGNYIAG	LMIGNYFSGVLIAG	0.0000	97.0000	0.0629	38.0779	0.0000	0
5	MIGNYFSGVLIAGI	Sequence	MSGVLIAGI	MIGNYFSGVLIAGI	0.0000	97.1429	0.0454	28.7034	MIGNLIAGI	MIGNYFSGVLIAGI	0.0000	60.0000	0.1740	12.3106	MIGNYFSGI	MIGNYFSGVLIAGI	0.0000	95.0000	0.0337	45.7887	MIGVLIAGI	MIGNYFSGVLIAGI	0.0000	92.0000	0.0780	29.0832	0.0000	0
6	IGNYFSGVLIAGII	Sequence	IGNYFSGVI	IGNYFSGVLIAGII	0.0000	98.5714	0.0325	46.5332	IGNYFSGVI	IGNYFSGVLIAGII	0.0000	100.0000	0.0356	53.0267	IGNYFSGVI	IGNYFSGVLIAGII	0.0000	100.0000	0.0192	73.3876	IGNLIAGII	IGNYFSGVLIAGII	0.0000	98.0000	0.0358	65.2538	0.0000	0
7	GNYFSGVLIAGIIL	Sequence	GNYFSGVLL	GNYFSGVLIAGIIL	0.0000	87.8571	0.0325	46.5812	GVLIAGIIL	GNYFSGVLIAGIIL	0.0000	70.0000	0.0554	37.8742	GVLIAGIIL	GNYFSGVLIAGIIL	0.0000	81.6667	0.0224	66.1571	GNYFSGVLL	GNYFSGVLIAGIIL	0.0000	73.0769	0.0511	47.7276	0.0000	0
8	NYFSGVLIAGIILL	Sequence	NYFSGVLLL	NYFSGVLIAGIILL	0.0000	77.7273	0.0384	37.2849	NLIAGIILL	NYFSGVLIAGIILL	0.0036	10.6617	0.3321	4.7751	NYFSGVLLL	NYFSGVLIAGIILL	0.0000	62.8571	0.0255	59.8191	NYFSGIILL	NYFSGVLIAGIILL	0.0003	38.3333	0.0738	31.2398	0.0010	0
9	YFSGVLIAGIILLI	Sequence	YFSGIILLI	YFSGVLIAGIILLI	0.0000	78.1818	0.0599	17.5510	YIAGIILLI	YFSGVLIAGIILLI	0.0009	18.7581	0.3204	5.0920	YFSGVLIAI	YFSGVLIAGIILLI	0.0000	95.0000	0.0220	67.0405	YFSGVLIAI	YFSGVLIAGIILLI	0.0000	77.0000	0.0601	40.1485	0.0002	0
10	FSGVLIAGIILLIL	Sequence	FSGVLILIL	FSGVLIAGIILLIL	0.0000	95.7143	0.0437	30.5481	FLIAGIILL	FSGVLIAGIILL	0.0001	43.7143	0.1849	11.4201	FSGVLIAGL	FSGVLIAGIILLIL	0.0000	95.0000	0.0212	68.6894	FAGIILLIL	FSGVLIAGIILLIL	0.0000	87.1429	0.0606	39.7279	0.0000	0
11	SGVLIAGIILLILS	Sequence	SIAGIILLI	SGVLIAGIILLI	0.0000	98.5714	0.0212	70.3507	SLIAGIILL	SGVLIAGIILL	0.0000	55.0000	0.1257	17.6829	SVLIAGIIL	SGVLIAGIIL	0.0000	100.0000	0.0097	95.0481	SGVLIALIL	SGVLIAGIILLIL	0.0000	99.0000	0.0248	82.0642	0.0000	0
12	GVLIAGIILLILSC	Sequence	GVLIAGLSC	GVLIAGIILLILSC	0.0000	98.5714	0.0143	86.8530	GLIAGIILL	GVLIAGIILL	0.0000	62.5000	0.0810	27.2309	GVLIAGLSC	GVLIAGIILLILSC	0.0000	95.0000	0.0091	95.3308	GVILLILSC	GVLIAGIILLILSC	0.0000	99.0000	0.0169	93.2329	0.0000	0
13	VLIAGIILLILSCI	Sequence	VLIAGIILI	VLIAGIILLILSCI	0.0000	95.7143	0.0275	56.3007	VLIAGIILI	VLIAGIILLILSCI	0.0012	16.6900	0.2975	5.8006	VLIAGISCI	VLIAGIILLILSCI	0.0000	95.0000	0.0180	76.0877	VLIAGISCI	VLIAGIILLILSCI	0.0000	92.0000	0.0478	51.0237	0.0003	0
14	LIAGIILLILSCIF	Sequence	LIAGIILLF	LIAGIILLILSCIF	0.0000	73.8462	0.0494	24.8496	LIAGIILLF	LIAGIILLILSCIF	0.0000	78.3333	0.0664	32.5374	LIAGISCIF	LIAGIILLILSCIF	0.0000	92.5000	0.0272	56.4926	LIAGISCIF	LIAGIILLILSCIF	0.0000	88.5714	0.0552	43.9823	0.0000	0
15	IAGIILLILSCIFA	Sequence	IAILSCIFA	IAGIILLILSCIFA	0.0000	98.5714	0.0281	54.9253	ILILSCIFA	IAGIILLILSCIFA	0.0001	41.0000	0.1935	10.7767	IAILSCIFA	IAGIILLILSCIFA	0.0000	100.0000	0.0123	90.0277	IAILSCIFA	IAGIILLILSCIFA	0.0000	99.0000	0.0304	73.3832	0.0000	0
16	AGIILLILSCIFAF	Sequence	AGIILIFAF	AGIILLILSCIFAF	0.0000	90.7143	0.0266	58.1242	AILSCIFAF	AGIILLILSCIFAF	0.0000	82.5000	0.0674	32.1067	AILSCIFAF	AGIILLILSCIFAF	0.0000	95.0000	0.0165	79.7941	AGIILLIAF	AGIILLILSCIFAF	0.0000	85.7143	0.0413	58.3485	0.0000	0
17	GIILLILSCIFAFI	Sequence	GIILLILSI	GIILLILSCIFAFI	0.0000	97.8571	0.0382	37.4882	GLSCIFAFI	GIILLILSCIFAFI	0.0001	39.7778	0.2447	7.8826	GIILLILSI	GIILLILSCIFAFI	0.0000	95.0000	0.0166	79.5858	GIILLILSI	GIILLILSCIFAFI	0.0000	96.0000	0.0458	53.1970	0.0000	0
18	IILLILSCIFAFID	Sequence	ILSCIFAFI	IILLILSCIFAFI	0.0000	100.0000	0.0272	56.8695	ILSCIFAFI	IILLILSCIFAFI	0.0000	90.0000	0.0846	26.1452	IILLIIFAF	IILLILSCIFAF	0.0000	100.0000	0.0090	95.4045	IILLIIFAF	IILLILSCIFAF	0.0000	99.0000	0.0273	78.0930	0.0000	0
19	ILLILSCIFAFIDF	Sequence	ICIFAFIDF	ILLILSCIFAFIDF	0.0000	83.1250	0.0372	38.9740	ILLILSAFI	ILLILSCIFAFI	0.0000	87.5000	0.0683	31.7436	ILLILSCIF	ILLILSCIFAFIDF	0.0000	100.0000	0.0128	88.8505	ILLILSIDF	ILLILSCIFAFIDF	0.0000	93.0000	0.0410	58.6809	0.0000	0
20	LLILSCIFAFIDFS	Sequence	LLIAFIDFS	LLILSCIFAFIDFS	0.0000	98.5714	0.0314	48.5683	LLFAFIDFS	LLILSCIFAFIDFS	0.0000	61.8750	0.1416	15.5380	LLILSIDFS	LLILSCIFAFIDFS	0.0000	100.0000	0.0108	93.0400	LLILSFIDF	LLILSCIFAFIDF	0.0000	100.0000	0.0304	73.3277	0.0000	0
21	LILSCIFAFIDFSK	Sequence	LILSIDFSK	LILSCIFAFIDFSK	0.0000	87.1429	0.0435	30.7945	LILSIDFSK	LILSCIFAFIDFSK	0.0000	85.0000	0.0665	32.4745	LILSIDFSK	LILSCIFAFIDFSK	0.0000	100.0000	0.0146	84.5237	LFAFIDFSK	LILSCIFAFIDFSK	0.0000	98.0000	0.0333	68.9876	0.0000	0
22	ILSCIFAFIDFSKS	Sequence	IAFIDFSKS	ILSCIFAFIDFSKS	0.0000	97.8571	0.0368	39.6170	ILFIDFSKS	ILSCIFAFIDFSKS	0.0000	66.6667	0.1169	19.0842	ILSCIFSKS	ILSCIFAFIDFSKS	0.0000	95.0000	0.0134	87.4930	IAFIDFSKS	ILSCIFAFIDFSKS	0.0000	99.0000	0.0297	74.4004	0.0000	0
23	LSCIFAFIDFSKST	Sequence	LSIDFSKST	LSCIFAFIDFSKST	0.0000	93.5714	0.0338	44.3630	LSIDFSKST	LSCIFAFIDFSKST	0.0000	85.0000	0.0344	54.2117	LSIDFSKST	LSCIFAFIDFSKST	0.0000	95.0000	0.0142	85.5444	LFIDFSKST	LSCIFAFIDFSKST	0.0000	95.0000	0.0304	73.3015	0.0000	0
24	SCIFAFIDFSKSTS	Sequence	SIDFSKSTS	SCIFAFIDFSKSTS	0.0001	56.6000	0.0282	54.7129	SIDFSKSTS	SCIFAFIDFSKSTS	0.0000	87.5000	0.0351	53.5509	SIDFSKSTS	SCIFAFIDFSKSTS	0.0000	92.5000	0.0184	75.2277	SCIFSKSTS	SCIFAFIDFSKSTS	0.0000	97.0000	0.0246	82.3043	0.0000	0
25	CIFAFIDFSKSTSP	Sequence	CIFSKSTSP	CIFAFIDFSKSTSP	0.0000	92.8571	0.0246	62.3847	CIFSKSTSP	CIFAFIDFSKSTSP	0.0000	66.6667	0.0623	34.3224	CDFSKSTSP	CIFAFIDFSKSTSP	0.0000	92.5000	0.0213	68.4624	CIFSKSTSP	CIFAFIDFSKSTSP	0.0000	89.2857	0.0493	49.4519	0.0000	0
26	IFAFIDFSKSTSPT	Sequence	IFAFIDFST	IFAFIDFSKSTSPT	0.0000	98.5714	0.0304	50.4149	IFAFIDFST	IFAFIDFSKSTSPT	0.0000	95.0000	0.0532	39.0375	IFAKSTSPT	IFAFIDFSKSTSPT	0.0000	95.0000	0.0329	46.9853	IFAKSTSPT	IFAFIDFSKSTSPT	0.0000	96.0000	0.0448	54.2820	0.0000	0
27	FAFIDFSKSTSPTR	Sequence	FSKSTSPTR	FAFIDFSKSTSPTR	0.0002	47.0000	0.0382	37.4869	FAFSTSPTR	FAFIDFSKSTSPTR	0.0000	56.8182	0.0508	40.6379	FAKSTSPTR	FAFIDFSKSTSPTR	0.0000	63.5714	0.0316	48.9660	FAKSTSPTR	FAFIDFSKSTSPTR	0.0000	78.5000	0.0445	54.5576	0.0001	0
28	AFIDFSKSTSPTRT	Sequence	AFIDSPTRT	AFIDFSKSTSPTRT	0.0000	79.0909	0.0273	56.7231	AFIDFPTRT	AFIDFSKSTSPTRT	0.0000	78.3333	0.0249	65.9468	AFIDSPTRT	AFIDFSKSTSPTRT	0.0000	78.3333	0.0151	83.4335	AFIDSPTRT	AFIDFSKSTSPTRT	0.0000	87.1429	0.0232	84.4886	0.0000	0
29	FIDFSKSTSPTRTW	Sequence	FIDSPTRTW	FIDFSKSTSPTRTW	0.0082	5.4507	0.0800	10.1377	FIDSPTRTW	FIDFSKSTSPTRTW	0.0001	38.0000	0.0387	50.0317	FIDSPTRTW	FIDFSKSTSPTRTW	0.0001	34.1818	0.0397	38.4708	FIDSPTRTW	FIDFSKSTSPTRTW	0.0003	42.2941	0.0453	53.7643	0.0022	0
30	IDFSKSTSPTRTWK	Sequence	ITSPTRTWK	IDFSKSTSPTRTWK	0.0002	47.3333	0.0415	33.1596	IDFSKSTSK	IDFSKSTSPTRTWK	0.0000	82.5000	0.0210	71.9579	IDFSKSTSK	IDFSKSTSPTRTWK	0.0000	85.0000	0.0178	76.7054	IDFSKSTSK	IDFSKSTSPTRTWK	0.0000	87.8571	0.0294	74.9306	0.0000	0
31	DFSKSTSPTRTWKV	Sequence	DSPTRTWKV	DFSKSTSPTRTWKV	0.0001	68.6667	0.0444	29.7573	DSPTRTWKV	DFSKSTSPTRTWKV	0.0000	78.3333	0.0409	47.9892	DSPTRTWKV	DFSKSTSPTRTWKV	0.0000	71.2500	0.0259	59.0784	DFPTRTWKV	DFSKSTSPTRTWKV	0.0006	31.2093	0.0942	22.1923	0.0002	0
32	FSKSTSPTRTWKVL	Sequence	FSKSTSPTL	FSKSTSPTRTWKVL	0.0001	54.3548	0.0447	29.4247	FSKSTSPTL	FSKSTSPTRTWKVL	0.0000	55.0000	0.0433	45.9864	FPTRTWKVL	FSKSTSPTRTWKVL	0.0013	13.6132	0.2366	2.9152	FPTRTWKVL	FSKSTSPTRTWKVL	0.0008	27.5211	0.1900	6.1805	0.0005	0
33	SKSTSPTRTWKVLS	Sequence	SSTSPTRTW	SKSTSPTRTW	0.0000	87.8571	0.0290	53.1420	SSPTRTWKV	SKSTSPTRTWKV	0.0000	95.0000	0.0161	80.1857	SPTRTWKVL	SKSTSPTRTWKVL	0.0000	72.5000	0.0624	22.0626	SPTRTWKVL	SKSTSPTRTWKVL	0.0000	84.2857	0.0504	48.4293	0.0000	0
34	KSTSPTRTWKVLSI	Sequence	KSTSPTLSI	KSTSPTRTWKVLSI	0.0001	58.4000	0.0517	22.9345	KSTSPVLSI	KSTSPTRTWKVLSI	0.0000	57.7273	0.0566	37.1823	KSTSPTRSI	KSTSPTRTWKVLSI	0.0000	51.9231	0.0682	19.5698	KSTSKVLSI	KSTSPTRTWKVLSI	0.0000	69.3750	0.0831	26.5927	0.0001	0
35	STSPTRTWKVLSIM	Sequence	STSPTRTIM	STSPTRTWKVLSIM	0.0005	26.9459	0.0750	11.5079	STSPTLSIM	STSPTRTWKVLSIM	0.0000	60.0000	0.0607	35.0570	STSPTRTIM	STSPTRTWKVLSIM	0.0004	23.5641	0.1035	10.8763	STSPTRTIM	STSPTRTWKVLSIM	0.0001	57.4138	0.0823	26.9945	0.0003	0
36	TSPTRTWKVLSIMA	Sequence	TSPTRTWKA	TSPTRTWKVLSIMA	0.0001	61.1905	0.0442	29.9989	TSPTLSIMA	TSPTRTWKVLSIMA	0.0000	71.2500	0.0411	47.8308	SPKVLSIMA	SPTRTWKVLSIMA	0.0000	83.3333	0.0459	32.3796	TSPTRTWKA	TSPTRTWKVLSIMA	0.0000	69.6875	0.0666	35.5601	0.0000	0
37	SPTRTWKVLSIMAF	Sequence	SPTRSIMAF	SPTRTWKVLSIMAF	0.0000	80.6250	0.0379	37.9544	SPVLSIMAF	SPTRTWKVLSIMAF	0.0000	95.0000	0.0302	59.0472	SPTRSIMAF	SPTRTWKVLSIMAF	0.0131	4.4696	0.3435	1.4093	SPTRSIMAF	SPTRTWKVLSIMAF	0.0009	26.4500	0.1367	11.9368	0.0035	0
38	PTRTWKVLSIMAFI	Sequence	PTRTWKVLI	PTRTWKVLSIMAFI	0.0000	94.2857	0.0447	29.4528	PVLSIMAFI	PTRTWKVLSIMAFI	0.0000	87.5000	0.0795	27.7093	TRTWKVLSI	TRTWKVLSIMAFI	0.0000	95.0000	0.0243	62.1336	TRTWKVLSI	TRTWKVLSIMAFI	0.0000	94.0000	0.0586	41.2767	0.0000	0
39	TRTWKVLSIMAFIL	Sequence	TRTWKVLSL	TRTWKVLSIMAFIL	0.0000	93.5714	0.0448	29.3461	TLSIMAFIL	TRTWKVLSIMAFIL	0.0000	59.5455	0.1393	15.8191	TRTWKVLSL	TRTWKVLSIMAFIL	0.0001	41.6000	0.0422	35.7959	TRTWKVLSL	TRTWKVLSIMAFIL	0.0008	26.8875	0.1360	12.0435	0.0002	0
40	RTWKVLSIMAFILG	Sequence	RTWKVLSLG	RTWKVLSIMAFILG	0.0000	97.1429	0.0407	34.0602	RLSIMAFIL	RTWKVLSIMAFIL	0.0000	85.0000	0.0789	27.9236	RTWKVLSIL	RTWKVLSIMAFIL	0.0000	95.0000	0.0279	55.2582	RTWKVLSIL	RTWKVLSIMAFIL	0.0000	98.0000	0.0521	46.8002	0.0000	0
41	TWKVLSIMAFILGI	Sequence	TIMAFILGI	TWKVLSIMAFILGI	0.0000	95.7143	0.0422	32.2807	TIMAFILGI	TWKVLSIMAFILGI	0.0002	34.2143	0.2611	7.1383	TWKVLSLGI	TWKVLSIMAFILGI	0.0000	95.0000	0.0214	68.3222	TWKVLILGI	TWKVLSIMAFILGI	0.0000	74.6154	0.0788	28.6802	0.0001	0
42	WKVLSIMAFILGII	Sequence	WKVLSIMAI	WKVLSIMAFILGII	0.0000	98.5714	0.0398	35.3152	WMAFILGII	WKVLSIMAFILGII	0.0000	78.3333	0.1131	19.7142	WKVLSIMAI	WKVLSIMAFILGII	0.0000	95.0000	0.0258	59.1029	WKVLSIMAI	WKVLSIMAFILGII	0.0000	92.0000	0.0723	32.0476	0.0000	0
43	KVLSIMAFILGIII	Sequence	KVLSIMAFI	KVLSIMAFILGIII	0.0000	96.4286	0.0323	46.8616	KVLSIMAFI	KVLSIMAFILGIII	0.0002	34.4286	0.2364	8.2915	KVLSIGIII	KVLSIMAFILGIII	0.0000	92.5000	0.0289	53.4272	KAFILGIII	KVLSIMAFILGIII	0.0000	94.0000	0.0447	54.3369	0.0000	0
44	VLSIMAFILGIIIT	Sequence	VLSLGIIIT	VLSIMAFILGIIIT	0.0000	99.2857	0.0253	60.9629	VLILGIIIT	VLSIMAFILGIIIT	0.0001	50.3333	0.1022	21.7987	VLSLGIIIT	VLSIMAFILGIIIT	0.0000	100.0000	0.0100	94.5847	VFILGIIIT	VLSIMAFILGIIIT	0.0000	98.0000	0.0268	78.9426	0.0000	0
45	LSIMAFILGIIITV	Sequence	LSIGIIITV	LSIMAFILGIIITV	0.0000	93.5714	0.0454	28.7233	LILGIIITV	LSIMAFILGIIITV	0.0014	15.5600	0.3409	4.5425	LSIGIIITV	LSIMAFILGIIITV	0.0000	95.0000	0.0188	74.3234	LILGIIITV	LSIMAFILGIIITV	0.0000	90.0000	0.0495	49.2698	0.0004	0
46	SIMAFILGIIITVG	Sequence	SIMGIIITV	SIMAFILGIIITV	0.0000	98.5714	0.0282	54.7306	SIMGIIITV	SIMAFILGIIITV	0.0002	33.5625	0.2517	7.5455	SIMAIITVG	SIMAFILGIIITVG	0.0000	100.0000	0.0254	59.9812	SIMGIIITV	SIMAFILGIIITV	0.0000	97.0000	0.0494	49.4109	0.0000	0
47	IMAFILGIIITVGM	Sequence	IMAIITVGM	IMAFILGIIITVGM	0.0000	95.0000	0.0384	37.2545	IMAFITVGM	IMAFILGIIITVGM	0.0001	39.8889	0.2285	8.6975	IMAFITVGM	IMAFILGIIITVGM	0.0000	95.0000	0.0279	55.2733	IMAIITVGM	IMAFILGIIITVGM	0.0000	79.5000	0.0733	31.5203	0.0000	0
48	MAFILGIIITVGML	Sequence	MAFILGGML	MAFILGIIITVGML	0.0000	95.0000	0.0348	42.6343	MIIITVGML	MAFILGIIITVGML	0.0000	65.0000	0.1173	19.0204	MAFILGIML	MAFILGIIITVGML	0.0000	80.0000	0.0489	29.9940	MAFILGIIL	MAFILGIIITVGML	0.0001	64.7727	0.0998	20.3050	0.0000	0
49	AFILGIIITVGMLI	Sequence	AIITVGMLI	AFILGIIITVGMLI	0.0000	93.5714	0.0326	46.3007	AIITVGMLI	AFILGIIITVGMLI	0.0000	51.3333	0.1431	15.3574	AIITVGMLI	AFILGIIITVGMLI	0.0000	92.5000	0.0171	78.3745	AFILGGMLI	AFILGIIITVGMLI	0.0000	87.1429	0.0425	56.8979	0.0000	0
50	FILGIIITVGMLIY	Sequence	FILGGMLIY	FILGIIITVGMLIY	0.0014	15.0604	0.1035	6.2362	FILGIIITY	FILGIIITVGMLIY	0.0000	57.7273	0.1272	17.4688	FILGIIITY	FILGIIITVGMLIY	0.0000	90.0000	0.0161	80.8788	FILGIIITY	FILGIIITVGMLIY	0.0000	91.0000	0.0296	74.5237	0.0004	0
51	ILGIIITVGMLIYS	Sequence	ILTVGMLIY	ILGIIITVGMLIY	0.0000	93.5714	0.0345	43.0822	ILVGMLIYS	ILGIIITVGMLIYS	0.0000	62.5000	0.1242	17.9111	ITVGMLIYS	ILGIIITVGMLIYS	0.0000	100.0000	0.0096	95.0859	ILGIIITVS	ILGIIITVGMLIYS	0.0000	99.0000	0.0217	86.6579	0.0000	0
52	LGIIITVGMLIYSM	Sequence	LVGMLIYSM	LGIIITVGMLIYSM	0.0000	97.8571	0.0300	51.2112	LVGMLIYSM	LGIIITVGMLIYSM	0.0000	90.0000	0.0459	44.0016	LGIIITVSM	LGIIITVGMLIYSM	0.0000	95.0000	0.0237	63.4206	LGIIITVSM	LGIIITVGMLIYSM	0.0000	75.0000	0.0866	25.0845	0.0000	0
53	GIIITVGMLIYSMW	Sequence	GIIITVSMW	GIIITVGMLIYSMW	0.0000	91.4286	0.0294	52.4538	GIIITVSMW	GIIITVGMLIYSMW	0.0000	95.0000	0.0290	60.4530	GIIITVSMW	GIIITVGMLIYSMW	0.0000	95.0000	0.0138	86.5257	GIMLIYSMW	GIIITVGMLIYSMW	0.0000	96.0000	0.0347	66.9267	0.0000	0
54	IIITVGMLIYSMWG	Sequence	IIITVGMLW	IIITVGMLIYSMW	0.0000	94.2857	0.0284	54.3197	IIITVGMLG	IIITVGMLIYSMWG	0.0000	95.0000	0.0389	49.8025	IIITVGSMW	IIITVGMLIYSMW	0.0000	100.0000	0.0130	88.4650	IIIMLIYSM	IIITVGMLIYSM	0.0000	98.0000	0.0349	66.6513	0.0000	0
55	IITVGMLIYSMWGK	Sequence	IITVGMLGK	IITVGMLIYSMWGK	0.0000	95.0000	0.0327	46.1993	ILIYSMWGK	IITVGMLIYSMWGK	0.0000	90.0000	0.0561	37.4979	IITVGMLGK	IITVGMLIYSMWGK	0.0000	100.0000	0.0112	92.1282	ILIYSMWGK	IITVGMLIYSMWGK	0.0000	99.0000	0.0270	78.5597	0.0000	0
56	ITVGMLIYSMWGKH	Sequence	ITVGMLGKH	ITVGMLIYSMWGKH	0.0000	71.5385	0.0421	32.3930	ITVGMLIKH	ITVGMLIYSMWGKH	0.0000	95.0000	0.0350	53.6538	ITVGMLGKH	ITVGMLIYSMWGKH	0.0000	95.0000	0.0139	86.1893	ITVGMLIKH	ITVGMLIYSMWGKH	0.0000	99.0000	0.0263	79.6729	0.0000	0
57	TVGMLIYSMWGKHC	Sequence	TVSMWGKHC	TVGMLIYSMWGKHC	0.0000	96.4286	0.0217	69.2504	TVSMWGKHC	TVGMLIYSMWGKHC	0.0000	95.0000	0.0362	52.4332	TYSMWGKHC	TVGMLIYSMWGKHC	0.0000	100.0000	0.0116	91.4873	TYSMWGKHC	TVGMLIYSMWGKHC	0.0000	96.0000	0.0311	72.2041	0.0000	0
58	VGMLIYSMWGKHCA	Sequence	VSMWGKHCA	VGMLIYSMWGKHCA	0.0000	95.0000	0.0326	46.3469	VSMWGKHCA	VGMLIYSMWGKHCA	0.0000	82.5000	0.1051	21.1929	VSMWGKHCA	VGMLIYSMWGKHCA	0.0000	92.5000	0.0244	61.9631	VGMLGKHCA	VGMLIYSMWGKHCA	0.0000	80.0000	0.0699	33.5083	0.0000	0
59	GMLIYSMWGKHCAP	Sequence	GMWGKHCAP	GMLIYSMWGKHCAP	0.0000	99.2857	0.0237	64.4756	GMWGKHCAP	GMLIYSMWGKHCAP	0.0000	73.7500	0.0842	26.2880	GMWGKHCAP	GMLIYSMWGKHCAP	0.0000	100.0000	0.0212	68.8318	GMWGKHCAP	GMLIYSMWGKHCAP	0.0000	86.4286	0.0878	24.5943	0.0000	0
60	MLIYSMWGKHCAPH	Sequence	MLIYSMAPH	MLIYSMWGKHCAPH	0.0000	95.7143	0.0480	26.1553	MLIYSMWPH	MLIYSMWGKHCAPH	0.0000	80.0000	0.1050	21.2172	MLIKHCAPH	MLIYSMWGKHCAPH	0.0000	95.0000	0.0406	37.5047	MLIKHCAPH	MLIYSMWGKHCAPH	0.0000	84.2857	0.1011	19.9042	0.0000	0
61	LIYSMWGKHCAPHR	Sequence	LIYSMAPHR	LIYSMWGKHCAPHR	0.0000	95.0000	0.0310	49.2004	LIYSMAPHR	LIYSMWGKHCAPHR	0.0000	82.5000	0.0401	48.7317	LIYSMAPHR	LIYSMWGKHCAPHR	0.0000	95.0000	0.0225	65.9591	LGKHCAPHR	LIYSMWGKHCAPHR	0.0000	92.0000	0.0447	54.4360	0.0000	0
62	IYSMWGKHCAPHRV	Sequence	YSMWGPHRV	YSMWGKHCAPHRV	0.0000	76.8182	0.0605	17.2127	SMWGAPHRV	SMWGKHCAPHRV	0.0001	46.0000	0.1433	15.3347	IYSMAPHRV	IYSMWGKHCAPHRV	0.0000	90.0000	0.0286	54.0242	IYSMWPHRV	IYSMWGKHCAPHRV	0.0001	65.9375	0.0861	25.3021	0.0000	0
63	YSMWGKHCAPHRVS	Sequence	YSMWGKHVS	YSMWGKHCAPHRVS	0.0000	76.3636	0.0600	17.5063	YSMAPHRVS	YSMWGKHCAPHRVS	0.0000	85.0000	0.0602	35.3046	YSMAPHRVS	YSMWGKHCAPHRVS	0.0000	83.3333	0.0504	28.8972	YSMWGKHVS	YSMWGKHCAPHRVS	0.0000	89.2857	0.0727	31.8378	0.0000	0
64	SMWGKHCAPHRVSG	Sequence	SCAPHRVSG	SMWGKHCAPHRVSG	0.0000	96.4286	0.0245	62.6288	SMWGAPHRV	SMWGKHCAPHRV	0.0001	46.4000	0.1204	18.5145	SMAPHRVSG	SMWGKHCAPHRVSG	0.0000	73.7500	0.0550	25.9124	SMWGKRVSG	SMWGKHCAPHRVSG	0.0002	48.9000	0.1488	10.1778	0.0001	0
65	MWGKHCAPHRVSGV	Sequence	MAPHRVSGV	MWGKHCAPHRVSGV	0.0000	91.4286	0.0272	56.7859	MAPHRVSGV	MWGKHCAPHRVSGV	0.0000	78.3333	0.0544	38.4105	MAPHRVSGV	MWGKHCAPHRVSGV	0.0000	81.6667	0.0406	37.4890	MWPHRVSGV	MWGKHCAPHRVSGV	0.0001	65.0000	0.1217	14.7152	0.0000	0
66	WGKHCAPHRVSGVI	Sequence	WPHRVSGVI	WGKHCAPHRVSGVI	0.0000	97.8571	0.0289	53.3287	WPHRVSGVI	WGKHCAPHRVSGVI	0.0000	100.0000	0.0247	66.2455	WPHRVSGVI	WGKHCAPHRVSGVI	0.0004	22.3333	0.2344	2.9575	WPHRVSGVI	WGKHCAPHRVSGVI	0.0001	66.2500	0.1331	12.5435	0.0001	0
67	GKHCAPHRVSGVIH	Sequence	GHRVSGVIH	GKHCAPHRVSGVIH	0.0000	95.7143	0.0147	85.9544	GKHVSGVIH	GKHCAPHRVSGVIH	0.0000	100.0000	0.0098	91.4551	GPHRVSGVI	GKHCAPHRVSGVI	0.0000	68.0000	0.0449	33.2141	GHRVSGVIH	GKHCAPHRVSGVIH	0.0000	93.0000	0.0321	70.7645	0.0000	0
68	KHCAPHRVSGVIHT	Sequence	KHVSGVIHT	KHCAPHRVSGVIHT	0.0000	95.0000	0.0144	86.5284	KRVSGVIHT	KHCAPHRVSGVIHT	0.0000	90.0000	0.0171	78.4646	KPHRVSGVI	KHCAPHRVSGVI	0.0000	76.6667	0.0469	31.5380	KHCAPHIHT	KHCAPHRVSGVIHT	0.0000	94.0000	0.0313	71.9004	0.0000	0
69	HCAPHRVSGVIHTN	Sequence	HCAPVIHTN	HCAPHRVSGVIHTN	0.0000	92.1429	0.0168	81.1119	HVSGVIHTN	HCAPHRVSGVIHTN	0.0000	100.0000	0.0141	83.8219	HPHRVSGVI	HCAPHRVSGVI	0.0000	83.3333	0.0360	42.7614	HCAPHRVSN	HCAPHRVSGVIHTN	0.0000	95.0000	0.0342	67.5916	0.0000	0
70	CAPHRVSGVIHTNH	Sequence	CAPHIHTNH	CAPHRVSGVIHTNH	0.0000	91.4286	0.0221	68.4008	CAPHIHTNH	CAPHRVSGVIHTNH	0.0000	100.0000	0.0143	83.5251	APHVIHTNH	APHRVSGVIHTNH	0.0000	68.0000	0.0346	44.6437	CAPHRHTNH	CAPHRVSGVIHTNH	0.0000	94.0000	0.0362	64.7352	0.0000	0
71	APHRVSGVIHTNHS	Sequence	APHRVTNHS	APHRVSGVIHTNHS	0.0000	95.7143	0.0130	89.5851	APHRVTNHS	APHRVSGVIHTNHS	0.0000	100.0000	0.0131	85.7002	APHRVSGVS	APHRVSGVIHTNHS	0.0003	24.6129	0.1117	9.7203	APHRHTNHS	APHRVSGVIHTNHS	0.0000	82.8571	0.0431	56.1899	0.0001	0
72	PHRVSGVIHTNHSD	Sequence	PVIHTNHSD	PHRVSGVIHTNHSD	0.0000	100.0000	0.0092	95.4456	PVIHTNHSD	PHRVSGVIHTNHSD	0.0000	100.0000	0.0085	93.5515	PHRVSGHSD	PHRVSGVIHTNHSD	0.0000	100.0000	0.0085	95.6515	PHRVSNHSD	PHRVSGVIHTNHSD	0.0000	100.0000	0.0143	95.3825	0.0000	0
73	HRVSGVIHTNHSDI	Sequence	HRVSGVIHI	HRVSGVIHTNHSDI	0.0000	88.5714	0.0249	61.7089	RVSGVIHTI	RVSGVIHTNHSDI	0.0000	65.0000	0.0581	36.3600	HRVSGVIHI	HRVSGVIHTNHSDI	0.0000	68.0000	0.0370	41.4848	HRVSGVIHI	HRVSGVIHTNHSDI	0.0000	71.9231	0.0624	38.4026	0.0000	0
74	RVSGVIHTNHSDIS	Sequence	RVSGVIHTS	RVSGVIHTNHSDIS	0.0000	89.2857	0.0230	66.2423	RVSGVIHTS	RVSGVIHTNHSDIS	0.0000	55.0000	0.0568	37.0962	RVSGVIHTS	RVSGVIHTNHSDIS	0.0000	81.6667	0.0296	52.2347	RVSGVIHTS	RVSGVIHTNHSDIS	0.0000	97.0000	0.0287	75.9612	0.0000	0
75	VSGVIHTNHSDISM	Sequence	VTNHSDISM	VSGVIHTNHSDISM	0.0003	34.0556	0.0581	18.5487	VTNHSDISM	VSGVIHTNHSDISM	0.0000	73.7500	0.0310	58.1073	VTNHSDISM	VSGVIHTNHSDISM	0.0000	63.5714	0.0358	42.9619	VSGVIHTSM	VSGVIHTNHSDISM	0.0000	70.7692	0.0640	37.3083	0.0001	0
76	SGVIHTNHSDISMN	Sequence	STNHSDISM	SGVIHTNHSDISM	0.0000	86.4286	0.0262	59.0318	STNHSDISM	SGVIHTNHSDISM	0.0000	100.0000	0.0135	84.8798	SGVIHTNSM	SGVIHTNHSDISM	0.0000	92.5000	0.0181	75.9133	SGVIHTNSM	SGVIHTNHSDISM	0.0000	92.0000	0.0428	56.5630	0.0000	0
0	MDMMLMIGNYFSG	Sequence	MMLMIGNYF	MDMMLMIGNYF	0.0000	95.0000	0.0551	20.4783	MMIGNYFSG	MDMMLMIGNYFSG	0.0000	80.0000	0.1262	17.6204	MMIGNYFSG	MDMMLMIGNYFSG	0.0000	100.0000	0.0256	59.5364	MMIGNYFSG	MDMMLMIGNYFSG	0.0000	89.2857	0.1114	17.0393	0.0000	0
1	DMMLMIGNYFSGV	Sequence	DMMNYFSGV	DMMLMIGNYFSGV	0.0000	94.2857	0.0575	18.8945	DMMNYFSGV	DMMLMIGNYFSGV	0.0001	42.5000	0.3180	5.1634	DMMNYFSGV	DMMLMIGNYFSGV	0.0000	95.0000	0.0323	47.8746	DMMNYFSGV	DMMLMIGNYFSGV	0.0001	55.5172	0.1876	6.3546	0.0001	0
2	MMLMIGNYFSGVL	Sequence	MMLMIGNYL	MMLMIGNYFSGVL	0.0000	85.0000	0.0748	11.5682	MMLMIGNYL	MMLMIGNYFSGVL	0.0006	21.5395	0.3654	3.9687	MMLMIGNVL	MMLMIGNYFSGVL	0.0000	73.7500	0.0841	14.6597	MMLMIGNVL	MMLMIGNYFSGVL	0.0005	32.6250	0.2698	2.6414	0.0003	0
3	MLMIGNYFSGVLI	Sequence	MLYFSGVLI	MLMIGNYFSGVLI	0.0000	78.1818	0.0849	9.0196	MLMIGNYFI	MLMIGNYFSGVLI	0.0028	11.7721	0.5083	1.6912	MLMIGGVLI	MLMIGNYFSGVLI	0.0000	83.3333	0.0508	28.6406	MLMIGNVLI	MLMIGNYFSGVLI	0.0001	60.4545	0.1695	7.8974	0.0007	0
4	LMIGNYFSGVLIA	Sequence	LMFSGVLIA	LMIGNYFSGVLIA	0.0000	87.1429	0.0532	21.7997	LMFSGVLIA	LMIGNYFSGVLIA	0.0034	10.8610	0.4549	2.3533	LMFSGVLIA	LMIGNYFSGVLIA	0.0000	83.3333	0.0336	45.9394	LMIGNYFSA	LMIGNYFSGVLIA	0.0000	75.5000	0.1067	18.3009	0.0009	0
5	MIGNYFSGVLIAG	Sequence	MIYFSGVLI	MIGNYFSGVLI	0.0000	97.8571	0.0411	33.5639	MIFSGVLIA	MIGNYFSGVLIA	0.0000	72.5000	0.1111	20.0476	MISGVLIAG	MIGNYFSGVLIAG	0.0000	95.0000	0.0357	43.1033	MFSGVLIAG	MIGNYFSGVLIAG	0.0000	96.0000	0.0732	31.5779	0.0000	0
6	IGNYFSGVLIAGI	Sequence	IGNYFSAGI	IGNYFSGVLIAGI	0.0000	96.4286	0.0410	33.7174	ISGVLIAGI	IGNYFSGVLIAGI	0.0000	87.5000	0.0696	31.2142	IGNYFSGVI	IGNYFSGVLIAGI	0.0000	95.0000	0.0246	61.5997	IGNVLIAGI	IGNYFSGVLIAGI	0.0000	95.0000	0.0480	50.8515	0.0000	0
7	GNYFSGVLIAGII	Sequence	GNYFSGVLI	GNYFSGVLIAGII	0.0000	87.1429	0.0425	31.9271	GNYFSGVLI	GNYFSGVLIAGII	0.0000	82.5000	0.0534	38.9394	GNYFSGVLI	GNYFSGVLIAGII	0.0000	95.0000	0.0224	66.1170	GNYFSGVLI	GNYFSGVLIAGII	0.0000	90.0000	0.0451	53.9623	0.0000	0
8	NYFSGVLIAGIIL	Sequence	NYFSGGIIL	NYFSGVLIAGIIL	0.0000	74.2308	0.0357	41.2215	NYFSGGIIL	NYFSGVLIAGIIL	0.0001	50.3333	0.0804	27.4426	NYFSGGIIL	NYFSGVLIAGIIL	0.0001	44.0000	0.0349	44.2484	NYFSGGIIL	NYFSGVLIAGIIL	0.0007	28.3934	0.0802	28.0285	0.0002	0
9	YFSGVLIAGIILL	Sequence	YFSGGIILL	YFSGVLIAGIILL	0.0001	53.0645	0.0533	21.6727	YLIAGIILL	YFSGVLIAGIILL	0.0465	3.0368	0.5767	1.0668	YFSGVLIAL	YFSGVLIAGIILL	0.0000	54.2308	0.0346	44.6749	YFSGGIILL	YFSGVLIAGIILL	0.0008	26.9375	0.0965	21.3906	0.0119	0
10	FSGVLIAGIILLI	Sequence	FSAGIILLI	FSGVLIAGIILLI	0.0001	62.8571	0.0944	7.3652	FIAGIILLI	FSGVLIAGIILLI	0.0018	14.1986	0.3666	3.9428	FIAGIILLI	FSGVLIAGIILLI	0.0000	95.0000	0.0237	63.4490	FIAGIILLI	FSGVLIAGIILLI	0.0000	85.7143	0.0558	43.5468	0.0005	0
11	SGVLIAGIILLIL	Sequence	SAGIILLIL	SGVLIAGIILLIL	0.0000	93.5714	0.0293	52.6052	SLIAGIILL	SGVLIAGIILL	0.0003	28.2593	0.2183	9.2380	SAGIILLIL	SGVLIAGIILLIL	0.0000	90.0000	0.0245	61.6667	SGVLILLIL	SGVLIAGIILLIL	0.0000	77.5000	0.0556	43.6806	0.0001	0
12	GVLIAGIILLILS	Sequence	GVLIAGILS	GVLIAGIILLILS	0.0000	97.1429	0.0212	70.5273	GLIAGIILL	GVLIAGIILL	0.0001	43.1429	0.1356	16.2947	GVLIAGLIL	GVLIAGIILLIL	0.0000	95.0000	0.0087	95.5282	GVIAGIILL	GVLIAGIILL	0.0000	98.0000	0.0208	88.0626	0.0000	0
13	VLIAGIILLILSC	Sequence	VLIAGILSC	VLIAGIILLILSC	0.0000	93.5714	0.0199	73.6744	VLIAGILSC	VLIAGIILLILSC	0.0009	18.3871	0.1899	11.0209	VLIAGIISC	VLIAGIILLILSC	0.0000	95.0000	0.0117	91.1590	VLIAGIISC	VLIAGIILLILSC	0.0000	91.0000	0.0257	80.5831	0.0002	0
14	LIAGIILLILSCI	Sequence	LIAGIILLI	LIAGIILLILSCI	0.0000	92.1429	0.0363	40.2805	LIAGIILLI	LIAGIILLILSCI	0.0002	31.2000	0.2171	9.3014	LIAGIISCI	LIAGIILLILSCI	0.0000	92.5000	0.0260	58.8164	LIAGIILLI	LIAGIILLILSCI	0.0000	87.8571	0.0598	40.3197	0.0001	0
15	IAGIILLILSCIF	Sequence	IAGIILLIF	IAGIILLILSCIF	0.0000	87.8571	0.0380	37.7856	ILLILSCIF	IAGIILLILSCIF	0.0000	90.0000	0.0504	40.8681	IALILSCIF	IAGIILLILSCIF	0.0000	95.0000	0.0196	72.3578	IALILSCIF	IAGIILLILSCIF	0.0000	82.8571	0.0541	45.0280	0.0000	0
16	AGIILLILSCIFA	Sequence	ALILSCIFA	AGIILLILSCIFA	0.0000	98.5714	0.0221	68.3127	ALILSCIFA	AGIILLILSCIFA	0.0003	29.6400	0.2248	8.8931	AGIILLILA	AGIILLILSCIFA	0.0000	100.0000	0.0104	93.8291	AGIILLIIF	AGIILLILSCIF	0.0000	98.0000	0.0283	76.4977	0.0001	0
17	GIILLILSCIFAF	Sequence	GIILLILSF	GIILLILSCIFAF	0.0000	87.1429	0.0300	51.3193	GILSCIFAF	GIILLILSCIFAF	0.0000	66.6667	0.0900	24.6587	GIILLILSF	GIILLILSCIFAF	0.0000	90.0000	0.0192	73.2752	GIILLILSF	GIILLILSCIFAF	0.0000	78.0000	0.0438	55.3970	0.0000	0
18	IILLILSCIFAFI	Sequence	IISCIFAFI	IILLILSCIFAFI	0.0000	97.1429	0.0523	22.5135	ILSCIFAFI	IILLILSCIFAFI	0.0003	28.0741	0.3422	4.5064	IILLILSCI	IILLILSCIFAFI	0.0000	100.0000	0.0209	69.3480	IILLILSCI	IILLILSCIFAFI	0.0000	92.0000	0.0652	36.4834	0.0001	0
19	ILLILSCIFAFID	Sequence	ILLILSFAF	ILLILSCIFAF	0.0000	99.2857	0.0326	46.3192	ILLILSAFI	ILLILSCIFAFI	0.0000	67.5000	0.1316	16.8259	ILLILSCII	ILLILSCIFAFI	0.0000	100.0000	0.0099	94.6954	ILLILIFAF	ILLILSCIFAF	0.0000	99.0000	0.0377	62.8322	0.0000	0
20	LLILSCIFAFIDF	Sequence	LCIFAFIDF	LLILSCIFAFIDF	0.0000	73.4615	0.0496	24.7235	LLILSCIFF	LLILSCIFAFIDF	0.0000	75.0000	0.1057	21.0657	LLILSFIDF	LLILSCIFAFIDF	0.0000	100.0000	0.0150	83.6016	LLILSFIDF	LLILSCIFAFIDF	0.0000	90.0000	0.0479	50.9268	0.0000	0
21	LILSCIFAFIDFS	Sequence	LILSFIDFS	LILSCIFAFIDFS	0.0000	97.8571	0.0418	32.7064	LIFAFIDFS	LILSCIFAFIDFS	0.0000	80.0000	0.1118	19.9184	LILSFIDFS	LILSCIFAFIDFS	0.0000	100.0000	0.0136	86.8949	LILSCIFAF	LILSCIFAFIDF	0.0000	99.0000	0.0380	62.4656	0.0000	0
22	ILSCIFAFIDFSK	Sequence	ILAFIDFSK	ILSCIFAFIDFSK	0.0000	72.3077	0.0692	13.4190	ILAFIDFSK	ILSCIFAFIDFSK	0.0000	59.5455	0.1225	18.1786	ILSCIFASK	ILSCIFAFIDFSK	0.0000	95.0000	0.0178	76.5722	IFAFIDFSK	ILSCIFAFIDFSK	0.0000	96.0000	0.0419	57.7182	0.0000	0
23	LSCIFAFIDFSKS	Sequence	LSFIDFSKS	LSCIFAFIDFSKS	0.0000	91.4286	0.0516	23.0373	LAFIDFSKS	LSCIFAFIDFSKS	0.0000	95.0000	0.0393	49.4977	LAFIDFSKS	LSCIFAFIDFSKS	0.0000	100.0000	0.0135	87.2196	LAFIDFSKS	LSCIFAFIDFSKS	0.0000	98.0000	0.0282	76.7581	0.0000	0
24	SCIFAFIDFSKST	Sequence	SCIDFSKST	SCIFAFIDFSKST	0.0000	93.5714	0.0240	63.8133	SFIDFSKST	SCIFAFIDFSKST	0.0000	73.7500	0.0517	40.0167	SFIDFSKST	SCIFAFIDFSKST	0.0000	90.0000	0.0185	75.0412	SFIDFSKST	SCIFAFIDFSKST	0.0000	78.0000	0.0351	66.2547	0.0000	0
25	CIFAFIDFSKSTS	Sequence	CIDFSKSTS	CIFAFIDFSKSTS	0.0001	68.6667	0.0443	29.9404	CIFAFISTS	CIFAFIDFSKSTS	0.0000	71.2500	0.0875	25.3348	CIFASKSTS	CIFAFIDFSKSTS	0.0000	95.0000	0.0272	56.6283	CIFASKSTS	CIFAFIDFSKSTS	0.0000	97.0000	0.0393	60.8083	0.0000	0
26	IFAFIDFSKSTSP	Sequence	IDFSKSTSP	IFAFIDFSKSTSP	0.0000	74.2308	0.0258	59.7637	IFFSKSTSP	IFAFIDFSKSTSP	0.0000	66.6667	0.0507	40.6794	IDFSKSTSP	IFAFIDFSKSTSP	0.0000	75.0000	0.0209	69.4237	IFFSKSTSP	IFAFIDFSKSTSP	0.0001	52.6829	0.0555	43.7363	0.0001	0
27	FAFIDFSKSTSPT	Sequence	FAFIDFSKT	FAFIDFSKSTSPT	0.0000	90.0000	0.0459	28.1415	FAFKSTSPT	FAFIDFSKSTSPT	0.0000	72.5000	0.0989	22.5053	FAFKSTSPT	FAFIDFSKSTSPT	0.0000	72.5000	0.0710	18.5277	FAFKSTSPT	FAFIDFSKSTSPT	0.0000	77.5000	0.0869	24.9793	0.0000	0
28	AFIDFSKSTSPTR	Sequence	FIDSTSPTR	FIDFSKSTSPTR	0.0004	33.2857	0.0461	27.9830	AFIDTSPTR	AFIDFSKSTSPTR	0.0001	47.2500	0.0385	50.1731	ASKSTSPTR	AFIDFSKSTSPTR	0.0000	53.4615	0.0233	64.2651	AFKSTSPTR	AFIDFSKSTSPTR	0.0000	69.3750	0.0310	72.3705	0.0001	0
29	FIDFSKSTSPTRT	Sequence	FIDTSPTRT	FIDFSKSTSPTRT	0.0011	17.5140	0.0748	11.5595	FIDFSPTRT	FIDFSKSTSPTRT	0.0001	40.3750	0.0571	36.9461	FIDTSPTRT	FIDFSKSTSPTRT	0.0000	70.0000	0.0290	53.2804	FIDFSKSTT	FIDFSKSTSPTRT	0.0000	82.1429	0.0389	61.3047	0.0003	0
30	IDFSKSTSPTRTW	Sequence	ISTSPTRTW	IDFSKSTSPTRTW	0.0013	15.7987	0.0382	37.5768	ISTSPTRTW	IDFSKSTSPTRTW	0.0000	67.5000	0.0177	77.4243	IDFSPTRTW	IDFSKSTSPTRTW	0.0000	50.0000	0.0252	60.2822	IDFSKSTSW	IDFSKSTSPTRTW	0.0003	39.7619	0.0408	58.9357	0.0004	0
31	DFSKSTSPTRTWK	Sequence	DTSPTRTWK	DFSKSTSPTRTWK	0.0005	29.2759	0.0482	25.9710	DTSPTRTWK	DFSKSTSPTRTWK	0.0000	87.5000	0.0213	71.4868	DTSPTRTWK	DFSKSTSPTRTWK	0.0000	81.6667	0.0199	71.7294	DFSKSTSTW	DFSKSTSPTRTW	0.0001	56.0345	0.0352	66.1292	0.0001	0
32	FSKSTSPTRTWKV	Sequence	FSKSTSPTV	FSKSTSPTRTWKV	0.0002	40.2308	0.0683	13.7270	FSPTRTWKV	FSKSTSPTRTWKV	0.0002	31.7500	0.1036	21.4953	FSKSTSPTV	FSKSTSPTRTWKV	0.0000	56.1111	0.0440	34.0827	FSKSRTWKV	FSKSTSPTRTWKV	0.0011	23.4712	0.1896	6.2068	0.0004	0
33	SKSTSPTRTWKVL	Sequence	SKSTSPTRL	SKSTSPTRTWKVL	0.0001	59.0000	0.0397	35.4307	SKSTSPTVL	SKSTSPTRTWKVL	0.0000	72.5000	0.0299	59.4473	SPTRTWKVL	SKSTSPTRTWKVL	0.0161	3.9897	0.3606	1.2455	SPTRTWKVL	SKSTSPTRTWKVL	0.0007	27.9859	0.1225	14.5635	0.0042	0
34	KSTSPTRTWKVLS	Sequence	KSTSPTVLS	KSTSPTRTWKVLS	0.0001	57.2000	0.0435	30.8254	KSTSPTVLS	KSTSPTRTWKVLS	0.0000	72.5000	0.0300	59.2537	KPTRTWKVL	KSTSPTRTWKVL	0.0000	51.5385	0.0843	14.5989	KPTRTWKVL	KSTSPTRTWKVL	0.0000	82.1429	0.0505	48.3169	0.0000	0
35	STSPTRTWKVLSI	Sequence	STSPTVLSI	STSPTRTWKVLSI	0.0009	19.6049	0.0849	9.0225	STSPTVLSI	STSPTRTWKVLSI	0.0005	23.0727	0.0963	23.0781	STSPTRTSI	STSPTRTWKVLSI	0.0011	14.6084	0.1241	8.3148	STSPKVLSI	STSPTRTWKVLSI	0.0007	28.7049	0.1283	13.4117	0.0008	0
36	TSPTRTWKVLSIM	Sequence	TSPTRTWKM	TSPTRTWKVLSIM	0.0004	30.8571	0.0627	16.1344	TSPKVLSIM	TSPTRTWKVLSIM	0.0000	63.7500	0.0528	39.3077	SPWKVLSIM	SPTRTWKVLSIM	0.0002	31.5333	0.1464	6.4486	TSPTRTWKM	TSPTRTWKVLSIM	0.0004	36.4483	0.1072	18.1433	0.0002	0
37	SPTRTWKVLSIMA	Sequence	SPTRTSIMA	SPTRTWKVLSIMA	0.0000	87.1429	0.0317	47.9201	SPKVLSIMA	SPTRTWKVLSIMA	0.0000	82.5000	0.0490	41.7735	SPKVLSIMA	SPTRTWKVLSIMA	0.0022	10.6223	0.2068	3.6909	SPKVLSIMA	SPTRTWKVLSIMA	0.0003	42.0000	0.1096	17.5144	0.0006	0
38	PTRTWKVLSIMAF	Sequence	PTRTWKVAF	PTRTWKVLSIMAF	0.0002	44.6000	0.0562	19.7054	PTRLSIMAF	PTRTWKVLSIMAF	0.0000	95.0000	0.0379	50.8131	PTRTSIMAF	PTRTWKVLSIMAF	0.0000	81.6667	0.0374	41.0012	PTRLSIMAF	PTRTWKVLSIMAF	0.0000	69.3750	0.0817	27.2720	0.0001	0
39	TRTWKVLSIMAFI	Sequence	TVLSIMAFI	TRTWKVLSIMAFI	0.0000	87.8571	0.0508	23.7403	TVLSIMAFI	TRTWKVLSIMAFI	0.0001	38.1000	0.2078	9.8466	TRTWKVLSI	TRTWKVLSIMAFI	0.0000	73.7500	0.0392	38.9439	TRTWKVLSI	TRTWKVLSIMAFI	0.0002	50.4878	0.1044	18.9275	0.0001	0
40	RTWKVLSIMAFIL	Sequence	RTWKVAFIL	RTWKVLSIMAFIL	0.0000	76.8182	0.0703	13.0142	RLSIMAFIL	RTWKVLSIMAFIL	0.0002	32.0556	0.2422	8.0032	RTWKVLSIL	RTWKVLSIMAFIL	0.0000	53.4615	0.0733	17.7007	RTWKVLSIL	RTWKVLSIMAFIL	0.0000	71.9231	0.1072	18.1623	0.0001	0
41	TWKVLSIMAFILG	Sequence	TSIMAFILG	TWKVLSIMAFILG	0.0000	97.1429	0.0369	39.4518	TLSIMAFIL	TWKVLSIMAFIL	0.0000	87.5000	0.0627	34.1550	TWKVLSILG	TWKVLSIMAFILG	0.0000	100.0000	0.0147	84.4167	TWKVLSIIL	TWKVLSIMAFIL	0.0000	85.0000	0.0669	35.3652	0.0000	0
42	WKVLSIMAFILGI	Sequence	WIMAFILGI	WKVLSIMAFILGI	0.0000	96.4286	0.0513	23.3125	WIMAFILGI	WKVLSIMAFILGI	0.0004	25.9024	0.3101	5.3960	WKVLSIMAI	WKVLSIMAFILGI	0.0000	95.0000	0.0337	45.8521	WKVLSIMAI	WKVLSIMAFILGI	0.0000	85.7143	0.0957	21.6440	0.0001	0
43	KVLSIMAFILGII	Sequence	KVLSIMAFI	KVLSIMAFILGII	0.0000	95.0000	0.0424	32.0304	KVLSIMAFI	KVLSIMAFILGII	0.0004	24.5625	0.3023	5.6444	KVLSIMAII	KVLSIMAFILGII	0.0000	90.0000	0.0370	41.5806	KVLSIMAFI	KVLSIMAFILGII	0.0000	93.0000	0.0557	43.6226	0.0001	0
44	VLSIMAFILGIII	Sequence	VLSILGIII	VLSIMAFILGIII	0.0000	95.7143	0.0419	32.6339	VLFILGIII	VLSIMAFILGIII	0.0001	47.7500	0.1771	12.0488	VAFILGIII	VLSIMAFILGIII	0.0000	95.0000	0.0188	74.3372	VAFILGIII	VLSIMAFILGIII	0.0000	92.0000	0.0519	46.9954	0.0000	0
45	LSIMAFILGIIIT	Sequence	LSIMAFILT	LSIMAFILGIIIT	0.0000	97.8571	0.0372	38.9115	LSILGIIIT	LSIMAFILGIIIT	0.0000	85.0000	0.0818	26.9814	LSILGIIIT	LSIMAFILGIIIT	0.0000	100.0000	0.0145	84.8472	LFILGIIIT	LSIMAFILGIIIT	0.0000	98.0000	0.0359	65.1500	0.0000	0
46	SIMAFILGIIITV	Sequence	SIMGIIITV	SIMAFILGIIITV	0.0000	84.3750	0.0493	24.9336	SIMGIIITV	SIMAFILGIIITV	0.0537	2.8174	0.6279	0.7172	SIMGIIITV	SIMAFILGIIITV	0.0000	80.0000	0.0340	45.5000	SIMGIIITV	SIMAFILGIIITV	0.0001	56.5517	0.0822	27.0280	0.0134	0
47	IMAFILGIIITVG	Sequence	IMAGIIITV	IMAFILGIIITV	0.0000	99.2857	0.0252	61.0986	IMAGIIITV	IMAFILGIIITV	0.0008	19.9320	0.3326	4.7605	IMAFIITVG	IMAFILGIIITVG	0.0000	100.0000	0.0178	76.5431	IMAGIIITV	IMAFILGIIITV	0.0000	97.0000	0.0490	49.7502	0.0002	0
48	MAFILGIIITVGM	Sequence	MAFIITVGM	MAFILGIIITVGM	0.0000	89.2857	0.0404	34.5234	MILGIIITV	MAFILGIIITV	0.0000	60.6250	0.1443	15.2187	MAFILGVGM	MAFILGIIITVGM	0.0000	72.5000	0.0453	32.8963	MAFILTVGM	MAFILGIIITVGM	0.0001	56.0345	0.1022	19.5756	0.0000	0
49	AFILGIIITVGML	Sequence	AIIITVGML	AFILGIIITVGML	0.0000	94.2857	0.0228	66.6183	FILGIIITL	FILGIIITVGML	0.0002	35.5385	0.1870	11.2532	AFILGIIIL	AFILGIIITVGML	0.0000	75.0000	0.0268	57.2220	AFILGIIML	AFILGIIITVGML	0.0001	57.5862	0.0540	45.0949	0.0001	0
50	FILGIIITVGMLI	Sequence	FILGVGMLI	FILGIIITVGMLI	0.0000	90.7143	0.0444	29.8551	FILGIIITI	FILGIIITVGMLI	0.0029	11.6049	0.3792	3.6714	FILGIIITI	FILGIIITVGMLI	0.0000	92.5000	0.0252	60.3776	FILGIIITI	FILGIIITVGMLI	0.0000	79.0000	0.0646	36.8915	0.0007	0
51	ILGIIITVGMLIY	Sequence	ILTVGMLIY	ILGIIITVGMLIY	0.0011	17.3084	0.1060	5.9611	ILITVGMLI	ILGIIITVGMLI	0.0000	71.2500	0.1041	21.4038	ILGIIITVY	ILGIIITVGMLIY	0.0000	100.0000	0.0115	91.5447	ILGIIITVY	ILGIIITVGMLIY	0.0000	94.0000	0.0286	76.0295	0.0003	0
52	LGIIITVGMLIYS	Sequence	LITVGMLIY	LGIIITVGMLIY	0.0000	92.1429	0.0397	35.4117	LTVGMLIYS	LGIIITVGMLIYS	0.0000	87.5000	0.0537	38.8083	LTVGMLIYS	LGIIITVGMLIYS	0.0000	100.0000	0.0103	93.8687	LGIIITVGS	LGIIITVGMLIYS	0.0000	99.0000	0.0242	82.9732	0.0000	0
53	GIIITVGMLIYSM	Sequence	GIIITIYSM	GIIITVGMLIYSM	0.0000	89.2857	0.0351	42.1929	GIIITIYSM	GIIITVGMLIYSM	0.0000	58.1818	0.0953	23.3072	GIIITVGSM	GIIITVGMLIYSM	0.0000	75.0000	0.0362	42.5461	GIIMLIYSM	GIIITVGMLIYSM	0.0000	73.0769	0.0709	32.9007	0.0000	0
54	IIITVGMLIYSMW	Sequence	IIITVGMLW	IIITVGMLIYSMW	0.0001	58.0000	0.0435	30.8541	IIITVGMLW	IIITVGMLIYSMW	0.0000	82.5000	0.0535	38.8700	IIITVGSMW	IIITVGMLIYSMW	0.0000	90.0000	0.0216	67.8927	IIITVGSMW	IIITVGMLIYSMW	0.0000	82.8571	0.0554	43.8798	0.0000	0
55	IITVGMLIYSMWG	Sequence	IITVGYSMW	IITVGMLIYSMW	0.0000	94.2857	0.0295	52.1392	IMLIYSMWG	IITVGMLIYSMWG	0.0000	100.0000	0.0447	44.9271	IITVGIYSM	IITVGMLIYSM	0.0000	100.0000	0.0123	89.9860	IVGMLIYSM	IITVGMLIYSM	0.0000	99.0000	0.0372	63.4623	0.0000	0
56	ITVGMLIYSMWGK	Sequence	ITVGSMWGK	ITVGMLIYSMWGK	0.0001	55.4000	0.0555	20.2138	ITVGSMWGK	ITVGMLIYSMWGK	0.0000	75.0000	0.0721	30.2731	ITVGSMWGK	ITVGMLIYSMWGK	0.0000	95.0000	0.0155	82.4351	ITVGMLIGK	ITVGMLIYSMWGK	0.0000	98.0000	0.0337	68.2781	0.0000	0
57	TVGMLIYSMWGKH	Sequence	TVYSMWGKH	TVGMLIYSMWGKH	0.0001	63.5714	0.0380	37.8299	TVGMLIYSH	TVGMLIYSMWGKH	0.0000	90.0000	0.0375	51.1741	TVYSMWGKH	TVGMLIYSMWGKH	0.0000	95.0000	0.0165	79.6657	TVGMLIYSH	TVGMLIYSMWGKH	0.0000	95.0000	0.0364	64.5532	0.0000	0
58	VGMLIYSMWGKHC	Sequence	VYSMWGKHC	VGMLIYSMWGKHC	0.0000	97.8571	0.0205	72.0126	MLIYSMWHC	MLIYSMWGKHC	0.0000	95.0000	0.0548	38.1895	VYSMWGKHC	VGMLIYSMWGKHC	0.0000	100.0000	0.0121	90.4945	VYSMWGKHC	VGMLIYSMWGKHC	0.0000	96.0000	0.0313	71.9667	0.0000	0
59	GMLIYSMWGKHCA	Sequence	GSMWGKHCA	GMLIYSMWGKHCA	0.0000	87.8571	0.0438	30.4265	GMMWGKHCA	GMLIYSMWGKHCA	0.0002	34.9286	0.2435	7.9445	GSMWGKHCA	GMLIYSMWGKHCA	0.0000	81.6667	0.0305	50.8274	GMMWGKHCA	GMLIYSMWGKHCA	0.0000	75.0000	0.0925	22.8363	0.0001	0
60	MLIYSMWGKHCAP	Sequence	MLWGKHCAP	MLIYSMWGKHCAP	0.0000	95.0000	0.0416	33.0207	MLWGKHCAP	MLIYSMWGKHCAP	0.0001	37.9000	0.2237	8.9518	MLIGKHCAP	MLIYSMWGKHCAP	0.0000	90.0000	0.0430	35.0068	MMWGKHCAP	MLIYSMWGKHCAP	0.0003	40.3500	0.1957	5.7898	0.0001	0
61	LIYSMWGKHCAPH	Sequence	LIYSMWGKH	LIYSMWGKHCAPH	0.0000	90.0000	0.0466	27.4178	LIYSHCAPH	LIYSMWGKHCAPH	0.0000	87.5000	0.0527	39.3558	YSMWGKHPH	YSMWGKHCAPH	0.0000	90.0000	0.0463	32.0560	LIYKHCAPH	LIYSMWGKHCAPH	0.0000	89.2857	0.0783	28.9158	0.0000	0
62	IYSMWGKHCAPHR	Sequence	YSMWGAPHR	YSMWGKHCAPHR	0.0000	85.7143	0.0392	36.1331	SMWGKAPHR	SMWGKHCAPHR	0.0000	87.5000	0.0378	50.9377	IYSMWGPHR	IYSMWGKHCAPHR	0.0000	95.0000	0.0230	64.7625	IGKHCAPHR	IYSMWGKHCAPHR	0.0000	87.8571	0.0510	47.8758	0.0000	0
63	YSMWGKHCAPHRV	Sequence	YSMWGPHRV	YSMWGKHCAPHRV	0.0005	27.1429	0.1232	4.4736	SMWGAPHRV	SMWGKHCAPHRV	0.0018	14.0890	0.3100	5.4011	YSMWGKHCV	YSMWGKHCAPHRV	0.0000	60.0000	0.0603	23.0432	SMWGKHCAV	SMWGKHCAPHRV	0.0002	45.4615	0.1535	9.5985	0.0006	0
64	SMWGKHCAPHRVS	Sequence	SMWGPHRVS	SMWGKHCAPHRVS	0.0000	90.0000	0.0353	41.8186	SMWGAPHRV	SMWGKHCAPHRV	0.0019	13.7373	0.2700	6.7787	SMWGPHRVS	SMWGKHCAPHRVS	0.0000	67.0000	0.0468	31.6942	SMWGKHRVS	SMWGKHCAPHRVS	0.0002	50.2439	0.1442	10.8025	0.0005	0
65	MWGKHCAPHRVSG	Sequence	MCAPHRVSG	MWGKHCAPHRVSG	0.0000	96.4286	0.0203	72.5544	MWAPHRVSG	MWGKHCAPHRVSG	0.0000	100.0000	0.0198	73.9909	MCAPHRVSG	MWGKHCAPHRVSG	0.0000	72.5000	0.0384	39.8983	MWAPHRVSG	MWGKHCAPHRVSG	0.0001	67.1875	0.1001	20.2094	0.0000	0
66	WGKHCAPHRVSGV	Sequence	WAPHRVSGV	WGKHCAPHRVSGV	0.0000	93.5714	0.0288	53.5273	WAPHRVSGV	WGKHCAPHRVSGV	0.0000	73.7500	0.0484	42.2027	WAPHRVSGV	WGKHCAPHRVSGV	0.0000	81.6667	0.0398	38.3322	WGKHRVSGV	WGKHCAPHRVSGV	0.0001	52.1951	0.1446	10.7480	0.0000	0
67	GKHCAPHRVSGVI	Sequence	GKHCAPHRI	GKHCAPHRVSGVI	0.0000	95.7143	0.0257	60.0882	GPHRVSGVI	GKHCAPHRVSGVI	0.0000	90.0000	0.0244	66.7063	GPHRVSGVI	GKHCAPHRVSGVI	0.0024	10.0873	0.2401	2.8466	GPHRVSGVI	GKHCAPHRVSGVI	0.0001	67.5000	0.0810	27.6040	0.0006	0
68	KHCAPHRVSGVIH	Sequence	KHCASGVIH	KHCAPHRVSGVIH	0.0000	76.8182	0.0211	70.6265	KHCAPGVIH	KHCAPHRVSGVIH	0.0000	95.0000	0.0174	78.0519	KPHRVSGVI	KHCAPHRVSGVI	0.0001	36.0000	0.1146	9.3563	KHRVSGVIH	KHCAPHRVSGVIH	0.0000	80.0000	0.0480	50.7901	0.0000	0
69	HCAPHRVSGVIHT	Sequence	HCAPGVIHT	HCAPHRVSGVIHT	0.0000	73.8462	0.0188	76.3013	HCAPGVIHT	HCAPHRVSGVIHT	0.0000	67.5000	0.0210	71.9482	HCAPHRVST	HCAPHRVSGVIHT	0.0001	49.0000	0.0673	19.8988	HCAPHRVST	HCAPHRVSGVIHT	0.0001	55.0000	0.0558	43.5484	0.0001	0
70	CAPHRVSGVIHTN	Sequence	CAPGVIHTN	CAPHRVSGVIHTN	0.0000	95.7143	0.0247	62.2943	CVSGVIHTN	CAPHRVSGVIHTN	0.0000	95.0000	0.0244	66.7004	CPHRVSGVI	CAPHRVSGVI	0.0000	80.0000	0.0384	39.9272	CAPHRIHTN	CAPHRVSGVIHTN	0.0000	98.0000	0.0400	59.9055	0.0000	0
71	APHRVSGVIHTNH	Sequence	APHRVSTNH	APHRVSGVIHTNH	0.0001	69.6667	0.0194	74.7291	RVSGVIHTH	RVSGVIHTNH	0.0000	95.0000	0.0140	84.0149	APHRVSTNH	APHRVSGVIHTNH	0.0049	7.2229	0.1210	8.6289	APHRIHTNH	APHRVSGVIHTNH	0.0001	60.0000	0.0424	57.0497	0.0013	0
72	PHRVSGVIHTNHS	Sequence	RVSGVIHTS	RVSGVIHTNHS	0.0000	98.5714	0.0140	87.5043	RVSGVIHTS	RVSGVIHTNHS	0.0000	100.0000	0.0177	77.4742	PHRVSGNHS	PHRVSGVIHTNHS	0.0000	95.0000	0.0137	86.7453	PHRIHTNHS	PHRVSGVIHTNHS	0.0000	98.0000	0.0206	88.2631	0.0000	0
73	HRVSGVIHTNHSD	Sequence	HVIHTNHSD	HRVSGVIHTNHSD	0.0000	97.1429	0.0137	88.1298	HVIHTNHSD	HRVSGVIHTNHSD	0.0000	95.0000	0.0167	79.2779	HRVSGVISD	HRVSGVIHTNHSD	0.0000	92.5000	0.0170	78.5828	HRVSGVHSD	HRVSGVIHTNHSD	0.0000	94.0000	0.0263	79.7039	0.0000	0
74	RVSGVIHTNHSDI	Sequence	RVSGVIHTI	RVSGVIHTNHSDI	0.0001	69.0000	0.0334	44.9401	RVSGVIHTI	RVSGVIHTNHSDI	0.0024	12.5527	0.1660	12.9830	RVSGVIHTI	RVSGVIHTNHSDI	0.0001	36.1111	0.0745	17.3042	RVSGVIHTI	RVSGVIHTNHSDI	0.0001	62.7273	0.0633	37.8014	0.0007	0
75	VSGVIHTNHSDIS	Sequence	VSTNHSDIS	VSGVIHTNHSDIS	0.0000	92.8571	0.0326	46.2860	VSGVIHTIS	VSGVIHTNHSDIS	0.0000	100.0000	0.0152	81.8354	VHTNHSDIS	VSGVIHTNHSDIS	0.0000	95.0000	0.0150	83.6271	VSHTNHSDI	VSGVIHTNHSDI	0.0000	98.0000	0.0262	79.8620	0.0000	0
76	SGVIHTNHSDISM	Sequence	STNHSDISM	SGVIHTNHSDISM	0.0015	14.7784	0.0717	12.5346	STNHSDISM	SGVIHTNHSDISM	0.0000	54.0000	0.0453	44.4486	SGVIHTNSM	SGVIHTNHSDISM	0.0002	31.0000	0.0634	21.6041	SGVIHTNSM	SGVIHTNHSDISM	0.0005	33.8649	0.1125	16.7759	0.0005	0
77	GVIHTNHSDISMN	Sequence	GTNHSDISM	GVIHTNHSDISM	0.0000	87.8571	0.0249	61.7789	GVIHTNISM	GVIHTNHSDISM	0.0000	85.0000	0.0337	54.9159	GVIHTNHSM	GVIHTNHSDISM	0.0000	90.0000	0.0222	66.5354	GVIHTNHSM	GVIHTNHSDISM	0.0000	92.0000	0.0354	65.8682	0.0000	0
0	MDMMLMIGNYFS	Sequence	MMLMIGNYF	MDMMLMIGNYF	0.0000	79.5455	0.0757	11.3122	MLMIGNYFS	MDMMLMIGNYFS	0.0001	46.6000	0.2119	9.5890	MDMMIGNYF	MDMMLMIGNYF	0.0000	95.0000	0.0249	60.9156	MMLMIGNYF	MDMMLMIGNYF	0.0000	87.8571	0.0917	23.1267	0.0000	0
1	DMMLMIGNYFSG	Sequence	DMMLIGNYF	DMMLMIGNYF	0.0000	94.2857	0.0413	33.3459	DMMGNYFSG	DMMLMIGNYFSG	0.0000	95.0000	0.0821	26.8847	DMIGNYFSG	DMMLMIGNYFSG	0.0000	100.0000	0.0240	62.7121	DMMLMIFSG	DMMLMIGNYFSG	0.0001	65.6250	0.1601	8.8451	0.0000	0
2	MMLMIGNYFSGV	Sequence	MMLMIGNYV	MMLMIGNYFSGV	0.0000	89.2857	0.0739	11.8313	MMLNYFSGV	MMLMIGNYFSGV	0.0046	9.5344	0.6086	0.8280	MMLMIGSGV	MMLMIGNYFSGV	0.0000	92.5000	0.0507	28.7243	MMLNYFSGV	MMLMIGNYFSGV	0.0001	55.8621	0.2237	4.2649	0.0012	0
3	MLMIGNYFSGVL	Sequence	MLNYFSGVL	MLMIGNYFSGVL	0.0000	71.5385	0.0831	9.4214	MLMIGNYFL	MLMIGNYFSGVL	0.0100	6.7391	0.5726	1.0983	MLMIGSGVL	MLMIGNYFSGVL	0.0002	31.5333	0.1369	7.1241	MLMIGNYVL	MLMIGNYFSGVL	0.0026	16.2274	0.3536	1.1772	0.0032	0
4	LMIGNYFSGVLI	Sequence	LMIGSGVLI	LMIGNYFSGVLI	0.0001	70.3846	0.0725	12.2705	LMIGSGVLI	LMIGNYFSGVLI	0.0041	10.0394	0.4853	1.9430	LMIGSGVLI	LMIGNYFSGVLI	0.0000	81.6667	0.0444	33.6798	LMIGNYFSI	LMIGNYFSGVLI	0.0001	62.7273	0.1409	11.2769	0.0011	0
5	MIGNYFSGVLIA	Sequence	MIFSGVLIA	MIGNYFSGVLIA	0.0000	73.8462	0.0602	17.3846	MIFSGVLIA	MIGNYFSGVLIA	0.0016	14.6849	0.3054	5.5414	MIFSGVLIA	MIGNYFSGVLIA	0.0000	61.4286	0.0508	28.6052	MYFSGVLIA	MIGNYFSGVLIA	0.0001	62.5000	0.1086	17.7798	0.0004	0
6	IGNYFSGVLIAG	Sequence	IYFSGVLIA	IGNYFSGVLIA	0.0000	97.8571	0.0272	56.8862	IYFSGVLIA	IGNYFSGVLIA	0.0000	90.0000	0.0419	47.1517	IYFSGVLIA	IGNYFSGVLIA	0.0000	95.0000	0.0179	76.4632	IFSGVLIAG	IGNYFSGVLIAG	0.0000	97.0000	0.0358	65.2509	0.0000	0
7	GNYFSGVLIAGI	Sequence	GNYFSGVLI	GNYFSGVLIAGI	0.0000	79.0909	0.0450	29.1708	GNYFSGVLI	GNYFSGVLIAGI	0.0000	70.0000	0.0810	27.2523	GNYFSGVLI	GNYFSGVLIAGI	0.0000	90.0000	0.0245	61.8392	GNYFSGVLI	GNYFSGVLIAGI	0.0000	82.1429	0.0544	44.6866	0.0000	0
8	NYFSGVLIAGII	Sequence	NYFSGVLII	NYFSGVLIAGII	0.0000	84.3750	0.0431	31.2950	NYFSGVLII	NYFSGVLIAGII	0.0000	59.0909	0.0723	30.2116	NYFSGAGII	NYFSGVLIAGII	0.0000	60.7143	0.0332	46.6141	NYFSGVLII	NYFSGVLIAGII	0.0001	53.4146	0.0710	32.8560	0.0001	0
9	YFSGVLIAGIIL	Sequence	YFSGAGIIL	YFSGVLIAGIIL	0.0001	59.4000	0.0473	26.7867	YFSGVLIAL	YFSGVLIAGIIL	0.0003	29.9600	0.1395	15.7966	YFSGAGIIL	YFSGVLIAGIIL	0.0003	26.7692	0.0564	25.1527	YFSGAGIIL	YFSGVLIAGIIL	0.0015	20.6092	0.1063	18.4063	0.0005	0
10	FSGVLIAGIILL	Sequence	FSGAGIILL	FSGVLIAGIILL	0.0002	45.6000	0.0707	12.8678	FLIAGIILL	FSGVLIAGIILL	0.0621	2.5746	0.5763	1.0703	FSIAGIILL	FSGVLIAGIILL	0.0000	68.0000	0.0320	48.3506	FLIAGIILL	FSGVLIAGIILL	0.0001	51.5854	0.0847	25.8903	0.0156	0
11	SGVLIAGIILLI	Sequence	SIAGIILLI	SGVLIAGIILLI	0.0001	69.6667	0.0478	26.2685	SLIAGIILL	SGVLIAGIILL	0.0047	9.4398	0.3552	4.2032	SIAGIILLI	SGVLIAGIILLI	0.0000	80.0000	0.0274	56.2156	SIAGIILLI	SGVLIAGIILLI	0.0000	73.4615	0.0500	48.7800	0.0012	0
12	GVLIAGIILLIL	Sequence	GVLIAGLIL	GVLIAGIILLIL	0.0000	90.7143	0.0271	57.0765	GLIAGIILL	GVLIAGIILL	0.0007	20.0000	0.2547	7.4095	GVLIAGLIL	GVLIAGIILLIL	0.0000	56.6667	0.0253	60.2091	GVLIILLIL	GVLIAGIILLIL	0.0000	74.2308	0.0432	56.1098	0.0002	0
13	VLIAGIILLILS	Sequence	VLIAGIILS	VLIAGIILLILS	0.0000	92.1429	0.0270	57.3714	VLIAGIILL	VLIAGIILLIL	0.0012	16.5100	0.2690	6.8166	VLIAGIILS	VLIAGIILLILS	0.0000	95.0000	0.0112	92.2429	VLIAGIIIL	VLIAGIILLIL	0.0000	92.0000	0.0293	75.0713	0.0003	0
14	LIAGIILLILSC	Sequence	LIAGIILLC	LIAGIILLILSC	0.0000	93.5714	0.0229	66.3422	LIAGIILSC	LIAGIILLILSC	0.0001	37.7000	0.0976	22.7748	LIAGIILSC	LIAGIILLILSC	0.0000	90.0000	0.0171	78.2316	LIAGIILSC	LIAGIILLILSC	0.0000	85.0000	0.0337	68.3574	0.0000	0
15	IAGIILLILSCI	Sequence	IAGIILLII	IAGIILLILSCI	0.0000	97.8571	0.0267	57.8147	IILLILSCI	IAGIILLILSCI	0.0001	50.3333	0.1286	17.2633	IALLILSCI	IAGIILLILSCI	0.0000	95.0000	0.0209	69.3747	IALLILSCI	IAGIILLILSCI	0.0000	85.7143	0.0595	40.5500	0.0000	0
16	AGIILLILSCIF	Sequence	AGIILLILF	AGIILLILSCIF	0.0000	85.7143	0.0274	56.3425	ALLILSCIF	AGIILLILSCIF	0.0000	78.3333	0.0597	35.5278	ALLILSCIF	AGIILLILSCIF	0.0000	95.0000	0.0163	80.2955	ALLILSCIF	AGIILLILSCIF	0.0000	82.8571	0.0441	54.9882	0.0000	0
17	GIILLILSCIFA	Sequence	GIILLILFA	GIILLILSCIFA	0.0000	95.0000	0.0250	61.4738	GLILSCIFA	GIILLILSCIFA	0.0004	24.7917	0.2333	8.4450	GIILLILSA	GIILLILSCIFA	0.0000	92.5000	0.0149	83.7978	GIILLILSA	GIILLILSCIFA	0.0000	95.0000	0.0348	66.7609	0.0001	0
18	IILLILSCIFAF	Sequence	IILLILSAF	IILLILSCIFAF	0.0000	79.5455	0.0350	42.3364	IILSCIFAF	IILLILSCIFAF	0.0000	61.2500	0.1252	17.7598	IILLILSAF	IILLILSCIFAF	0.0000	80.0000	0.0293	52.8352	IILLILSAF	IILLILSCIFAF	0.0000	71.5385	0.0634	37.7410	0.0000	0
19	ILLILSCIFAFI	Sequence	ILSCIFAFI	ILLILSCIFAFI	0.0000	94.2857	0.0569	19.2687	ILSCIFAFI	ILLILSCIFAFI	0.0008	19.6019	0.4013	3.2319	ILLILSAFI	ILLILSCIFAFI	0.0000	100.0000	0.0206	70.0619	ILLILSAFI	ILLILSCIFAFI	0.0000	84.2857	0.0827	26.7855	0.0002	0
20	LLILSCIFAFID	Sequence	LLILSIFAF	LLILSCIFAF	0.0000	98.5714	0.0379	37.8963	LLILSFAFI	LLILSCIFAFI	0.0000	61.8750	0.1716	12.5176	LLILSIFAF	LLILSCIFAF	0.0000	100.0000	0.0135	87.1893	LLILSFAFI	LLILSCIFAFI	0.0000	98.0000	0.0478	51.0937	0.0000	0
21	LILSCIFAFIDF	Sequence	LCIFAFIDF	LILSCIFAFIDF	0.0001	68.3333	0.0593	17.8970	LILSCIFAF	LILSCIFAFIDF	0.0000	73.7500	0.1256	17.7023	LILSAFIDF	LILSCIFAFIDF	0.0000	92.5000	0.0257	59.4534	LILSCIFAF	LILSCIFAFIDF	0.0000	87.1429	0.0615	39.1295	0.0000	0
22	ILSCIFAFIDFS	Sequence	ILFAFIDFS	ILSCIFAFIDFS	0.0000	90.0000	0.0593	17.8804	ILFAFIDFS	ILSCIFAFIDFS	0.0002	34.8571	0.2401	8.1075	ILSCIFAFS	ILSCIFAFIDFS	0.0000	100.0000	0.0151	83.3571	ILSCIFAFF	ILSCIFAFIDF	0.0000	99.0000	0.0443	54.8601	0.0000	0
23	LSCIFAFIDFSK	Sequence	LSAFIDFSK	LSCIFAFIDFSK	0.0002	41.5000	0.0976	6.9090	LFAFIDFSK	LSCIFAFIDFSK	0.0000	80.0000	0.0582	36.3383	LSAFIDFSK	LSCIFAFIDFSK	0.0000	95.0000	0.0162	80.4126	LFAFIDFSK	LSCIFAFIDFSK	0.0000	96.0000	0.0334	68.7900	0.0001	0
24	SCIFAFIDFSKS	Sequence	SAFIDFSKS	SCIFAFIDFSKS	0.0000	89.2857	0.0297	51.8285	SAFIDFSKS	SCIFAFIDFSKS	0.0000	82.5000	0.0464	43.6620	SAFIDFSKS	SCIFAFIDFSKS	0.0000	92.5000	0.0171	78.3236	SAFIDFSKS	SCIFAFIDFSKS	0.0000	95.0000	0.0289	75.6713	0.0000	0
25	CIFAFIDFSKST	Sequence	CIFDFSKST	CIFAFIDFSKST	0.0000	94.2857	0.0332	45.3726	CIFDFSKST	CIFAFIDFSKST	0.0001	45.6667	0.1153	19.3549	CIFDFSKST	CIFAFIDFSKST	0.0000	92.5000	0.0241	62.5985	CFIDFSKST	CIFAFIDFSKST	0.0000	90.0000	0.0514	47.4485	0.0000	0
26	IFAFIDFSKSTS	Sequence	IIDFSKSTS	IFAFIDFSKSTS	0.0002	41.1667	0.0422	32.2772	IIDFSKSTS	IFAFIDFSKSTS	0.0000	70.0000	0.0600	35.4181	IIDFSKSTS	IFAFIDFSKSTS	0.0000	78.3333	0.0289	53.5602	IFDFSKSTS	IFAFIDFSKSTS	0.0000	79.5000	0.0405	59.3267	0.0001	0
27	FAFIDFSKSTSP	Sequence	FDFSKSTSP	FAFIDFSKSTSP	0.0001	57.0000	0.0339	44.1181	FAFSKSTSP	FAFIDFSKSTSP	0.0001	44.0000	0.0556	37.7194	FAFSKSTSP	FAFIDFSKSTSP	0.0001	42.4000	0.0376	40.8531	FAFSKSTSP	FAFIDFSKSTSP	0.0006	30.6522	0.1038	19.1121	0.0002	0
28	AFIDFSKSTSPT	Sequence	FIDFSKSTT	FIDFSKSTSPT	0.0000	83.1250	0.0490	25.2624	AFIDFSKST	AFIDFSKSTSPT	0.0000	60.0000	0.0805	27.4180	AFIDSTSPT	AFIDFSKSTSPT	0.0000	69.0000	0.0397	38.4367	AFIDFSKST	AFIDFSKSTSPT	0.0000	76.0000	0.0463	52.6340	0.0000	0
29	FIDFSKSTSPTR	Sequence	FIDSTSPTR	FIDFSKSTSPTR	0.0049	7.3256	0.0902	8.0258	FIDSTSPTR	FIDFSKSTSPTR	0.0003	26.8158	0.0639	33.6192	FIDSTSPTR	FIDFSKSTSPTR	0.0001	37.5000	0.0393	38.8988	FIKSTSPTR	FIDFSKSTSPTR	0.0001	58.1034	0.0504	48.4215	0.0014	0
30	IDFSKSTSPTRT	Sequence	IDFSKPTRT	IDFSKSTSPTRT	0.0001	53.5484	0.0252	61.0601	IDFSKSTST	IDFSKSTSPTRT	0.0000	73.7500	0.0183	76.5199	IDFSKSTST	IDFSKSTSPTRT	0.0000	81.6667	0.0167	79.2636	IDFSKSTST	IDFSKSTSPTRT	0.0000	71.1538	0.0360	65.0937	0.0000	0
31	DFSKSTSPTRTW	Sequence	DSTSPTRTW	DFSKSTSPTRTW	0.0027	10.5264	0.0394	35.7962	DFSSPTRTW	DFSKSTSPTRTW	0.0000	72.5000	0.0167	79.2727	DFSKPTRTW	DFSKSTSPTRTW	0.0001	43.0000	0.0261	58.6449	DFSKSTSTW	DFSKSTSPTRTW	0.0011	24.2340	0.0491	49.7083	0.0009	0
32	FSKSTSPTRTWK	Sequence	FTSPTRTWK	FSKSTSPTRTWK	0.0014	15.2081	0.0806	9.9766	FSKSTSPTK	FSKSTSPTRTWK	0.0000	58.1818	0.0346	54.0772	FSKSTSPTK	FSKSTSPTRTWK	0.0000	53.4615	0.0388	39.4763	FSKSTSPTK	FSKSTSPTRTWK	0.0001	65.9375	0.0520	46.9180	0.0004	0
33	SKSTSPTRTWKV	Sequence	SSPTRTWKV	SKSTSPTRTWKV	0.0003	33.9048	0.0618	16.5713	SSPTRTWKV	SKSTSPTRTWKV	0.0002	35.7692	0.0687	31.5984	SSPTRTWKV	SKSTSPTRTWKV	0.0001	49.3333	0.0318	48.7115	SSPTRTWKV	SKSTSPTRTWKV	0.0006	29.8182	0.0884	24.3650	0.0003	0
34	KSTSPTRTWKVL	Sequence	KSTSPTRTL	KSTSPTRTWKVL	0.0004	29.7241	0.0491	25.1493	KSTSPTRTL	KSTSPTRTWKVL	0.0001	39.6667	0.0462	43.7643	KPTRTWKVL	KSTSPTRTWKVL	0.0359	2.6374	0.4139	0.8955	KPTRTWKVL	KSTSPTRTWKVL	0.0005	33.6757	0.1122	16.8557	0.0092	0
35	STSPTRTWKVLS	Sequence	STSPTRTLS	STSPTRTWKVLS	0.0007	23.6200	0.0698	13.1922	STSPTKVLS	STSPTRTWKVLS	0.0000	54.0000	0.0472	43.0607	SPTRTWKVL	STSPTRTWKVL	0.0003	25.3333	0.1338	7.3778	SPTRTWKVL	STSPTRTWKVL	0.0001	56.7241	0.0732	31.5616	0.0003	0
36	TSPTRTWKVLSI	Sequence	TSPTRTLSI	TSPTRTWKVLSI	0.0003	35.8333	0.0611	16.8921	TSPTKVLSI	TSPTRTWKVLSI	0.0001	50.6667	0.0509	40.5502	SPTRKVLSI	SPTRTWKVLSI	0.0005	20.6607	0.1672	5.2741	SPTRKVLSI	SPTRTWKVLSI	0.0010	24.9787	0.1607	8.7764	0.0005	0
37	SPTRTWKVLSIM	Sequence	STWKVLSIM	SPTRTWKVLSIM	0.0001	51.4516	0.0522	22.5274	STWKVLSIM	SPTRTWKVLSIM	0.0000	58.6364	0.0697	31.1679	SPTKVLSIM	SPTRTWKVLSIM	0.0643	1.9203	0.4768	0.6006	SPWKVLSIM	SPTRTWKVLSIM	0.0011	23.2885	0.1651	8.3273	0.0164	1
38	PTRTWKVLSIMA	Sequence	PTKVLSIMA	PTRTWKVLSIMA	0.0000	83.7500	0.0339	44.0462	RTWKVSIMA	RTWKVLSIMA	0.0000	85.0000	0.0556	37.7430	TRTWKVLSA	TRTWKVLSIMA	0.0000	92.5000	0.0276	55.8255	TRTWKVLSA	TRTWKVLSIMA	0.0000	82.8571	0.0641	37.2354	0.0000	0
39	TRTWKVLSIMAF	Sequence	TRTWKVLSF	TRTWKVLSIMAF	0.0001	54.5161	0.0511	23.4375	TRTWKVLSF	TRTWKVLSIMAF	0.0000	76.6667	0.0551	38.0215	TRTWKVLSF	TRTWKVLSIMAF	0.0001	46.2500	0.0554	25.7107	TRTWKVLSF	TRTWKVLSIMAF	0.0010	24.6489	0.1289	13.2981	0.0003	0
40	RTWKVLSIMAFI	Sequence	RTWSIMAFI	RTWKVLSIMAFI	0.0001	65.3333	0.0706	12.8975	RVLSIMAFI	RTWKVLSIMAFI	0.0008	19.1165	0.3339	4.7275	RTWKVLSII	RTWKVLSIMAFI	0.0000	70.0000	0.0632	21.7017	RVLSIMAFI	RTWKVLSIMAFI	0.0000	78.5000	0.0908	23.4521	0.0002	0
41	TWKVLSIMAFIL	Sequence	TWSIMAFIL	TWKVLSIMAFIL	0.0000	78.6364	0.0450	29.1685	TLSIMAFIL	TWKVLSIMAFIL	0.0001	39.2222	0.2048	10.0366	TWKVLSIIL	TWKVLSIMAFIL	0.0000	81.6667	0.0290	53.3129	TWKVLSIML	TWKVLSIMAFIL	0.0005	33.1081	0.1354	12.1447	0.0002	0
42	WKVLSIMAFILG	Sequence	WSIMAFILG	WKVLSIMAFILG	0.0000	98.5714	0.0407	34.1218	WLSIMAFIL	WKVLSIMAFIL	0.0000	87.5000	0.0787	27.9894	WKVLSIMAL	WKVLSIMAFIL	0.0000	95.0000	0.0216	67.8683	WKVLSIMAL	WKVLSIMAFIL	0.0000	91.0000	0.0730	31.6777	0.0000	0
43	KVLSIMAFILGI	Sequence	KVLSFILGI	KVLSIMAFILGI	0.0000	88.5714	0.0508	23.7257	KIMAFILGI	KVLSIMAFILGI	0.0063	8.3084	0.5059	1.7173	KVLSIILGI	KVLSIMAFILGI	0.0000	78.3333	0.0471	31.4219	KVLSIILGI	KVLSIMAFILGI	0.0000	84.2857	0.0691	34.0240	0.0016	0
44	VLSIMAFILGII	Sequence	VLSFILGII	VLSIMAFILGII	0.0000	95.0000	0.0516	23.0154	VLMAFILGI	VLSIMAFILGI	0.0001	36.2500	0.2518	7.5416	VLSIMAGII	VLSIMAFILGII	0.0000	95.0000	0.0247	61.3642	VLSIMAFII	VLSIMAFILGII	0.0000	94.0000	0.0626	38.3020	0.0000	0
45	LSIMAFILGIII	Sequence	LSIMAGIII	LSIMAFILGIII	0.0000	90.0000	0.0537	21.4165	SIMAFILGI	SIMAFILGIII	0.0001	47.0000	0.2207	9.1085	LAFILGIII	LSIMAFILGIII	0.0000	95.0000	0.0269	57.0939	LAFILGIII	LSIMAFILGIII	0.0000	90.0000	0.0611	39.3632	0.0000	0
46	SIMAFILGIIIT	Sequence	SIMAGIIIT	SIMAFILGIIIT	0.0000	90.7143	0.0365	39.9430	SIMAGIIIT	SIMAFILGIIIT	0.0003	26.9474	0.2730	6.6632	SIMAGIIIT	SIMAFILGIIIT	0.0000	85.0000	0.0250	60.7024	SFILGIIIT	SIMAFILGIIIT	0.0000	87.1429	0.0534	45.5760	0.0001	0
47	IMAFILGIIITV	Sequence	IMAGIIITV	IMAFILGIIITV	0.0000	86.4286	0.0409	33.8027	IMAGIIITV	IMAFILGIIITV	0.0690	2.4214	0.6444	0.6200	IILGIIITV	IMAFILGIIITV	0.0000	85.0000	0.0261	58.6185	IMAGIIITV	IMAFILGIIITV	0.0001	67.5000	0.0744	30.9316	0.0173	0
48	MAFILGIIITVG	Sequence	MAFGIIITV	MAFILGIIITV	0.0000	97.1429	0.0304	50.5112	MILGIIITV	MAFILGIIITV	0.0003	28.7407	0.2395	8.1368	MAFILGTVG	MAFILGIIITVG	0.0000	95.0000	0.0335	46.1826	MAFGIIITV	MAFILGIIITV	0.0000	85.0000	0.0813	27.4452	0.0001	0
49	AFILGIIITVGM	Sequence	AFILGTVGM	AFILGIIITVGM	0.0000	84.3750	0.0256	60.3052	AILGIIITV	AFILGIIITV	0.0002	33.5000	0.1713	12.5370	AFILGTVGM	AFILGIIITVGM	0.0000	55.0000	0.0259	59.0143	AFILGTVGM	AFILGIIITVGM	0.0003	41.2222	0.0587	41.2131	0.0001	0
50	FILGIIITVGML	Sequence	FILGTVGML	FILGIIITVGML	0.0000	86.4286	0.0307	49.8912	FILGIIITL	FILGIIITVGML	0.0161	5.3236	0.4073	3.1187	FILGIIITL	FILGIIITVGML	0.0000	49.6667	0.0478	30.8716	FILGIIITL	FILGIIITVGML	0.0002	42.4706	0.0921	22.9770	0.0041	0
51	ILGIIITVGMLI	Sequence	ILGTVGMLI	ILGIIITVGMLI	0.0000	78.1818	0.0491	25.1158	ILITVGMLI	ILGIIITVGMLI	0.0010	17.9226	0.3074	5.4771	IIITVGMLI	ILGIIITVGMLI	0.0000	90.0000	0.0223	66.2550	ILGIIITVI	ILGIIITVGMLI	0.0000	78.5000	0.0626	38.3189	0.0003	0
52	LGIIITVGMLIY	Sequence	LITVGMLIY	LGIIITVGMLIY	0.0010	18.5319	0.1026	6.3305	LIITVGMLI	LGIIITVGMLI	0.0000	87.5000	0.0567	37.1581	LGIIITVIY	LGIIITVGMLIY	0.0000	95.0000	0.0137	86.6799	LGIIITVGY	LGIIITVGMLIY	0.0000	95.0000	0.0308	72.6803	0.0003	0
53	GIIITVGMLIYS	Sequence	GIIIGMLIY	GIIITVGMLIY	0.0000	75.9091	0.0404	34.5274	GIIGMLIYS	GIIITVGMLIYS	0.0000	55.9091	0.0939	23.6636	GIIITVIYS	GIIITVGMLIYS	0.0000	100.0000	0.0123	89.9463	GTVGMLIYS	GIIITVGMLIYS	0.0000	99.0000	0.0219	86.4955	0.0000	0
54	IIITVGMLIYSM	Sequence	IIITVGMLY	IIITVGMLIY	0.0001	61.9048	0.0483	25.8443	IIITVIYSM	IIITVGMLIYSM	0.0001	36.0833	0.1436	15.2997	IIITVGMSM	IIITVGMLIYSM	0.0002	30.4118	0.0588	23.8512	IIIMLIYSM	IIITVGMLIYSM	0.0003	41.3889	0.1114	17.0320	0.0002	0
55	IITVGMLIYSMW	Sequence	IITVGYSMW	IITVGMLIYSMW	0.0001	60.9524	0.0437	30.5934	IITVGMSMW	IITVGMLIYSMW	0.0000	87.5000	0.0459	43.9725	IITVGMSMW	IITVGMLIYSMW	0.0000	92.5000	0.0209	69.3858	IIMLIYSMW	IITVGMLIYSMW	0.0000	80.7143	0.0587	41.1887	0.0000	0
56	ITVGMLIYSMWG	Sequence	ITVGIYSMW	ITVGMLIYSMW	0.0000	90.0000	0.0412	33.5043	ITVGMLIYG	ITVGMLIYSMWG	0.0000	95.0000	0.0618	34.5409	ITVGLIYSM	ITVGMLIYSM	0.0000	100.0000	0.0162	80.4381	ITVGLIYSM	ITVGMLIYSM	0.0000	97.0000	0.0458	53.1765	0.0000	0
57	TVGMLIYSMWGK	Sequence	TVGMSMWGK	TVGMLIYSMWGK	0.0001	69.0000	0.0468	27.2846	TLIYSMWGK	TVGMLIYSMWGK	0.0000	71.2500	0.0735	29.7563	TVIYSMWGK	TVGMLIYSMWGK	0.0000	95.0000	0.0167	79.4113	TLIYSMWGK	TVGMLIYSMWGK	0.0000	92.0000	0.0463	52.6631	0.0000	0
58	VGMLIYSMWGKH	Sequence	VIYSMWGKH	VGMLIYSMWGKH	0.0000	76.8182	0.0342	43.5772	VIYSMWGKH	VGMLIYSMWGKH	0.0000	90.0000	0.0443	45.2085	VIYSMWGKH	VGMLIYSMWGKH	0.0000	95.0000	0.0165	79.7141	VGMLIYSKH	VGMLIYSMWGKH	0.0000	95.0000	0.0356	65.5307	0.0000	0
59	GMLIYSMWGKHC	Sequence	GMSMWGKHC	GMLIYSMWGKHC	0.0000	97.1429	0.0240	63.8336	GMLIYSMHC	GMLIYSMWGKHC	0.0000	61.2500	0.1115	19.9684	GYSMWGKHC	GMLIYSMWGKHC	0.0000	100.0000	0.0127	89.0724	GYSMWGKHC	GMLIYSMWGKHC	0.0000	95.0000	0.0369	63.9218	0.0000	0
60	MLIYSMWGKHCA	Sequence	MSMWGKHCA	MLIYSMWGKHCA	0.0001	69.6667	0.0709	12.8164	MLIYSMWGA	MLIYSMWGKHCA	0.0023	12.7441	0.5026	1.7541	MSMWGKHCA	MLIYSMWGKHCA	0.0000	63.5714	0.0616	22.4317	MLMWGKHCA	MLIYSMWGKHCA	0.0002	42.8824	0.1803	6.9161	0.0007	0
61	LIYSMWGKHCAP	Sequence	LIYSKHCAP	LIYSMWGKHCAP	0.0000	92.1429	0.0369	39.4649	LMWGKHCAP	LIYSMWGKHCAP	0.0001	48.2000	0.1136	19.6241	LIYGKHCAP	LIYSMWGKHCAP	0.0000	83.3333	0.0438	34.2933	LIYGKHCAP	LIYSMWGKHCAP	0.0002	44.9286	0.1400	11.4274	0.0001	0
62	IYSMWGKHCAPH	Sequence	YSMWGKHCH	YSMWGKHCAPH	0.0000	76.3636	0.0569	19.2636	IMWGKHCAP	IYSMWGKHCAP	0.0000	90.0000	0.0478	42.6726	YSMWGKHPH	YSMWGKHCAPH	0.0000	76.6667	0.0478	30.8463	SMWGKHCAH	SMWGKHCAPH	0.0000	83.5714	0.0858	25.4256	0.0000	0
63	YSMWGKHCAPHR	Sequence	YSMWGKHHR	YSMWGKHCAPHR	0.0007	22.4561	0.0778	10.7029	YSMWGKHHR	YSMWGKHCAPHR	0.0000	55.4545	0.0708	30.7390	YSMWGKHHR	YSMWGKHCAPHR	0.0000	67.0000	0.0494	29.6254	YSMWGKHHR	YSMWGKHCAPHR	0.0000	74.2308	0.0893	24.0175	0.0002	0
64	SMWGKHCAPHRV	Sequence	SMWGKPHRV	SMWGKHCAPHRV	0.0002	43.4545	0.0605	17.2264	SMWGAPHRV	SMWGKHCAPHRV	0.2833	0.8118	0.6255	0.7308	SMWGKPHRV	SMWGKHCAPHRV	0.0001	48.5000	0.0762	16.7769	SMWGKHHRV	SMWGKHCAPHRV	0.0052	11.4185	0.3367	1.3864	0.0722	1
65	MWGKHCAPHRVS	Sequence	MWGKHPHRV	MWGKHCAPHRV	0.0000	96.4286	0.0229	66.3636	MWGAPHRVS	MWGKHCAPHRVS	0.0000	95.0000	0.0291	60.3469	MHCAPHRVS	MWGKHCAPHRVS	0.0000	83.3333	0.0303	51.1805	MWGKHPHRV	MWGKHCAPHRV	0.0000	82.1429	0.0732	31.6034	0.0000	0
66	WGKHCAPHRVSG	Sequence	WGAPHRVSG	WGKHCAPHRVSG	0.0000	97.1429	0.0191	75.4443	WGAPHRVSG	WGKHCAPHRVSG	0.0000	100.0000	0.0128	86.1647	WGKPHRVSG	WGKHCAPHRVSG	0.0000	81.6667	0.0409	37.1798	WGKPHRVSG	WGKHCAPHRVSG	0.0002	44.2143	0.1308	12.9436	0.0001	0
67	GKHCAPHRVSGV	Sequence	GAPHRVSGV	GKHCAPHRVSGV	0.0000	84.3750	0.0214	70.0411	GAPHRVSGV	GKHCAPHRVSGV	0.0000	53.3333	0.0423	46.8579	GAPHRVSGV	GKHCAPHRVSGV	0.0000	67.0000	0.0343	45.0408	GKHHRVSGV	GKHCAPHRVSGV	0.0001	63.6364	0.0731	31.6256	0.0000	0
68	KHCAPHRVSGVI	Sequence	HCAPVSGVI	HCAPHRVSGVI	0.0000	84.3750	0.0326	46.3930	KPHRVSGVI	KHCAPHRVSGVI	0.0000	82.5000	0.0366	52.1098	KPHRVSGVI	KHCAPHRVSGVI	0.0219	3.4199	0.4316	0.8104	KPHRVSGVI	KHCAPHRVSGVI	0.0002	47.6364	0.1111	17.1085	0.0055	0
69	HCAPHRVSGVIH	Sequence	HCAPSGVIH	HCAPHRVSGVIH	0.0003	37.7333	0.0266	58.1472	HCAPSGVIH	HCAPHRVSGVIH	0.0000	78.3333	0.0175	77.7493	HPHRVSGVI	HCAPHRVSGVI	0.0004	21.9796	0.1405	6.8537	HCAPHRVSH	HCAPHRVSGVIH	0.0003	38.2083	0.0772	29.5072	0.0003	0
70	CAPHRVSGVIHT	Sequence	CAPSGVIHT	CAPHRVSGVIHT	0.0000	88.5714	0.0249	61.7789	CAPSGVIHT	CAPHRVSGVIHT	0.0000	69.1667	0.0379	50.7953	APHSGVIHT	APHRVSGVIHT	0.0000	53.0769	0.0696	19.0167	CAPHRVSHT	CAPHRVSGVIHT	0.0000	87.1429	0.0539	45.1881	0.0000	0
71	APHRVSGVIHTN	Sequence	APSGVIHTN	APHRVSGVIHTN	0.0000	83.1250	0.0166	81.6292	AVSGVIHTN	APHRVSGVIHTN	0.0000	76.6667	0.0230	68.8080	APHGVIHTN	APHRVSGVIHTN	0.0009	15.9259	0.1285	7.8616	APHGVIHTN	APHRVSGVIHTN	0.0000	71.5385	0.0448	54.2476	0.0002	0
72	PHRVSGVIHTNH	Sequence	PSGVIHTNH	PHRVSGVIHTNH	0.0000	81.2500	0.0179	78.3887	RVSGVIHTH	RVSGVIHTNH	0.0000	87.5000	0.0138	84.3663	PHRVSGVIH	PHRVSGVIHTNH	0.0000	81.6667	0.0155	82.2746	PHRVSGVIH	PHRVSGVIHTNH	0.0000	89.2857	0.0214	87.1803	0.0000	0
73	HRVSGVIHTNHS	Sequence	HRVSGTNHS	HRVSGVIHTNHS	0.0000	88.5714	0.0182	77.6196	RVSGVIHTS	RVSGVIHTNHS	0.0000	80.0000	0.0281	61.7478	HRVSGVIHS	HRVSGVIHTNHS	0.0000	78.3333	0.0215	68.0418	HRVSHTNHS	HRVSGVIHTNHS	0.0000	83.5714	0.0359	65.1067	0.0000	0
74	RVSGVIHTNHSD	Sequence	RVSGVIHTH	RVSGVIHTNH	0.0000	86.4286	0.0181	78.0249	RVSGVIHTD	RVSGVIHTNHSD	0.0000	73.7500	0.0350	53.6459	RVSGVIHTD	RVSGVIHTNHSD	0.0000	80.0000	0.0251	60.4974	RVSGVIHTH	RVSGVIHTNH	0.0000	97.0000	0.0243	82.8048	0.0000	0
75	VSGVIHTNHSDI	Sequence	VSHTNHSDI	VSGVIHTNHSDI	0.0000	78.6364	0.0391	36.2549	VIHTNHSDI	VSGVIHTNHSDI	0.0000	80.0000	0.0388	49.9554	VIHTNHSDI	VSGVIHTNHSDI	0.0000	78.3333	0.0335	46.2032	VSHTNHSDI	VSGVIHTNHSDI	0.0000	80.7143	0.0542	44.8955	0.0000	0
76	SGVIHTNHSDIS	Sequence	SGVIHTNHS	SGVIHTNHSDIS	0.0000	90.0000	0.0215	69.8239	SGVIHTNHS	SGVIHTNHSDIS	0.0000	90.0000	0.0197	74.1197	SHTNHSDIS	SGVIHTNHSDIS	0.0000	92.5000	0.0210	69.1767	SGVIHTNHS	SGVIHTNHSDIS	0.0000	92.0000	0.0375	63.0970	0.0000	0
77	GVIHTNHSDISM	Sequence	GTNHSDISM	GVIHTNHSDISM	0.0007	22.1579	0.0571	19.1486	GVIHTNISM	GVIHTNHSDISM	0.0006	21.5526	0.0981	22.6803	GVIHTNHSM	GVIHTNHSDISM	0.0004	23.5641	0.0769	16.5943	GVIHTNHSM	GVIHTNHSDISM	0.0003	42.3529	0.0868	25.0155	0.0005	0
78	VIHTNHSDISMN	Sequence	VTNHSDISM	VIHTNHSDISM	0.0000	74.2308	0.0329	45.7696	VIHTSDISM	VIHTNHSDISM	0.0000	85.0000	0.0259	64.6138	VIHTNHSSM	VIHTNHSDISM	0.0000	71.2500	0.0390	39.2035	VIHTNHISM	VIHTNHSDISM	0.0001	67.5000	0.0692	33.9309	0.0000	0
0	MDMMLMIGNYF	Sequence	MDMMIGNYF	MDMMLMIGNYF	0.0005	26.5135	0.0931	7.5697	MMLMIGNYF	MDMMLMIGNYF	0.0001	46.4000	0.1055	21.1165	MDMMIGNYF	MDMMLMIGNYF	0.0001	46.0000	0.0445	33.5870	MMLMIGNYF	MDMMLMIGNYF	0.0005	34.2121	0.1282	13.4302	0.0003	0
1	DMMLMIGNYFS	Sequence	DMMLIGNYF	DMMLMIGNYF	0.0001	64.0476	0.0490	25.2380	DLMIGNYFS	DMMLMIGNYFS	0.0000	58.6364	0.1281	17.3374	DLMIGNYFS	DMMLMIGNYFS	0.0000	92.5000	0.0190	73.7156	DMMLMGNYF	DMMLMIGNYF	0.0001	53.5366	0.1029	19.3682	0.0001	0
2	MMLMIGNYFSG	Sequence	MMLMIGNYF	MMLMIGNYF	0.0000	89.2857	0.0401	34.8447	MMIGNYFSG	MMLMIGNYFSG	0.0001	48.4000	0.1884	11.1379	MMIGNYFSG	MMLMIGNYFSG	0.0000	92.5000	0.0353	43.6350	MMLMIGNSG	MMLMIGNYFSG	0.0001	61.5909	0.1713	7.7267	0.0000	0
3	MLMIGNYFSGV	Sequence	MLMIGNSGV	MLMIGNYFSGV	0.0001	67.3333	0.0755	11.3585	MLMIGNYFV	MLMIGNYFSGV	0.0588	2.6706	0.7532	0.1959	MLMIGNSGV	MLMIGNYFSGV	0.0000	57.7778	0.0663	20.3389	MLMNYFSGV	MLMIGNYFSGV	0.0004	36.0345	0.2398	3.5850	0.0148	0
4	LMIGNYFSGVL	Sequence	LMIGNSGVL	LMIGNYFSGVL	0.0001	65.6667	0.0563	19.6369	LMIGNYFSL	LMIGNYFSGVL	0.0084	7.3098	0.5134	1.6388	LMIGNSGVL	LMIGNYFSGVL	0.0003	26.1923	0.0916	12.9880	LMIGNYFSL	LMIGNYFSGVL	0.0012	22.9538	0.2058	5.1896	0.0025	0
5	MIGNYFSGVLI	Sequence	MIGNSGVLI	MIGNYFSGVLI	0.0001	53.3871	0.0689	13.5304	MIYFSGVLI	MIGNYFSGVLI	0.0013	16.2900	0.2909	6.0212	MIGNSGVLI	MIGNYFSGVLI	0.0000	54.6154	0.0613	22.5636	MIYFSGVLI	MIGNYFSGVLI	0.0001	56.8966	0.1207	14.9220	0.0004	0
6	IGNYFSGVLIA	Sequence	IGNSGVLIA	IGNYFSGVLIA	0.0001	69.3333	0.0323	46.8542	IGFSGVLIA	IGNYFSGVLIA	0.0002	31.2500	0.0730	29.9609	IGFSGVLIA	IGNYFSGVLIA	0.0000	61.4286	0.0261	58.5695	IYFSGVLIA	IGNYFSGVLIA	0.0001	54.7561	0.0404	59.4858	0.0001	0
7	GNYFSGVLIAG	Sequence	GNYFSGVLG	GNYFSGVLIAG	0.0000	95.0000	0.0201	73.2124	GYFSGVLIA	GNYFSGVLIA	0.0000	78.3333	0.0344	54.3007	GYFSGVLIA	GNYFSGVLIA	0.0000	92.5000	0.0146	84.5568	GFSGVLIAG	GNYFSGVLIAG	0.0000	91.0000	0.0298	74.2771	0.0000	0
8	NYFSGVLIAGI	Sequence	NYFSGVLGI	NYFSGVLIAGI	0.0001	67.0000	0.0383	37.3624	NYFSGVLGI	NYFSGVLIAGI	0.0003	28.1852	0.1056	21.0944	NYFSGVAGI	NYFSGVLIAGI	0.0001	47.2500	0.0306	50.6022	NYFSGVLII	NYFSGVLIAGI	0.0005	33.3784	0.0665	35.6061	0.0002	0
9	YFSGVLIAGII	Sequence	YFSGIAGII	YFSGVLIAGII	0.0000	76.8182	0.0450	29.1730	YFSGVLIAI	YFSGVLIAGII	0.0005	24.1042	0.1298	17.0765	YFSGVLIAI	YFSGVLIAGII	0.0000	58.3333	0.0328	47.1224	YFSGVLIAI	YFSGVLIAGII	0.0002	44.0000	0.0719	32.3129	0.0002	0
10	FSGVLIAGIIL	Sequence	FSGVAGIIL	FSGVLIAGIIL	0.0001	55.4000	0.0451	29.0180	FVLIAGIIL	FSGVLIAGIIL	0.0003	30.0000	0.1132	19.6849	FVLIAGIIL	FSGVLIAGIIL	0.0001	39.4286	0.0378	40.6158	FVLIAGIIL	FSGVLIAGIIL	0.0002	48.1000	0.0717	32.4176	0.0002	0
11	SGVLIAGIILL	Sequence	SLIAGIILL	SGVLIAGIILL	0.0002	48.7500	0.0264	58.5466	SLIAGIILL	SGVLIAGIILL	0.3442	0.6438	0.5057	1.7194	SGIAGIILL	SGVLIAGIILL	0.0001	40.0000	0.0327	47.2719	SLIAGIILL	SGVLIAGIILL	0.0010	24.8404	0.0595	40.5508	0.0864	1
12	GVLIAGIILLI	Sequence	GVAGIILLI	GVLIAGIILLI	0.0001	60.4762	0.0343	43.4446	GLIAGIILL	GVLIAGIILL	0.0238	4.3756	0.3397	4.5733	GVAGIILLI	GVLIAGIILLI	0.0000	60.0000	0.0187	74.4404	GVAGIILLI	GVLIAGIILLI	0.0000	71.9231	0.0304	73.3585	0.0060	0
13	VLIAGIILLIL	Sequence	VLIAGIILL	VLIAGIILLIL	0.0001	65.0000	0.0276	56.1104	VLIAGIILL	VLIAGIILLIL	0.1507	1.4233	0.4246	2.8207	VLIAGILIL	VLIAGIILLIL	0.0000	53.0769	0.0237	63.2887	VLIAGILIL	VLIAGIILLIL	0.0004	35.4000	0.0531	45.8562	0.0378	1
14	LIAGIILLILS	Sequence	LIAGIILLS	LIAGIILLILS	0.0000	83.1250	0.0268	57.6328	LIAGIILLL	LIAGIILLIL	0.0002	31.1500	0.1289	17.2134	LIAGIILIL	LIAGIILLIL	0.0000	92.5000	0.0146	84.5695	LIAGIILLL	LIAGIILLIL	0.0000	90.0000	0.0275	77.8419	0.0001	0
15	IAGIILLILSC	Sequence	IAILLILSC	IAGIILLILSC	0.0000	95.7143	0.0141	87.1066	IIILLILSC	IAGIILLILSC	0.0001	38.1000	0.0479	42.5415	IAILLILSC	IAGIILLILSC	0.0000	90.0000	0.0130	88.4509	IAILLILSC	IAGIILLILSC	0.0000	74.2308	0.0259	80.2401	0.0000	0
16	AGIILLILSCI	Sequence	AILLILSCI	AGIILLILSCI	0.0000	95.0000	0.0176	79.1895	AILLILSCI	AGIILLILSCI	0.0003	28.3704	0.1342	16.4877	AILLILSCI	AGIILLILSCI	0.0000	85.0000	0.0173	77.8997	AILLILSCI	AGIILLILSCI	0.0000	78.0000	0.0421	57.3834	0.0001	0
17	GIILLILSCIF	Sequence	GIILLILSF	GIILLILSCIF	0.0001	69.0000	0.0255	60.5425	GIILLILSF	GIILLILSCIF	0.0001	42.1667	0.0739	29.6263	GIILLILSF	GIILLILSCIF	0.0000	57.2222	0.0205	70.4220	GIILLILSF	GIILLILSCIF	0.0001	56.8966	0.0395	60.6225	0.0001	0
18	IILLILSCIFA	Sequence	IIILSCIFA	IILLILSCIFA	0.0000	92.1429	0.0252	61.2093	ILILSCIFA	IILLILSCIFA	0.0011	17.4710	0.2637	7.0238	IILLILSCA	IILLILSCIFA	0.0000	95.0000	0.0168	79.1255	IILLILSCA	IILLILSCIFA	0.0000	86.4286	0.0417	57.8845	0.0003	0
19	ILLILSCIFAF	Sequence	ILLILSFAF	ILLILSCIFAF	0.0001	57.4000	0.0375	38.4687	ILLSCIFAF	ILLILSCIFAF	0.0003	28.5926	0.1750	12.2270	ILLILSFAF	ILLILSCIFAF	0.0000	71.2500	0.0291	53.1389	ILLILSCAF	ILLILSCIFAF	0.0002	48.5000	0.0844	26.0250	0.0001	0
20	LLILSCIFAFI	Sequence	LLILSIFAF	LLILSCIFAF	0.0000	85.7143	0.0539	21.2700	LLSCIFAFI	LLILSCIFAFI	0.0013	16.0750	0.4049	3.1632	LLILSFAFI	LLILSCIFAFI	0.0000	95.0000	0.0242	62.3630	LLILSFAFI	LLILSCIFAFI	0.0000	72.3077	0.0900	23.7637	0.0003	0
21	LILSCIFAFID	Sequence	LILSCIFAF	LILSCIFAF	0.0000	97.8571	0.0365	40.0392	LLSCIFAFI	LILSCIFAFI	0.0000	51.6667	0.1947	10.6990	LILSCIFAF	LILSCIFAF	0.0000	100.0000	0.0154	82.4783	LILSCIFAF	LILSCIFAF	0.0000	95.0000	0.0449	54.1410	0.0000	0
22	ILSCIFAFIDF	Sequence	ICIFAFIDF	ILSCIFAFIDF	0.0002	48.6250	0.0702	13.0371	ILSCIFAFF	ILSCIFAFIDF	0.0001	46.4000	0.1960	10.6153	ILSFAFIDF	ILSCIFAFIDF	0.0000	90.0000	0.0233	64.2590	ILSCIFAFF	ILSCIFAFIDF	0.0001	67.5000	0.0665	35.6148	0.0001	0
23	LSCIFAFIDFS	Sequence	LSFAFIDFS	LSCIFAFIDFS	0.0000	73.0769	0.0677	13.9450	LIFAFIDFS	LSCIFAFIDFS	0.0000	64.3750	0.0879	25.2133	LSFAFIDFS	LSCIFAFIDFS	0.0000	100.0000	0.0116	91.4873	LSCIFFIDF	LSCIFAFIDF	0.0000	98.0000	0.0269	78.6760	0.0000	0
24	SCIFAFIDFSK	Sequence	SCAFIDFSK	SCIFAFIDFSK	0.0001	51.1290	0.0403	34.6479	SFAFIDFSK	SCIFAFIDFSK	0.0000	59.5455	0.0594	35.6798	SFAFIDFSK	SCIFAFIDFSK	0.0000	80.0000	0.0162	80.5833	SFAFIDFSK	SCIFAFIDFSK	0.0000	81.4286	0.0286	76.0512	0.0000	0
25	CIFAFIDFSKS	Sequence	CIFADFSKS	CIFAFIDFSKS	0.0000	92.8571	0.0329	45.7729	CIFAFISKS	CIFAFIDFSKS	0.0000	52.6667	0.0791	27.8343	CIFADFSKS	CIFAFIDFSKS	0.0000	95.0000	0.0168	79.1400	CIFIDFSKS	CIFAFIDFSKS	0.0000	95.0000	0.0340	67.8425	0.0000	0
26	IFAFIDFSKST	Sequence	IFADFSKST	IFAFIDFSKST	0.0000	80.0000	0.0242	63.4471	IFIDFSKST	IFAFIDFSKST	0.0000	53.6667	0.0686	31.6265	IFADFSKST	IFAFIDFSKST	0.0000	73.7500	0.0242	62.3873	IFIDFSKST	IFAFIDFSKST	0.0001	65.3125	0.0438	55.3384	0.0000	0
27	FAFIDFSKSTS	Sequence	FIDFSKSTS	FAFIDFSKSTS	0.0013	15.9866	0.0551	20.4421	FIDFSKSTS	FAFIDFSKSTS	0.0001	39.7778	0.0621	34.4358	FADFSKSTS	FAFIDFSKSTS	0.0001	41.6000	0.0459	32.4080	FAFISKSTS	FAFIDFSKSTS	0.0001	60.6818	0.0542	44.9254	0.0004	0
28	AFIDFSKSTSP	Sequence	ADFSKSTSP	AFIDFSKSTSP	0.0002	40.0000	0.0273	56.6039	AFIDFSTSP	AFIDFSKSTSP	0.0004	25.8537	0.0445	45.0551	AFIDKSTSP	AFIDFSKSTSP	0.0001	39.5714	0.0247	61.3297	AFIDKSTSP	AFIDFSKSTSP	0.0007	28.6393	0.0491	49.7083	0.0004	0
29	FIDFSKSTSPT	Sequence	FIDFSKSTT	FIDFSKSTSPT	0.0012	16.9147	0.0881	8.4386	FIDFSKSTT	FIDFSKSTSPT	0.0004	24.5000	0.1369	16.1129	FIDFSKSTT	FIDFSKSTSPT	0.0001	39.5714	0.0693	19.1399	FIDFSKSTT	FIDFSKSTSPT	0.0002	49.2000	0.0700	33.4336	0.0005	0
30	IDFSKSTSPTR	Sequence	IDFSKSTTR	IDFSKSTSPTR	0.0010	18.4468	0.0238	64.3219	ISKSTSPTR	IDFSKSTSPTR	0.0001	42.8333	0.0199	73.7219	IDFSKSTSR	IDFSKSTSPTR	0.0001	37.5000	0.0217	67.6880	IDFSKSTSR	IDFSKSTSPTR	0.0001	50.7317	0.0317	71.2870	0.0003	0
31	DFSKSTSPTRT	Sequence	DSKSTSPTR	DFSKSTSPTR	0.0001	62.8571	0.0228	66.5207	DFSTSPTRT	DFSKSTSPTRT	0.0000	76.6667	0.0163	79.8006	DFSKSTSPT	DFSKSTSPTRT	0.0000	69.0000	0.0207	69.8086	DFSKSPTRT	DFSKSTSPTRT	0.0001	51.0976	0.0342	67.6493	0.0001	0
32	FSKSTSPTRTW	Sequence	FSTSPTRTW	FSKSTSPTRTW	0.0059	6.6063	0.0472	26.8943	FSTSPTRTW	FSKSTSPTRTW	0.0001	44.6000	0.0212	71.6922	FSKSPTRTW	FSKSTSPTRTW	0.0005	19.7647	0.0464	31.9697	FSKSPTRTW	FSKSTSPTRTW	0.0011	24.1596	0.0576	42.0634	0.0019	0
33	SKSTSPTRTWK	Sequence	STSPTRTWK	SKSTSPTRTWK	0.0023	11.5808	0.0467	27.3387	STSPTRTWK	SKSTSPTRTWK	0.0001	48.6000	0.0194	74.5452	STSPTRTWK	SKSTSPTRTWK	0.0001	48.2500	0.0278	55.4090	SKSSPTRTW	SKSTSPTRTW	0.0001	58.7931	0.0274	77.9814	0.0006	0
34	KSTSPTRTWKV	Sequence	KSTSPTWKV	KSTSPTRTWKV	0.0011	17.3832	0.0593	17.8540	KSTSPTWKV	KSTSPTRTWKV	0.0024	12.5376	0.1025	21.7205	KSTSPTRTV	KSTSPTRTWKV	0.0003	24.6774	0.0470	31.4849	KSPTRTWKV	KSTSPTRTWKV	0.0005	33.0000	0.0571	42.4562	0.0011	0
35	STSPTRTWKVL	Sequence	STSPTRTVL	STSPTRTWKVL	0.0026	10.7287	0.0601	17.4545	STSPTRTVL	STSPTRTWKVL	0.0010	18.1774	0.0760	28.9019	SPTRTWKVL	STSPTRTWKVL	0.1822	0.9736	0.4572	0.6835	STSPTRTVL	STSPTRTWKVL	0.0040	13.1329	0.1276	13.5511	0.0474	1
36	TSPTRTWKVLS	Sequence	TSPTRTWLS	TSPTRTWKVLS	0.0005	29.1379	0.0434	30.9017	TSPTRTWKS	TSPTRTWKVLS	0.0000	65.0000	0.0273	62.7965	TPTRTWKVL	TSPTRTWKVL	0.0006	19.5147	0.1165	9.1227	TSPTRTWVL	TSPTRTWKVL	0.0005	33.3514	0.0756	30.3200	0.0004	0
37	SPTRTWKVLSI	Sequence	SPTWKVLSI	SPTRTWKVLSI	0.0002	48.8750	0.0324	46.6365	SPTRTVLSI	SPTRTWKVLSI	0.0001	44.0000	0.0379	50.7577	SPTRKVLSI	SPTRTWKVLSI	0.1431	1.1440	0.4376	0.7806	SPTRKVLSI	SPTRTWKVLSI	0.0444	3.0885	0.2230	4.2994	0.0469	1
38	PTRTWKVLSIM	Sequence	PTRTWKVLM	PTRTWKVLSIM	0.0001	57.2000	0.0392	36.1611	PTWKVLSIM	PTRTWKVLSIM	0.0000	78.3333	0.0423	46.8079	PTRKVLSIM	PTRTWKVLSIM	0.0001	45.5000	0.0499	29.2649	TRTWKVLSM	TRTWKVLSIM	0.0003	38.9583	0.0913	23.2552	0.0001	0
39	TRTWKVLSIMA	Sequence	TRTWKVLSA	TRTWKVLSIMA	0.0000	73.8462	0.0305	50.1534	RTWKVSIMA	RTWKVLSIMA	0.0000	54.0000	0.0751	29.1911	TRTWKVLSA	TRTWKVLSIMA	0.0000	50.3846	0.0397	38.3949	TRTWKVLSA	TRTWKVLSIMA	0.0005	33.5946	0.0952	21.8215	0.0002	0
40	RTWKVLSIMAF	Sequence	RTWKSIMAF	RTWKVLSIMAF	0.0026	10.6414	0.0690	13.4729	RTWKSIMAF	RTWKVLSIMAF	0.0005	23.4545	0.1032	21.5813	RTWKSIMAF	RTWKVLSIMAF	0.0011	14.6867	0.1124	9.6403	RKVLSIMAF	RTWKVLSIMAF	0.0005	33.9459	0.0927	22.7411	0.0012	0
41	TWKVLSIMAFI	Sequence	TVLSIMAFI	TWKVLSIMAFI	0.0000	77.2727	0.0379	37.8977	TVLSIMAFI	TWKVLSIMAFI	0.0007	20.0000	0.2411	8.0574	TWKVLSAFI	TWKVLSIMAFI	0.0000	71.2500	0.0292	53.0604	TWKVLSIMI	TWKVLSIMAFI	0.0003	41.5556	0.1020	19.6439	0.0003	0
42	WKVLSIMAFIL	Sequence	WLSIMAFIL	WKVLSIMAFIL	0.0000	89.2857	0.0433	30.9657	WLSIMAFIL	WKVLSIMAFIL	0.0003	28.1481	0.2455	7.8442	WKVLSIMAL	WKVLSIMAFIL	0.0000	66.0000	0.0415	36.5306	WKVLSIMAL	WKVLSIMAFIL	0.0004	36.9310	0.1354	12.1403	0.0002	0
43	KVLSIMAFILG	Sequence	KVLSAFILG	KVLSIMAFILG	0.0000	93.5714	0.0278	55.6274	KVLSIMAFL	KVLSIMAFIL	0.0002	32.5556	0.1991	10.4139	KVLSIMAIL	KVLSIMAFIL	0.0000	81.6667	0.0249	60.9419	KVLSIMAFL	KVLSIMAFIL	0.0000	89.2857	0.0458	53.2099	0.0001	0
44	VLSIMAFILGI	Sequence	VLSAFILGI	VLSIMAFILGI	0.0000	83.7500	0.0520	22.7609	VLMAFILGI	VLSIMAFILGI	0.0162	5.3124	0.5332	1.4393	VIMAFILGI	VLSIMAFILGI	0.0000	90.0000	0.0258	59.1915	VLMAFILGI	VLSIMAFILGI	0.0000	79.5000	0.0650	36.6005	0.0041	0
45	LSIMAFILGII	Sequence	LSIMAFILI	LSIMAFILGII	0.0000	86.4286	0.0543	20.9993	SIMAFILGI	SIMAFILGII	0.0003	28.3333	0.2677	6.8687	LSIMAFIII	LSIMAFILGII	0.0000	95.0000	0.0328	47.2311	LMAFILGII	LSIMAFILGII	0.0000	89.2857	0.0680	34.6369	0.0001	0
46	SIMAFILGIII	Sequence	SIMAFILGI	SIMAFILGIII	0.0000	77.2727	0.0416	32.9930	SIMAFILGI	SIMAFILGIII	0.0102	6.6845	0.4724	2.1049	SIMALGIII	SIMAFILGIII	0.0000	58.8889	0.0448	33.3078	SAFILGIII	SIMAFILGIII	0.0001	62.7273	0.0751	30.5720	0.0026	0
47	IMAFILGIIIT	Sequence	IMALGIIIT	IMAFILGIIIT	0.0000	95.0000	0.0231	65.9043	IMALGIIIT	IMAFILGIIIT	0.0006	21.3947	0.1864	11.3003	IMAFGIIIT	IMAFILGIIIT	0.0000	92.5000	0.0158	81.6658	IFILGIIIT	IMAFILGIIIT	0.0000	85.7143	0.0366	64.2312	0.0002	0
48	MAFILGIIITV	Sequence	MAFGIIITV	MAFILGIIITV	0.0001	70.7692	0.0334	45.0523	MILGIIITV	MAFILGIIITV	0.0462	3.0476	0.4708	2.1281	MAFGIIITV	MAFILGIIITV	0.0000	49.6667	0.0364	42.2915	MAFGIIITV	MAFILGIIITV	0.0005	33.1892	0.0795	28.3662	0.0117	0
49	AFILGIIITVG	Sequence	AILGIIITV	AFILGIIITV	0.0000	96.4286	0.0123	90.9426	AILGIIITV	AFILGIIITV	0.0061	8.4121	0.2138	9.4739	AFILGITVG	AFILGIIITVG	0.0000	92.5000	0.0105	93.5562	AFILGITVG	AFILGIIITVG	0.0000	82.8571	0.0263	79.6109	0.0015	0
50	FILGIIITVGM	Sequence	FILGIIITM	FILGIIITVGM	0.0001	69.3333	0.0278	55.6587	FILGIIITM	FILGIIITVGM	0.0161	5.3286	0.3603	4.0842	FILGIIITM	FILGIIITVGM	0.0001	36.5556	0.0384	39.9607	FILGIIITM	FILGIIITVGM	0.0005	33.5405	0.0686	34.3056	0.0042	0
51	ILGIIITVGML	Sequence	ILGIIITML	ILGIIITVGML	0.0000	84.3750	0.0233	65.4498	ILGIIITML	ILGIIITVGML	0.0027	11.9213	0.2093	9.7550	IIIITVGML	ILGIIITVGML	0.0000	64.2857	0.0285	54.1829	ILGIIITVL	ILGIIITVGML	0.0004	34.5758	0.0685	34.3505	0.0008	0
52	LGIIITVGMLI	Sequence	LIITVGMLI	LGIIITVGMLI	0.0000	84.3750	0.0303	50.5957	LIITVGMLI	LGIIITVGMLI	0.0002	33.4375	0.1420	15.4948	LIITVGMLI	LGIIITVGMLI	0.0000	78.3333	0.0231	64.5656	LIITVGMLI	LGIIITVGMLI	0.0000	77.5000	0.0511	47.7555	0.0001	0
53	GIIITVGMLIY	Sequence	GITVGMLIY	GIIITVGMLIY	0.0028	10.2437	0.0771	10.9007	GIITVGMLI	GIIITVGMLI	0.0000	61.8750	0.0633	33.8669	GIIVGMLIY	GIIITVGMLIY	0.0000	80.0000	0.0133	87.6192	GIIITVGMY	GIIITVGMLIY	0.0000	94.0000	0.0202	88.9596	0.0007	0
54	IIITVGMLIYS	Sequence	IIITVGMLY	IIITVGMLIY	0.0004	30.5000	0.0473	26.7587	IIIGMLIYS	IIITVGMLIYS	0.0001	39.3333	0.1063	20.9452	IIITVGMLS	IIITVGMLIYS	0.0000	92.5000	0.0143	85.2780	IIITVGMLS	IIITVGMLIYS	0.0000	96.0000	0.0224	85.6760	0.0001	0
55	IITVGMLIYSM	Sequence	IITVGMLSM	IITVGMLIYSM	0.0001	66.0000	0.0400	35.0788	IITVGIYSM	IITVGMLIYSM	0.0001	38.2000	0.1059	21.0244	IITVGMLSM	IITVGMLIYSM	0.0002	32.9231	0.0424	35.6480	IITVGIYSM	IITVGMLIYSM	0.0004	35.8000	0.0906	23.5241	0.0002	0
56	ITVGMLIYSMW	Sequence	ITVGIYSMW	ITVGMLIYSMW	0.0006	25.9268	0.0551	20.4355	ITVGMLSMW	ITVGMLIYSMW	0.0000	63.1250	0.0567	37.1742	ITVGMLSMW	ITVGMLIYSMW	0.0000	75.0000	0.0233	64.1393	IGMLIYSMW	ITVGMLIYSMW	0.0000	73.4615	0.0554	43.8427	0.0002	0
57	TVGMLIYSMWG	Sequence	TVGLIYSMW	TVGMLIYSMW	0.0000	90.7143	0.0262	58.9607	TMLIYSMWG	TVGMLIYSMWG	0.0000	90.0000	0.0543	38.4590	TVGMLIYSG	TVGMLIYSMWG	0.0000	95.0000	0.0159	81.3780	TVGMLIYSM	TVGMLIYSM	0.0000	82.8571	0.0540	45.0949	0.0000	0
58	VGMLIYSMWGK	Sequence	VLIYSMWGK	VGMLIYSMWGK	0.0000	76.8182	0.0336	44.5702	VLIYSMWGK	VGMLIYSMWGK	0.0000	61.2500	0.0705	30.8737	VGMLIYSMK	VGMLIYSMWGK	0.0000	92.5000	0.0150	83.7035	VGMLIYWGK	VGMLIYSMWGK	0.0000	89.2857	0.0362	64.7187	0.0000	0
59	GMLIYSMWGKH	Sequence	GMYSMWGKH	GMLIYSMWGKH	0.0001	67.6667	0.0334	44.9675	GMLIYSMKH	GMLIYSMWGKH	0.0000	65.0000	0.0570	36.9822	GIYSMWGKH	GMLIYSMWGKH	0.0000	85.0000	0.0154	82.4503	GMLIYSMWH	GMLIYSMWGKH	0.0000	86.4286	0.0316	71.4673	0.0000	0
60	MLIYSMWGKHC	Sequence	MLIYSGKHC	MLIYSMWGKHC	0.0000	80.6250	0.0289	53.3248	MLIYSMWHC	MLIYSMWGKHC	0.0006	22.2769	0.2251	8.8756	MLIYSGKHC	MLIYSMWGKHC	0.0000	83.3333	0.0225	65.9991	MLIYSGKHC	MLIYSMWGKHC	0.0001	63.8636	0.0575	42.1109	0.0002	0
61	LIYSMWGKHCA	Sequence	LIYSGKHCA	LIYSMWGKHCA	0.0001	61.9048	0.0450	29.1438	LIYSGKHCA	LIYSMWGKHCA	0.0012	16.8700	0.1472	14.8771	LIYSGKHCA	LIYSMWGKHCA	0.0001	47.5000	0.0522	27.7010	LIYSGKHCA	LIYSMWGKHCA	0.0003	37.6154	0.1032	19.2902	0.0004	0
62	IYSMWGKHCAP	Sequence	IMWGKHCAP	IYSMWGKHCAP	0.0000	85.0000	0.0352	42.0108	IMWGKHCAP	IYSMWGKHCAP	0.0003	27.8710	0.1019	21.8536	IYWGKHCAP	IYSMWGKHCAP	0.0000	66.0000	0.0381	40.2870	IMWGKHCAP	IYSMWGKHCAP	0.0002	43.0000	0.1207	14.9167	0.0001	0
63	YSMWGKHCAPH	Sequence	YSMWGKHCH	YSMWGKHCAPH	0.0014	15.0268	0.0989	6.7583	YMWGKHCAP	YSMWGKHCAP	0.0000	59.0909	0.0838	26.4006	YSMWGKHPH	YSMWGKHCAPH	0.0002	31.0000	0.0956	12.2380	YSMKHCAPH	YSMWGKHCAPH	0.0003	41.0556	0.1335	12.4778	0.0005	0
64	SMWGKHCAPHR	Sequence	SMWGKHPHR	SMWGKHCAPHR	0.0005	27.6000	0.0348	42.6219	SMWGKAPHR	SMWGKHCAPHR	0.0013	16.3900	0.0938	23.6787	SMWGKHPHR	SMWGKHCAPHR	0.0001	37.5000	0.0435	34.5079	SMWGKHCAR	SMWGKHCAPHR	0.0005	32.6000	0.0947	22.0068	0.0006	0
65	MWGKHCAPHRV	Sequence	MWGKAPHRV	MWGKHCAPHRV	0.0001	65.6667	0.0332	45.2778	MWGKAPHRV	MWGKHCAPHRV	0.0000	52.3333	0.0659	32.7368	MWGKHPHRV	MWGKHCAPHRV	0.0000	67.0000	0.0421	35.8820	MWGKHPHRV	MWGKHCAPHRV	0.0010	24.3085	0.1487	10.1901	0.0003	0
66	WGKHCAPHRVS	Sequence	WGKHPHRVS	WGKHCAPHRVS	0.0000	93.5714	0.0195	74.4678	WGKAPHRVS	WGKHCAPHRVS	0.0000	95.0000	0.0155	81.3074	WGKAPHRVS	WGKHCAPHRVS	0.0000	78.3333	0.0273	56.2703	WGKHPHRVS	WGKHCAPHRVS	0.0001	63.8636	0.0576	42.0809	0.0000	0
67	GKHCAPHRVSG	Sequence	GCAPHRVSG	GKHCAPHRVSG	0.0000	87.8571	0.0084	95.8382	GCAPHRVSG	GKHCAPHRVSG	0.0000	95.0000	0.0074	95.1557	GCAPHRVSG	GKHCAPHRVSG	0.0000	70.0000	0.0245	61.8514	GKHPHRVSG	GKHCAPHRVSG	0.0001	64.0909	0.0467	52.2164	0.0000	0
68	KHCAPHRVSGV	Sequence	KAPHRVSGV	KHCAPHRVSGV	0.0001	62.1429	0.0223	67.9153	KAPHRVSGV	KHCAPHRVSGV	0.0003	29.6000	0.0567	37.1602	KAPHRVSGV	KHCAPHRVSGV	0.0002	31.2000	0.0498	29.2963	KAPHRVSGV	KHCAPHRVSGV	0.0004	36.0345	0.0661	35.9246	0.0002	0
69	HCAPHRVSGVI	Sequence	HCAPVSGVI	HCAPHRVSGVI	0.0002	41.5833	0.0318	47.7602	HCAPHRVSI	HCAPHRVSGVI	0.0002	34.5000	0.0386	50.0633	HPHRVSGVI	HCAPHRVSGVI	0.0718	1.7896	0.4100	0.9178	HCAPHRVSI	HCAPHRVSGVI	0.0059	10.7185	0.1505	9.9540	0.0195	1
70	CAPHRVSGVIH	Sequence	CAPHSGVIH	CAPHRVSGVIH	0.0002	43.0909	0.0320	47.5019	CAPHSGVIH	CAPHRVSGVIH	0.0000	82.5000	0.0230	68.8109	APHRVGVIH	APHRVSGVIH	0.0024	10.0240	0.1112	9.7813	CAPHRGVIH	CAPHRVSGVIH	0.0001	57.4138	0.0649	36.6611	0.0007	0
71	APHRVSGVIHT	Sequence	APHSGVIHT	APHRVSGVIHT	0.0001	66.3333	0.0131	89.4433	APVSGVIHT	APHRVSGVIHT	0.0001	48.4000	0.0196	74.2240	APHRVSGVT	APHRVSGVIHT	0.0230	3.3363	0.2461	2.7306	APHSGVIHT	APHRVSGVIHT	0.0003	38.5417	0.0485	50.2885	0.0059	0
72	PHRVSGVIHTN	Sequence	PVSGVIHTN	PHRVSGVIHTN	0.0000	92.1429	0.0124	90.8026	PVSGVIHTN	PHRVSGVIHTN	0.0000	95.0000	0.0122	87.2955	PHRVSGHTN	PHRVSGVIHTN	0.0000	92.5000	0.0127	89.1075	PHRGVIHTN	PHRVSGVIHTN	0.0000	94.0000	0.0164	93.8091	0.0000	0
73	HRVSGVIHTNH	Sequence	HSGVIHTNH	HRVSGVIHTNH	0.0002	39.6154	0.0223	67.7891	HRVSGVIHH	HRVSGVIHTNH	0.0001	51.0000	0.0159	80.5790	HRVSGVIHH	HRVSGVIHTNH	0.0001	43.4000	0.0225	65.9435	HRVSGVIHH	HRVSGVIHTNH	0.0002	42.9412	0.0265	79.3318	0.0002	0
74	RVSGVIHTNHS	Sequence	RVSGVIHHS	RVSGVIHTNHS	0.0002	47.0000	0.0209	71.1974	RVSGVIHTS	RVSGVIHTNHS	0.0008	19.1748	0.0548	38.1521	RVSGVIHTS	RVSGVIHTNHS	0.0001	37.1250	0.0437	34.3996	RVSGVIHTS	RVSGVIHTNHS	0.0000	75.5000	0.0315	71.5644	0.0003	0
75	VSGVIHTNHSD	Sequence	VSIHTNHSD	VSGVIHTNHSD	0.0000	75.9091	0.0184	77.1924	VVIHTNHSD	VSGVIHTNHSD	0.0000	82.5000	0.0170	78.7156	VVIHTNHSD	VSGVIHTNHSD	0.0000	95.0000	0.0122	90.2097	VVIHTNHSD	VSGVIHTNHSD	0.0000	97.0000	0.0178	92.0172	0.0000	0
76	SGVIHTNHSDI	Sequence	SGVIHTNHI	SGVIHTNHSDI	0.0001	64.7619	0.0255	60.3391	GVIHTNHSI	GVIHTNHSDI	0.0001	48.4000	0.0481	42.4033	SGVIHTNHI	SGVIHTNHSDI	0.0001	47.0000	0.0457	32.5635	SGVIHTNHI	SGVIHTNHSDI	0.0002	47.3636	0.0736	31.3608	0.0001	0
77	GVIHTNHSDIS	Sequence	GVIHTNHSS	GVIHTNHSDIS	0.0000	78.1818	0.0190	75.7593	GVIHTNHSS	GVIHTNHSDIS	0.0001	39.8889	0.0418	47.3000	GVIHTNHSS	GVIHTNHSDIS	0.0000	69.0000	0.0231	64.5026	GVIHTNHSS	GVIHTNHSDIS	0.0000	88.5714	0.0255	80.8481	0.0000	0
78	VIHTNHSDISM	Sequence	VTNHSDISM	VIHTNHSDISM	0.0029	9.9484	0.0626	16.1739	VIHHSDISM	VIHTNHSDISM	0.0009	18.7984	0.0646	33.3091	VIHTNHSSM	VIHTNHSDISM	0.0027	9.5403	0.1263	8.0799	VIHTNHSSM	VIHTNHSDISM	0.0059	10.7020	0.1473	10.3752	0.0031	0
79	IHTNHSDISMN	Sequence	ITNHSDISM	IHTNHSDISM	0.0001	57.6000	0.0319	47.6041	ITNHSDISM	IHTNHSDISM	0.0000	73.7500	0.0224	69.7637	IHTNHSISM	IHTNHSDISM	0.0000	60.7143	0.0261	58.7015	IHTNHSISM	IHTNHSDISM	0.0001	64.7727	0.0330	69.4102	0.0000	0
0	MDMMLMIGNY	Sequence	MDMMLIGNY	MDMMLMIGNY	0.0075	5.7465	0.2645	0.9767	MMMLMIGNY	MDMMLMIGNY	0.0000	67.5000	0.1102	20.2190	MDMMLIGNY	MDMMLMIGNY	0.0000	66.0000	0.0510	28.4697	MMMLMIGNY	MDMMLMIGNY	0.0001	58.7931	0.1155	16.0868	0.0019	0
1	DMMLMIGNYF	Sequence	DMMMIGNYF	DMMLMIGNYF	0.0010	19.2469	0.1063	5.9312	DMMLIGNYF	DMMLMIGNYF	0.0001	43.1429	0.1486	14.7356	DMMLIGNYF	DMMLMIGNYF	0.0001	38.8571	0.0567	24.9700	DMMLIGNYF	DMMLMIGNYF	0.0037	13.6031	0.2435	3.4475	0.0012	0
2	MMLMIGNYFS	Sequence	MMLMGNYFS	MMLMIGNYFS	0.0001	52.9032	0.0908	7.9281	MLMIGNYFS	MMLMIGNYFS	0.0009	18.7500	0.4102	3.0629	MMLMIGNYF	MMLMIGNYF	0.0000	78.3333	0.0456	32.6154	MMLMIGNYF	MMLMIGNYF	0.0002	48.9000	0.1836	6.6581	0.0003	0
3	MLMIGNYFSG	Sequence	MLMIGNYFG	MLMIGNYFSG	0.0000	84.3750	0.0669	14.2706	MLMGNYFSG	MLMIGNYFSG	0.0005	24.0625	0.3646	3.9868	MLMIGNYSG	MLMIGNYFSG	0.0000	73.7500	0.0717	18.2804	MLMIGYFSG	MLMIGNYFSG	0.0003	40.4500	0.2581	2.9700	0.0002	0
4	LMIGNYFSGV	Sequence	LMIGNFSGV	LMIGNYFSGV	0.0001	58.6000	0.0805	10.0082	LMIGNYFSV	LMIGNYFSGV	0.0737	2.3333	0.7798	0.1446	LMIGNFSGV	LMIGNYFSGV	0.0000	57.7778	0.0716	18.2869	LMIGNYFSV	LMIGNYFSGV	0.0004	35.6333	0.2239	4.2566	0.0186	0
5	MIGNYFSGVL	Sequence	MINYFSGVL	MIGNYFSGVL	0.0001	53.7097	0.0912	7.8601	MIGNYFSGL	MIGNYFSGVL	0.0008	19.8641	0.3135	5.2968	MINYFSGVL	MIGNYFSGVL	0.0007	17.4773	0.1999	3.9003	MIGNYFSVL	MIGNYFSGVL	0.0017	19.3990	0.3122	1.7633	0.0008	0
6	IGNYFSGVLI	Sequence	INYFSGVLI	IGNYFSGVLI	0.0001	50.4839	0.0724	12.2982	IGYFSGVLI	IGNYFSGVLI	0.0002	33.1875	0.1479	14.8089	IGNYSGVLI	IGNYFSGVLI	0.0000	52.6923	0.0534	26.9090	INYFSGVLI	IGNYFSGVLI	0.0001	65.3125	0.0697	33.6079	0.0001	0
7	GNYFSGVLIA	Sequence	GNYSGVLIA	GNYFSGVLIA	0.0001	49.2857	0.0507	23.7541	GYFSGVLIA	GNYFSGVLIA	0.0004	26.4211	0.0987	22.5432	GYFSGVLIA	GNYFSGVLIA	0.0000	53.0769	0.0331	46.7320	GYFSGVLIA	GNYFSGVLIA	0.0002	48.4000	0.0514	47.4293	0.0002	0
8	NYFSGVLIAG	Sequence	NYFSGVLAG	NYFSGVLIAG	0.0000	87.1429	0.0277	55.8323	NYFSGVIAG	NYFSGVLIAG	0.0000	70.0000	0.0597	35.5648	NYFSGVIAG	NYFSGVLIAG	0.0000	71.2500	0.0316	48.9763	NYFSGVIAG	NYFSGVLIAG	0.0001	58.7931	0.0685	34.3751	0.0000	0
9	YFSGVLIAGI	Sequence	YFSGVIAGI	YFSGVLIAGI	0.0001	59.6000	0.0753	11.4130	YFSGVLIAI	YFSGVLIAGI	0.0015	15.1644	0.2919	5.9884	YFSGVLIAI	YFSGVLIAGI	0.0001	40.7143	0.0632	21.6942	YFSGVLIAI	YFSGVLIAGI	0.0009	26.2875	0.1388	11.6043	0.0006	0
10	FSGVLIAGII	Sequence	FSGVIAGII	FSGVLIAGII	0.0001	69.0000	0.0853	8.9484	FSGVLIAGI	FSGVLIAGII	0.0001	45.5000	0.1884	11.1358	FSVLIAGII	FSGVLIAGII	0.0000	80.0000	0.0478	30.8540	FSGVLIAII	FSGVLIAGII	0.0000	79.0000	0.0906	23.5290	0.0000	0
11	SGVLIAGIIL	Sequence	SVLIAGIIL	SGVLIAGIIL	0.0001	62.6190	0.0314	48.5337	SVLIAGIIL	SGVLIAGIIL	0.0012	16.8450	0.1590	13.6703	SVLIAGIIL	SGVLIAGIIL	0.0011	14.5542	0.0816	15.2818	SVLIAGIIL	SGVLIAGIIL	0.0006	31.0930	0.0890	24.1477	0.0007	0
12	GVLIAGIILL	Sequence	GLIAGIILL	GVLIAGIILL	0.0002	39.9231	0.0336	44.6079	GLIAGIILL	GVLIAGIILL	0.4010	0.5321	0.6329	0.6892	GVLIAGIIL	GVLIAGIILL	0.0005	21.0000	0.0474	31.1733	GLIAGIILL	GVLIAGIILL	0.0007	29.4727	0.0684	34.4308	0.1006	1
13	VLIAGIILLI	Sequence	VLAGIILLI	VLIAGIILLI	0.0003	35.7222	0.0711	12.7546	VLIAGIILI	VLIAGIILLI	0.1097	1.7564	0.6073	0.8366	VIAGIILLI	VLIAGIILLI	0.0000	57.2222	0.0357	43.1736	VLIAGILLI	VLIAGIILLI	0.0002	45.2308	0.0769	29.6591	0.0276	1
14	LIAGIILLIL	Sequence	LIAGIILLL	LIAGIILLIL	0.0002	47.3333	0.0563	19.6867	LIAGIILLL	LIAGIILLIL	0.0198	4.7918	0.4508	2.4118	LIAGIILIL	LIAGIILLIL	0.0002	27.6190	0.0672	19.9434	LIAGIILLL	LIAGIILLIL	0.0006	30.4565	0.1190	15.3070	0.0052	0
15	IAGIILLILS	Sequence	IAIILLILS	IAGIILLILS	0.0000	75.0000	0.0373	38.7954	IAIILLILS	IAGIILLILS	0.0000	68.3333	0.0724	30.1625	IAGIILLIL	IAGIILLIL	0.0000	95.0000	0.0178	76.6013	IAGIILLIL	IAGIILLIL	0.0000	87.1429	0.0434	55.8323	0.0000	0
16	AGIILLILSC	Sequence	AIILLILSC	AGIILLILSC	0.0000	93.5714	0.0144	86.5499	AIILLILSC	AGIILLILSC	0.0004	25.9024	0.0891	24.8874	AIILLILSC	AGIILLILSC	0.0000	78.3333	0.0169	78.8299	AGILLILSC	AGIILLILSC	0.0001	64.7727	0.0319	70.9464	0.0001	0
17	GIILLILSCI	Sequence	GIILLILSI	GIILLILSCI	0.0000	85.0000	0.0312	48.8761	GIILLILSI	GIILLILSCI	0.0017	14.3733	0.3026	5.6345	GIILLILSI	GIILLILSCI	0.0000	63.5714	0.0320	48.3772	GIILLILSI	GIILLILSCI	0.0001	58.1034	0.0805	27.8706	0.0005	0
18	IILLILSCIF	Sequence	ILLILSCIF	IILLILSCIF	0.0001	61.9048	0.0467	27.3768	ILLILSCIF	IILLILSCIF	0.0001	45.6667	0.1616	13.4137	IILLILSIF	IILLILSCIF	0.0000	60.0000	0.0414	36.5907	ILLILSCIF	IILLILSCIF	0.0002	44.0000	0.1082	17.8764	0.0001	0
19	ILLILSCIFA	Sequence	ILLILSIFA	ILLILSCIFA	0.0001	70.7692	0.0532	21.7772	ILILSCIFA	ILLILSCIFA	0.0054	8.8605	0.5133	1.6391	ILLILSCIA	ILLILSCIFA	0.0000	90.0000	0.0258	59.2537	ILLILSCIA	ILLILSCIFA	0.0000	74.6154	0.0967	21.3378	0.0014	0
20	LLILSCIFAF	Sequence	LLILSCIFF	LLILSCIFAF	0.0003	38.4286	0.0732	12.0514	LLLSCIFAF	LLILSCIFAF	0.0008	19.9126	0.3217	5.0555	LLILSCIAF	LLILSCIFAF	0.0001	46.7500	0.0552	25.8473	LLILSIFAF	LLILSCIFAF	0.0005	32.7750	0.1656	8.2783	0.0004	0
21	LILSCIFAFI	Sequence	LILSIFAFI	LILSCIFAFI	0.0000	75.4545	0.1049	6.0771	LILSCIFAI	LILSCIFAFI	0.0088	7.1397	0.6382	0.6574	LILSCIFAI	LILSCIFAFI	0.0000	80.0000	0.0603	23.0770	LILSIFAFI	LILSCIFAFI	0.0001	62.0455	0.1655	8.2857	0.0022	0
22	ILSCIFAFID	Sequence	ILSCIFAFI	ILSCIFAFI	0.0000	93.5714	0.0703	13.0229	ILSCIFAFI	ILSCIFAFI	0.0007	20.5977	0.4373	2.6167	ILSCIFAFI	ILSCIFAFI	0.0000	100.0000	0.0235	63.8205	ILSCIFAFI	ILSCIFAFI	0.0000	97.0000	0.0667	35.5174	0.0002	0
23	LSCIFAFIDF	Sequence	LSCFAFIDF	LSCIFAFIDF	0.0004	33.3333	0.1304	3.9735	LSIFAFIDF	LSCIFAFIDF	0.0000	85.0000	0.0637	33.7016	LSIFAFIDF	LSCIFAFIDF	0.0000	85.0000	0.0319	48.5444	LSIFAFIDF	LSCIFAFIDF	0.0000	79.5000	0.0632	37.8715	0.0001	0
24	SCIFAFIDFS	Sequence	SIFAFIDFS	SCIFAFIDFS	0.0001	66.3333	0.0561	19.7797	SIFAFIDFS	SCIFAFIDFS	0.0003	29.4400	0.2209	9.0971	SIFAFIDFS	SCIFAFIDFS	0.0000	90.0000	0.0220	66.9203	SCIFAFIDF	SCIFAFIDF	0.0000	92.0000	0.0370	63.7118	0.0001	0
25	CIFAFIDFSK	Sequence	CIAFIDFSK	CIFAFIDFSK	0.0002	44.9000	0.0841	9.1982	CIFAFIDSK	CIFAFIDFSK	0.0001	48.4000	0.1345	16.4381	CIFAIDFSK	CIFAFIDFSK	0.0000	81.6667	0.0297	52.0590	CFAFIDFSK	CIFAFIDFSK	0.0000	84.2857	0.0557	43.6048	0.0001	0
26	IFAFIDFSKS	Sequence	IAFIDFSKS	IFAFIDFSKS	0.0000	74.6154	0.0404	34.4230	IAFIDFSKS	IFAFIDFSKS	0.0000	57.2727	0.0916	24.2462	IAFIDFSKS	IFAFIDFSKS	0.0000	80.0000	0.0260	58.8880	IFFIDFSKS	IFAFIDFSKS	0.0000	79.5000	0.0524	46.5727	0.0000	0
27	FAFIDFSKST	Sequence	FAFDFSKST	FAFIDFSKST	0.0001	49.4286	0.0395	35.6889	FAFDFSKST	FAFIDFSKST	0.0008	19.9320	0.1465	14.9577	FAFDFSKST	FAFIDFSKST	0.0001	34.9091	0.0630	21.7700	FAFDFSKST	FAFIDFSKST	0.0005	33.9189	0.1119	16.9030	0.0004	0
28	AFIDFSKSTS	Sequence	AIDFSKSTS	AFIDFSKSTS	0.0006	24.5435	0.0519	22.8247	AFIDFSSTS	AFIDFSKSTS	0.0002	35.3077	0.0690	31.4793	AIDFSKSTS	AFIDFSKSTS	0.0001	38.0000	0.0415	36.5782	AFDFSKSTS	AFIDFSKSTS	0.0001	51.2195	0.0390	61.1533	0.0003	0
29	FIDFSKSTSP	Sequence	FIDSKSTSP	FIDFSKSTSP	0.0024	11.2605	0.0748	11.5530	FIFSKSTSP	FIDFSKSTSP	0.0025	12.4452	0.1157	19.2812	FIFSKSTSP	FIDFSKSTSP	0.0005	20.3393	0.0606	22.9331	FIFSKSTSP	FIDFSKSTSP	0.0023	17.2243	0.1384	11.6646	0.0019	0
30	IDFSKSTSPT	Sequence	IDFSKSTST	IDFSKSTSPT	0.0001	52.0968	0.0326	46.4170	IDFSKSTST	IDFSKSTSPT	0.0000	57.2727	0.0442	45.3248	IFSKSTSPT	IDFSKSTSPT	0.0001	49.0000	0.0506	28.7645	IDFSKSTST	IDFSKSTSPT	0.0002	49.3000	0.0633	37.7597	0.0001	0
31	DFSKSTSPTR	Sequence	DSKSTSPTR	DFSKSTSPTR	0.0008	21.4677	0.0309	49.4561	DFSSTSPTR	DFSKSTSPTR	0.0001	43.8571	0.0252	65.5336	DSKSTSPTR	DFSKSTSPTR	0.0001	39.8571	0.0273	56.2684	DFKSTSPTR	DFSKSTSPTR	0.0003	40.4500	0.0430	56.3215	0.0003	0
32	FSKSTSPTRT	Sequence	FSSTSPTRT	FSKSTSPTRT	0.0012	16.7054	0.0600	17.4667	FSKSTSPTT	FSKSTSPTRT	0.0001	36.6667	0.0428	46.4134	FSKSTSPTT	FSKSTSPTRT	0.0001	36.2222	0.0501	29.0955	FSKTSPTRT	FSKSTSPTRT	0.0003	40.1500	0.0691	33.9927	0.0004	0
33	SKSTSPTRTW	Sequence	SSTSPTRTW	SKSTSPTRTW	0.0083	5.4230	0.0445	29.6652	SSTSPTRTW	SKSTSPTRTW	0.0001	42.0000	0.0179	77.0598	SKSSPTRTW	SKSTSPTRTW	0.0012	13.6887	0.0497	29.4104	SKSSPTRTW	SKSTSPTRTW	0.0006	29.9818	0.0379	62.6477	0.0026	0
34	KSTSPTRTWK	Sequence	KTSPTRTWK	KSTSPTRTWK	0.0023	11.5299	0.0578	18.7053	KTSPTRTWK	KSTSPTRTWK	0.0001	43.7143	0.0327	56.0960	KSTSPTRTK	KSTSPTRTWK	0.0001	37.7500	0.0423	35.7669	KSTSPTRTK	KSTSPTRTWK	0.0000	71.9231	0.0303	73.4633	0.0006	0
35	STSPTRTWKV	Sequence	STSPTTWKV	STSPTRTWKV	0.0123	4.3479	0.1413	3.3902	STSPTTWKV	STSPTRTWKV	0.0353	3.5559	0.2501	7.6213	STSPTRTWV	STSPTRTWKV	0.0040	7.9688	0.1075	10.2901	STSPRTWKV	STSPTRTWKV	0.0037	13.5402	0.1264	13.7834	0.0138	0
36	TSPTRTWKVL	Sequence	TSPTRTWKL	TSPTRTWKVL	0.0016	14.3405	0.0665	14.4424	TSPTRTWKL	TSPTRTWKVL	0.0002	35.9231	0.0560	37.5355	TPTRTWKVL	TSPTRTWKVL	0.1622	1.0536	0.5000	0.5240	TSPTRTWVL	TSPTRTWKVL	0.0147	6.3688	0.2208	4.4060	0.0446	1
37	SPTRTWKVLS	Sequence	STRTWKVLS	SPTRTWKVLS	0.0001	59.4000	0.0381	37.6985	STRTWKVLS	SPTRTWKVLS	0.0000	73.7500	0.0301	59.1293	SPTRTWKVL	SPTRTWKVL	0.0393	2.4945	0.3776	1.1132	SPTRTWKVL	SPTRTWKVL	0.0006	30.0000	0.1146	16.2794	0.0100	0
38	PTRTWKVLSI	Sequence	PTRTKVLSI	PTRTWKVLSI	0.0001	53.8710	0.0523	22.4996	PTRTKVLSI	PTRTWKVLSI	0.0000	65.0000	0.0398	48.9651	PTRTKVLSI	PTRTWKVLSI	0.0001	33.4545	0.0593	23.5687	PTRTKVLSI	PTRTWKVLSI	0.0008	27.4366	0.1378	11.7621	0.0003	0
39	TRTWKVLSIM	Sequence	TTWKVLSIM	TRTWKVLSIM	0.0005	26.4324	0.0685	13.6709	TTWKVLSIM	TRTWKVLSIM	0.0002	33.8125	0.1050	21.2070	TRTWKVLSM	TRTWKVLSIM	0.0007	17.7159	0.1094	10.0146	TRTWKVLSM	TRTWKVLSIM	0.0092	8.3964	0.2079	5.0773	0.0026	0
40	RTWKVLSIMA	Sequence	RTWKVSIMA	RTWKVLSIMA	0.0005	27.4286	0.0701	13.0655	RTWKVSIMA	RTWKVLSIMA	0.0040	10.1648	0.2373	8.2503	RTKVLSIMA	RTWKVLSIMA	0.0002	28.8000	0.1087	10.1126	RWKVLSIMA	RTWKVLSIMA	0.0004	34.9091	0.1171	15.7225	0.0013	0
41	TWKVLSIMAF	Sequence	TWKVSIMAF	TWKVLSIMAF	0.0003	35.9444	0.0461	28.0063	TWVLSIMAF	TWKVLSIMAF	0.0000	65.0000	0.0475	42.8824	TWKLSIMAF	TWKVLSIMAF	0.0003	26.0769	0.0575	24.5466	TWKLSIMAF	TWKVLSIMAF	0.0072	9.6001	0.1879	6.3296	0.0019	0
42	WKVLSIMAFI	Sequence	WVLSIMAFI	WKVLSIMAFI	0.0000	81.8750	0.0608	17.0226	WVLSIMAFI	WKVLSIMAFI	0.0012	16.4850	0.4124	3.0201	WKVLSIMAI	WKVLSIMAFI	0.0000	75.0000	0.0593	23.6009	WKVLSIMAI	WKVLSIMAFI	0.0002	48.1000	0.1482	10.2558	0.0004	0
43	KVLSIMAFIL	Sequence	KVLSIMAFL	KVLSIMAFIL	0.0001	62.6190	0.0565	19.5200	KVLSIMAFL	KVLSIMAFIL	0.0222	4.5182	0.5603	1.1923	KVLSIMAIL	KVLSIMAFIL	0.0005	20.2321	0.1171	9.0444	KVLSIMAFL	KVLSIMAFIL	0.0003	40.3500	0.1423	11.0612	0.0058	0
44	VLSIMAFILG	Sequence	VSIMAFILG	VLSIMAFILG	0.0000	86.4286	0.0611	16.9027	VLSIMAFIL	VLSIMAFIL	0.0002	30.4545	0.2805	6.3842	VLSIMAFIL	VLSIMAFIL	0.0000	95.0000	0.0226	65.7721	VLSIMAFIL	VLSIMAFIL	0.0000	87.8571	0.0799	28.1393	0.0001	0
45	LSIMAFILGI	Sequence	LSMAFILGI	LSIMAFILGI	0.0001	61.4286	0.1094	5.6150	LIMAFILGI	LSIMAFILGI	0.0092	7.0069	0.6086	0.8277	LSMAFILGI	LSIMAFILGI	0.0000	73.7500	0.0625	22.0024	LIMAFILGI	LSIMAFILGI	0.0001	68.7500	0.1363	11.9924	0.0023	0
46	SIMAFILGII	Sequence	SIMAFILGI	SIMAFILGII	0.0001	59.6000	0.0829	9.4672	SIMAFILGI	SIMAFILGII	0.0349	3.5798	0.6909	0.4186	SIMAILGII	SIMAFILGII	0.0000	53.4615	0.1004	11.3880	SIMAFILGI	SIMAFILGII	0.0001	52.1951	0.1634	8.4948	0.0088	0
47	IMAFILGIII	Sequence	IMAFIGIII	IMAFILGIII	0.0000	75.4545	0.0592	17.9471	IMAFILIII	IMAFILGIII	0.0017	14.4384	0.3985	3.2844	IAFILGIII	IMAFILGIII	0.0000	66.0000	0.0469	31.5462	IMAILGIII	IMAFILGIII	0.0001	56.0345	0.1142	16.3806	0.0005	0
48	MAFILGIIIT	Sequence	MAFIGIIIT	MAFILGIIIT	0.0000	81.8750	0.0378	38.0366	MAFLGIIIT	MAFILGIIIT	0.0002	31.9000	0.1513	14.4539	MAFLGIIIT	MAFILGIIIT	0.0000	55.5556	0.0392	38.9582	MAFLGIIIT	MAFILGIIIT	0.0001	57.5862	0.0863	25.2185	0.0001	0
49	AFILGIIITV	Sequence	AILGIIITV	AFILGIIITV	0.0001	61.9048	0.0283	54.5262	AILGIIITV	AFILGIIITV	0.3041	0.7511	0.6488	0.5952	AILGIIITV	AFILGIIITV	0.0001	36.8889	0.0286	53.9969	AFILGIITV	AFILGIIITV	0.0010	25.3258	0.0645	36.9707	0.0763	1
50	FILGIIITVG	Sequence	FILGIIITV	FILGIIITV	0.0000	89.2857	0.0275	56.1815	FILGIIITV	FILGIIITV	0.0446	3.1220	0.5598	1.1962	FILGIITVG	FILGIIITVG	0.0000	80.0000	0.0333	46.3918	FILGIIITV	FILGIIITV	0.0001	66.8750	0.0803	27.9779	0.0112	0
51	ILGIIITVGM	Sequence	ILGIIITVM	ILGIIITVGM	0.0001	57.8000	0.0421	32.3836	ILIIITVGM	ILGIIITVGM	0.0041	10.0406	0.3567	4.1687	ILIIITVGM	ILGIIITVGM	0.0000	51.1538	0.0441	33.9759	ILGIIITVM	ILGIIITVGM	0.0007	28.9508	0.1208	14.9085	0.0012	0
52	LGIIITVGML	Sequence	LGIIITVML	LGIIITVGML	0.0000	82.5000	0.0339	44.1884	LIIITVGML	LGIIITVGML	0.0003	29.2000	0.1812	11.7213	LIIITVGML	LGIIITVGML	0.0001	46.0000	0.0665	20.2546	LGIIITVML	LGIIITVGML	0.0004	36.8276	0.1095	17.5384	0.0002	0
53	GIIITVGMLI	Sequence	GIITVGMLI	GIIITVGMLI	0.0001	64.5238	0.0460	28.0294	GIITVGMLI	GIIITVGMLI	0.0019	13.8204	0.2739	6.6293	GIITVGMLI	GIIITVGMLI	0.0000	59.4444	0.0412	36.8290	GIITVGMLI	GIIITVGMLI	0.0001	64.5455	0.0654	36.3835	0.0005	0
54	IIITVGMLIY	Sequence	IIITVGMLY	IIITVGMLIY	0.0248	2.9716	0.1844	1.9894	IIITVGMLI	IIITVGMLI	0.0002	33.6875	0.1663	12.9615	IIITVGLIY	IIITVGMLIY	0.0001	49.0000	0.0321	48.1849	IIITVGMLY	IIITVGMLIY	0.0001	68.1250	0.0425	56.9888	0.0063	0
55	IITVGMLIYS	Sequence	IITVGMLIY	IITVGMLIY	0.0003	33.6190	0.0700	13.1321	IIVGMLIYS	IITVGMLIYS	0.0003	28.6667	0.1850	11.4084	IITVGMLIS	IITVGMLIYS	0.0000	90.0000	0.0221	66.7935	ITVGMLIYS	IITVGMLIYS	0.0000	95.0000	0.0298	74.2910	0.0002	0
56	ITVGMLIYSM	Sequence	ITVGLIYSM	ITVGMLIYSM	0.0005	26.8919	0.0953	7.2350	ITVGLIYSM	ITVGMLIYSM	0.0010	17.5419	0.2425	7.9923	ITVGMLISM	ITVGMLIYSM	0.0003	25.8333	0.0840	14.6735	IVGMLIYSM	ITVGMLIYSM	0.0007	29.1455	0.1522	9.7555	0.0006	0
57	TVGMLIYSMW	Sequence	TVGMLISMW	TVGMLIYSMW	0.0004	30.7500	0.0591	17.9741	TVGMLIYSM	TVGMLIYSM	0.0000	65.8333	0.0685	31.6803	TVMLIYSMW	TVGMLIYSMW	0.0000	60.0000	0.0409	37.1872	TVMLIYSMW	TVGMLIYSMW	0.0002	42.7059	0.1143	16.3606	0.0002	0
58	VGMLIYSMWG	Sequence	VGMLIYSMW	VGMLIYSMW	0.0000	95.7143	0.0342	43.6560	VMLIYSMWG	VGMLIYSMWG	0.0000	78.3333	0.1138	19.5941	VGMLIYSMW	VGMLIYSMW	0.0000	95.0000	0.0222	66.4664	VGMLIYSMW	VGMLIYSMW	0.0000	85.7143	0.0778	29.1968	0.0000	0
59	GMLIYSMWGK	Sequence	GLIYSMWGK	GMLIYSMWGK	0.0001	63.8095	0.0583	18.4306	GLIYSMWGK	GMLIYSMWGK	0.0001	43.2857	0.1457	15.0384	GMLISMWGK	GMLIYSMWGK	0.0000	90.0000	0.0235	63.7860	GMLIYSWGK	GMLIYSMWGK	0.0000	79.0000	0.0544	44.7129	0.0000	0
60	MLIYSMWGKH	Sequence	MIYSMWGKH	MLIYSMWGKH	0.0003	34.1111	0.0741	11.7575	MLIYSMWKH	MLIYSMWGKH	0.0001	47.5000	0.1422	15.4614	MLIYSMGKH	MLIYSMWGKH	0.0000	66.0000	0.0433	34.7352	MLIYSMWKH	MLIYSMWGKH	0.0000	73.8462	0.0637	37.5312	0.0001	0
61	LIYSMWGKHC	Sequence	LIYSWGKHC	LIYSMWGKHC	0.0000	79.5455	0.0306	50.0531	LIYSWGKHC	LIYSMWGKHC	0.0003	28.4444	0.0971	22.8902	LIYSMGKHC	LIYSMWGKHC	0.0000	62.1429	0.0390	39.2393	LIYSMGKHC	LIYSMWGKHC	0.0001	64.7727	0.0632	37.8306	0.0001	0
62	IYSMWGKHCA	Sequence	ISMWGKHCA	IYSMWGKHCA	0.0002	42.7000	0.0667	14.3519	ISMWGKHCA	IYSMWGKHCA	0.0001	43.0000	0.0745	29.4210	IYMWGKHCA	IYSMWGKHCA	0.0001	40.4286	0.0635	21.5438	IYMWGKHCA	IYSMWGKHCA	0.0004	37.0769	0.1158	16.0091	0.0002	0
63	YSMWGKHCAP	Sequence	YSMWGKHAP	YSMWGKHCAP	0.0003	36.8750	0.0886	8.3385	YMWGKHCAP	YSMWGKHCAP	0.0019	13.8847	0.2591	7.2228	YSMWGKHAP	YSMWGKHCAP	0.0003	27.3333	0.1206	8.6770	YMWGKHCAP	YSMWGKHCAP	0.0027	15.9550	0.2927	2.1474	0.0013	0
64	SMWGKHCAPH	Sequence	SMWGKHCAH	SMWGKHCAPH	0.0003	34.6667	0.0563	19.6434	SMWGKHAPH	SMWGKHCAPH	0.0002	33.6875	0.1215	18.3359	SMWGKHCAH	SMWGKHCAPH	0.0002	29.8235	0.0904	13.2383	SMWGKHCAH	SMWGKHCAPH	0.0012	22.4923	0.1795	6.9849	0.0005	0
65	MWGKHCAPHR	Sequence	MGKHCAPHR	MWGKHCAPHR	0.0000	80.0000	0.0223	67.8867	MWGKHAPHR	MWGKHCAPHR	0.0000	76.6667	0.0290	60.4739	MWGKHAPHR	MWGKHCAPHR	0.0000	75.0000	0.0299	51.7588	MWGKHAPHR	MWGKHCAPHR	0.0001	64.7727	0.0709	32.9179	0.0000	0
66	WGKHCAPHRV	Sequence	WGKHAPHRV	WGKHCAPHRV	0.0001	63.8095	0.0448	29.4034	WGKHAPHRV	WGKHCAPHRV	0.0000	58.1818	0.0524	39.5406	WGKHAPHRV	WGKHCAPHRV	0.0000	60.7143	0.0476	30.9931	WGKHAPHRV	WGKHCAPHRV	0.0011	23.6923	0.1320	12.7427	0.0003	0
67	GKHCAPHRVS	Sequence	GHCAPHRVS	GKHCAPHRVS	0.0000	94.2857	0.0117	92.0968	GHCAPHRVS	GKHCAPHRVS	0.0000	90.0000	0.0105	90.3502	GKHAPHRVS	GKHCAPHRVS	0.0000	71.2500	0.0236	63.6236	GKHAPHRVS	GKHCAPHRVS	0.0000	84.2857	0.0321	70.6782	0.0000	0
68	KHCAPHRVSG	Sequence	KCAPHRVSG	KHCAPHRVSG	0.0000	87.1429	0.0143	86.7003	KHAPHRVSG	KHCAPHRVSG	0.0000	82.5000	0.0159	80.5699	KHAPHRVSG	KHCAPHRVSG	0.0002	32.6923	0.0591	23.6821	KHAPHRVSG	KHCAPHRVSG	0.0002	46.6923	0.0643	37.0757	0.0001	0
69	HCAPHRVSGV	Sequence	HCAPHRVSV	HCAPHRVSGV	0.0005	28.4667	0.0366	39.8333	HCAPHVSGV	HCAPHRVSGV	0.0016	14.8459	0.0941	23.6166	HCAPHRVSV	HCAPHRVSGV	0.0109	4.9094	0.1579	5.7545	HCAPHRVSV	HCAPHRVSGV	0.0117	7.2929	0.1683	8.0066	0.0062	0
70	CAPHRVSGVI	Sequence	CAPHVSGVI	CAPHRVSGVI	0.0001	68.6667	0.0537	21.4042	CAPHRVSGI	CAPHRVSGVI	0.0000	53.0000	0.0728	30.0117	APHRVSGVI	APHRVSGVI	0.0197	3.6120	0.4344	0.7971	CAPHRVSVI	CAPHRVSGVI	0.0006	30.2391	0.2008	5.4646	0.0051	0
71	APHRVSGVIH	Sequence	APHRSGVIH	APHRVSGVIH	0.0004	32.0000	0.0248	62.0750	APRVSGVIH	APHRVSGVIH	0.0000	65.8333	0.0197	74.0756	APRVSGVIH	APHRVSGVIH	0.0901	1.5457	0.3744	1.1382	APRVSGVIH	APHRVSGVIH	0.0009	26.3250	0.0819	27.1923	0.0228	1
72	PHRVSGVIHT	Sequence	PHVSGVIHT	PHRVSGVIHT	0.0000	90.0000	0.0128	90.0184	PHVSGVIHT	PHRVSGVIHT	0.0000	87.5000	0.0122	87.3133	PHRVSGVIT	PHRVSGVIHT	0.0000	69.0000	0.0182	75.6734	PHRSGVIHT	PHRVSGVIHT	0.0000	73.0769	0.0247	82.2030	0.0000	0
73	HRVSGVIHTN	Sequence	HVSGVIHTN	HRVSGVIHTN	0.0001	68.0000	0.0212	70.3483	HVSGVIHTN	HRVSGVIHTN	0.0000	56.8182	0.0307	58.4945	HVSGVIHTN	HRVSGVIHTN	0.0000	57.7778	0.0300	51.6308	HRSGVIHTN	HRVSGVIHTN	0.0000	69.3750	0.0364	64.5354	0.0000	0
74	RVSGVIHTNH	Sequence	RVSGVIHTH	RVSGVIHTNH	0.0033	9.1749	0.0413	33.3276	RVSGVIHTH	RVSGVIHTNH	0.0008	19.3786	0.0403	48.5519	RVSGVIHTH	RVSGVIHTNH	0.0014	13.1462	0.0689	19.2965	RVSGVIHTH	RVSGVIHTNH	0.0002	49.3000	0.0358	65.2740	0.0014	0
75	VSGVIHTNHS	Sequence	VSVIHTNHS	VSGVIHTNHS	0.0002	48.7500	0.0398	35.3505	VSVIHTNHS	VSGVIHTNHS	0.0000	75.0000	0.0263	64.0246	VSVIHTNHS	VSGVIHTNHS	0.0000	83.3333	0.0227	65.3961	VSVIHTNHS	VSGVIHTNHS	0.0000	87.1429	0.0314	71.8157	0.0000	0
76	SGVIHTNHSD	Sequence	SVIHTNHSD	SGVIHTNHSD	0.0000	81.2500	0.0185	76.9507	SVIHTNHSD	SGVIHTNHSD	0.0000	68.3333	0.0304	58.7808	SVIHTNHSD	SGVIHTNHSD	0.0000	76.6667	0.0283	54.5940	SGVIHTHSD	SGVIHTNHSD	0.0000	87.1429	0.0372	63.5043	0.0000	0
77	GVIHTNHSDI	Sequence	GVIHTNHSI	GVIHTNHSDI	0.0002	46.2500	0.0338	44.2483	GVIHTNHSI	GVIHTNHSDI	0.0048	9.3724	0.1457	15.0386	GVIHTNHSI	GVIHTNHSDI	0.0004	22.7619	0.0779	16.2933	GVIHTNHSI	GVIHTNHSDI	0.0003	40.5000	0.0695	33.7437	0.0014	0
78	VIHTNHSDIS	Sequence	VIHNHSDIS	VIHTNHSDIS	0.0000	77.2727	0.0270	57.3547	VIHNHSDIS	VIHTNHSDIS	0.0000	65.8333	0.0297	59.6890	VIHTNHSIS	VIHTNHSDIS	0.0000	62.1429	0.0378	40.5503	VIHTNHSIS	VIHTNHSDIS	0.0000	80.0000	0.0458	53.2357	0.0000	0
79	IHTNHSDISM	Sequence	ITNHSDISM	IHTNHSDISM	0.0061	6.4945	0.1055	6.0147	ITNHSDISM	IHTNHSDISM	0.0003	26.8158	0.0714	30.5124	IHTNHSISM	IHTNHSDISM	0.0009	15.9926	0.0839	14.7013	IHTNHSISM	IHTNHSDISM	0.0013	21.9034	0.0760	30.0947	0.0022	0
80	HTNHSDISMN	Sequence	HTNHSDISM	HTNHSDISM	0.0008	21.0806	0.0655	14.8385	HTNHSDISM	HTNHSDISM	0.0000	63.1250	0.0281	61.7400	HTNHSDISM	HTNHSDISM	0.0001	47.0000	0.0404	37.6435	HTNHSDISM	HTNHSDISM	0.0001	57.4138	0.0441	54.9946	0.0002	0
0	MDMMLMIGN	Sequence	MDMMLMIGN	MDMMLMIGN	0.0000	80.6250	0.0540	21.2163	MDMMLMIGN	MDMMLMIGN	0.0000	82.5000	0.0495	41.4584	MDMMLMIGN	MDMMLMIGN	0.0000	92.5000	0.0229	64.9899	MDMMLMIGN	MDMMLMIGN	0.0000	85.0000	0.0641	37.2208	0.0000	0
1	DMMLMIGNY	Sequence	DMMLMIGNY	DMMLMIGNY	0.0220	3.1789	0.1871	1.9333	DMMLMIGNY	DMMLMIGNY	0.0001	50.6667	0.0502	41.0247	DMMLMIGNY	DMMLMIGNY	0.0001	45.2500	0.0330	46.8822	DMMLMIGNY	DMMLMIGNY	0.0038	13.3497	0.1147	16.2645	0.0065	0
2	MMLMIGNYF	Sequence	MMLMIGNYF	MMLMIGNYF	0.0042	8.0605	0.1115	5.4172	MMLMIGNYF	MMLMIGNYF	0.0041	9.9857	0.3032	5.6135	MMLMIGNYF	MMLMIGNYF	0.0011	14.3554	0.0812	15.3942	MMLMIGNYF	MMLMIGNYF	0.0189	5.4752	0.2806	2.3865	0.0071	0
3	MLMIGNYFS	Sequence	MLMIGNYFS	MLMIGNYFS	0.0003	36.7500	0.0953	7.2297	MLMIGNYFS	MLMIGNYFS	0.0126	6.0303	0.5439	1.3363	MLMIGNYFS	MLMIGNYFS	0.0000	57.2222	0.0493	29.6896	MLMIGNYFS	MLMIGNYFS	0.0005	33.1351	0.1835	6.6633	0.0034	0
4	LMIGNYFSG	Sequence	LMIGNYFSG	LMIGNYFSG	0.0000	75.9091	0.0431	31.2722	LMIGNYFSG	LMIGNYFSG	0.0015	15.1156	0.3622	4.0408	LMIGNYFSG	LMIGNYFSG	0.0000	63.5714	0.0526	27.4337	LMIGNYFSG	LMIGNYFSG	0.0005	33.3243	0.1997	5.5309	0.0005	0
5	MIGNYFSGV	Sequence	MIGNYFSGV	MIGNYFSGV	0.0006	25.1951	0.1014	6.4621	MIGNYFSGV	MIGNYFSGV	0.1465	1.4488	0.7427	0.2292	MIGNYFSGV	MIGNYFSGV	0.0003	26.9615	0.1231	8.4125	MIGNYFSGV	MIGNYFSGV	0.0061	10.5110	0.2794	2.4100	0.0384	1
6	IGNYFSGVL	Sequence	IGNYFSGVL	IGNYFSGVL	0.0003	38.2857	0.0548	20.6743	IGNYFSGVL	IGNYFSGVL	0.0002	33.2500	0.0956	23.2568	IGNYFSGVL	IGNYFSGVL	0.0023	10.3755	0.1480	6.3409	IGNYFSGVL	IGNYFSGVL	0.0038	13.3636	0.1432	10.9393	0.0016	0
7	GNYFSGVLI	Sequence	GNYFSGVLI	GNYFSGVLI	0.0007	22.1930	0.0640	15.5105	GNYFSGVLI	GNYFSGVLI	0.0008	19.1650	0.1018	21.8710	GNYFSGVLI	GNYFSGVLI	0.0002	30.2353	0.0408	37.3060	GNYFSGVLI	GNYFSGVLI	0.0004	34.9697	0.0537	45.3065	0.0006	0
8	NYFSGVLIA	Sequence	NYFSGVLIA	NYFSGVLIA	0.0004	31.5000	0.0388	36.6779	NYFSGVLIA	NYFSGVLIA	0.0019	13.9678	0.1160	19.2361	NYFSGVLIA	NYFSGVLIA	0.0004	21.7143	0.0432	34.8465	NYFSGVLIA	NYFSGVLIA	0.0054	11.1451	0.0874	24.7659	0.0020	0
9	YFSGVLIAG	Sequence	YFSGVLIAG	YFSGVLIAG	0.0001	58.4000	0.0358	41.1188	YFSGVLIAG	YFSGVLIAG	0.0002	35.3077	0.1079	20.6441	YFSGVLIAG	YFSGVLIAG	0.0001	45.0000	0.0402	37.9348	YFSGVLIAG	YFSGVLIAG	0.0004	35.9333	0.0800	28.1234	0.0002	0
10	FSGVLIAGI	Sequence	FSGVLIAGI	FSGVLIAGI	0.0003	34.5556	0.0944	7.3685	FSGVLIAGI	FSGVLIAGI	0.0031	11.3443	0.3371	4.6408	FSGVLIAGI	FSGVLIAGI	0.0001	40.8571	0.0542	26.4219	FSGVLIAGI	FSGVLIAGI	0.0004	35.4000	0.1138	16.4839	0.0010	0
11	SGVLIAGII	Sequence	SGVLIAGII	SGVLIAGII	0.0001	66.0000	0.0341	43.8054	SGVLIAGII	SGVLIAGII	0.0001	40.7500	0.0843	26.2392	SGVLIAGII	SGVLIAGII	0.0002	30.0000	0.0667	20.1789	SGVLIAGII	SGVLIAGII	0.0003	38.5417	0.0797	28.2371	0.0002	0
12	GVLIAGIIL	Sequence	GVLIAGIIL	GVLIAGIIL	0.0001	52.2581	0.0205	72.0247	GVLIAGIIL	GVLIAGIIL	0.0086	7.2242	0.1783	11.9488	GVLIAGIIL	GVLIAGIIL	0.0041	7.8767	0.0686	19.4306	GVLIAGIIL	GVLIAGIIL	0.0013	21.8414	0.0522	46.6888	0.0035	0
13	VLIAGIILL	Sequence	VLIAGIILL	VLIAGIILL	0.0011	18.0745	0.0450	29.1461	VLIAGIILL	VLIAGIILL	0.8613	0.0688	0.7533	0.1959	VLIAGIILL	VLIAGIILL	0.0014	13.1179	0.0521	27.7248	VLIAGIILL	VLIAGIILL	0.0214	5.0218	0.1203	15.0027	0.2213	1
14	LIAGIILLI	Sequence	LIAGIILLI	LIAGIILLI	0.0016	14.2649	0.0896	8.1493	LIAGIILLI	LIAGIILLI	0.2621	0.8815	0.6036	0.8612	LIAGIILLI	LIAGIILLI	0.0004	21.7347	0.0571	24.7307	LIAGIILLI	LIAGIILLI	0.0032	14.4978	0.1034	19.2192	0.0668	1
15	IAGIILLIL	Sequence	IAGIILLIL	IAGIILLIL	0.0003	37.6667	0.0411	33.5566	IAGIILLIL	IAGIILLIL	0.0016	14.7568	0.1299	17.0649	IAGIILLIL	IAGIILLIL	0.0015	12.6985	0.0571	24.7489	IAGIILLIL	IAGIILLIL	0.0124	7.0395	0.1400	11.4135	0.0039	0
16	AGIILLILS	Sequence	AGIILLILS	AGIILLILS	0.0000	81.2500	0.0177	78.9868	AGIILLILS	AGIILLILS	0.0001	44.4000	0.0500	41.1199	AGIILLILS	AGIILLILS	0.0000	83.3333	0.0115	91.6475	AGIILLILS	AGIILLILS	0.0000	73.0769	0.0247	82.1017	0.0000	0
17	GIILLILSC	Sequence	GIILLILSC	GIILLILSC	0.0000	72.6923	0.0135	88.5039	GIILLILSC	GIILLILSC	0.0051	9.0789	0.1253	17.7529	GIILLILSC	GIILLILSC	0.0001	38.2857	0.0217	67.6680	GIILLILSC	GIILLILSC	0.0008	26.6250	0.0440	55.1076	0.0015	0
18	IILLILSCI	Sequence	IILLILSCI	IILLILSCI	0.0001	56.8000	0.0338	44.2312	IILLILSCI	IILLILSCI	0.0139	5.7552	0.4183	2.9222	IILLILSCI	IILLILSCI	0.0001	38.5714	0.0452	32.9950	IILLILSCI	IILLILSCI	0.0031	14.8465	0.1602	8.8350	0.0043	0
19	ILLILSCIF	Sequence	ILLILSCIF	ILLILSCIF	0.0004	30.5000	0.0554	20.2276	ILLILSCIF	ILLILSCIF	0.0006	21.2763	0.1785	11.9376	ILLILSCIF	ILLILSCIF	0.0001	34.6364	0.0438	34.2254	ILLILSCIF	ILLILSCIF	0.0037	13.5787	0.1613	8.7204	0.0012	0
20	LLILSCIFA	Sequence	LLILSCIFA	LLILSCIFA	0.0001	61.1905	0.0511	23.4270	LLILSCIFA	LLILSCIFA	0.0256	4.2203	0.5364	1.4093	LLILSCIFA	LLILSCIFA	0.0000	73.7500	0.0251	60.4852	LLILSCIFA	LLILSCIFA	0.0004	36.7586	0.1143	16.3602	0.0065	0
21	LILSCIFAF	Sequence	LILSCIFAF	LILSCIFAF	0.0005	27.0000	0.0682	13.7579	LILSCIFAF	LILSCIFAF	0.0011	17.4968	0.2508	7.5893	LILSCIFAF	LILSCIFAF	0.0005	21.4082	0.0911	13.0917	LILSCIFAF	LILSCIFAF	0.0021	17.8971	0.1713	7.7292	0.0010	0
22	ILSCIFAFI	Sequence	ILSCIFAFI	ILSCIFAFI	0.0004	32.1818	0.1323	3.8654	ILSCIFAFI	ILSCIFAFI	0.1383	1.4978	0.8068	0.0910	ILSCIFAFI	ILSCIFAFI	0.0000	64.2857	0.0525	27.5083	ILSCIFAFI	ILSCIFAFI	0.0005	32.1250	0.2015	5.4292	0.0348	1
23	LSCIFAFID	Sequence	LSCIFAFID	LSCIFAFID	0.0000	80.6250	0.0664	14.4672	LSCIFAFID	LSCIFAFID	0.0000	90.0000	0.0591	35.8416	LSCIFAFID	LSCIFAFID	0.0000	100.0000	0.0107	93.1290	LSCIFAFID	LSCIFAFID	0.0000	99.0000	0.0310	72.3258	0.0000	0
24	SCIFAFIDF	Sequence	SCIFAFIDF	SCIFAFIDF	0.0005	27.6286	0.0435	30.8332	SCIFAFIDF	SCIFAFIDF	0.0001	47.2500	0.0492	41.6689	SCIFAFIDF	SCIFAFIDF	0.0002	29.7647	0.0348	44.3511	SCIFAFIDF	SCIFAFIDF	0.0008	27.3803	0.0591	40.9045	0.0004	0
25	CIFAFIDFS	Sequence	CIFAFIDFS	CIFAFIDFS	0.0001	66.6667	0.0583	18.4662	CIFAFIDFS	CIFAFIDFS	0.0004	24.5833	0.2350	8.3611	CIFAFIDFS	CIFAFIDFS	0.0000	90.0000	0.0185	74.8922	CIFAFIDFS	CIFAFIDFS	0.0000	88.5714	0.0427	56.7376	0.0001	0
26	IFAFIDFSK	Sequence	IFAFIDFSK	IFAFIDFSK	0.0005	28.8667	0.0584	18.3584	IFAFIDFSK	IFAFIDFSK	0.0005	23.7091	0.0981	22.6803	IFAFIDFSK	IFAFIDFSK	0.0001	48.0000	0.0279	55.1263	IFAFIDFSK	IFAFIDFSK	0.0001	54.1463	0.0439	55.3026	0.0003	0
27	FAFIDFSKS	Sequence	FAFIDFSKS	FAFIDFSKS	0.0003	34.7222	0.0500	24.3504	FAFIDFSKS	FAFIDFSKS	0.0005	22.5692	0.1213	18.3669	FAFIDFSKS	FAFIDFSKS	0.0001	41.0000	0.0495	29.5493	FAFIDFSKS	FAFIDFSKS	0.0007	28.6557	0.0889	24.1600	0.0004	0
28	AFIDFSKST	Sequence	AFIDFSKST	AFIDFSKST	0.0001	58.4000	0.0157	83.6798	AFIDFSKST	AFIDFSKST	0.0012	16.6600	0.0777	28.3084	AFIDFSKST	AFIDFSKST	0.0002	27.5714	0.0360	42.7638	AFIDFSKST	AFIDFSKST	0.0020	18.2760	0.0531	45.8761	0.0009	0
29	FIDFSKSTS	Sequence	FIDFSKSTS	FIDFSKSTS	0.0075	5.7530	0.1243	4.3986	FIDFSKSTS	FIDFSKSTS	0.0019	13.8847	0.1059	21.0283	FIDFSKSTS	FIDFSKSTS	0.0014	13.0189	0.0812	15.3937	FIDFSKSTS	FIDFSKSTS	0.0010	24.6596	0.0661	35.9219	0.0029	0
30	IDFSKSTSP	Sequence	IDFSKSTSP	IDFSKSTSP	0.0005	28.3667	0.0173	79.9854	IDFSKSTSP	IDFSKSTSP	0.0002	35.9231	0.0195	74.4229	IDFSKSTSP	IDFSKSTSP	0.0003	25.3333	0.0250	60.7592	IDFSKSTSP	IDFSKSTSP	0.0021	17.8934	0.0525	46.4429	0.0008	0
31	DFSKSTSPT	Sequence	DFSKSTSPT	DFSKSTSPT	0.0000	71.9231	0.0225	67.4060	DFSKSTSPT	DFSKSTSPT	0.0000	55.9091	0.0262	64.2079	DFSKSTSPT	DFSKSTSPT	0.0002	27.8571	0.0472	31.3066	DFSKSTSPT	DFSKSTSPT	0.0020	18.4027	0.0801	28.0692	0.0006	0
32	FSKSTSPTR	Sequence	FSKSTSPTR	FSKSTSPTR	0.0057	6.7151	0.0511	23.4635	FSKSTSPTR	FSKSTSPTR	0.0006	21.4342	0.0401	48.7433	FSKSTSPTR	FSKSTSPTR	0.0016	12.3382	0.0599	23.2622	FSKSTSPTR	FSKSTSPTR	0.0026	15.9735	0.0741	31.1015	0.0026	0
33	SKSTSPTRT	Sequence	SKSTSPTRT	SKSTSPTRT	0.0001	56.4000	0.0104	94.3575	SKSTSPTRT	SKSTSPTRT	0.0000	69.1667	0.0079	94.6399	SKSTSPTRT	SKSTSPTRT	0.0001	41.2000	0.0191	73.6261	SKSTSPTRT	SKSTSPTRT	0.0003	38.2083	0.0267	79.0574	0.0001	0
34	KSTSPTRTW	Sequence	KSTSPTRTW	KSTSPTRTW	0.0207	3.2886	0.0488	25.4335	KSTSPTRTW	KSTSPTRTW	0.0012	16.4500	0.0275	62.5334	KSTSPTRTW	KSTSPTRTW	0.0072	5.9990	0.0990	11.6246	KSTSPTRTW	KSTSPTRTW	0.0016	20.3563	0.0335	68.6804	0.0077	0
35	STSPTRTWK	Sequence	STSPTRTWK	STSPTRTWK	0.0251	2.9569	0.1103	5.5270	STSPTRTWK	STSPTRTWK	0.0005	22.7385	0.0432	46.0861	STSPTRTWK	STSPTRTWK	0.0006	19.0588	0.0670	20.0471	STSPTRTWK	STSPTRTWK	0.0003	40.1500	0.0426	56.7986	0.0066	0
36	TSPTRTWKV	Sequence	TSPTRTWKV	TSPTRTWKV	0.0155	3.8269	0.1049	6.0754	TSPTRTWKV	TSPTRTWKV	0.0314	3.8007	0.1817	11.6804	TSPTRTWKV	TSPTRTWKV	0.0012	13.7217	0.0480	30.7248	TSPTRTWKV	TSPTRTWKV	0.0700	2.2220	0.1760	7.3013	0.0295	0
37	SPTRTWKVL	Sequence	SPTRTWKVL	SPTRTWKVL	0.0007	23.2800	0.0284	54.3236	SPTRTWKVL	SPTRTWKVL	0.0002	30.2273	0.0402	48.6610	SPTRTWKVL	SPTRTWKVL	0.9392	0.0418	0.7841	0.0308	SPTRTWKVL	SPTRTWKVL	0.1445	1.1436	0.2836	2.3287	0.2712	2
38	PTRTWKVLS	Sequence	PTRTWKVLS	PTRTWKVLS	0.0001	57.4000	0.0280	55.0816	PTRTWKVLS	PTRTWKVLS	0.0000	78.3333	0.0129	86.0629	PTRTWKVLS	PTRTWKVLS	0.0000	68.0000	0.0186	74.7546	PTRTWKVLS	PTRTWKVLS	0.0000	71.5385	0.0292	75.2372	0.0000	0
39	TRTWKVLSI	Sequence	TRTWKVLSI	TRTWKVLSI	0.0007	23.2800	0.0374	38.6916	TRTWKVLSI	TRTWKVLSI	0.0005	22.8923	0.0511	40.4170	TRTWKVLSI	TRTWKVLSI	0.0019	11.4282	0.0746	17.2854	TRTWKVLSI	TRTWKVLSI	0.0953	1.7128	0.2706	2.6190	0.0246	1
40	RTWKVLSIM	Sequence	RTWKVLSIM	RTWKVLSIM	0.0044	7.8326	0.0942	7.3886	RTWKVLSIM	RTWKVLSIM	0.0080	7.4649	0.2328	8.4709	RTWKVLSIM	RTWKVLSIM	0.0269	3.0524	0.2920	1.9661	RTWKVLSIM	RTWKVLSIM	0.0018	19.2424	0.1209	14.8905	0.0103	0
41	TWKVLSIMA	Sequence	TWKVLSIMA	TWKVLSIMA	0.0001	53.7097	0.0226	67.0514	TWKVLSIMA	TWKVLSIMA	0.0001	39.3333	0.0422	46.9552	TWKVLSIMA	TWKVLSIMA	0.0002	27.7619	0.0338	45.6577	TWKVLSIMA	TWKVLSIMA	0.0071	9.6610	0.1466	10.4796	0.0019	0
42	WKVLSIMAF	Sequence	WKVLSIMAF	WKVLSIMAF	0.0003	38.9286	0.0349	42.4367	WKVLSIMAF	WKVLSIMAF	0.0000	58.1818	0.0458	44.0698	WKVLSIMAF	WKVLSIMAF	0.0005	20.2500	0.0623	22.1044	WKVLSIMAF	WKVLSIMAF	0.0065	10.1179	0.1692	7.9252	0.0018	0
43	KVLSIMAFI	Sequence	KVLSIMAFI	KVLSIMAFI	0.0005	28.9333	0.0575	18.8767	KVLSIMAFI	KVLSIMAFI	0.3368	0.6626	0.7592	0.1834	KVLSIMAFI	KVLSIMAFI	0.0008	16.8739	0.1037	10.8574	KVLSIMAFI	KVLSIMAFI	0.0006	31.0698	0.0975	21.0558	0.0847	1
44	VLSIMAFIL	Sequence	VLSIMAFIL	VLSIMAFIL	0.0003	33.5714	0.0765	11.0735	VLSIMAFIL	VLSIMAFIL	0.0508	2.8984	0.5770	1.0649	VLSIMAFIL	VLSIMAFIL	0.0003	26.0769	0.0615	22.5085	VLSIMAFIL	VLSIMAFIL	0.0076	9.3240	0.2180	4.5435	0.0148	0
45	LSIMAFILG	Sequence	LSIMAFILG	LSIMAFILG	0.0001	61.9048	0.0629	16.0120	LSIMAFILG	LSIMAFILG	0.0000	67.5000	0.0844	26.2265	LSIMAFILG	LSIMAFILG	0.0000	90.0000	0.0236	63.5079	LSIMAFILG	LSIMAFILG	0.0000	75.0000	0.0775	29.3275	0.0000	0
46	SIMAFILGI	Sequence	SIMAFILGI	SIMAFILGI	0.0009	19.6790	0.0997	6.6558	SIMAFILGI	SIMAFILGI	0.5507	0.3338	0.8476	0.0376	SIMAFILGI	SIMAFILGI	0.0006	18.8571	0.1147	9.3538	SIMAFILGI	SIMAFILGI	0.0078	9.2106	0.2356	3.7504	0.1400	1
47	IMAFILGII	Sequence	IMAFILGII	IMAFILGII	0.0001	61.6667	0.0623	16.3304	IMAFILGII	IMAFILGII	0.0063	8.2757	0.4729	2.0979	IMAFILGII	IMAFILGII	0.0000	55.0000	0.0607	22.8629	IMAFILGII	IMAFILGII	0.0004	37.3077	0.1394	11.5145	0.0017	0
48	MAFILGIII	Sequence	MAFILGIII	MAFILGIII	0.0003	37.4667	0.0533	21.7119	MAFILGIII	MAFILGIII	0.0005	22.6308	0.1681	12.8070	MAFILGIII	MAFILGIII	0.0006	18.7273	0.0754	17.0221	MAFILGIII	MAFILGIII	0.0047	12.0796	0.1842	6.6051	0.0015	0
49	AFILGIIIT	Sequence	AFILGIIIT	AFILGIIIT	0.0000	80.6250	0.0111	93.0928	AFILGIIIT	AFILGIIIT	0.0006	22.1846	0.0740	29.5829	AFILGIIIT	AFILGIIIT	0.0000	52.3077	0.0135	87.2243	AFILGIIIT	AFILGIIIT	0.0005	34.0303	0.0309	72.4800	0.0003	0
50	FILGIIITV	Sequence	FILGIIITV	FILGIIITV	0.0008	20.8028	0.0455	28.5535	FILGIIITV	FILGIIITV	0.9151	0.0414	0.8343	0.0559	FILGIIITV	FILGIIITV	0.0012	14.0723	0.0489	29.9985	FILGIIITV	FILGIIITV	0.0328	3.8069	0.1273	13.6049	0.2375	1
51	ILGIIITVG	Sequence	ILGIIITVG	ILGIIITVG	0.0000	85.7143	0.0209	71.1684	ILGIIITVG	ILGIIITVG	0.0006	22.1385	0.1549	14.0689	ILGIIITVG	ILGIIITVG	0.0000	80.0000	0.0206	70.0665	ILGIIITVG	ILGIIITVG	0.0002	48.0000	0.0787	28.7508	0.0002	0
52	LGIIITVGM	Sequence	LGIIITVGM	LGIIITVGM	0.0001	55.2000	0.0342	43.5923	LGIIITVGM	LGIIITVGM	0.0003	27.5484	0.1069	20.8396	LGIIITVGM	LGIIITVGM	0.0006	18.7922	0.0605	22.9450	LGIIITVGM	LGIIITVGM	0.0061	10.5009	0.1152	16.1484	0.0018	0
53	GIIITVGML	Sequence	GIIITVGML	GIIITVGML	0.0001	52.9032	0.0244	62.8323	GIIITVGML	GIIITVGML	0.0062	8.3701	0.2142	9.4544	GIIITVGML	GIIITVGML	0.0011	14.2229	0.0764	16.7347	GIIITVGML	GIIITVGML	0.0011	23.3269	0.0764	29.8869	0.0021	0
54	IIITVGMLI	Sequence	IIITVGMLI	IIITVGMLI	0.0006	25.5122	0.0593	17.8507	IIITVGMLI	IIITVGMLI	0.0312	3.8110	0.4108	3.0513	IIITVGMLI	IIITVGMLI	0.0004	22.6667	0.0630	21.7875	IIITVGMLI	IIITVGMLI	0.0020	18.3665	0.0990	20.5645	0.0085	0
55	IITVGMLIY	Sequence	IITVGMLIY	IITVGMLIY	0.0830	1.4496	0.2230	1.3453	IITVGMLIY	IITVGMLIY	0.0003	27.4194	0.0579	36.4806	IITVGMLIY	IITVGMLIY	0.0002	31.2667	0.0254	59.9001	IITVGMLIY	IITVGMLIY	0.0002	46.9231	0.0258	80.4241	0.0209	1
56	ITVGMLIYS	Sequence	ITVGMLIYS	ITVGMLIYS	0.0005	28.9000	0.0693	13.3582	ITVGMLIYS	ITVGMLIYS	0.0010	17.8323	0.1807	11.7581	ITVGMLIYS	ITVGMLIYS	0.0000	70.0000	0.0250	60.7044	ITVGMLIYS	ITVGMLIYS	0.0000	76.5000	0.0278	77.2822	0.0004	0
57	TVGMLIYSM	Sequence	TVGMLIYSM	TVGMLIYSM	0.0011	18.0745	0.0641	15.4766	TVGMLIYSM	TVGMLIYSM	0.0038	10.3530	0.2032	10.1408	TVGMLIYSM	TVGMLIYSM	0.0026	9.8473	0.1166	9.1137	TVGMLIYSM	TVGMLIYSM	0.0406	3.3045	0.2894	2.2130	0.0120	0
58	VGMLIYSMW	Sequence	VGMLIYSMW	VGMLIYSMW	0.0005	28.1000	0.0440	30.2950	VGMLIYSMW	VGMLIYSMW	0.0000	55.9091	0.0420	47.0708	VGMLIYSMW	VGMLIYSMW	0.0003	26.3462	0.0424	35.5870	VGMLIYSMW	VGMLIYSMW	0.0020	17.9963	0.1100	17.4162	0.0007	0
59	GMLIYSMWG	Sequence	GMLIYSMWG	GMLIYSMWG	0.0000	97.8571	0.0246	62.3915	GMLIYSMWG	GMLIYSMWG	0.0001	39.5556	0.2038	10.1035	GMLIYSMWG	GMLIYSMWG	0.0000	95.0000	0.0175	77.4079	GMLIYSMWG	GMLIYSMWG	0.0001	65.9375	0.0772	29.4638	0.0000	0
60	MLIYSMWGK	Sequence	MLIYSMWGK	MLIYSMWGK	0.0003	34.1667	0.0786	10.4981	MLIYSMWGK	MLIYSMWGK	0.0008	19.0680	0.2547	7.4127	MLIYSMWGK	MLIYSMWGK	0.0000	58.8889	0.0366	42.0750	MLIYSMWGK	MLIYSMWGK	0.0002	48.7000	0.0799	28.1427	0.0003	0
61	LIYSMWGKH	Sequence	LIYSMWGKH	LIYSMWGKH	0.0008	20.9577	0.0540	21.1938	LIYSMWGKH	LIYSMWGKH	0.0001	50.6667	0.0448	44.8698	LIYSMWGKH	LIYSMWGKH	0.0001	39.8571	0.0457	32.5970	LIYSMWGKH	LIYSMWGKH	0.0001	66.8750	0.0408	58.9632	0.0003	0
62	IYSMWGKHC	Sequence	IYSMWGKHC	IYSMWGKHC	0.0000	73.4615	0.0160	82.9331	IYSMWGKHC	IYSMWGKHC	0.0000	54.0000	0.0235	68.0529	IYSMWGKHC	IYSMWGKHC	0.0000	50.3846	0.0234	64.0317	IYSMWGKHC	IYSMWGKHC	0.0007	28.0984	0.0418	57.7685	0.0002	0
63	YSMWGKHCA	Sequence	YSMWGKHCA	YSMWGKHCA	0.0062	6.4143	0.1530	2.8893	YSMWGKHCA	YSMWGKHCA	0.0043	9.8292	0.2227	9.0014	YSMWGKHCA	YSMWGKHCA	0.0024	10.2031	0.1763	4.8436	YSMWGKHCA	YSMWGKHCA	0.0114	7.3916	0.2631	2.8305	0.0061	0
64	SMWGKHCAP	Sequence	SMWGKHCAP	SMWGKHCAP	0.0002	47.6667	0.0350	42.3210	SMWGKHCAP	SMWGKHCAP	0.0171	5.1445	0.2622	7.0900	SMWGKHCAP	SMWGKHCAP	0.0011	14.3855	0.0991	11.6183	SMWGKHCAP	SMWGKHCAP	0.0360	3.5729	0.3349	1.4114	0.0136	0
65	MWGKHCAPH	Sequence	MWGKHCAPH	MWGKHCAPH	0.0000	75.4545	0.0255	60.3956	MWGKHCAPH	MWGKHCAPH	0.0000	90.0000	0.0245	66.6528	MWGKHCAPH	MWGKHCAPH	0.0001	48.5000	0.0497	29.4119	MWGKHCAPH	MWGKHCAPH	0.0004	35.4000	0.1251	14.0295	0.0001	0
66	WGKHCAPHR	Sequence	WGKHCAPHR	WGKHCAPHR	0.0001	69.6667	0.0189	76.1035	WGKHCAPHR	WGKHCAPHR	0.0000	75.0000	0.0192	74.8859	WGKHCAPHR	WGKHCAPHR	0.0000	56.1111	0.0280	55.0886	WGKHCAPHR	WGKHCAPHR	0.0003	41.2222	0.0510	47.8412	0.0001	0
67	GKHCAPHRV	Sequence	GKHCAPHRV	GKHCAPHRV	0.0001	53.3871	0.0175	79.3555	GKHCAPHRV	GKHCAPHRV	0.0001	43.4286	0.0273	62.6682	GKHCAPHRV	GKHCAPHRV	0.0001	42.2000	0.0267	57.5349	GKHCAPHRV	GKHCAPHRV	0.0010	25.2697	0.0494	49.4433	0.0003	0
68	KHCAPHRVS	Sequence	KHCAPHRVS	KHCAPHRVS	0.0000	80.6250	0.0106	93.9912	KHCAPHRVS	KHCAPHRVS	0.0000	80.0000	0.0140	83.9931	KHCAPHRVS	KHCAPHRVS	0.0001	37.1250	0.0320	48.4112	KHCAPHRVS	KHCAPHRVS	0.0001	62.9545	0.0234	84.1098	0.0001	0
69	HCAPHRVSG	Sequence	HCAPHRVSG	HCAPHRVSG	0.0001	51.6129	0.0167	81.2757	HCAPHRVSG	HCAPHRVSG	0.0000	72.5000	0.0129	85.9861	HCAPHRVSG	HCAPHRVSG	0.0026	9.6913	0.1250	8.2130	HCAPHRVSG	HCAPHRVSG	0.0068	9.9177	0.1370	11.8841	0.0024	0
70	CAPHRVSGV	Sequence	CAPHRVSGV	CAPHRVSGV	0.0005	27.5429	0.0513	23.3149	CAPHRVSGV	CAPHRVSGV	0.0044	9.7385	0.2166	9.3283	CAPHRVSGV	CAPHRVSGV	0.0005	20.2857	0.0937	12.5793	CAPHRVSGV	CAPHRVSGV	0.0117	7.3144	0.2304	3.9543	0.0043	0
71	APHRVSGVI	Sequence	APHRVSGVI	APHRVSGVI	0.0007	23.9400	0.0318	47.8550	APHRVSGVI	APHRVSGVI	0.0001	41.1429	0.0376	51.0920	APHRVSGVI	APHRVSGVI	0.8599	0.0953	0.7620	0.0402	APHRVSGVI	APHRVSGVI	0.0292	4.0886	0.2263	4.1432	0.2225	1
72	PHRVSGVIH	Sequence	PHRVSGVIH	PHRVSGVIH	0.0001	53.8710	0.0132	89.1359	PHRVSGVIH	PHRVSGVIH	0.0000	95.0000	0.0044	97.1409	PHRVSGVIH	PHRVSGVIH	0.0001	42.8000	0.0173	77.9288	PHRVSGVIH	PHRVSGVIH	0.0003	41.4444	0.0195	89.9078	0.0001	0
73	HRVSGVIHT	Sequence	HRVSGVIHT	HRVSGVIHT	0.0001	53.8710	0.0122	91.0659	HRVSGVIHT	HRVSGVIHT	0.0003	29.4000	0.0283	61.4755	HRVSGVIHT	HRVSGVIHT	0.0002	29.4118	0.0296	52.2518	HRVSGVIHT	HRVSGVIHT	0.0010	24.4894	0.0414	58.2337	0.0004	0
74	RVSGVIHTN	Sequence	RVSGVIHTN	RVSGVIHTN	0.0006	25.6341	0.0310	49.3645	RVSGVIHTN	RVSGVIHTN	0.0008	19.0680	0.0640	33.5685	RVSGVIHTN	RVSGVIHTN	0.0005	21.2449	0.0700	18.8821	RVSGVIHTN	RVSGVIHTN	0.0001	54.6341	0.0339	68.0430	0.0005	0
75	VSGVIHTNH	Sequence	VSGVIHTNH	VSGVIHTNH	0.0036	8.7542	0.0469	27.1433	VSGVIHTNH	VSGVIHTNH	0.0000	58.1818	0.0164	79.6630	VSGVIHTNH	VSGVIHTNH	0.0001	38.8571	0.0236	63.5587	VSGVIHTNH	VSGVIHTNH	0.0002	42.6471	0.0302	73.6961	0.0010	0
76	SGVIHTNHS	Sequence	SGVIHTNHS	SGVIHTNHS	0.0002	42.4000	0.0230	66.1376	SGVIHTNHS	SGVIHTNHS	0.0000	57.7273	0.0249	66.0464	SGVIHTNHS	SGVIHTNHS	0.0001	47.2500	0.0403	37.7929	SGVIHTNHS	SGVIHTNHS	0.0004	35.0000	0.0655	36.2656	0.0002	0
77	GVIHTNHSD	Sequence	GVIHTNHSD	GVIHTNHSD	0.0000	76.8182	0.0150	85.3052	GVIHTNHSD	GVIHTNHSD	0.0001	49.5000	0.0347	53.9278	GVIHTNHSD	GVIHTNHSD	0.0000	63.5714	0.0281	54.8004	GVIHTNHSD	GVIHTNHSD	0.0000	83.5714	0.0234	84.2438	0.0000	0
78	VIHTNHSDI	Sequence	VIHTNHSDI	VIHTNHSDI	0.0006	25.0732	0.0382	37.5505	VIHTNHSDI	VIHTNHSDI	0.0005	23.4364	0.0676	32.0413	VIHTNHSDI	VIHTNHSDI	0.0017	11.9589	0.1110	9.8111	VIHTNHSDI	VIHTNHSDI	0.0071	9.6951	0.1513	9.8524	0.0025	0
79	IHTNHSDIS	Sequence	IHTNHSDIS	IHTNHSDIS	0.0000	85.7143	0.0167	81.2336	IHTNHSDIS	IHTNHSDIS	0.0000	95.0000	0.0100	91.0687	IHTNHSDIS	IHTNHSDIS	0.0000	55.5556	0.0194	72.8738	IHTNHSDIS	IHTNHSDIS	0.0000	82.8571	0.0197	89.6298	0.0000	0
80	HTNHSDISM	Sequence	HTNHSDISM	HTNHSDISM	0.0924	1.3531	0.1957	1.7645	HTNHSDISM	HTNHSDISM	0.0043	9.8034	0.0995	22.3703	HTNHSDISM	HTNHSDISM	0.0243	3.2424	0.1756	4.8777	HTNHSDISM	HTNHSDISM	0.0120	7.1827	0.1075	18.0608	0.0333	1
81	TNHSDISMN	Sequence	TNHSDISMN	TNHSDISMN	0.0001	71.1538	0.0160	82.9026	TNHSDISMN	TNHSDISMN	0.0000	95.0000	0.0075	95.1066	TNHSDISMN	TNHSDISMN	0.0000	85.0000	0.0128	88.7360	TNHSDISMN	TNHSDISMN	0.0000	82.8571	0.0219	86.3594	0.0000	0
0	MDMMLMIG	Sequence	MDMMLMIG-	MDMMLMIG	0.0000	87.8571	0.0464	27.6834	MDMMLMIG-	MDMMLMIG	0.0000	95.0000	0.0387	50.0168	MDMMLMIG-	MDMMLMIG	0.0000	92.5000	0.0238	63.1790	MDMMLMIG-	MDMMLMIG	0.0000	79.5000	0.0823	26.9677	0.0000	0
1	DMMLMIGN	Sequence	DMMLMIGN-	DMMLMIGN	0.0000	93.5714	0.0208	71.4973	DMMLMIGN-	DMMLMIGN	0.0000	87.5000	0.0271	62.9825	DMMLMIGN-	DMMLMIGN	0.0000	92.5000	0.0160	80.9348	DMMLMIGN-	DMMLMIGN	0.0001	55.3448	0.0832	26.5609	0.0000	0
2	MMLMIGNY	Sequence	MMLMIGN-Y	MMLMIGNY	0.0050	7.2492	0.1098	5.5725	MMLMIGNY-	MMLMIGNY	0.0001	42.0000	0.0930	23.8744	MMLMIGN-Y	MMLMIGNY	0.0000	61.4286	0.0273	56.4041	MMLMIG-NY	MMLMIGNY	0.0004	36.9655	0.0995	20.4163	0.0014	0
3	MLMIGNYF	Sequence	MLM-IGNYF	MLMIGNYF	0.0014	15.1007	0.0679	13.8613	MLM-IGNYF	MLMIGNYF	0.0010	17.5419	0.1708	12.5782	MLM-IGNYF	MLMIGNYF	0.0008	16.2252	0.0713	18.3961	MLMIGN-YF	MLMIGNYF	0.0125	7.0201	0.2671	2.7187	0.0040	0
4	LMIGNYFS	Sequence	LMIGNYFS-	LMIGNYFS	0.0001	68.6667	0.0342	43.7030	LMIGN-YFS	LMIGNYFS	0.0002	33.1875	0.1491	14.6815	LMIGNYFS-	LMIGNYFS	0.0000	70.0000	0.0236	63.6297	LMIGNYFS-	LMIGNYFS	0.0002	48.0000	0.0829	26.6859	0.0001	0
5	MIGNYFSG	Sequence	MIGNYFSG-	MIGNYFSG	0.0000	87.8571	0.0299	51.4668	MIGNYFSG-	MIGNYFSG	0.0000	78.3333	0.0584	36.2294	MIGNYFSG-	MIGNYFSG	0.0000	85.0000	0.0329	47.0906	MIG-NYFSG	MIGNYFSG	0.0001	67.5000	0.1159	15.9745	0.0000	0
6	IGNYFSGV	Sequence	IGN-YFSGV	IGNYFSGV	0.0001	65.3333	0.0336	44.5685	IGN-YFSGV	IGNYFSGV	0.0001	44.4000	0.0861	25.7346	IGN-YFSGV	IGNYFSGV	0.0000	50.0000	0.0327	47.2598	IGN-YFSGV	IGNYFSGV	0.0005	31.9302	0.0770	29.5868	0.0002	0
7	GNYFSGVL	Sequence	GNYFSGV-L	GNYFSGVL	0.0001	60.0000	0.0289	53.4860	GNYFSGV-L	GNYFSGVL	0.0000	52.3333	0.0329	55.8848	GNY-FSGVL	GNYFSGVL	0.0002	28.5000	0.0463	32.0351	GNYFSG-VL	GNYFSGVL	0.0012	22.9462	0.0788	28.6904	0.0004	0
8	NYFSGVLI	Sequence	NYF-SGVLI	NYFSGVLI	0.0002	42.4000	0.0346	42.9753	NYFSGVL-I	NYFSGVLI	0.0001	39.5556	0.0522	39.6692	NYFSG-VLI	NYFSGVLI	0.0003	27.0476	0.0335	46.1620	NYFSGVL-I	NYFSGVLI	0.0027	15.8228	0.0732	31.5974	0.0008	0
9	YFSGVLIA	Sequence	YFS-GVLIA	YFSGVLIA	0.0002	41.7500	0.0391	36.2213	YFSGVLI-A	YFSGVLIA	0.0003	28.9259	0.0874	25.3621	YFSGV-LIA	YFSGVLIA	0.0001	43.6000	0.0312	49.6688	YFS-GVLIA	YFSGVLIA	0.0013	22.4000	0.0764	29.8760	0.0005	0
10	FSGVLIAG	Sequence	FSGVLIAG-	FSGVLIAG	0.0000	73.4615	0.0293	52.5521	FS-GVLIAG	FSGVLIAG	0.0000	78.3333	0.0396	49.1410	FS-GVLIAG	FSGVLIAG	0.0000	90.0000	0.0205	70.4312	FSG-VLIAG	FSGVLIAG	0.0000	78.5000	0.0515	47.3773	0.0000	0
11	SGVLIAGI	Sequence	SGV-LIAGI	SGVLIAGI	0.0001	66.0000	0.0263	58.8227	SGV-LIAGI	SGVLIAGI	0.0001	41.2857	0.0551	38.0088	SGVLI-AGI	SGVLIAGI	0.0000	50.0000	0.0339	45.5113	SGV-LIAGI	SGVLIAGI	0.0004	36.4828	0.0682	34.5488	0.0001	0
12	GVLIAGII	Sequence	GVL-IAGII	GVLIAGII	0.0000	77.2727	0.0190	75.7593	GVLIAGI-I	GVLIAGII	0.0001	40.3750	0.0551	37.9866	GVLIAGI-I	GVLIAGII	0.0000	53.8462	0.0283	54.4695	GVLIAGI-I	GVLIAGII	0.0001	56.8966	0.0418	57.7338	0.0001	0
13	VLIAGIIL	Sequence	VLI-AGIIL	VLIAGIIL	0.0001	57.6000	0.0213	70.2225	VLIAGII-L	VLIAGIIL	0.0788	2.2380	0.3348	4.7017	VLI-AGIIL	VLIAGIIL	0.0005	21.2653	0.0443	33.7779	VLIAGI-IL	VLIAGIIL	0.0111	7.5172	0.1086	17.7697	0.0226	0
14	LIAGIILL	Sequence	LIA-GIILL	LIAGIILL	0.0003	37.8000	0.0339	44.1575	-LIAGIILL	LIAGIILL	0.0384	3.3993	0.3463	4.4100	LIA-GIILL	LIAGIILL	0.0009	15.7407	0.0545	26.2068	LIAGIIL-L	LIAGIILL	0.0039	13.1993	0.0992	20.5199	0.0109	0
15	IAGIILLI	Sequence	IAG-IILLI	IAGIILLI	0.0003	35.6667	0.0419	32.6737	-IAGIILLI	IAGIILLI	0.0015	15.3022	0.1452	15.1068	IAG-IILLI	IAGIILLI	0.0001	43.8000	0.0261	58.6996	IA-GIILLI	IAGIILLI	0.0008	27.3944	0.0705	33.1278	0.0007	0
16	AGIILLIL	Sequence	AGI-ILLIL	AGIILLIL	0.0000	78.1818	0.0160	83.0080	AGI-ILLIL	AGIILLIL	0.0002	32.6111	0.0412	47.7683	AGI-ILLIL	AGIILLIL	0.0002	30.7059	0.0249	60.9927	AGIIL-LIL	AGIILLIL	0.0021	17.9559	0.0766	29.7877	0.0006	0
17	GIILLILS	Sequence	GIILLILS-	GIILLILS	0.0000	90.0000	0.0126	90.3332	GII-LLILS	GIILLILS	0.0000	51.6667	0.0440	45.4607	GIILLILS-	GIILLILS	0.0000	83.3333	0.0095	95.1283	GIILLILS-	GIILLILS	0.0000	73.0769	0.0212	87.4612	0.0000	0
18	IILLILSC	Sequence	IIL-LILSC	IILLILSC	0.0000	80.0000	0.0130	89.5099	IIL-LILSC	IILLILSC	0.0003	28.4444	0.0565	37.2790	IIL-LILSC	IILLILSC	0.0000	53.8462	0.0147	84.2308	IILLIL-SC	IILLILSC	0.0006	29.6727	0.0503	48.5019	0.0003	0
19	ILLILSCI	Sequence	ILL-ILSCI	ILLILSCI	0.0001	67.0000	0.0289	53.3228	ILL-ILSCI	ILLILSCI	0.0055	8.8288	0.2922	5.9783	ILL-ILSCI	ILLILSCI	0.0000	64.2857	0.0246	61.6281	ILLILS-CI	ILLILSCI	0.0021	17.6985	0.1465	10.4870	0.0019	0
20	LLILSCIF	Sequence	LLI-LSCIF	LLILSCIF	0.0001	58.4000	0.0368	39.5819	LLI-LSCIF	LLILSCIF	0.0001	38.5000	0.0958	23.1974	LLILS-CIF	LLILSCIF	0.0001	46.5000	0.0317	48.8683	LLILS-CIF	LLILSCIF	0.0011	23.5385	0.1291	13.2745	0.0004	0
21	LILSCIFA	Sequence	LIL-SCIFA	LILSCIFA	0.0000	81.8750	0.0283	54.6146	LIL-SCIFA	LILSCIFA	0.0006	22.1692	0.2084	9.8122	LIL-SCIFA	LILSCIFA	0.0000	85.0000	0.0237	63.3009	LIL-SCIFA	LILSCIFA	0.0000	72.3077	0.0748	30.7305	0.0002	0
22	ILSCIFAF	Sequence	ILS-CIFAF	ILSCIFAF	0.0002	41.4167	0.0583	18.4186	IL-SCIFAF	ILSCIFAF	0.0007	20.9195	0.2096	9.7363	ILS-CIFAF	ILSCIFAF	0.0001	41.6000	0.0443	33.8109	ILSCIF-AF	ILSCIFAF	0.0019	18.6154	0.1750	7.3910	0.0007	0
23	LSCIFAFI	Sequence	LSC-IFAFI	LSCIFAFI	0.0002	46.7500	0.0841	9.1980	-LSCIFAFI	LSCIFAFI	0.0003	27.3871	0.2596	7.2024	LSC-IFAFI	LSCIFAFI	0.0000	80.0000	0.0293	52.8028	LSC-IFAFI	LSCIFAFI	0.0001	64.0909	0.0862	25.2815	0.0001	0
24	SCIFAFID	Sequence	SCIFAFID-	SCIFAFID	0.0000	95.7143	0.0158	83.4808	SCIFAFID-	SCIFAFID	0.0000	95.0000	0.0181	76.8174	SCIFAFID-	SCIFAFID	0.0000	95.0000	0.0079	95.9491	SCIFAFID-	SCIFAFID	0.0000	97.0000	0.0184	91.3340	0.0000	0
25	CIFAFIDF	Sequence	CIFAFID-F	CIFAFIDF	0.0001	70.3846	0.0358	41.0385	CIFAFID-F	CIFAFIDF	0.0000	64.3750	0.0523	39.6286	CIF-AFIDF	CIFAFIDF	0.0000	63.5714	0.0213	68.5714	CIF-AFIDF	CIFAFIDF	0.0001	55.3448	0.0593	40.7394	0.0001	0
26	IFAFIDFS	Sequence	IFAFIDFS-	IFAFIDFS	0.0000	80.6250	0.0288	53.5431	-IFAFIDFS	IFAFIDFS	0.0000	75.0000	0.0581	36.3578	IFAFIDFS-	IFAFIDFS	0.0000	83.3333	0.0147	84.3250	IFAFIDFS-	IFAFIDFS	0.0000	74.6154	0.0331	69.2544	0.0000	0
27	FAFIDFSK	Sequence	FAF-IDFSK	FAFIDFSK	0.0004	31.9583	0.0470	27.0391	FAF-IDFSK	FAFIDFSK	0.0001	43.1429	0.0577	36.5950	FAFIDF-SK	FAFIDFSK	0.0000	52.3077	0.0306	50.6636	FAFIDF-SK	FAFIDFSK	0.0003	40.7500	0.0674	35.0080	0.0002	0
28	AFIDFSKS	Sequence	AFIDFSKS-	AFIDFSKS	0.0000	77.7273	0.0129	89.8968	AFIDFSKS-	AFIDFSKS	0.0000	63.1250	0.0189	75.4178	AFIDFSKS-	AFIDFSKS	0.0000	57.7778	0.0154	82.6312	AFIDFSKS-	AFIDFSKS	0.0002	50.3659	0.0240	83.2850	0.0001	0
29	FIDFSKST	Sequence	FIDFSKST-	FIDFSKST	0.0019	12.6578	0.0557	20.0566	FID-FSKST	FIDFSKST	0.0003	27.4194	0.0527	39.3983	FIDFSKST-	FIDFSKST	0.0002	31.1333	0.0410	37.0326	FID-FSKST	FIDFSKST	0.0007	27.8873	0.0554	43.8476	0.0008	0
30	IDFSKSTS	Sequence	IDFSKSTS-	IDFSKSTS	0.0001	49.2857	0.0180	78.0957	IDFSKSTS-	IDFSKSTS	0.0000	78.3333	0.0118	87.9957	IDFSKSTS-	IDFSKSTS	0.0000	59.4444	0.0165	79.8183	IDFSKSTS-	IDFSKSTS	0.0005	34.2121	0.0338	68.1425	0.0002	0
31	DFSKSTSP	Sequence	-DFSKSTSP	DFSKSTSP	0.0000	73.8462	0.0131	89.3551	D-FSKSTSP	DFSKSTSP	0.0000	82.5000	0.0073	95.2028	DFS-KSTSP	DFSKSTSP	0.0000	51.1538	0.0177	76.8169	DFS-KSTSP	DFSKSTSP	0.0023	17.0919	0.0440	55.0921	0.0006	0
32	FSKSTSPT	Sequence	FSKSTSPT-	FSKSTSPT	0.0003	37.5333	0.0336	44.5873	FSKSTSPT-	FSKSTSPT	0.0000	63.7500	0.0296	59.7137	FSKSTSPT-	FSKSTSPT	0.0002	32.6923	0.0620	22.2699	FSKSTSPT-	FSKSTSPT	0.0007	29.4000	0.1178	15.5565	0.0003	0
33	SKSTSPTR	Sequence	-SKSTSPTR	SKSTSPTR	0.0001	57.2000	0.0124	90.6812	-SKSTSPTR	SKSTSPTR	0.0000	65.0000	0.0101	91.0375	SKS-TSPTR	SKSTSPTR	0.0001	41.6000	0.0171	78.2437	S-KSTSPTR	SKSTSPTR	0.0001	53.2927	0.0231	84.6819	0.0001	0
34	KSTSPTRT	Sequence	KSTSPTRT-	KSTSPTRT	0.0003	38.8571	0.0160	83.0009	KSTSPTRT-	KSTSPTRT	0.0000	68.3333	0.0106	90.2105	KSTSPTRT-	KSTSPTRT	0.0000	49.6667	0.0221	66.6889	KSTSPTRT-	KSTSPTRT	0.0000	73.0769	0.0149	95.1668	0.0001	0
35	STSPTRTW	Sequence	STSP-TRTW	STSPTRTW	0.0167	3.6663	0.0514	23.2192	STSPT-RTW	STSPTRTW	0.0002	33.3125	0.0198	73.9844	STSPTR-TW	STSPTRTW	0.0019	11.2815	0.0623	22.0868	STSPTR-TW	STSPTRTW	0.0015	20.9713	0.0406	59.1701	0.0051	0
36	TSPTRTWK	Sequence	TSPTRTW-K	TSPTRTWK	0.0011	17.9252	0.0428	31.5866	TSPTRTW-K	TSPTRTWK	0.0000	66.6667	0.0174	78.0571	TSPTRTWK-	TSPTRTWK	0.0001	48.0000	0.0232	64.3179	TSPTRTWK-	TSPTRTWK	0.0003	38.2917	0.0396	60.4659	0.0004	0
37	SPTRTWKV	Sequence	SPT-RTWKV	SPTRTWKV	0.0004	30.4643	0.0300	51.2269	SPT-RTWKV	SPTRTWKV	0.0003	29.9600	0.0379	50.7577	SPT-RTWKV	SPTRTWKV	0.1051	1.4127	0.2617	2.4412	SP-TRTWKV	SPTRTWKV	0.1852	0.8780	0.2697	2.6447	0.0727	2
38	PTRTWKVL	Sequence	PTR-TWKVL	PTRTWKVL	0.0001	60.4762	0.0216	69.5669	PTR-TWKVL	PTRTWKVL	0.0000	72.5000	0.0152	81.9610	-PTRTWKVL	PTRTWKVL	0.0208	3.4980	0.2298	3.0618	-PTRTWKVL	PTRTWKVL	0.0026	16.0685	0.1120	16.8839	0.0059	0
39	TRTWKVLS	Sequence	TRTWKVLS-	TRTWKVLS	0.0000	81.8750	0.0164	81.9593	TRTWKVLS-	TRTWKVLS	0.0000	90.0000	0.0106	90.0773	TRTWKVLS-	TRTWKVLS	0.0000	64.2857	0.0205	70.3899	TRTWKVLS-	TRTWKVLS	0.0010	25.0899	0.0707	32.9976	0.0003	0
40	RTWKVLSI	Sequence	RTW-KVLSI	RTWKVLSI	0.0014	15.5570	0.0545	20.8349	RTW-KVLSI	RTWKVLSI	0.0120	6.1829	0.1565	13.9097	RTW-KVLSI	RTWKVLSI	0.0032	8.8564	0.1262	8.0938	RTW-KVLSI	RTWKVLSI	0.0204	5.2133	0.1909	6.1176	0.0092	0
41	TWKVLSIM	Sequence	-TWKVLSIM	TWKVLSIM	0.0001	55.8000	0.0284	54.4239	-TWKVLSIM	TWKVLSIM	0.0000	60.0000	0.0382	50.5450	TWK-VLSIM	TWKVLSIM	0.0002	30.8824	0.0397	38.4290	TWKVLS-IM	TWKVLSIM	0.0172	5.8028	0.1717	7.6906	0.0044	0
42	WKVLSIMA	Sequence	W-KVLSIMA	WKVLSIMA	0.0000	92.8571	0.0132	89.1359	WKVLSIM-A	WKVLSIMA	0.0000	90.0000	0.0177	77.4157	WKV-LSIMA	WKVLSIMA	0.0000	72.5000	0.0211	69.0988	W-KVLSIMA	WKVLSIMA	0.0002	42.5882	0.0861	25.3101	0.0001	0
43	KVLSIMAF	Sequence	KVL-SIMAF	KVLSIMAF	0.0003	35.6667	0.0265	58.2643	KVLS-IMAF	KVLSIMAF	0.0007	20.6552	0.0855	25.8936	KVL-SIMAF	KVLSIMAF	0.0022	10.6092	0.0860	14.2057	KVL-SIMAF	KVLSIMAF	0.0027	15.9048	0.0803	27.9611	0.0015	0
44	VLSIMAFI	Sequence	VLS-IMAFI	VLSIMAFI	0.0001	49.5714	0.0524	22.4136	VLS-IMAFI	VLSIMAFI	0.0097	6.8527	0.3829	3.5929	VLS-IMAFI	VLSIMAFI	0.0000	68.0000	0.0284	54.3893	VLSIM-AFI	VLSIMAFI	0.0004	34.7879	0.0966	21.3408	0.0026	0
45	LSIMAFIL	Sequence	LSI-MAFIL	LSIMAFIL	0.0001	49.8571	0.0563	19.6906	-LSIMAFIL	LSIMAFIL	0.0002	31.6500	0.1640	13.1812	LSIMAFI-L	LSIMAFIL	0.0003	27.1429	0.0495	29.5836	LSIMAF-IL	LSIMAFIL	0.0015	20.5747	0.1623	8.6106	0.0005	0
46	SIMAFILG	Sequence	SIMAFILG-	SIMAFILG	0.0000	74.2308	0.0330	45.6601	SIMAFILG-	SIMAFILG	0.0001	37.6000	0.1138	19.5969	SIMAFILG-	SIMAFILG	0.0000	78.3333	0.0300	51.5592	SIMAFILG-	SIMAFILG	0.0001	65.0000	0.0756	30.3179	0.0001	0
47	IMAFILGI	Sequence	IMA-FILGI	IMAFILGI	0.0001	60.0000	0.0471	26.9467	IMA-FILGI	IMAFILGI	0.0083	7.3578	0.4190	2.9111	IMA-FILGI	IMAFILGI	0.0000	59.4444	0.0345	44.6892	IMA-FILGI	IMAFILGI	0.0006	29.6727	0.1088	17.7198	0.0023	0
48	MAFILGII	Sequence	MAF-ILGII	MAFILGII	0.0001	62.1429	0.0429	31.5091	MAF-ILGII	MAFILGII	0.0001	46.0000	0.1080	20.6393	MAF-ILGII	MAFILGII	0.0001	36.1111	0.0602	23.1108	MAFILG-II	MAFILGII	0.0015	20.5230	0.1708	7.7790	0.0005	0
49	AFILGIII	Sequence	AFIL-GIII	AFILGIII	0.0000	78.1818	0.0158	83.5463	AFILGII-I	AFILGIII	0.0001	41.0000	0.0442	45.2719	AFI-LGIII	AFILGIII	0.0001	39.8571	0.0181	75.8697	AFILGI-II	AFILGIII	0.0009	25.4045	0.0492	49.5806	0.0003	0
50	FILGIIIT	Sequence	FILGIIIT-	FILGIIIT	0.0000	79.5455	0.0145	86.2618	FILGIII-T	FILGIIIT	0.0012	16.6900	0.1319	16.7899	FILGIIIT-	FILGIIIT	0.0000	66.0000	0.0172	78.0547	FILGIIIT-	FILGIIIT	0.0003	40.4500	0.0484	50.4230	0.0004	0
51	ILGIIITV	Sequence	IL-GIIITV	ILGIIITV	0.0002	44.8000	0.0252	61.0511	IL-GIIITV	ILGIIITV	0.3900	0.5508	0.5491	1.2871	ILG-IIITV	ILGIIITV	0.0001	46.5000	0.0176	77.1778	ILGII-ITV	ILGIIITV	0.0042	12.7345	0.0824	26.9400	0.0986	1
52	LGIIITVG	Sequence	LGIII-TVG	LGIIITVG	0.0000	92.8571	0.0114	92.6086	LGIIITVG-	LGIIITVG	0.0000	87.5000	0.0244	66.7553	LGI-IITVG	LGIIITVG	0.0000	90.0000	0.0136	86.9346	LGI-IITVG	LGIIITVG	0.0001	68.7500	0.0453	53.7137	0.0000	0
53	GIIITVGM	Sequence	GII-ITVGM	GIIITVGM	0.0001	61.9048	0.0194	74.6880	GII-ITVGM	GIIITVGM	0.0014	15.7556	0.0959	23.1636	GII-ITVGM	GIIITVGM	0.0002	29.9412	0.0372	41.2376	GII-ITVGM	GIIITVGM	0.0007	28.9016	0.0515	47.4167	0.0006	0
54	IIITVGML	Sequence	IIITVG-ML	IIITVGML	0.0002	48.2500	0.0262	58.8959	III-TVGML	IIITVGML	0.0014	15.7778	0.1188	18.7764	IIITVGM-L	IIITVGML	0.0009	15.7852	0.0599	23.2601	IIITVG-ML	IIITVGML	0.0033	14.2829	0.0907	23.4993	0.0014	0
55	IITVGMLI	Sequence	IIT-VGMLI	IITVGMLI	0.0002	44.9000	0.0416	33.0061	IIT-VGMLI	IITVGMLI	0.0007	20.0805	0.1173	19.0215	IIT-VGMLI	IITVGMLI	0.0001	48.5000	0.0359	42.9065	IIT-VGMLI	IITVGMLI	0.0005	32.9500	0.0657	36.1851	0.0004	0
56	ITVGMLIY	Sequence	ITV-GMLIY	ITVGMLIY	0.0543	1.8855	0.1954	1.7693	ITV-GMLIY	ITVGMLIY	0.0000	51.3333	0.0396	49.1611	ITV-GMLIY	ITVGMLIY	0.0000	53.4615	0.0172	78.1831	ITVGM-LIY	ITVGMLIY	0.0001	67.1875	0.0211	87.5958	0.0136	1
57	TVGMLIYS	Sequence	TVGMLIYS-	TVGMLIYS	0.0001	63.8095	0.0271	57.0075	TV-GMLIYS	TVGMLIYS	0.0001	50.6667	0.0545	38.3361	TVGMLIYS-	TVGMLIYS	0.0000	81.6667	0.0169	78.7742	TVGMLIYS-	TVGMLIYS	0.0001	59.8276	0.0474	51.4306	0.0001	0
58	VGMLIYSM	Sequence	VGM-LIYSM	VGMLIYSM	0.0002	48.2500	0.0299	51.4294	VGM-LIYSM	VGMLIYSM	0.0001	36.8333	0.0656	32.8594	VGM-LIYSM	VGMLIYSM	0.0021	10.6987	0.0792	15.9343	VGMLI-YSM	VGMLIYSM	0.0381	3.4429	0.2950	2.1026	0.0101	0
59	GMLIYSMW	Sequence	GML-IYSMW	GMLIYSMW	0.0001	50.0000	0.0265	58.3501	GML-IYSMW	GMLIYSMW	0.0001	47.5000	0.0541	38.5873	GML-IYSMW	GMLIYSMW	0.0000	80.0000	0.0142	85.5140	GML-IYSMW	GMLIYSMW	0.0003	40.5000	0.0635	37.6576	0.0001	0
60	MLIYSMWG	Sequence	MLIYSMWG-	MLIYSMWG	0.0000	87.8571	0.0343	43.3842	MLIYSMWG-	MLIYSMWG	0.0001	46.8000	0.1588	13.6847	MLIYSMWG-	MLIYSMWG	0.0000	90.0000	0.0244	61.9773	MLIYSMWG-	MLIYSMWG	0.0000	77.5000	0.0863	25.2403	0.0000	0
61	LIYSMWGK	Sequence	LIY-SMWGK	LIYSMWGK	0.0001	69.6667	0.0328	45.9739	LIY-SMWGK	LIYSMWGK	0.0001	44.4000	0.0741	29.5456	LIY-SMWGK	LIYSMWGK	0.0000	71.2500	0.0239	62.8928	LIYSM-WGK	LIYSMWGK	0.0000	75.0000	0.0416	58.0543	0.0000	0
62	IYSMWGKH	Sequence	IYSMWG-KH	IYSMWGKH	0.0001	67.6667	0.0207	71.7296	-IYSMWGKH	IYSMWGKH	0.0000	90.0000	0.0118	88.0207	IYS-MWGKH	IYSMWGKH	0.0000	69.0000	0.0151	83.4539	IYSMWG-KH	IYSMWGKH	0.0001	64.0909	0.0219	86.4516	0.0000	0
63	YSMWGKHC	Sequence	YSMWGKHC-	YSMWGKHC	0.0002	40.7692	0.0403	34.5623	YSMW-GKHC	YSMWGKHC	0.0001	47.0000	0.0334	55.2629	YSMWGKH-C	YSMWGKHC	0.0001	41.4000	0.0504	28.9149	YSMWGKH-C	YSMWGKHC	0.0007	28.6393	0.0908	23.4454	0.0003	0
64	SMWGKHCA	Sequence	SMWGK-HCA	SMWGKHCA	0.0002	43.3636	0.0346	42.9136	SMWGK-HCA	SMWGKHCA	0.0156	5.4104	0.2034	10.1308	SMWGKHCA-	SMWGKHCA	0.0003	26.1154	0.0709	18.5651	SMWGK-HCA	SMWGKHCA	0.0325	3.8263	0.3357	1.3996	0.0122	0
65	MWGKHCAP	Sequence	-MWGKHCAP	MWGKHCAP	0.0000	92.8571	0.0172	80.0655	-MWGKHCAP	MWGKHCAP	0.0000	60.6250	0.0397	49.1192	MW-GKHCAP	MWGKHCAP	0.0000	67.0000	0.0306	50.6653	M-WGKHCAP	MWGKHCAP	0.0004	34.2727	0.1306	12.9942	0.0001	0
66	WGKHCAPH	Sequence	WGK-HCAPH	WGKHCAPH	0.0000	89.2857	0.0199	73.5583	WGK-HCAPH	WGKHCAPH	0.0000	95.0000	0.0131	85.7395	WGK-HCAPH	WGKHCAPH	0.0000	73.7500	0.0332	46.5331	WGK-HCAPH	WGKHCAPH	0.0003	41.8889	0.0947	21.9943	0.0001	0
67	GKHCAPHR	Sequence	-GKHCAPHR	GKHCAPHR	0.0000	92.8571	0.0068	96.6080	-GKHCAPHR	GKHCAPHR	0.0000	90.0000	0.0074	95.1766	GKH-CAPHR	GKHCAPHR	0.0000	85.0000	0.0098	94.9960	-GKHCAPHR	GKHCAPHR	0.0000	80.0000	0.0185	91.1822	0.0000	0
68	KHCAPHRV	Sequence	KHC-APHRV	KHCAPHRV	0.0001	53.2258	0.0182	77.7393	KHC-APHRV	KHCAPHRV	0.0000	52.6667	0.0198	73.8556	KHC-APHRV	KHCAPHRV	0.0002	32.6923	0.0266	57.5782	KHC-APHRV	KHCAPHRV	0.0004	36.2069	0.0326	69.9539	0.0002	0
69	HCAPHRVS	Sequence	HCAPHRVS-	HCAPHRVS	0.0001	67.3333	0.0111	93.2143	HCAPHRVS-	HCAPHRVS	0.0000	82.5000	0.0086	93.4150	HCAPHRVS-	HCAPHRVS	0.0004	22.6667	0.0497	29.3776	HCAPHRVS-	HCAPHRVS	0.0019	18.5656	0.0691	33.9865	0.0006	0
70	CAPHRVSG	Sequence	CAPHRVSG-	CAPHRVSG	0.0000	81.8750	0.0176	79.2261	CAPHRVSG-	CAPHRVSG	0.0000	90.0000	0.0123	87.1204	CAP-HRVSG	CAPHRVSG	0.0000	63.5714	0.0373	41.1648	CAP-HRVSG	CAPHRVSG	0.0004	36.8966	0.0970	21.2380	0.0001	0
71	APHRVSGV	Sequence	APH-RVSGV	APHRVSGV	0.0001	49.7143	0.0196	74.2259	APH-RVSGV	APHRVSGV	0.0001	43.0000	0.0281	61.7282	APH-RVSGV	APHRVSGV	0.2882	0.7093	0.4005	0.9731	APH-RVSGV	APHRVSGV	0.0630	2.3974	0.1816	6.8153	0.0878	1
72	PHRVSGVI	Sequence	PHR-VSGVI	PHRVSGVI	0.0000	80.6250	0.0137	88.0675	-PHRVSGVI	PHRVSGVI	0.0000	95.0000	0.0124	87.0168	-PHRVSGVI	PHRVSGVI	0.0082	5.6384	0.2232	3.2346	-PHRVSGVI	PHRVSGVI	0.0008	26.6000	0.0909	23.4354	0.0023	0
73	HRVSGVIH	Sequence	HRVSGVIH-	HRVSGVIH	0.0001	68.0000	0.0108	93.7426	HRVSGVI-H	HRVSGVIH	0.0000	76.6667	0.0076	95.0510	HRV-SGVIH	HRVSGVIH	0.0001	39.7143	0.0241	62.6045	HRVS-GVIH	HRVSGVIH	0.0004	35.7000	0.0351	66.3109	0.0001	0
74	RVSGVIHT	Sequence	RVSGVIHT-	RVSGVIHT	0.0003	35.8333	0.0186	76.6992	RVSGVIHT-	RVSGVIHT	0.0007	21.0658	0.0495	41.4750	RVSGVIHT-	RVSGVIHT	0.0005	21.0000	0.0494	29.5993	RVSGVIHT-	RVSGVIHT	0.0002	47.9091	0.0296	74.4929	0.0004	0
75	VSGVIHTN	Sequence	VSGVIHTN-	VSGVIHTN	0.0001	55.4000	0.0219	68.7339	-VSGVIHTN	VSGVIHTN	0.0000	82.5000	0.0139	84.2990	VSGVIHTN-	VSGVIHTN	0.0000	83.3333	0.0130	88.4579	VSGVIHTN-	VSGVIHTN	0.0000	80.7143	0.0222	85.9482	0.0000	0
76	SGVIHTNH	Sequence	-SGVIHTNH	SGVIHTNH	0.0001	53.5484	0.0159	83.2467	SGV-IHTNH	SGVIHTNH	0.0000	76.6667	0.0087	93.2292	SGV-IHTNH	SGVIHTNH	0.0001	47.2500	0.0194	72.9725	SGVIHT-NH	SGVIHTNH	0.0006	31.6046	0.0415	58.1846	0.0002	0
77	GVIHTNHS	Sequence	GVIHTNHS-	GVIHTNHS	0.0001	61.1905	0.0126	90.3608	GVIHTNHS-	GVIHTNHS	0.0000	53.0000	0.0197	74.1425	GVIHTNHS-	GVIHTNHS	0.0000	52.3077	0.0225	65.8211	GVIHTNHS-	GVIHTNHS	0.0000	69.3750	0.0244	82.6879	0.0001	0
78	VIHTNHSD	Sequence	VIHTNHSD-	VIHTNHSD	0.0000	81.2500	0.0119	91.7305	VIH-TNHSD	VIHTNHSD	0.0000	87.5000	0.0117	88.1690	VIHTNHSD-	VIHTNHSD	0.0000	70.0000	0.0187	74.5390	VIH-TNHSD	VIHTNHSD	0.0001	57.9310	0.0368	63.9448	0.0000	0
79	IHTNHSDI	Sequence	IHT-NHSDI	IHTNHSDI	0.0001	63.5714	0.0207	71.7489	-IHTNHSDI	IHTNHSDI	0.0000	82.5000	0.0146	82.9843	IHT-NHSDI	IHTNHSDI	0.0001	45.2500	0.0308	50.2286	IHT-NHSDI	IHTNHSDI	0.0004	36.5862	0.0537	45.3418	0.0001	0
80	HTNHSDIS	Sequence	HTNHSDIS-	HTNHSDIS	0.0008	21.8710	0.0443	29.8596	HTNHSDIS-	HTNHSDIS	0.0000	76.6667	0.0120	87.6831	HTNHSDIS-	HTNHSDIS	0.0000	61.4286	0.0202	71.0872	HTNHSDIS-	HTNHSDIS	0.0001	66.2500	0.0267	78.9798	0.0002	0
81	TNHSDISM	Sequence	-TNHSDISM	TNHSDISM	0.0008	20.8592	0.0433	31.0011	TNHS-DISM	TNHSDISM	0.0001	49.0000	0.0193	74.6984	TNH-SDISM	TNHSDISM	0.0004	23.4872	0.0415	36.5793	TNHSDI-SM	TNHSDISM	0.0052	11.4293	0.0850	25.7807	0.0016	0
82	NHSDISMN	Sequence	NHSDISMN-	NHSDISMN	0.0001	70.3846	0.0145	86.4531	NHSDISMN-	NHSDISMN	0.0000	90.0000	0.0072	95.3042	NHSDISMN-	NHSDISMN	0.0000	65.0000	0.0147	84.4702	NHSDISMN-	NHSDISMN	0.0001	55.5172	0.0189	90.7217	0.0000	0
