# Supplementary material for: Design, evaluation, and immune simulation of potentially universal multi-epitope mpox vaccine candidate: focus on DNA vaccine
Source: Front Microbiol. 2023 Jul 21;14:1203355. doi: 10.3389/fmicb.2023.1203355 (PMC10403236; doi:10.3389/fmicb.2023.1203355)
Supplement: Supplementary file 6 [file Table_6.XLS]

				DRB1_0701						DRB1_1501
Pos	Peptide	ID	Target	Core	Score	Rank	Score_BA	nM	Rank_BA	Core	Score	Rank	Score_BA	nM	Rank_BA	Ave	NB
1	MDMMLMIGNYFSGVL	Sequence	NA	MLMIGNYFS	0.002897000	72.31	0.421739	521.472119311318	17.71	MLMIGNYFS	0.045166000	15.09	0.578213	95.9322125950104	2.61	0.0240	0
2	DMMLMIGNYFSGVLI	Sequence	NA	IGNYFSGVL	0.002275000	76.97	0.443815	410.673454915208	14.61	IGNYFSGVL	0.106398000	8.38	0.611530	66.897344324126	1.57	0.0543	0
3	MMLMIGNYFSGVLIA	Sequence	NA	GNYFSGVLI	0.004117000	64.91	0.473367	298.285862625213	11.20	IGNYFSGVL	0.237464000	4.21	0.634953	51.9212217435458	1.07	0.1208	1
4	MLMIGNYFSGVLIAG	Sequence	NA	GNYFSGVLI	0.008685000	48.81	0.470931	306.252301567965	11.47	IGNYFSGVL	0.346999000	2.81	0.641389	48.4286465910085	0.95	0.1778	1
5	LMIGNYFSGVLIAGI	Sequence	NA	FSGVLIAGI	0.027938000	26.75	0.591451	83.1303284285363	3.13	IGNYFSGVL	0.193038000	5.15	0.606924	70.3157046723803	1.67	0.1105	0
6	MIGNYFSGVLIAGII	Sequence	NA	FSGVLIAGI	0.055071000	17.48	0.602849	73.4853278667851	2.73	IGNYFSGVL	0.044039000	15.34	0.552114	127.233911687545	3.75	0.0496	0
7	IGNYFSGVLIAGIIL	Sequence	NA	FSGVLIAGI	0.041131000	21.22	0.583170	90.9225624623267	3.44	GNYFSGVLI	0.001671000	69.57	0.460406	343.191102993127	11.11	0.0214	0
8	GNYFSGVLIAGIILL	Sequence	NA	FSGVLIAGI	0.022358000	30.38	0.545466	136.723016612258	5.27	FSGVLIAGI	0.000588000	87.16	0.389639	738.019829478044	20.88	0.0115	0
9	NYFSGVLIAGIILLI	Sequence	NA	FSGVLIAGI	0.005328000	59.39	0.492663	242.081356968189	9.33	VLIAGIILL	0.000685000	84.96	0.358899	1029.23457913419	26.24	0.0030	0
10	YFSGVLIAGIILLIL	Sequence	NA	LIAGIILLI	0.001391000	85.02	0.421534	522.630056626703	17.74	VLIAGIILL	0.000719000	84.31	0.323260	1513.49489607802	33.47	0.0011	0
11	FSGVLIAGIILLILS	Sequence	NA	LIAGIILLI	0.001741000	81.59	0.359941	1017.69594014173	28.48	LIAGIILLI	0.001352000	73.74	0.308073	1783.79202601271	36.83	0.0015	0
12	SGVLIAGIILLILSC	Sequence	NA	LIAGIILLI	0.000902000	90.56	0.261850	2941.33647577384	51.65	VLIAGIILL	0.000644000	85.89	0.268066	2750.02037251804	46.23	0.0008	0
13	GVLIAGIILLILSCI	Sequence	NA	LIAGIILLI	0.000368000	95.00	0.227233	4277.68650196437	61.06	IAGIILLIL	0.000312000	93.97	0.248792	3387.691535638	51.04	0.0003	0
14	VLIAGIILLILSCIF	Sequence	NA	ILLILSCIF	0.000589000	94.44	0.260596	2981.51649979468	51.98	ILLILSCIF	0.000454000	90.24	0.261825	2942.13219860149	47.75	0.0005	0
15	LIAGIILLILSCIFA	Sequence	NA	ILLILSCIF	0.000794000	91.90	0.275599	2534.7700681322	47.99	ILLILSCIF	0.001274000	74.79	0.295613	2041.23677710341	39.62	0.0010	0
16	IAGIILLILSCIFAF	Sequence	NA	ILLILSCIF	0.000905000	90.52	0.315332	1649.05216837651	38.26	ILLILSCIF	0.001644000	69.86	0.315913	1638.71826127507	35.10	0.0013	0
17	AGIILLILSCIFAFI	Sequence	NA	ILLILSCIF	0.000838000	91.35	0.314875	1657.22632798536	38.37	ILLILSCIF	0.001704000	69.22	0.317896	1603.93304800397	34.66	0.0013	0
18	GIILLILSCIFAFID	Sequence	NA	LILSCIFAF	0.000591000	94.42	0.334371	1342.05620701173	33.89	ILLILSCIF	0.001392000	73.20	0.321613	1540.70738526841	33.84	0.0010	0
19	IILLILSCIFAFIDF	Sequence	NA	LILSCIFAF	0.000538000	95.00	0.317974	1602.57999143832	37.65	ILLILSCIF	0.000599000	86.91	0.307579	1793.35186749671	36.94	0.0006	0
20	ILLILSCIFAFIDFS	Sequence	NA	LSCIFAFID	0.000584000	94.50	0.318184	1598.9428174718	37.60	LILSCIFAF	0.000341000	93.21	0.307262	1799.5133913291	37.01	0.0005	0
21	LLILSCIFAFIDFSK	Sequence	NA	LSCIFAFID	0.001033000	89.04	0.358918	1029.02301517212	28.69	IFAFIDFSK	0.020990000	23.61	0.488953	251.996508665389	8.19	0.0110	0
22	LILSCIFAFIDFSKS	Sequence	NA	IFAFIDFSK	0.001490000	84.05	0.414162	566.024447414577	18.83	IFAFIDFSK	0.104580000	8.48	0.541138	143.277757024837	4.32	0.0530	0
23	ILSCIFAFIDFSKST	Sequence	NA	FAFIDFSKS	0.003024000	71.42	0.411229	584.274952022516	19.28	IFAFIDFSK	0.167343000	5.86	0.559981	116.851981786152	3.37	0.0852	0
24	LSCIFAFIDFSKSTS	Sequence	NA	FAFIDFSKS	0.004969000	60.90	0.414042	566.759835798574	18.85	IFAFIDFSK	0.210886000	4.76	0.569616	105.283789051231	2.94	0.1079	1
25	SCIFAFIDFSKSTSP	Sequence	NA	FAFIDFSKS	0.010223000	45.34	0.443625	411.518568480612	14.64	IFAFIDFSK	0.140519000	6.75	0.551541	128.025178249298	3.78	0.0754	0
26	CIFAFIDFSKSTSPT	Sequence	NA	IDFSKSTSP	0.014596000	38.12	0.454928	364.147202747422	13.28	IFAFIDFSK	0.025231000	21.29	0.502219	218.302137306331	7.02	0.0199	0
27	IFAFIDFSKSTSPTR	Sequence	NA	IDFSKSTSP	0.046809000	19.49	0.532426	157.440405920347	6.08	FIDFSKSTS	0.013009000	30.52	0.453084	371.485510310964	11.95	0.0299	0
28	FAFIDFSKSTSPTRT	Sequence	NA	IDFSKSTSP	0.065087000	15.62	0.539420	145.965965604236	5.62	FIDFSKSTS	0.005626000	45.08	0.390509	731.105291022188	20.74	0.0354	0
29	AFIDFSKSTSPTRTW	Sequence	NA	FSKSTSPTR	0.045456000	19.88	0.508817	203.261058857653	7.88	FSKSTSPTR	0.002480000	61.69	0.357471	1045.26040140472	26.51	0.0240	0
30	FIDFSKSTSPTRTWK	Sequence	NA	FSKSTSPTR	0.060300000	16.45	0.502489	217.665333124365	8.42	FSKSTSPTR	0.003056000	57.39	0.351731	1112.2350725598	27.63	0.0317	0
31	IDFSKSTSPTRTWKV	Sequence	NA	TSPTRTWKV	0.074499000	14.15	0.530546	160.675723597024	6.21	FSKSTSPTR	0.001738000	68.86	0.324461	1493.95493682816	33.20	0.0381	0
32	DFSKSTSPTRTWKVL	Sequence	NA	TSPTRTWKV	0.131702000	8.95	0.556837	120.895363118536	4.65	TSPTRTWKV	0.001332000	74.01	0.323452	1510.35402921361	33.43	0.0665	0
33	FSKSTSPTRTWKVLS	Sequence	NA	TSPTRTWKV	0.189296000	6.37	0.560511	116.183813772497	4.45	TSPTRTWKV	0.002372000	62.63	0.340900	1250.52140491309	29.82	0.0958	0
34	SKSTSPTRTWKVLSI	Sequence	NA	TSPTRTWKV	0.184914000	6.51	0.593400	81.3956515191785	3.06	TRTWKVLSI	0.008643000	37.28	0.403887	632.582402314252	18.59	0.0968	0
35	KSTSPTRTWKVLSIM	Sequence	NA	TSPTRTWKV	0.074803000	14.11	0.575271	99.0350285171391	3.76	TRTWKVLSI	0.017495000	26.12	0.440028	427.850093533895	13.50	0.0461	0
36	STSPTRTWKVLSIMA	Sequence	NA	TRTWKVLSI	0.022923000	29.96	0.529859	161.874506275064	6.25	TRTWKVLSI	0.031999000	18.65	0.459806	345.426301434661	11.18	0.0275	0
37	TSPTRTWKVLSIMAF	Sequence	NA	TRTWKVLSI	0.019185000	33.01	0.505949	209.66736132679	8.13	TRTWKVLSI	0.033701000	18.10	0.497248	230.365037891308	7.43	0.0264	0
38	SPTRTWKVLSIMAFI	Sequence	NA	TRTWKVLSI	0.009311000	47.26	0.495449	234.892967554587	9.07	TRTWKVLSI	0.013478000	29.97	0.494860	236.394685091565	7.64	0.0114	0
39	PTRTWKVLSIMAFIL	Sequence	NA	TWKVLSIMA	0.006323000	55.77	0.479451	279.282765828184	10.57	TRTWKVLSI	0.005571000	45.27	0.490028	249.082451271366	8.09	0.0059	0
40	TRTWKVLSIMAFILG	Sequence	NA	VLSIMAFIL	0.008323000	49.76	0.440232	426.906769383004	15.07	VLSIMAFIL	0.012470000	31.16	0.469806	310.00286138929	10.07	0.0104	0
41	RTWKVLSIMAFILGI	Sequence	NA	VLSIMAFIL	0.007446000	52.32	0.421599	522.262627658661	17.73	VLSIMAFIL	0.016292000	27.15	0.439258	431.429500486491	13.60	0.0119	0
42	TWKVLSIMAFILGII	Sequence	NA	VLSIMAFIL	0.006637000	54.70	0.386533	763.243354554164	23.38	VLSIMAFIL	0.013842000	29.56	0.413458	570.352388072238	17.14	0.0102	0
43	WKVLSIMAFILGIII	Sequence	NA	VLSIMAFIL	0.002511000	75.04	0.364851	965.041743160833	27.50	VLSIMAFIL	0.003625000	53.87	0.371837	894.785823665296	23.88	0.0031	0
44	KVLSIMAFILGIIIT	Sequence	NA	MAFILGIII	0.003146000	70.56	0.350120	1131.7920171758	30.55	IMAFILGII	0.002239000	63.78	0.354139	1083.63111313457	27.16	0.0027	0
45	VLSIMAFILGIIITV	Sequence	NA	MAFILGIII	0.004322000	63.94	0.334723	1336.95462381318	33.82	MAFILGIII	0.002360000	62.73	0.304643	1851.23556573168	37.60	0.0033	0
46	LSIMAFILGIIITVG	Sequence	NA	MAFILGIII	0.006012000	56.90	0.337345	1299.55890113901	33.27	MAFILGIII	0.003861000	52.65	0.315307	1649.49828818128	35.23	0.0049	0
47	SIMAFILGIIITVGM	Sequence	NA	MAFILGIII	0.004204000	64.50	0.361039	1005.67712755927	28.27	MAFILGIII	0.002551000	61.08	0.327143	1451.22536393619	32.62	0.0034	0
48	IMAFILGIIITVGML	Sequence	NA	FILGIIITV	0.002344000	76.40	0.351485	1115.19941352548	30.26	LGIIITVGM	0.000831000	82.15	0.332684	1366.77764671332	31.47	0.0016	0
49	MAFILGIIITVGMLI	Sequence	NA	IIITVGMLI	0.025820000	27.98	0.440131	427.373547079203	15.09	IIITVGMLI	0.001613000	70.24	0.336511	1311.33879355862	30.70	0.0137	0
50	AFILGIIITVGMLIY	Sequence	NA	IIITVGMLI	0.060641000	16.39	0.457357	354.701626589711	12.99	IIITVGMLI	0.007753000	39.18	0.379978	819.341174389839	22.47	0.0342	0
51	FILGIIITVGMLIYS	Sequence	NA	IIITVGMLI	0.096140000	11.64	0.462545	335.339663096837	12.40	IIITVGMLI	0.021631000	23.20	0.406790	613.021909108868	18.17	0.0589	0
52	ILGIIITVGMLIYSM	Sequence	NA	IIITVGMLI	0.079110000	13.53	0.471095	305.709355975266	11.45	IIITVGMLI	0.018948000	24.95	0.430595	473.823957028111	14.78	0.0490	0
53	LGIIITVGMLIYSMW	Sequence	NA	IIITVGMLI	0.033568000	24.02	0.454025	367.722452640034	13.38	IIITVGMLI	0.005959000	43.93	0.426139	497.228056014236	15.40	0.0198	0
54	GIIITVGMLIYSMWG	Sequence	NA	IIITVGMLI	0.010926000	43.98	0.416599	551.294677393777	18.47	IIITVGMLI	0.002011000	65.94	0.408922	599.042716618707	17.85	0.0065	0
55	IIITVGMLIYSMWGK	Sequence	NA	TVGMLIYSM	0.000566000	94.73	0.375295	861.926149157718	25.42	MLIYSMWGK	0.008927000	36.72	0.492577	242.306718729983	7.85	0.0047	0
56	IITVGMLIYSMWGKH	Sequence	NA	MLIYSMWGK	0.001047000	88.88	0.459955	344.869872114821	12.70	MLIYSMWGK	0.038516000	16.68	0.541196	143.187871684714	4.31	0.0198	0
57	ITVGMLIYSMWGKHC	Sequence	NA	IYSMWGKHC	0.001275000	86.32	0.446692	398.086724774361	14.25	MLIYSMWGK	0.033715000	18.10	0.541734	142.356790478954	4.28	0.0175	0
58	TVGMLIYSMWGKHCA	Sequence	NA	IYSMWGKHC	0.003428000	68.84	0.456964	356.213090447149	13.04	IYSMWGKHC	0.081967000	10.14	0.572871	101.640398469212	2.82	0.0427	0
59	VGMLIYSMWGKHCAP	Sequence	NA	IYSMWGKHC	0.008231000	50.01	0.447704	393.751605411333	14.12	IYSMWGKHC	0.138821000	6.82	0.558812	118.33934966359	3.42	0.0735	0
60	GMLIYSMWGKHCAPH	Sequence	NA	IYSMWGKHC	0.011384000	43.12	0.421398	523.399667547058	17.76	IYSMWGKHC	0.176910000	5.58	0.542233	141.59026741035	4.26	0.0941	0
61	MLIYSMWGKHCAPHR	Sequence	NA	IYSMWGKHC	0.004517000	63.03	0.413207	571.903435941309	18.98	IYSMWGKHC	0.066959000	11.63	0.514274	191.607235227879	6.06	0.0357	0
62	LIYSMWGKHCAPHRV	Sequence	NA	MWGKHCAPH	0.004117000	64.91	0.378038	836.721217330067	24.92	IYSMWGKHC	0.017167000	26.40	0.459625	346.103440180807	11.20	0.0106	0
63	IYSMWGKHCAPHRVS	Sequence	NA	MWGKHCAPH	0.004541000	62.91	0.322897	1519.45095642517	36.50	WGKHCAPHR	0.003331000	55.51	0.375117	863.587749969676	23.31	0.0039	0
64	YSMWGKHCAPHRVSG	Sequence	NA	WGKHCAPHR	0.004209000	64.48	0.279780	2422.658369411	46.95	WGKHCAPHR	0.002755000	59.45	0.284255	2308.15136486629	42.25	0.0035	0
65	SMWGKHCAPHRVSGV	Sequence	NA	GKHCAPHRV	0.002927000	72.10	0.299721	1952.49538334792	41.97	WGKHCAPHR	0.001180000	76.24	0.253018	3236.27942211102	49.95	0.0021	0
66	MWGKHCAPHRVSGVI	Sequence	NA	CAPHRVSGV	0.002615000	74.30	0.328231	1434.24181742347	35.26	CAPHRVSGV	0.000879000	81.23	0.266720	2790.36312978908	46.56	0.0017	0
67	WGKHCAPHRVSGVIH	Sequence	NA	CAPHRVSGV	0.005441000	58.98	0.329418	1415.9395200557	35.00	CAPHRVSGV	0.001833000	67.84	0.248232	3408.2801265012	51.19	0.0036	0
68	GKHCAPHRVSGVIHT	Sequence	NA	CAPHRVSGV	0.006739000	54.40	0.347340	1166.35233469522	31.14	CAPHRVSGV	0.002432000	62.11	0.242586	3622.97774982414	52.66	0.0046	0
69	KHCAPHRVSGVIHTN	Sequence	NA	PHRVSGVIH	0.003424000	68.86	0.337898	1291.80641776392	33.15	CAPHRVSGV	0.000932000	80.21	0.241573	3662.90557688516	52.92	0.0022	0
70	HCAPHRVSGVIHTNH	Sequence	NA	HRVSGVIHT	0.005403000	59.11	0.312688	1696.90868176277	38.91	RVSGVIHTN	0.000684000	84.98	0.223672	4445.71876140673	57.68	0.0030	0
71	CAPHRVSGVIHTNHS	Sequence	NA	HRVSGVIHT	0.006192000	56.25	0.303320	1877.92577429578	41.12	VSGVIHTNH	0.000975000	79.49	0.215529	4855.1840556852	59.88	0.0036	0
72	APHRVSGVIHTNHSD	Sequence	NA	HRVSGVIHT	0.008620000	48.97	0.294358	2069.14340823352	43.30	VSGVIHTNH	0.002682000	59.95	0.216008	4830.08631337725	59.75	0.0057	0
73	PHRVSGVIHTNHSDI	Sequence	NA	VIHTNHSDI	0.017139000	35.10	0.374519	869.1934747045	25.56	GVIHTNHSD	0.006195000	43.17	0.262656	2915.79736315431	47.54	0.0117	0
74	HRVSGVIHTNHSDIS	Sequence	NA	VIHTNHSDI	0.064900000	15.65	0.396350	686.330411635428	21.71	GVIHTNHSD	0.012672000	30.91	0.280757	2397.18351698157	43.07	0.0388	0
75	RVSGVIHTNHSDISM	Sequence	NA	VIHTNHSDI	0.080727000	13.32	0.427944	487.611550727178	16.80	GVIHTNHSD	0.017107000	26.45	0.308945	1767.04136597796	36.63	0.0489	0
76	VSGVIHTNHSDISMN	Sequence	NA	VIHTNHSDI	0.108928000	10.54	0.410369	589.737008733387	19.42	IHTNHSDIS	0.022201000	22.86	0.295047	2053.77565473938	39.75	0.0656	0
