# Supplementary material for: Design, evaluation, and immune simulation of potentially universal multi-epitope mpox vaccine candidate: focus on DNA vaccine
Source: Front Microbiol. 2023 Jul 21;14:1203355. doi: 10.3389/fmicb.2023.1203355 (PMC10403236; doi:10.3389/fmicb.2023.1203355)
Supplement: Supplementary file 7 [file Table_7.XLS]

## Sheet: Supplementary Table 7
Position	Residue	Score	Assignment
0	M	0.27	.
1	M	0.334	.
2	T	0.406	.
3	P	0.481	.
4	E	0.555	E
5	N	0.579	E
6	D	0.605	E
7	E	0.619	E
8	E	0.63	E
9	Q	0.647	E
10	T	0.646	E
11	S	0.626	E
12	V	0.606	E
13	F	0.592	E
14	S	0.58	E
15	A	0.553	E
16	T	0.539	E
17	V	0.528	E
18	Y	0.508	E
19	G	0.505	E
20	D	0.513	E
21	K	0.53	E
22	I	0.53	E
23	Q	0.538	E
24	G	0.551	E
25	K	0.556	E
26	N	0.552	E
27	K	0.53	E
28	R	0.507	E
29	K	0.483	.
30	R	0.442	.
31	V	0.404	.
32	I	0.365	.
33	G	0.34	.
34	L	0.306	.
35	C	0.279	.
36	I	0.262	.
37	R	0.244	.
38	I	0.24	.
39	S	0.235	.
40	M	0.235	.
41	V	0.241	.
42	I	0.238	.
43	S	0.232	.
44	L	0.229	.
45	L	0.243	.
46	S	0.246	.
47	M	0.242	.
48	I	0.253	.
49	T	0.264	.
50	M	0.263	.
51	S	0.258	.
52	A	0.278	.
53	F	0.286	.
54	L	0.281	.
55	I	0.32	.
56	V	0.345	.
57	R	0.344	.
58	L	0.365	.
59	N	0.384	.
60	Q	0.402	.
61	C	0.414	.
62	M	0.45	.
63	S	0.477	.
64	A	0.475	.
65	N	0.481	.
66	K	0.513	E
67	A	0.534	E
68	A	0.561	E
69	I	0.584	E
70	T	0.594	E
71	D	0.587	E
72	S	0.598	E
73	A	0.603	E
74	V	0.604	E
75	A	0.602	E
76	V	0.591	E
77	A	0.573	E
78	A	0.579	E
79	A	0.584	E
80	S	0.604	E
81	S	0.618	E
82	T	0.62	E
83	H	0.63	E
84	R	0.641	E
85	K	0.65	E
86	V	0.668	E
87	V	0.676	E
88	S	0.676	E
89	S	0.667	E
90	T	0.665	E
91	T	0.669	E
92	Q	0.672	E
93	Y	0.676	E
94	D	0.669	E
95	H	0.638	E
96	K	0.608	E
97	E	0.589	E
98	S	0.551	E
99	C	0.534	E
100	N	0.51	E
101	G	0.49	.
102	L	0.465	.
103	Y	0.449	.
104	Y	0.446	.
105	Q	0.437	.
106	G	0.432	.
107	S	0.438	.
108	C	0.421	.
109	Y	0.437	.
110	I	0.444	.
111	L	0.47	.
112	H	0.488	.
113	S	0.508	E
114	D	0.522	E
115	Y	0.535	E
116	K	0.545	E
117	S	0.543	E
118	F	0.536	E
119	E	0.52	E
120	D	0.476	.
121	A	0.437	.
122	K	0.432	.
123	A	0.42	.
124	N	0.427	.
125	C	0.428	.
126	A	0.446	.
127	A	0.456	.
128	E	0.463	.
129	S	0.484	.
130	S	0.501	E
131	T	0.512	E
132	L	0.538	E
133	P	0.552	E
134	N	0.56	E
135	K	0.564	E
136	S	0.547	E
137	D	0.543	E
138	V	0.547	E
139	L	0.537	E
140	T	0.53	E
141	T	0.516	E
142	W	0.491	.
143	L	0.47	.
144	I	0.482	.
145	D	0.504	E
146	Y	0.516	E
147	V	0.524	E
148	E	0.557	E
149	D	0.543	E
150	T	0.57	E
151	W	0.599	E
152	G	0.641	E
153	S	0.639	E
154	D	0.608	E
155	G	0.6	E
156	N	0.61	E
157	P	0.61	E
158	I	0.638	E
159	T	0.625	E
160	K	0.615	E
161	T	0.604	E
162	T	0.612	E
163	S	0.642	E
164	D	0.658	E
165	Y	0.656	E
166	Q	0.67	E
167	D	0.671	E
168	S	0.681	E
169	D	0.685	E
170	V	0.687	E
171	S	0.679	E
172	Q	0.681	E
173	E	0.67	E
174	V	0.649	E
175	R	0.614	E
176	K	0.588	E
177	Y	0.508	E
178	F	0.428	.
179	C	0.358	.
180	T	0.285	.
