# Supplementary material for: Design, evaluation, and immune simulation of potentially universal multi-epitope mpox vaccine candidate: focus on DNA vaccine
Source: Front Microbiol. 2023 Jul 21;14:1203355. doi: 10.3389/fmicb.2023.1203355 (PMC10403236; doi:10.3389/fmicb.2023.1203355)
Supplement: Supplementary file 8 [file Table_8.XLS]

			HLA-A01:01						HLA-A02:01						HLA-B07:02						HLA-B08:01
Pos	Peptide	ID	core	icore	EL-score	EL_Rank	BA-score	BA_Rank	core	icore	EL-score	EL_Rank	BA-score	BA_Rank	core	icore	EL-score	EL_Rank	BA-score	BA_Rank	core	icore	EL-score	EL_Rank	BA-score	BA_Rank	Ave	NB
0	MMTPENDEEQTSVF	Sequence	MMEEQTSVF	MMTPENDEEQTSVF	0.0021	11.9671	0.1071	5.8489	MMTPETSVF	MMTPENDEEQTSVF	0.0001	47.7500	0.1045	21.3190	MMEEQTSVF	MMTPENDEEQTSVF	0.0001	40.0000	0.0715	18.3337	MMEEQTSVF	MMTPENDEEQTSVF	0.0006	29.7455	0.1225	14.5620	0.0007	0
1	MTPENDEEQTSVFS	Sequence	MTEEQTSVF	MTPENDEEQTSVF	0.0004	31.3333	0.1018	6.4166	MTPENSVFS	MTPENDEEQTSVFS	0.0000	71.2500	0.0432	46.0810	MTPENTSVF	MTPENDEEQTSVF	0.0000	83.3333	0.0283	54.5872	MTPENTSVF	MTPENDEEQTSVF	0.0000	90.0000	0.0350	66.5374	0.0001	0
2	TPENDEEQTSVFSA	Sequence	TPETSVFSA	TPENDEEQTSVFSA	0.0000	75.9091	0.0207	71.5747	TEQTSVFSA	TPENDEEQTSVFSA	0.0000	87.5000	0.0186	75.9629	TPQTSVFSA	TPENDEEQTSVFSA	0.0003	25.3667	0.1028	10.9904	TPQTSVFSA	TPENDEEQTSVFSA	0.0001	63.1818	0.0544	44.7489	0.0001	0
3	PENDEEQTSVFSAT	Sequence	PENDVFSAT	PENDEEQTSVFSAT	0.0000	99.2857	0.0114	92.6325	PQTSVFSAT	PENDEEQTSVFSAT	0.0000	100.0000	0.0120	87.7153	PENDVFSAT	PENDEEQTSVFSAT	0.0000	100.0000	0.0087	95.5620	PENDETSVF	PENDEEQTSVF	0.0000	96.0000	0.0210	87.6734	0.0000	0
4	ENDEEQTSVFSATV	Sequence	ENDEEQTTV	ENDEEQTSVFSATV	0.0002	47.6667	0.0653	14.9269	ENDEEQTTV	ENDEEQTSVFSATV	0.0000	61.2500	0.0635	33.7773	ENDEESATV	ENDEEQTSVFSATV	0.0000	81.6667	0.0193	73.0894	ENDEEQTSV	ENDEEQTSVFSATV	0.0001	63.6364	0.0427	56.6659	0.0001	0
5	NDEEQTSVFSATVY	Sequence	NDEESATVY	NDEEQTSVFSATVY	0.0129	4.2254	0.1683	2.4035	NSVFSATVY	NDEEQTSVFSATVY	0.0000	95.0000	0.0308	58.3724	NDEESATVY	NDEEQTSVFSATVY	0.0000	83.3333	0.0174	77.6623	NDEEQTTVY	NDEEQTSVFSATVY	0.0000	88.5714	0.0270	78.5876	0.0032	0
6	DEEQTSVFSATVYG	Sequence	DEEQTSTVY	DEEQTSVFSATVY	0.0001	57.6000	0.0492	25.0244	DVFSATVYG	DEEQTSVFSATVYG	0.0000	95.0000	0.0263	64.0194	DEFSATVYG	DEEQTSVFSATVYG	0.0000	92.5000	0.0136	86.9533	DVFSATVYG	DEEQTSVFSATVYG	0.0000	97.0000	0.0245	82.4930	0.0000	0
7	EEQTSVFSATVYGD	Sequence	ESVFSATVY	EEQTSVFSATVY	0.0000	81.2500	0.0386	36.9174	EEQTSVFSD	EEQTSVFSATVYGD	0.0000	100.0000	0.0180	76.9721	EEQTSVTVY	EEQTSVFSATVY	0.0000	100.0000	0.0101	94.2662	EEQTSATVY	EEQTSVFSATVY	0.0000	97.0000	0.0220	86.2760	0.0000	0
8	EQTSVFSATVYGDK	Sequence	EQTSVFSAK	EQTSVFSATVYGDK	0.0000	71.5385	0.0484	25.7303	EQTSVFSAK	EQTSVFSATVYGDK	0.0000	90.0000	0.0282	61.5410	EQTSVFSAK	EQTSVFSATVYGDK	0.0000	92.5000	0.0148	84.0245	EQTSVFSAK	EQTSVFSATVYGDK	0.0000	93.0000	0.0272	78.2093	0.0000	0
9	QTSVFSATVYGDKI	Sequence	QTSVFGDKI	QTSVFSATVYGDKI	0.0002	43.9091	0.0864	8.7395	QTSVFSATI	QTSVFSATVYGDKI	0.0000	76.6667	0.0914	24.2989	QTSVFSATI	QTSVFSATVYGDKI	0.0000	95.0000	0.0260	58.7279	QTSVFSATI	QTSVFSATVYGDKI	0.0000	93.0000	0.0369	63.9053	0.0001	0
10	TSVFSATVYGDKIQ	Sequence	TSVFSATVY	TSVFSATVY	0.0000	79.0909	0.0405	34.3213	TSVFSATVQ	TSVFSATVYGDKIQ	0.0000	95.0000	0.0340	54.6667	TSVFSATVQ	TSVFSATVYGDKIQ	0.0000	100.0000	0.0148	84.2206	TSVFSATVQ	TSVFSATVYGDKIQ	0.0000	99.0000	0.0189	90.6359	0.0000	0
11	SVFSATVYGDKIQG	Sequence	SVYGDKIQG	SVFSATVYGDKIQG	0.0000	88.5714	0.0306	50.1416	SVYGDKIQG	SVFSATVYGDKIQG	0.0000	75.0000	0.0749	29.2710	SVFSAKIQG	SVFSATVYGDKIQG	0.0000	92.5000	0.0227	65.4339	SVYGDKIQG	SVFSATVYGDKIQG	0.0000	94.0000	0.0245	82.5086	0.0000	0
12	VFSATVYGDKIQGK	Sequence	FSADKIQGK	FSATVYGDKIQGK	0.0000	80.6250	0.0350	42.3349	VFSDKIQGK	VFSATVYGDKIQGK	0.0000	76.6667	0.0245	66.5146	VFSDKIQGK	VFSATVYGDKIQGK	0.0000	95.0000	0.0098	95.0123	VFSDKIQGK	VFSATVYGDKIQGK	0.0000	94.0000	0.0170	93.0438	0.0000	0
13	FSATVYGDKIQGKN	Sequence	FSDKIQGKN	FSATVYGDKIQGKN	0.0000	76.8182	0.0498	24.4882	FSADKIQGK	FSATVYGDKIQGK	0.0000	95.0000	0.0186	75.8735	FSADKIQGK	FSATVYGDKIQGK	0.0000	100.0000	0.0108	92.9094	FYGDKIQGK	FSATVYGDKIQGK	0.0000	99.0000	0.0181	91.6663	0.0000	0
14	SATVYGDKIQGKNK	Sequence	SATVYGDKK	SATVYGDKIQGKNK	0.0000	73.0769	0.0254	60.7052	TVYGDKIQK	TVYGDKIQGKNK	0.0000	90.0000	0.0110	89.3605	SATIQGKNK	SATVYGDKIQGKNK	0.0000	90.0000	0.0110	92.6286	SAKIQGKNK	SATVYGDKIQGKNK	0.0000	96.0000	0.0149	95.1736	0.0000	0
15	ATVYGDKIQGKNKR	Sequence	ATIQGKNKR	ATVYGDKIQGKNKR	0.0001	60.7143	0.0177	78.8330	ATIQGKNKR	ATVYGDKIQGKNKR	0.0000	72.5000	0.0119	87.8796	ATIQGKNKR	ATVYGDKIQGKNKR	0.0000	83.3333	0.0087	95.5553	ATIQGKNKR	ATVYGDKIQGKNKR	0.0000	95.0000	0.0108	96.5079	0.0000	0
16	TVYGDKIQGKNKRK	Sequence	TVYGDKIQK	TVYGDKIQGKNKRK	0.0001	53.2258	0.0191	75.4272	TVYGDKIQK	TVYGDKIQGKNKRK	0.0001	50.6667	0.0171	78.4887	TVYGDKIQK	TVYGDKIQGKNKRK	0.0000	70.0000	0.0114	91.8236	TVYGDKIQK	TVYGDKIQGKNKRK	0.0000	93.0000	0.0125	95.9544	0.0000	0
17	VYGDKIQGKNKRKR	Sequence	VYGDKIQKR	VYGDKIQGKNKRKR	0.0000	90.0000	0.0119	91.6255	VYGDKIQGR	VYGDKIQGKNKRKR	0.0000	90.0000	0.0068	95.5508	VYGDKIQKR	VYGDKIQGKNKRKR	0.0000	95.0000	0.0055	97.1809	VYGDKIQKR	VYGDKIQGKNKRKR	0.0000	87.8571	0.0120	96.1235	0.0000	0
18	YGDKIQGKNKRKRV	Sequence	YGDKIQKRV	YGDKIQGKNKRKRV	0.0001	70.7692	0.0373	38.8168	YGDKIQKRV	YGDKIQGKNKRKRV	0.0000	82.5000	0.0208	72.2889	YGDKKRKRV	YGDKIQGKNKRKRV	0.0000	76.6667	0.0173	77.7931	YGKNKRKRV	YGDKIQGKNKRKRV	0.0002	43.7143	0.0784	28.8582	0.0001	0
19	GDKIQGKNKRKRVI	Sequence	GDKIQGKNI	GDKIQGKNKRKRVI	0.0000	96.4286	0.0096	95.2236	GDKIQGRVI	GDKIQGKNKRKRVI	0.0000	100.0000	0.0063	95.8817	GDKKRKRVI	GDKIQGKNKRKRVI	0.0000	81.6667	0.0156	82.1370	GDKKRKRVI	GDKIQGKNKRKRVI	0.0001	63.8636	0.0548	44.3775	0.0000	0
20	DKIQGKNKRKRVIG	Sequence	DKIQGKNKI	DKIQGKNKRKRVI	0.0000	99.2857	0.0064	96.8519	DIQGKNKRK	DKIQGKNKRK	0.0000	100.0000	0.0040	97.4071	DKIQGKNVI	DKIQGKNKRKRVI	0.0000	100.0000	0.0105	93.4929	DKIQKRVIG	DKIQGKNKRKRVIG	0.0000	76.5000	0.0529	46.0727	0.0000	0
21	KIQGKNKRKRVIGL	Sequence	KIQGKNIGL	KIQGKNKRKRVIGL	0.0000	80.0000	0.0153	84.5225	KIQGKVIGL	KIQGKNKRKRVIGL	0.0005	23.3273	0.0840	26.3332	KIRKRVIGL	KIQGKNKRKRVIGL	0.0004	23.2564	0.0848	14.4955	KIRKRVIGL	KIQGKNKRKRVIGL	0.0014	21.1655	0.1797	6.9626	0.0006	0
22	IQGKNKRKRVIGLC	Sequence	IQGKNKGLC	IQGKNKRKRVIGLC	0.0000	98.5714	0.0117	91.9440	IQGKVIGLC	IQGKNKRKRVIGLC	0.0000	87.5000	0.0257	64.8494	IQRKRVIGL	IQGKNKRKRVIGL	0.0000	92.5000	0.0191	73.4977	IQRKRVIGL	IQGKNKRKRVIGL	0.0001	60.4545	0.0912	23.3027	0.0000	0
23	QGKNKRKRVIGLCI	Sequence	QGKNKGLCI	QGKNKRKRVIGLCI	0.0000	97.1429	0.0170	80.7303	QGKNIGLCI	QGKNKRKRVIGLCI	0.0000	100.0000	0.0127	86.3523	QGKNKRKRI	QGKNKRKRVIGLCI	0.0000	78.3333	0.0272	56.5247	QGKNKRLCI	QGKNKRKRVIGLCI	0.0003	41.6111	0.1112	17.0766	0.0001	0
24	GKNKRKRVIGLCIR	Sequence	GKNKGLCIR	GKNKRKRVIGLCIR	0.0000	99.2857	0.0106	93.9728	GKNKGLCIR	GKNKRKRVIGLCIR	0.0000	100.0000	0.0097	91.6837	GRVIGLCIR	GKNKRKRVIGLCIR	0.0000	95.0000	0.0136	86.9603	GKRKRVIGL	GKNKRKRVIGL	0.0000	95.0000	0.0405	59.3626	0.0000	0
25	KNKRKRVIGLCIRI	Sequence	KVIGLCIRI	KNKRKRVIGLCIRI	0.0000	96.4286	0.0217	69.2170	KVIGLCIRI	KNKRKRVIGLCIRI	0.0001	45.0000	0.1286	17.2568	KNKRKRVII	KNKRKRVIGLCIRI	0.0000	83.3333	0.0274	56.2231	KNKRKRVII	KNKRKRVIGLCIRI	0.0001	51.0976	0.0983	20.7935	0.0001	0
26	NKRKRVIGLCIRIS	Sequence	NVIGLCIRI	NKRKRVIGLCIRI	0.0000	99.2857	0.0151	85.1096	KRKRVIIRI	KRKRVIGLCIRI	0.0000	100.0000	0.0216	71.0222	NKRKRVIIS	NKRKRVIGLCIRIS	0.0000	95.0000	0.0178	76.6449	NKRKRVIIS	NKRKRVIGLCIRIS	0.0000	78.5000	0.0788	28.6671	0.0000	0
27	KRKRVIGLCIRISM	Sequence	KRKRVIISM	KRKRVIGLCIRISM	0.0000	87.1429	0.0234	65.1737	KRKRVIISM	KRKRVIGLCIRISM	0.0000	53.3333	0.0427	46.5271	KRKRVRISM	KRKRVIGLCIRISM	0.0001	36.2222	0.0841	14.6571	KRKRIRISM	KRKRVIGLCIRISM	0.0005	33.0541	0.1568	9.2090	0.0002	0
28	RKRVIGLCIRISMV	Sequence	RKRVIGSMV	RKRVIGLCIRISMV	0.0000	97.8571	0.0226	67.0371	RLCIRISMV	RKRVIGLCIRISMV	0.0000	58.1818	0.1038	21.4529	RKRVIRISM	RKRVIGLCIRISM	0.0000	75.0000	0.0614	22.5095	RKRIRISMV	RKRVIGLCIRISMV	0.0002	45.9231	0.1370	11.8833	0.0001	0
29	KRVIGLCIRISMVI	Sequence	KRVIGSMVI	KRVIGLCIRISMVI	0.0000	97.1429	0.0260	59.3183	KRIRISMVI	KRVIGLCIRISMVI	0.0000	75.0000	0.0796	27.6888	KRVIGSMVI	KRVIGLCIRISMVI	0.0000	62.8571	0.0462	32.1271	KRIRISMVI	KRVIGLCIRISMVI	0.0000	87.8571	0.0662	35.8431	0.0000	0
30	RVIGLCIRISMVIS	Sequence	RVIGSMVIS	RVIGLCIRISMVIS	0.0000	97.8571	0.0218	68.9767	RVIGSMVIS	RVIGLCIRISMVIS	0.0000	67.5000	0.0787	27.9722	RVIGIRISM	RVIGLCIRISM	0.0000	90.0000	0.0442	33.8760	RVIGIRISM	RVIGLCIRISM	0.0000	93.0000	0.0550	44.2248	0.0000	0
31	VIGLCIRISMVISL	Sequence	VRISMVISL	VIGLCIRISMVISL	0.0000	95.0000	0.0243	63.1216	VIISMVISL	VIGLCIRISMVISL	0.0002	35.3846	0.1554	14.0181	VRISMVISL	VIGLCIRISMVISL	0.0000	55.5556	0.0384	39.9040	VRISMVISL	VIGLCIRISMVISL	0.0002	48.9000	0.0963	21.4434	0.0001	0
32	IGLCIRISMVISLL	Sequence	IISMVISLL	IGLCIRISMVISLL	0.0000	91.4286	0.0371	39.0702	IISMVISLL	IGLCIRISMVISLL	0.0000	52.6667	0.1390	15.8495	IGLCIRISL	IGLCIRISMVISLL	0.0000	85.0000	0.0401	37.9621	IGLCIRISL	IGLCIRISMVISLL	0.0001	66.5625	0.1072	18.1637	0.0000	0
33	GLCIRISMVISLLS	Sequence	GSMVISLLS	GLCIRISMVISLLS	0.0000	95.7143	0.0439	30.4055	GLISMVISL	GLCIRISMVISL	0.0000	61.8750	0.1273	17.4457	GRISMVISL	GLCIRISMVISL	0.0000	95.0000	0.0155	82.2007	GRISMVISL	GLCIRISMVISL	0.0000	97.0000	0.0476	51.2185	0.0000	0
34	LCIRISMVISLLSM	Sequence	LCIISLLSM	LCIRISMVISLLSM	0.0000	87.1429	0.0445	29.7315	LMVISLLSM	LCIRISMVISLLSM	0.0000	73.7500	0.0953	23.3313	LMVISLLSM	LCIRISMVISLLSM	0.0000	90.0000	0.0400	38.1617	LMVISLLSM	LCIRISMVISLLSM	0.0000	72.6923	0.1081	17.9018	0.0000	0
35	CIRISMVISLLSMI	Sequence	CVISLLSMI	CIRISMVISLLSMI	0.0000	97.8571	0.0409	33.8234	CIISLLSMI	CIRISMVISLLSMI	0.0000	80.0000	0.1053	21.1489	CIRSLLSMI	CIRISMVISLLSMI	0.0000	92.5000	0.0461	32.2291	CIRSLLSMI	CIRISMVISLLSMI	0.0000	88.5714	0.0979	20.9336	0.0000	0
36	IRISMVISLLSMIT	Sequence	IRISLSMIT	IRISMVISLLSMIT	0.0000	99.2857	0.0281	54.9469	IISLLSMIT	IRISMVISLLSMIT	0.0000	90.0000	0.0564	37.2935	IRISMVISL	IRISMVISL	0.0000	95.0000	0.0229	64.9168	IRISMVISL	IRISMVISL	0.0000	90.0000	0.0510	47.9018	0.0000	0
37	RISMVISLLSMITM	Sequence	RISMVISTM	RISMVISLLSMITM	0.0000	81.8750	0.0568	19.3650	RISMVIITM	RISMVISLLSMITM	0.0001	49.0000	0.1218	18.2927	RISMVISTM	RISMVISLLSMITM	0.0001	46.0000	0.0899	13.3318	RISMVISTM	RISMVISLLSMITM	0.0001	68.4375	0.0846	25.9412	0.0000	0
38	ISMVISLLSMITMS	Sequence	ISMVISLLS	ISMVISLLSMITMS	0.0000	91.4286	0.0561	19.8204	ILLSMITMS	ISMVISLLSMITMS	0.0000	69.1667	0.0969	22.9435	ISMSMITMS	ISMVISLLSMITMS	0.0000	100.0000	0.0200	71.4243	ISMVISLTM	ISMVISLLSMITM	0.0000	97.0000	0.0477	51.1141	0.0000	0
39	SMVISLLSMITMSA	Sequence	SLSMITMSA	SMVISLLSMITMSA	0.0000	90.0000	0.0500	24.3227	SLSMITMSA	SMVISLLSMITMSA	0.0005	22.5692	0.3067	5.4990	SMVISTMSA	SMVISLLSMITMSA	0.0000	83.3333	0.0497	29.4276	SMSMITMSA	SMVISLLSMITMSA	0.0000	72.6923	0.1268	13.7100	0.0002	0
40	MVISLLSMITMSAF	Sequence	MSMITMSAF	MVISLLSMITMSAF	0.0001	59.6000	0.0886	8.3336	MVISTMSAF	MVISLLSMITMSAF	0.0000	67.5000	0.1170	19.0710	MVISTMSAF	MVISLLSMITMSAF	0.0001	49.3333	0.1062	10.4914	MVMITMSAF	MVISLLSMITMSAF	0.0001	63.8636	0.1358	12.0702	0.0001	0
41	VISLLSMITMSAFL	Sequence	VISTMSAFL	VISLLSMITMSAFL	0.0000	88.5714	0.0544	20.9184	VMITMSAFL	VISLLSMITMSAFL	0.0003	29.1200	0.2939	5.9202	VISLLSMIL	VISLLSMITMSAFL	0.0000	85.0000	0.0396	38.5864	VMITMSAFL	VISLLSMITMSAFL	0.0000	74.2308	0.1028	19.4043	0.0001	0
42	ISLLSMITMSAFLI	Sequence	ISTMSAFLI	ISLLSMITMSAFLI	0.0000	90.0000	0.0827	9.5009	SLLSSAFLI	SLLSMITMSAFLI	0.0001	45.3333	0.2345	8.3853	ISLLSMITI	ISLLSMITMSAFLI	0.0000	100.0000	0.0256	59.6400	ISLLSMITI	ISLLSMITMSAFLI	0.0000	96.0000	0.0617	38.9537	0.0000	0
43	SLLSMITMSAFLIV	Sequence	STMSAFLIV	SLLSMITMSAFLIV	0.0000	72.6923	0.0911	7.8847	SLLSMITMV	SLLSMITMSAFLIV	0.0060	8.4678	0.5354	1.4185	STMSAFLIV	SLLSMITMSAFLIV	0.0000	92.5000	0.0390	39.2382	SLMSAFLIV	SLLSMITMSAFLIV	0.0000	84.2857	0.0878	24.6198	0.0015	0
44	LLSMITMSAFLIVR	Sequence	LLSMITMSR	LLSMITMSAFLIVR	0.0000	95.7143	0.0472	26.8765	LLSMITMSV	LLSMITMSAFLIV	0.0000	63.1250	0.1613	13.4382	LLSMITMSR	LLSMITMSAFLIVR	0.0000	95.0000	0.0236	63.6724	LLSMITMSR	LLSMITMSAFLIVR	0.0000	96.0000	0.0607	39.7012	0.0000	0
45	LSMITMSAFLIVRL	Sequence	LSAFLIVRL	LSMITMSAFLIVRL	0.0000	87.1429	0.0608	17.0590	SMITLIVRL	SMITMSAFLIVRL	0.0000	56.8182	0.1623	13.3460	LSMITMSAL	LSMITMSAFLIVRL	0.0000	68.0000	0.0929	12.7306	LSMITMSAL	LSMITMSAFLIVRL	0.0000	70.7692	0.1219	14.6753	0.0000	0
46	SMITMSAFLIVRLN	Sequence	SSAFLIVRL	SMITMSAFLIVRL	0.0000	95.7143	0.0434	30.9282	SMITLIVRL	SMITMSAFLIVRL	0.0000	57.7273	0.1526	14.3157	SMITMSARL	SMITMSAFLIVRL	0.0000	100.0000	0.0209	69.3413	SMITLIVRL	SMITMSAFLIVRL	0.0000	95.0000	0.0604	39.9103	0.0000	0
47	MITMSAFLIVRLNQ	Sequence	MITMSAFLQ	MITMSAFLIVRLNQ	0.0000	97.1429	0.0415	33.0926	MIMSAFLIV	MITMSAFLIV	0.0000	95.0000	0.0617	34.5999	MITMSRLNQ	MITMSAFLIVRLNQ	0.0000	100.0000	0.0177	76.8023	MILIVRLNQ	MITMSAFLIVRLNQ	0.0000	98.0000	0.0457	53.3003	0.0000	0
48	ITMSAFLIVRLNQC	Sequence	ITMSRLNQC	ITMSAFLIVRLNQC	0.0000	87.1429	0.0325	46.4299	ILIVRLNQC	ITMSAFLIVRLNQC	0.0000	64.3750	0.0682	31.7787	ITMSRLNQC	ITMSAFLIVRLNQC	0.0000	95.0000	0.0210	69.1233	ITMSRLNQC	ITMSAFLIVRLNQC	0.0000	84.2857	0.0574	42.2168	0.0000	0
49	TMSAFLIVRLNQCM	Sequence	TMSALNQCM	TMSAFLIVRLNQCM	0.0000	79.0909	0.0687	13.5748	TMSAFLIVM	TMSAFLIVRLNQCM	0.0000	52.3333	0.1528	14.2925	TMSRLNQCM	TMSAFLIVRLNQCM	0.0000	90.0000	0.0348	44.4187	TMSRLNQCM	TMSAFLIVRLNQCM	0.0001	62.0455	0.1183	15.4619	0.0000	0
50	MSAFLIVRLNQCMS	Sequence	MSAFLQCMS	MSAFLIVRLNQCMS	0.0000	93.5714	0.0731	12.0861	MSAFLIVRS	MSAFLIVRLNQCMS	0.0000	95.0000	0.0459	43.9654	MVRLNQCMS	MSAFLIVRLNQCMS	0.0000	95.0000	0.0350	44.0858	MVRLNQCMS	MSAFLIVRLNQCMS	0.0000	96.0000	0.0669	35.3638	0.0000	0
51	SAFLIVRLNQCMSA	Sequence	SAFNQCMSA	SAFLIVRLNQCMSA	0.0000	90.0000	0.0395	35.7079	SAFLQCMSA	SAFLIVRLNQCMSA	0.0001	47.7500	0.1374	16.0518	SAFLIVRSA	SAFLIVRLNQCMSA	0.0000	76.6667	0.0519	27.8548	SAFLIVRSA	SAFLIVRLNQCMSA	0.0001	57.4138	0.1262	13.8160	0.0000	0
52	AFLIVRLNQCMSAN	Sequence	ALNQCMSAN	AFLIVRLNQCMSAN	0.0000	99.2857	0.0191	75.4810	FLINQCMSA	FLIVRLNQCMSA	0.0000	100.0000	0.0335	55.1936	ARLNQCMSA	AFLIVRLNQCMSA	0.0000	100.0000	0.0194	72.9725	ARLNQCMSA	AFLIVRLNQCMSA	0.0000	98.0000	0.0489	49.8513	0.0000	0
53	FLIVRLNQCMSANK	Sequence	FLIVRLNQK	FLIVRLNQCMSANK	0.0000	93.5714	0.0463	27.7455	FLIVRLNQK	FLIVRLNQCMSANK	0.0000	67.5000	0.1070	20.8147	FLIVRLNQK	FLIVRLNQCMSANK	0.0000	95.0000	0.0248	61.0698	FLIVRLNQK	FLIVRLNQCMSANK	0.0000	83.5714	0.0933	22.5043	0.0000	0
54	LIVRLNQCMSANKA	Sequence	LIVRSANKA	LIVRLNQCMSANKA	0.0000	96.4286	0.0245	62.6650	LIVMSANKA	LIVRLNQCMSANKA	0.0000	78.3333	0.0457	44.1482	LIVRSANKA	LIVRLNQCMSANKA	0.0000	95.0000	0.0253	60.0995	LIVRLNQKA	LIVRLNQCMSANKA	0.0000	97.0000	0.0447	54.4316	0.0000	0
55	IVRLNQCMSANKAA	Sequence	IVMSANKAA	IVRLNQCMSANKAA	0.0000	93.5714	0.0245	62.7645	IVMSANKAA	IVRLNQCMSANKAA	0.0000	67.5000	0.0520	39.8127	IVRSANKAA	IVRLNQCMSANKAA	0.0000	53.0769	0.0760	16.8425	IVRLNQKAA	IVRLNQCMSANKAA	0.0001	66.8750	0.0907	23.4773	0.0000	0
56	VRLNQCMSANKAAI	Sequence	VMSANKAAI	VRLNQCMSANKAAI	0.0000	95.0000	0.0311	49.1813	VMSANKAAI	VRLNQCMSANKAAI	0.0000	67.5000	0.0788	27.9309	VRLNQKAAI	VRLNQCMSANKAAI	0.0000	72.5000	0.0471	31.4440	VRLNQKAAI	VRLNQCMSANKAAI	0.0000	73.4615	0.0981	20.8573	0.0000	0
57	RLNQCMSANKAAIT	Sequence	RSANKAAIT	RLNQCMSANKAAIT	0.0000	97.1429	0.0253	60.9177	RLANKAAIT	RLNQCMSANKAAIT	0.0000	72.5000	0.0735	29.7584	RLNQNKAAI	RLNQCMSANKAAI	0.0000	92.5000	0.0390	39.1873	RLNQKAAIT	RLNQCMSANKAAIT	0.0000	93.0000	0.0567	42.7998	0.0000	0
58	LNQCMSANKAAITD	Sequence	LANKAAITD	LNQCMSANKAAITD	0.0000	100.0000	0.0198	73.8195	LMSANKAAI	LNQCMSANKAAI	0.0000	100.0000	0.0188	75.5984	LMSANKAAI	LNQCMSANKAAI	0.0000	100.0000	0.0143	85.3388	LMSANKAAI	LNQCMSANKAAI	0.0000	100.0000	0.0338	68.2232	0.0000	0
59	NQCMSANKAAITDS	Sequence	NQCMSANKS	NQCMSANKAAITDS	0.0000	99.2857	0.0205	72.0126	NQCMSANKS	NQCMSANKAAITDS	0.0000	100.0000	0.0154	81.4694	NQKAAITDS	NQCMSANKAAITDS	0.0000	100.0000	0.0150	83.5762	NQKAAITDS	NQCMSANKAAITDS	0.0000	98.0000	0.0338	68.1468	0.0000	0
60	QCMSANKAAITDSA	Sequence	QCMSATDSA	QCMSANKAAITDSA	0.0000	90.0000	0.0361	40.6380	QCMSITDSA	QCMSANKAAITDSA	0.0000	90.0000	0.0479	42.5861	QCMSITDSA	QCMSANKAAITDSA	0.0000	90.0000	0.0271	56.7527	QCMSANKSA	QCMSANKAAITDSA	0.0000	92.0000	0.0469	52.0075	0.0000	0
61	CMSANKAAITDSAV	Sequence	CAAITDSAV	CMSANKAAITDSAV	0.0000	92.8571	0.0558	19.9645	CMSANKAAV	CMSANKAAITDSAV	0.0000	55.9091	0.1537	14.2024	CMSANKSAV	CMSANKAAITDSAV	0.0000	92.5000	0.0470	31.4800	CMSANKSAV	CMSANKAAITDSAV	0.0000	92.0000	0.0858	25.4420	0.0000	0
62	MSANKAAITDSAVA	Sequence	MSANDSAVA	MSANKAAITDSAVA	0.0000	72.3077	0.0596	17.6898	MSITDSAVA	MSANKAAITDSAVA	0.0000	78.3333	0.0578	36.5322	MAITDSAVA	MSANKAAITDSAVA	0.0000	70.0000	0.0556	25.6075	MSANKSAVA	MSANKAAITDSAVA	0.0001	69.0625	0.0943	22.1419	0.0000	0
63	SANKAAITDSAVAV	Sequence	SANDSAVAV	SANKAAITDSAVAV	0.0001	62.8571	0.0347	42.7623	SITDSAVAV	SANKAAITDSAVAV	0.0004	25.0976	0.1285	17.2817	SANDSAVAV	SANKAAITDSAVAV	0.0001	47.7500	0.0505	28.8114	SANDSAVAV	SANKAAITDSAVAV	0.0001	67.8125	0.0482	50.5942	0.0001	0
64	ANKAAITDSAVAVA	Sequence	ATDSAVAVA	ANKAAITDSAVAVA	0.0007	23.3400	0.0820	9.6607	ATDSAVAVA	ANKAAITDSAVAVA	0.0000	63.1250	0.0468	43.3832	ATDSAVAVA	ANKAAITDSAVAVA	0.0000	85.0000	0.0244	62.0097	ANKAAITVA	ANKAAITDSAVAVA	0.0000	76.5000	0.0405	59.3853	0.0002	0
65	NKAAITDSAVAVAA	Sequence	NTDSAVAVA	NKAAITDSAVAVA	0.0000	92.1429	0.0402	34.8112	KAAAVAVAA	KAAITDSAVAVAA	0.0000	95.0000	0.0312	57.8925	NKAAITVAA	NKAAITDSAVAVAA	0.0000	90.0000	0.0249	60.8831	NKAAITVAA	NKAAITDSAVAVAA	0.0000	91.0000	0.0426	56.7747	0.0000	0
66	KAAITDSAVAVAAA	Sequence	KAAITDSAA	KAAITDSAVAVAAA	0.0000	92.1429	0.0356	41.3868	KAAITVAAA	KAAITDSAVAVAAA	0.0000	73.7500	0.0603	35.2539	KAAITDSAA	KAAITDSAVAVAAA	0.0000	76.6667	0.0520	27.8152	KAAITVAAA	KAAITDSAVAVAAA	0.0000	97.0000	0.0384	61.9679	0.0000	0
67	AAITDSAVAVAAAS	Sequence	AAITDSAAS	AAITDSAVAVAAAS	0.0000	96.4286	0.0291	53.0771	AAIAVAAAS	AAITDSAVAVAAAS	0.0000	90.0000	0.0337	54.9120	AAITDSAAS	AAITDSAVAVAAAS	0.0000	92.5000	0.0254	59.8549	AAITVAAAS	AAITDSAVAVAAAS	0.0000	98.0000	0.0233	84.3109	0.0000	0
68	AITDSAVAVAAASS	Sequence	AITDSAVSS	AITDSAVAVAAASS	0.0000	93.5714	0.0327	46.1753	AITDSAVSS	AITDSAVAVAAASS	0.0000	73.7500	0.0328	56.0361	AITDSAVAS	AITDSAVAVAAASS	0.0000	95.0000	0.0180	76.1507	AITDSAVSS	AITDSAVAVAAASS	0.0000	98.0000	0.0173	92.7053	0.0000	0
69	ITDSAVAVAAASST	Sequence	ITDSAASST	ITDSAVAVAAASST	0.0006	26.0541	0.0734	11.9830	ITDSAVAST	ITDSAVAVAAASST	0.0000	72.5000	0.0389	49.7834	ITDSAVSST	ITDSAVAVAAASST	0.0000	92.5000	0.0245	61.6606	ITDSAVSST	ITDSAVAVAAASST	0.0000	96.0000	0.0210	87.6910	0.0001	0
70	TDSAVAVAAASSTH	Sequence	TVAAASSTH	TDSAVAVAAASSTH	0.0002	42.3000	0.0271	57.1518	TVAAASSTH	TDSAVAVAAASSTH	0.0000	85.0000	0.0131	85.7681	TVAAASSTH	TDSAVAVAAASSTH	0.0000	63.5714	0.0245	61.8311	TVAAASSTH	TDSAVAVAAASSTH	0.0000	92.0000	0.0196	89.8507	0.0001	0
71	DSAVAVAAASSTHR	Sequence	DSAASSTHR	DSAVAVAAASSTHR	0.0002	44.9000	0.0263	58.6846	DAAASSTHR	DSAVAVAAASSTHR	0.0000	90.0000	0.0170	78.6520	DAAASSTHR	DSAVAVAAASSTHR	0.0000	81.6667	0.0137	86.6449	DAAASSTHR	DSAVAVAAASSTHR	0.0000	93.0000	0.0169	93.1794	0.0001	0
72	SAVAVAAASSTHRK	Sequence	SAASSTHRK	SAVAVAAASSTHRK	0.0004	30.6786	0.0361	40.6109	SAVSSTHRK	SAVAVAAASSTHRK	0.0000	75.0000	0.0262	64.1595	SAASSTHRK	SAVAVAAASSTHRK	0.0000	78.3333	0.0247	61.2668	SAASSTHRK	SAVAVAAASSTHRK	0.0000	96.0000	0.0191	90.4405	0.0001	0
73	AVAVAAASSTHRKV	Sequence	AVASTHRKV	AVAVAAASSTHRKV	0.0000	73.0769	0.0293	52.6838	AVAVAAASV	AVAVAAASSTHRKV	0.0001	44.4000	0.1239	17.9504	AASSTHRKV	AVAVAAASSTHRKV	0.0000	65.0000	0.0397	38.4796	AVASTHRKV	AVAVAAASSTHRKV	0.0000	83.5714	0.0365	64.3865	0.0000	0
74	VAVAAASSTHRKVV	Sequence	VAVAAASSV	VAVAAASSTHRKVV	0.0000	85.0000	0.0285	54.2175	VAVAAASSV	VAVAAASSTHRKVV	0.0000	80.0000	0.0589	35.9254	VASTHRKVV	VAVAAASSTHRKVV	0.0000	60.0000	0.0507	28.7148	VASTHRKVV	VAVAAASSTHRKVV	0.0000	69.6875	0.0654	36.3708	0.0000	0
75	AVAAASSTHRKVVS	Sequence	AVAAASSTS	AVAAASSTHRKVVS	0.0000	90.7143	0.0221	68.2128	AVAAASSTS	AVAAASSTHRKVVS	0.0000	85.0000	0.0390	49.7161	AVAAASSTS	AVAAASSTHRKVVS	0.0000	80.0000	0.0311	49.6845	AVAHRKVVS	AVAAASSTHRKVVS	0.0000	94.0000	0.0322	70.4701	0.0000	0
76	VAAASSTHRKVVSS	Sequence	VAAASSTSS	VAAASSTHRKVVSS	0.0000	90.0000	0.0196	74.3807	VAAASVVSS	VAAASSTHRKVVSS	0.0000	87.5000	0.0231	68.6296	VAAASSTSS	VAAASSTHRKVVSS	0.0000	85.0000	0.0278	55.3260	VAHRKVVSS	VAAASSTHRKVVSS	0.0000	77.0000	0.0573	42.2986	0.0000	0
77	AAASSTHRKVVSST	Sequence	AAASSTHST	AAASSTHRKVVSST	0.0000	77.2727	0.0191	75.5981	AAASSTHST	AAASSTHRKVVSST	0.0000	78.3333	0.0260	64.4357	AAASSTSST	AAASSTHRKVVSST	0.0000	51.5385	0.0557	25.5245	AHRKVVSST	AAASSTHRKVVSST	0.0000	75.5000	0.0504	48.4554	0.0000	0
78	AASSTHRKVVSSTT	Sequence	AASSTSSTT	AASSTHRKVVSSTT	0.0000	84.3750	0.0190	75.7837	AASSVSSTT	AASSTHRKVVSSTT	0.0000	85.0000	0.0198	73.8751	AASSTHSTT	AASSTHRKVVSSTT	0.0000	72.5000	0.0328	47.1480	AAKVVSSTT	AASSTHRKVVSSTT	0.0000	86.4286	0.0383	62.1092	0.0000	0
79	ASSTHRKVVSSTTQ	Sequence	ASSTSSTTQ	ASSTHRKVVSSTTQ	0.0001	59.4000	0.0199	73.6284	ASVVSSTTQ	ASSTHRKVVSSTTQ	0.0000	95.0000	0.0105	90.3798	ASSTHRTTQ	ASSTHRKVVSSTTQ	0.0000	92.5000	0.0165	79.8958	ASSTHRTTQ	ASSTHRKVVSSTTQ	0.0000	97.0000	0.0243	82.8110	0.0000	0
80	SSTHRKVVSSTTQY	Sequence	SSTSSTTQY	SSTHRKVVSSTTQY	0.2069	0.7358	0.2343	1.2192	SVVSSTTQY	SSTHRKVVSSTTQY	0.0000	55.0000	0.0196	74.2794	SVVSSTTQY	SSTHRKVVSSTTQY	0.0000	52.3077	0.0258	59.1293	SVVSSTTQY	SSTHRKVVSSTTQY	0.0000	70.7692	0.0356	65.6346	0.0518	1
81	STHRKVVSSTTQYD	Sequence	STHSSTTQY	STHRKVVSSTTQY	0.0042	8.0259	0.0813	9.8275	SVVSSTTQY	STHRKVVSSTTQY	0.0000	90.0000	0.0195	74.3495	STHSSTTQY	STHRKVVSSTTQY	0.0000	85.0000	0.0198	71.9839	STHRKVVSY	STHRKVVSSTTQY	0.0000	88.5714	0.0362	64.7874	0.0010	0
82	THRKVVSSTTQYDH	Sequence	TVVSSTTQY	THRKVVSSTTQY	0.0003	35.3889	0.0371	39.1740	TVVSSTTQY	THRKVVSSTTQY	0.0000	100.0000	0.0102	90.8353	THRKVVSSH	THRKVVSSTTQYDH	0.0000	78.3333	0.0205	70.2752	THRKVVSSH	THRKVVSSTTQYDH	0.0000	74.2308	0.0273	78.1581	0.0001	0
83	HRKVVSSTTQYDHK	Sequence	HSTTQYDHK	HRKVVSSTTQYDHK	0.0001	56.4000	0.0372	39.0292	HRKVVSSTK	HRKVVSSTTQYDHK	0.0000	95.0000	0.0133	85.3608	HRKVVSSTK	HRKVVSSTTQYDHK	0.0000	83.3333	0.0166	79.5785	HRKVVSSTK	HRKVVSSTTQYDHK	0.0000	88.5714	0.0308	72.6403	0.0000	0
84	RKVVSSTTQYDHKE	Sequence	RVVSSTTQY	RKVVSSTTQY	0.0001	70.3846	0.0209	71.1805	RTTQYDHKE	RKVVSSTTQYDHKE	0.0000	95.0000	0.0129	86.0932	RVVSSTTQY	RKVVSSTTQY	0.0000	95.0000	0.0110	92.4881	RKVVSSTTE	RKVVSSTTQYDHKE	0.0000	98.0000	0.0139	95.4936	0.0000	0
85	KVVSSTTQYDHKES	Sequence	KVVSSTTQY	KVVSSTTQY	0.0000	73.4615	0.0208	71.4852	KVVSSTTQS	KVVSSTTQYDHKES	0.0000	80.0000	0.0208	72.3427	KVVSSTTQS	KVVSSTTQYDHKES	0.0000	90.0000	0.0166	79.4210	KVVSSTTQS	KVVSSTTQYDHKES	0.0000	98.0000	0.0138	95.5360	0.0000	0
86	VVSSTTQYDHKESC	Sequence	VVYDHKESC	VVSSTTQYDHKESC	0.0000	81.2500	0.0204	72.2883	VQYDHKESC	VVSSTTQYDHKESC	0.0001	47.0000	0.0335	55.1725	VVYDHKESC	VVSSTTQYDHKESC	0.0000	67.0000	0.0203	70.8050	VQYDHKESC	VVSSTTQYDHKESC	0.0001	63.6364	0.0273	78.1566	0.0000	0
87	VSSTTQYDHKESCN	Sequence	VSDHKESCN	VSSTTQYDHKESCN	0.0000	81.8750	0.0307	49.8912	VQYDHKESC	VSSTTQYDHKESC	0.0000	95.0000	0.0103	90.5886	VQYDHKESC	VSSTTQYDHKESC	0.0000	100.0000	0.0074	96.2037	VQYDHKESC	VSSTTQYDHKESC	0.0000	98.0000	0.0133	95.7018	0.0000	0
88	SSTTQYDHKESCNG	Sequence	SSHKESCNG	SSTTQYDHKESCNG	0.0000	97.8571	0.0226	67.0443	SQYDHKESC	SSTTQYDHKESC	0.0000	100.0000	0.0090	92.7392	SQYDHKESC	SSTTQYDHKESC	0.0000	100.0000	0.0101	94.3137	SQYDHKESC	SSTTQYDHKESC	0.0000	98.0000	0.0187	90.9196	0.0000	0
89	STTQYDHKESCNGL	Sequence	STTQYDHKL	STTQYDHKESCNGL	0.0003	38.2143	0.0497	24.6487	STKESCNGL	STTQYDHKESCNGL	0.0000	60.0000	0.0497	41.3551	SHKESCNGL	STTQYDHKESCNGL	0.0000	55.5556	0.0355	43.3815	SHKESCNGL	STTQYDHKESCNGL	0.0003	38.9583	0.0674	35.0120	0.0002	0
90	TTQYDHKESCNGLY	Sequence	TTESCNGLY	TTQYDHKESCNGLY	0.2905	0.5577	0.5348	0.1183	TQYDHKESY	TQYDHKESCNGLY	0.0000	87.5000	0.0220	70.3864	TQYDHKESY	TQYDHKESCNGLY	0.0000	80.0000	0.0206	70.2064	TQYDHKESY	TQYDHKESCNGLY	0.0000	79.0000	0.0343	67.4877	0.0726	1
91	TQYDHKESCNGLYY	Sequence	TQYDHGLYY	TQYDHKESCNGLYY	0.0896	1.3785	0.2192	1.3977	TQYDHGLYY	TQYDHKESCNGLYY	0.0003	30.1364	0.0509	40.5114	TQYDHKESY	TQYDHKESCNGLYY	0.0001	37.8750	0.0258	59.2461	TQYDHKESY	TQYDHKESCNGLYY	0.0003	41.1111	0.0428	56.5750	0.0226	1
92	QYDHKESCNGLYYQ	Sequence	QYDHKGLYY	QYDHKESCNGLYY	0.0025	10.9655	0.0724	12.3182	QSCNGLYYQ	QYDHKESCNGLYYQ	0.0000	95.0000	0.0182	76.6472	QYDNGLYYQ	QYDHKESCNGLYYQ	0.0000	90.0000	0.0126	89.2360	QYDHKGLYY	QYDHKESCNGLYY	0.0000	85.0000	0.0220	86.3491	0.0006	0
93	YDHKESCNGLYYQG	Sequence	YDHKEGLYY	YDHKESCNGLYY	0.0001	62.1429	0.0607	17.0893	YDHKEGLYY	YDHKESCNGLYY	0.0000	100.0000	0.0160	80.3314	YHKESCNGL	YDHKESCNGL	0.0000	95.0000	0.0123	90.0771	YHKESCNGL	YDHKESCNGL	0.0000	98.0000	0.0286	76.1209	0.0000	0
94	DHKESCNGLYYQGS	Sequence	DHKESGLYY	DHKESCNGLYY	0.0000	73.4615	0.0247	62.3146	DHKESYQGS	DHKESCNGLYYQGS	0.0000	100.0000	0.0078	94.7945	DHKESYQGS	DHKESCNGLYYQGS	0.0000	92.5000	0.0078	95.9941	DHKESYQGS	DHKESCNGLYYQGS	0.0000	89.2857	0.0229	85.0044	0.0000	0
95	HKESCNGLYYQGSC	Sequence	HKESNGLYY	HKESCNGLYY	0.0000	85.0000	0.0260	59.3141	HGLYYQGSC	HKESCNGLYYQGSC	0.0000	100.0000	0.0110	89.4587	HKESYQGSC	HKESCNGLYYQGSC	0.0000	100.0000	0.0129	88.5654	HKESYQGSC	HKESCNGLYYQGSC	0.0000	98.0000	0.0255	80.8840	0.0000	0
96	KESCNGLYYQGSCY	Sequence	KLYYQGSCY	KESCNGLYYQGSCY	0.0042	8.0420	0.1650	2.4883	KLYYQGSCY	KESCNGLYYQGSCY	0.0000	75.0000	0.0333	55.4623	KLYYQGSCY	KESCNGLYYQGSCY	0.0000	80.0000	0.0221	66.7490	KLYYQGSCY	KESCNGLYYQGSCY	0.0000	88.5714	0.0290	75.5132	0.0010	0
97	ESCNGLYYQGSCYI	Sequence	ESCNGLYYY	ESCNGLYYQGSCY	0.0006	24.8913	0.1168	4.9534	ESYQGSCYI	ESCNGLYYQGSCYI	0.0000	72.5000	0.0850	26.0509	EYYQGSCYI	ESCNGLYYQGSCYI	0.0000	73.7500	0.0282	54.7117	EYYQGSCYI	ESCNGLYYQGSCYI	0.0000	71.5385	0.0568	42.6981	0.0002	0
98	SCNGLYYQGSCYIL	Sequence	SCNGLYYQY	SCNGLYYQGSCY	0.0001	70.3846	0.0448	29.3742	SCNGLYYQL	SCNGLYYQGSCYIL	0.0000	82.5000	0.0739	29.6369	SYQGSCYIL	SCNGLYYQGSCYIL	0.0000	81.6667	0.0296	52.3320	SYQGSCYIL	SCNGLYYQGSCYIL	0.0001	60.9091	0.0729	31.7254	0.0000	0
99	CNGLYYQGSCYILH	Sequence	CLYYQGSCY	CNGLYYQGSCY	0.0000	96.4286	0.0401	34.9304	CQGSCYILH	CNGLYYQGSCYILH	0.0000	100.0000	0.0246	66.5101	LYYQGSILH	LYYQGSCYILH	0.0000	100.0000	0.0129	88.6332	CYQGSCYIL	CNGLYYQGSCYIL	0.0000	99.0000	0.0375	63.1696	0.0000	0
100	NGLYYQGSCYILHS	Sequence	NLYYQGSCY	NGLYYQGSCY	0.0000	98.5714	0.0302	50.8651	GLYYYILHS	GLYYQGSCYILHS	0.0000	100.0000	0.0379	50.7606	NLYYQGSCY	NGLYYQGSCY	0.0000	100.0000	0.0142	85.4977	NYQGSCYIL	NGLYYQGSCYIL	0.0000	98.0000	0.0357	65.5163	0.0000	0
101	GLYYQGSCYILHSD	Sequence	GLYYQGSCY	GLYYQGSCY	0.0000	96.4286	0.0260	59.3622	GLYGSCYIL	GLYYQGSCYIL	0.0000	87.5000	0.0791	27.8401	GLYYQGSSD	GLYYQGSCYILHSD	0.0000	100.0000	0.0140	86.0958	GLYYQGHSD	GLYYQGSCYILHSD	0.0000	98.0000	0.0295	74.7041	0.0000	0
102	LYYQGSCYILHSDY	Sequence	LYYQGSSDY	LYYQGSCYILHSDY	0.0010	19.0247	0.0920	7.7451	LYYQGSCYY	LYYQGSCYILHSDY	0.0000	95.0000	0.0268	63.4080	LYYQGSSDY	LYYQGSCYILHSDY	0.0000	83.3333	0.0179	76.4172	LYYQGSSDY	LYYQGSCYILHSDY	0.0000	80.0000	0.0373	63.4114	0.0002	0
103	YYQGSCYILHSDYK	Sequence	YYQGSSDYK	YYQGSCYILHSDYK	0.0001	59.4000	0.0526	22.2449	YYQGSSDYK	YYQGSCYILHSDYK	0.0000	90.0000	0.0332	55.4999	YYQGHSDYK	YYQGSCYILHSDYK	0.0000	90.0000	0.0169	78.9075	YYQLHSDYK	YYQGSCYILHSDYK	0.0000	87.1429	0.0370	63.6914	0.0000	0
104	YQGSCYILHSDYKS	Sequence	YILHSDYKS	YQGSCYILHSDYKS	0.0000	87.1429	0.0391	36.3053	YILHSDYKS	YQGSCYILHSDYKS	0.0000	85.0000	0.0476	42.8086	YQLHSDYKS	YQGSCYILHSDYKS	0.0000	100.0000	0.0137	86.7173	YQLHSDYKS	YQGSCYILHSDYKS	0.0000	98.0000	0.0295	74.6856	0.0000	0
105	QGSCYILHSDYKSF	Sequence	QLHSDYKSF	QGSCYILHSDYKSF	0.0001	62.1429	0.0374	38.7298	QLHSDYKSF	QGSCYILHSDYKSF	0.0000	85.0000	0.0255	65.0297	QLHSDYKSF	QGSCYILHSDYKSF	0.0000	76.6667	0.0204	70.6009	QLHSDYKSF	QGSCYILHSDYKSF	0.0001	58.4483	0.0645	36.9587	0.0000	0
106	GSCYILHSDYKSFE	Sequence	GSSDYKSFE	GSCYILHSDYKSFE	0.0000	89.2857	0.0346	42.9722	GSSDYKSFE	GSCYILHSDYKSFE	0.0000	95.0000	0.0222	69.9435	GHSDYKSFE	GSCYILHSDYKSFE	0.0000	100.0000	0.0102	94.2563	GLHSDYKSF	GSCYILHSDYKSF	0.0000	98.0000	0.0266	79.2527	0.0000	0
107	SCYILHSDYKSFED	Sequence	SSDYKSFED	SCYILHSDYKSFED	0.0000	85.7143	0.0341	43.8574	SSDYKSFED	SCYILHSDYKSFED	0.0000	100.0000	0.0143	83.4232	SLHSDYKSF	SCYILHSDYKSF	0.0000	100.0000	0.0095	95.1606	SCYILHSSF	SCYILHSDYKSF	0.0000	95.0000	0.0286	76.0791	0.0000	0
108	CYILHSDYKSFEDA	Sequence	HSDYKSFEA	HSDYKSFEDA	0.0000	96.4286	0.0374	38.7450	YILHSDYKA	YILHSDYKSFEDA	0.0000	95.0000	0.0439	45.5053	CYYKSFEDA	CYILHSDYKSFEDA	0.0000	100.0000	0.0170	78.6531	CYILHSDYA	CYILHSDYKSFEDA	0.0000	95.0000	0.0484	50.4338	0.0000	0
109	YILHSDYKSFEDAK	Sequence	YILHSDYKK	YILHSDYKSFEDAK	0.0001	64.0476	0.0553	20.3257	YILHSDYKK	YILHSDYKSFEDAK	0.0000	72.5000	0.0505	40.7885	YILHSDYAK	YILHSDYKSFEDAK	0.0000	92.5000	0.0195	72.5505	YYKSFEDAK	YILHSDYKSFEDAK	0.0000	89.2857	0.0372	63.4636	0.0000	0
110	ILHSDYKSFEDAKA	Sequence	ILHSDDAKA	ILHSDYKSFEDAKA	0.0000	81.8750	0.0403	34.5810	ILHSEDAKA	ILHSDYKSFEDAKA	0.0003	26.9211	0.0967	22.9838	ILHSDYKSA	ILHSDYKSFEDAKA	0.0000	92.5000	0.0156	81.9485	ILHSDYKSA	ILHSDYKSFEDAKA	0.0000	92.0000	0.0326	69.8558	0.0001	0
111	LHSDYKSFEDAKAN	Sequence	LSFEDAKAN	LHSDYKSFEDAKAN	0.0000	97.1429	0.0264	58.5006	LSFEDAKAN	LHSDYKSFEDAKAN	0.0000	100.0000	0.0100	91.1361	LHFEDAKAN	LHSDYKSFEDAKAN	0.0000	100.0000	0.0110	92.5257	LHFEDAKAN	LHSDYKSFEDAKAN	0.0000	99.0000	0.0169	93.1222	0.0000	0
112	HSDYKSFEDAKANC	Sequence	HSDDAKANC	HSDYKSFEDAKANC	0.0006	25.1951	0.0661	14.5903	HSDYKSFEC	HSDYKSFEDAKANC	0.0000	80.0000	0.0169	78.7895	HSDDAKANC	HSDYKSFEDAKANC	0.0000	90.0000	0.0141	85.7687	HFEDAKANC	HSDYKSFEDAKANC	0.0000	84.2857	0.0219	86.3623	0.0002	0
113	SDYKSFEDAKANCA	Sequence	SEDAKANCA	SDYKSFEDAKANCA	0.0000	85.0000	0.0253	60.8047	SDYKSFECA	SDYKSFEDAKANCA	0.0000	87.5000	0.0177	77.5224	SDYKKANCA	SDYKSFEDAKANCA	0.0000	92.5000	0.0156	81.9409	SDYKKANCA	SDYKSFEDAKANCA	0.0000	82.1429	0.0429	56.5116	0.0000	0
114	DYKSFEDAKANCAA	Sequence	DYKSANCAA	DYKSFEDAKANCAA	0.0000	96.4286	0.0242	63.4358	KSFEANCAA	KSFEDAKANCAA	0.0000	95.0000	0.0234	68.2863	DYKKANCAA	DYKSFEDAKANCAA	0.0000	90.0000	0.0250	60.8120	DYKKANCAA	DYKSFEDAKANCAA	0.0001	62.0455	0.0684	34.3942	0.0000	0
115	YKSFEDAKANCAAE	Sequence	KSFEDAKAE	KSFEDAKANCAAE	0.0000	98.5714	0.0181	77.9272	KSFEDAAAE	KSFEDAKANCAAE	0.0000	95.0000	0.0200	73.6616	YAKANCAAE	YKSFEDAKANCAAE	0.0000	95.0000	0.0229	65.0935	YAKANCAAE	YKSFEDAKANCAAE	0.0000	92.0000	0.0624	38.4541	0.0000	0
116	KSFEDAKANCAAES	Sequence	KSFEDAAES	KSFEDAKANCAAES	0.0000	88.5714	0.0263	58.6637	KSFEDAAES	KSFEDAKANCAAES	0.0000	67.5000	0.0328	56.0115	KSFEDAKAS	KSFEDAKANCAAES	0.0000	95.0000	0.0169	78.7694	KSFEDAKAS	KSFEDAKANCAAES	0.0000	98.0000	0.0228	85.1229	0.0000	0
117	SFEDAKANCAAESS	Sequence	SFEDAKASS	SFEDAKANCAAESS	0.0000	86.4286	0.0229	66.4112	SFEDAAESS	SFEDAKANCAAESS	0.0000	95.0000	0.0136	84.7651	SFEDAKASS	SFEDAKANCAAESS	0.0000	92.5000	0.0164	80.0688	SFEDAKASS	SFEDAKANCAAESS	0.0000	92.0000	0.0252	81.3798	0.0000	0
118	FEDAKANCAAESST	Sequence	FEDAKANST	FEDAKANCAAESST	0.0000	82.5000	0.0200	73.2559	FEDAAESST	FEDAKANCAAESST	0.0000	95.0000	0.0161	80.1511	FEDAKASST	FEDAKANCAAESST	0.0000	90.0000	0.0149	83.8003	FEDAKANST	FEDAKANCAAESST	0.0000	71.9231	0.0353	65.9980	0.0000	0
119	EDAKANCAAESSTL	Sequence	EDAKASSTL	EDAKANCAAESSTL	0.0001	52.2581	0.0239	64.1139	EDAKASSTL	EDAKANCAAESSTL	0.0000	73.7500	0.0178	77.3504	EDAKASSTL	EDAKANCAAESSTL	0.0001	44.0000	0.0313	49.4480	DAKANSSTL	DAKANCAAESSTL	0.0002	44.0714	0.0797	28.2690	0.0001	0
120	DAKANCAAESSTLP	Sequence	DAAESSTLP	DAKANCAAESSTLP	0.0000	90.0000	0.0143	86.6960	DAAESSTLP	DAKANCAAESSTLP	0.0000	87.5000	0.0118	88.0779	DAKESSTLP	DAKANCAAESSTLP	0.0000	85.0000	0.0171	78.2679	DAKANSSTL	DAKANCAAESSTL	0.0001	55.3448	0.0667	35.4826	0.0000	0
121	AKANCAAESSTLPN	Sequence	AAESSTLPN	AKANCAAESSTLPN	0.0000	92.8571	0.0243	63.2098	AAAESSTLP	AKANCAAESSTLP	0.0000	100.0000	0.0106	90.2006	AKANESSTL	AKANCAAESSTL	0.0000	100.0000	0.0145	84.8675	AKANESSTL	AKANCAAESSTL	0.0000	98.0000	0.0207	88.1197	0.0000	0
122	KANCAAESSTLPNK	Sequence	KANSTLPNK	KANCAAESSTLPNK	0.0001	69.3333	0.0278	55.5374	KASSTLPNK	KANCAAESSTLPNK	0.0000	82.5000	0.0217	70.8216	KASSTLPNK	KANCAAESSTLPNK	0.0000	85.0000	0.0189	74.0849	KESSTLPNK	KANCAAESSTLPNK	0.0000	98.0000	0.0212	87.4042	0.0000	0
123	ANCAAESSTLPNKS	Sequence	ASSTLPNKS	ANCAAESSTLPNKS	0.0000	85.0000	0.0200	73.3261	ASSTLPNKS	ANCAAESSTLPNKS	0.0000	95.0000	0.0108	89.7767	ASSTLPNKS	ANCAAESSTLPNKS	0.0000	100.0000	0.0082	95.8074	ASSTLPNKS	ANCAAESSTLPNKS	0.0000	99.0000	0.0148	95.2001	0.0000	0
124	NCAAESSTLPNKSD	Sequence	NSTLPNKSD	NCAAESSTLPNKSD	0.0000	98.5714	0.0128	90.0700	NSTLPNKSD	NCAAESSTLPNKSD	0.0000	100.0000	0.0079	94.5363	NCAAESSTL	NCAAESSTL	0.0000	100.0000	0.0073	96.2661	NCAAESSTL	NCAAESSTL	0.0000	99.0000	0.0121	96.0810	0.0000	0
125	CAAESSTLPNKSDV	Sequence	CAAESSTLV	CAAESSTLPNKSDV	0.0001	69.3333	0.0509	23.6209	CAAESSTLV	CAAESSTLPNKSDV	0.0000	70.0000	0.0662	32.6032	CAAESSTLV	CAAESSTLPNKSDV	0.0000	90.0000	0.0286	53.9662	CAAESSTLV	CAAESSTLPNKSDV	0.0000	95.0000	0.0371	63.5718	0.0000	0
126	AAESSTLPNKSDVL	Sequence	AAESSTLVL	AAESSTLPNKSDVL	0.0004	31.1667	0.0524	22.4292	ALPNKSDVL	AAESSTLPNKSDVL	0.0001	44.0000	0.0460	43.9231	AAESSTLVL	AAESSTLPNKSDVL	0.0002	30.0000	0.0646	21.0000	ALPNKSDVL	AAESSTLPNKSDVL	0.0003	39.1429	0.0601	40.1099	0.0002	0
127	AESSTLPNKSDVLT	Sequence	APNKSDVLT	AESSTLPNKSDVLT	0.0000	86.4286	0.0248	62.0479	AESSTLVLT	AESSTLPNKSDVLT	0.0000	87.5000	0.0207	72.4128	APNKSDVLT	AESSTLPNKSDVLT	0.0000	51.1538	0.0334	46.2946	APNKSDVLT	AESSTLPNKSDVLT	0.0000	79.0000	0.0300	73.9026	0.0000	0
128	ESSTLPNKSDVLTT	Sequence	ESSSDVLTT	ESSTLPNKSDVLTT	0.0001	53.3871	0.0385	37.1148	ESSSDVLTT	ESSTLPNKSDVLTT	0.0000	85.0000	0.0234	68.2863	ESKSDVLTT	ESSTLPNKSDVLTT	0.0000	92.5000	0.0150	83.6730	ENKSDVLTT	ESSTLPNKSDVLTT	0.0000	80.0000	0.0279	77.1690	0.0000	0
129	SSTLPNKSDVLTTW	Sequence	SSSDVLTTW	SSTLPNKSDVLTTW	0.0029	9.9921	0.0517	22.9664	SSSDVLTTW	SSTLPNKSDVLTTW	0.0000	68.3333	0.0272	62.8934	SSSDVLTTW	SSTLPNKSDVLTTW	0.0000	57.7778	0.0294	52.6134	SSSDVLTTW	SSTLPNKSDVLTTW	0.0001	66.2500	0.0355	65.7110	0.0007	0
130	STLPNKSDVLTTWL	Sequence	STDVLTTWL	STLPNKSDVLTTWL	0.0011	17.6822	0.1304	3.9750	STLPNTTWL	STLPNKSDVLTTWL	0.0002	34.6429	0.0978	22.7314	STLPNKTWL	STLPNKSDVLTTWL	0.0001	41.2000	0.0592	23.6498	STLPNKTWL	STLPNKSDVLTTWL	0.0002	49.6000	0.0889	24.1772	0.0004	0
131	TLPNKSDVLTTWLI	Sequence	TLPNKSDLI	TLPNKSDVLTTWLI	0.0001	55.4000	0.0824	9.5787	TLPNTTWLI	TLPNKSDVLTTWLI	0.0005	23.1636	0.2390	8.1645	TLPNKSDVI	TLPNKSDVLTTWLI	0.0000	69.0000	0.0493	29.7239	TLPNKTWLI	TLPNKSDVLTTWLI	0.0001	63.8636	0.0799	28.1592	0.0002	0
132	LPNKSDVLTTWLID	Sequence	LSDVLTTWL	LPNKSDVLTTWL	0.0000	97.1429	0.0354	41.6645	LPDVLTTWL	LPNKSDVLTTWL	0.0000	100.0000	0.0281	61.6483	LPNKTTWLI	LPNKSDVLTTWLI	0.0000	71.2500	0.0511	28.4057	LPNKSDVLL	LPNKSDVLTTWL	0.0000	85.7143	0.0600	40.2053	0.0000	0
133	PNKSDVLTTWLIDY	Sequence	PNKSDVLTY	PNKSDVLTTWLIDY	0.0008	21.8710	0.1206	4.6710	PNKSDVLTY	PNKSDVLTTWLIDY	0.0000	95.0000	0.0175	77.7940	NKSDVLTTY	NKSDVLTTWLIDY	0.0000	95.0000	0.0082	95.7977	PNKSDVLTY	PNKSDVLTTWLIDY	0.0000	92.0000	0.0173	92.6381	0.0002	0
134	NKSDVLTTWLIDYV	Sequence	NTTWLIDYV	NKSDVLTTWLIDYV	0.0000	71.9231	0.0875	8.5399	NKSDVLTYV	NKSDVLTTWLIDYV	0.0000	76.6667	0.0907	24.4624	NKSDVLTTV	NKSDVLTTWLIDYV	0.0000	85.0000	0.0201	71.3784	NKSDVLTTV	NKSDVLTTWLIDYV	0.0000	77.5000	0.0349	66.5518	0.0000	0
135	KSDVLTTWLIDYVE	Sequence	KSDVLTTWY	KSDVLTTWLIDY	0.0001	53.5484	0.0818	9.7000	KTWLIDYVE	KSDVLTTWLIDYVE	0.0000	95.0000	0.0352	53.4827	KSDVLTTYV	KSDVLTTWLIDYV	0.0000	100.0000	0.0135	87.3178	KSDVLTTVE	KSDVLTTWLIDYVE	0.0000	99.0000	0.0214	87.1978	0.0000	0
136	SDVLTTWLIDYVED	Sequence	SDVLTTWLY	SDVLTTWLIDY	0.0000	96.4286	0.0330	45.5686	SDVLTTWLD	SDVLTTWLIDYVED	0.0000	100.0000	0.0233	68.3323	SDTWLIDYV	SDVLTTWLIDYV	0.0000	100.0000	0.0089	95.4602	SDVLTTWLV	SDVLTTWLIDYV	0.0000	100.0000	0.0176	92.2561	0.0000	0
137	DVLTTWLIDYVEDT	Sequence	DVLTTWLIY	DVLTTWLIDY	0.0000	97.8571	0.0256	60.2351	DLIDYVEDT	DVLTTWLIDYVEDT	0.0000	90.0000	0.0287	60.8654	DVIDYVEDT	DVLTTWLIDYVEDT	0.0000	100.0000	0.0097	95.0609	DLIDYVEDT	DVLTTWLIDYVEDT	0.0000	99.0000	0.0208	87.9821	0.0000	0
138	VLTTWLIDYVEDTW	Sequence	VLDYVEDTW	VLTTWLIDYVEDTW	0.0011	17.2804	0.0742	11.7417	VLDYVEDTW	VLTTWLIDYVEDTW	0.0000	64.3750	0.0592	35.7856	VIDYVEDTW	VLTTWLIDYVEDTW	0.0000	90.0000	0.0140	86.1098	VLDYVEDTW	VLTTWLIDYVEDTW	0.0000	94.0000	0.0222	85.9453	0.0003	0
139	LTTWLIDYVEDTWG	Sequence	LTDYVEDTW	LTTWLIDYVEDTW	0.0001	63.3333	0.0564	19.6305	LTDYVEDTW	LTTWLIDYVEDTW	0.0000	100.0000	0.0232	68.4795	LIDYVEDTW	LTTWLIDYVEDTW	0.0000	100.0000	0.0116	91.3568	LTYVEDTWG	LTTWLIDYVEDTWG	0.0000	100.0000	0.0211	87.5651	0.0000	0
140	TTWLIDYVEDTWGS	Sequence	TTWEDTWGS	TTWLIDYVEDTWGS	0.0001	56.6000	0.0525	22.3342	TTWEDTWGS	TTWLIDYVEDTWGS	0.0000	69.1667	0.0645	33.3530	TTVEDTWGS	TTWLIDYVEDTWGS	0.0000	100.0000	0.0127	89.0818	TYVEDTWGS	TTWLIDYVEDTWGS	0.0000	98.0000	0.0270	78.5271	0.0000	0
141	TWLIDYVEDTWGSD	Sequence	TIDYVEDTW	TWLIDYVEDTW	0.0000	95.7143	0.0205	72.1335	TVEDTWGSD	TWLIDYVEDTWGSD	0.0000	100.0000	0.0191	75.0705	TWEDTWGSD	TWLIDYVEDTWGSD	0.0000	100.0000	0.0097	95.0563	TWDYVEDTW	TWLIDYVEDTW	0.0000	99.0000	0.0191	90.4343	0.0000	0
142	WLIDYVEDTWGSDG	Sequence	WLDYVEDTW	WLIDYVEDTW	0.0000	97.1429	0.0384	37.1632	WLIDYVSDG	WLIDYVEDTWGSDG	0.0000	100.0000	0.0478	42.6740	WLIDVEDTW	WLIDYVEDTW	0.0000	100.0000	0.0168	79.1206	WLIDYGSDG	WLIDYVEDTWGSDG	0.0000	99.0000	0.0305	73.1689	0.0000	0
143	LIDYVEDTWGSDGN	Sequence	LIDYVEDTW	LIDYVEDTW	0.0000	95.7143	0.0302	50.8749	LIDYVSDGN	LIDYVEDTWGSDGN	0.0000	100.0000	0.0140	84.0441	LIDYVEDTW	LIDYVEDTW	0.0000	100.0000	0.0073	96.2820	LIDYGSDGN	LIDYVEDTWGSDGN	0.0000	100.0000	0.0114	96.3103	0.0000	0
144	IDYVEDTWGSDGNP	Sequence	ITWGSDGNP	IDYVEDTWGSDGNP	0.0000	92.1429	0.0175	79.4458	ITWGSDGNP	IDYVEDTWGSDGNP	0.0000	87.5000	0.0209	72.1047	ITWGSDGNP	IDYVEDTWGSDGNP	0.0000	100.0000	0.0085	95.6402	ITWGSDGNP	IDYVEDTWGSDGNP	0.0000	99.0000	0.0116	96.2365	0.0000	0
145	DYVEDTWGSDGNPI	Sequence	YVEDTGNPI	YVEDTWGSDGNPI	0.0000	89.2857	0.0443	29.9270	DYVEDTWPI	DYVEDTWGSDGNPI	0.0000	82.5000	0.0464	43.6577	DYVEDGNPI	DYVEDTWGSDGNPI	0.0000	83.3333	0.0292	52.9939	DYVEDGNPI	DYVEDTWGSDGNPI	0.0001	67.1875	0.0458	53.2379	0.0000	0
146	YVEDTWGSDGNPIT	Sequence	YVEDGNPIT	YVEDTWGSDGNPIT	0.0001	59.2000	0.0467	27.3727	YVSDGNPIT	YVEDTWGSDGNPIT	0.0000	63.7500	0.0398	49.0291	YVSDGNPIT	YVEDTWGSDGNPIT	0.0000	83.3333	0.0284	54.3091	YVEDGNPIT	YVEDTWGSDGNPIT	0.0000	95.0000	0.0290	75.4512	0.0000	0
147	VEDTWGSDGNPITK	Sequence	VSDGNPITK	VEDTWGSDGNPITK	0.0084	5.3898	0.0806	9.9682	VSDGNPITK	VEDTWGSDGNPITK	0.0000	60.6250	0.0173	78.1671	VEDGNPITK	VEDTWGSDGNPITK	0.0000	69.0000	0.0126	89.2126	VSDGNPITK	VEDTWGSDGNPITK	0.0000	78.0000	0.0170	93.0600	0.0021	0
148	EDTWGSDGNPITKT	Sequence	ESDGNPITK	EDTWGSDGNPITK	0.0004	31.3750	0.0313	48.8106	ESDGNPITK	EDTWGSDGNPITK	0.0000	95.0000	0.0103	90.5574	EDTNPITKT	EDTWGSDGNPITKT	0.0000	100.0000	0.0074	96.2329	EDTNPITKT	EDTWGSDGNPITKT	0.0000	97.0000	0.0119	96.1565	0.0001	0
149	DTWGSDGNPITKTT	Sequence	DTDGNPITK	DTWGSDGNPITK	0.0001	53.8710	0.0273	56.6269	DTWPITKTT	DTWGSDGNPITKTT	0.0000	73.7500	0.0199	73.7610	DTNPITKTT	DTWGSDGNPITKTT	0.0000	90.0000	0.0132	87.8972	DTWPITKTT	DTWGSDGNPITKTT	0.0000	73.8462	0.0209	87.8578	0.0000	0
150	TWGSDGNPITKTTS	Sequence	TSDGNPITK	TWGSDGNPITK	0.0001	62.1429	0.0204	72.3077	TWGSDGTTS	TWGSDGNPITKTTS	0.0000	100.0000	0.0084	93.7225	TNPITKTTS	TWGSDGNPITKTTS	0.0000	95.0000	0.0113	91.9343	TWPITKTTS	TWGSDGNPITKTTS	0.0000	96.0000	0.0169	93.1272	0.0000	0
151	WGSDGNPITKTTSD	Sequence	WSDGNPITK	WGSDGNPITK	0.0000	73.8462	0.0278	55.5625	WGSDGTTSD	WGSDGNPITKTTSD	0.0000	100.0000	0.0100	91.1115	WPITKTTSD	WGSDGNPITKTTSD	0.0000	92.5000	0.0366	42.0689	WPITKTTSD	WGSDGNPITKTTSD	0.0000	87.8571	0.0530	46.0055	0.0000	0
152	GSDGNPITKTTSDY	Sequence	GSDGNPITY	GSDGNPITKTTSDY	0.4821	0.3107	0.3801	0.4004	GSDGNPITY	GSDGNPITKTTSDY	0.0000	58.6364	0.0135	84.8798	GSDGNPITY	GSDGNPITKTTSDY	0.0000	68.0000	0.0197	72.1812	GSDGNPITY	GSDGNPITKTTSDY	0.0000	77.0000	0.0231	84.5806	0.1205	1
153	SDGNPITKTTSDYQ	Sequence	SDGNPITKY	SDGNPITKTTSDY	0.0001	57.0000	0.0330	45.6078	SDGNPITYQ	SDGNPITKTTSDYQ	0.0000	95.0000	0.0091	92.5386	STKTTSDYQ	SDGNPITKTTSDYQ	0.0000	95.0000	0.0113	91.8987	STKTTSDYQ	SDGNPITKTTSDYQ	0.0000	97.0000	0.0177	92.1951	0.0000	0
154	DGNPITKTTSDYQD	Sequence	DGNPITKTY	DGNPITKTTSDY	0.0000	96.4286	0.0136	88.1922	DGNPITYQD	DGNPITKTTSDYQD	0.0000	100.0000	0.0049	96.7981	NPITKTTSY	NPITKTTSDY	0.0000	100.0000	0.0064	96.7365	DGNPITKTY	DGNPITKTTSDY	0.0000	98.0000	0.0152	95.0703	0.0000	0
155	GNPITKTTSDYQDS	Sequence	GNPITKTTY	GNPITKTTSDY	0.0000	96.4286	0.0149	85.4471	GNPITKTTS	GNPITKTTSDYQDS	0.0000	100.0000	0.0063	95.8503	NPITKTTSS	NPITKTTSDYQDS	0.0000	95.0000	0.0172	78.1105	NPITKTTSS	NPITKTTSDYQDS	0.0000	96.0000	0.0269	78.6915	0.0000	0
156	NPITKTTSDYQDSD	Sequence	NTSDYQDSD	NPITKTTSDYQDSD	0.0000	95.7143	0.0182	77.6587	NTSDYQDSD	NPITKTTSDYQDSD	0.0000	100.0000	0.0072	95.2695	NPITKTTSY	NPITKTTSDY	0.0000	80.0000	0.0254	59.8963	NPITKTTSD	NPITKTTSDYQDSD	0.0000	86.4286	0.0344	67.3565	0.0000	0
157	PITKTTSDYQDSDV	Sequence	PSDYQDSDV	PITKTTSDYQDSDV	0.0000	92.8571	0.0438	30.4530	ITKTTSDYV	ITKTTSDYQDSDV	0.0000	100.0000	0.0166	79.2916	PITKTTSDV	PITKTTSDYQDSDV	0.0000	100.0000	0.0107	93.1606	ITKTTSSDV	ITKTTSDYQDSDV	0.0000	99.0000	0.0183	91.4087	0.0000	0
158	ITKTTSDYQDSDVS	Sequence	ITYQDSDVS	ITKTTSDYQDSDVS	0.0000	83.1250	0.0395	35.7228	ITYQDSDVS	ITKTTSDYQDSDVS	0.0000	90.0000	0.0184	76.2603	ITYQDSDVS	ITKTTSDYQDSDVS	0.0000	95.0000	0.0137	86.7640	ITKQDSDVS	ITKTTSDYQDSDVS	0.0000	97.0000	0.0197	89.5976	0.0000	0
159	TKTTSDYQDSDVSQ	Sequence	TYQDSDVSQ	TKTTSDYQDSDVSQ	0.0000	83.7500	0.0201	73.2003	TYQDSDVSQ	TKTTSDYQDSDVSQ	0.0000	100.0000	0.0076	95.0007	TYQDSDVSQ	TKTTSDYQDSDVSQ	0.0000	92.5000	0.0079	95.9486	TYQDSDVSQ	TKTTSDYQDSDVSQ	0.0000	86.4286	0.0123	96.0227	0.0000	0
160	KTTSDYQDSDVSQE	Sequence	KTDSDVSQE	KTTSDYQDSDVSQE	0.0003	39.0000	0.0261	59.1970	KQDSDVSQE	KTTSDYQDSDVSQE	0.0000	76.6667	0.0116	88.3566	KQDSDVSQE	KTTSDYQDSDVSQE	0.0000	95.0000	0.0062	96.8450	KTDSDVSQE	KTTSDYQDSDVSQE	0.0000	98.0000	0.0097	96.8486	0.0001	0
161	TTSDYQDSDVSQEV	Sequence	TTSDVSQEV	TTSDYQDSDVSQEV	0.0015	14.6216	0.1030	6.2855	TTSDVSQEV	TTSDYQDSDVSQEV	0.0003	29.6000	0.0731	29.9201	TTSDVSQEV	TTSDYQDSDVSQEV	0.0000	71.2500	0.0201	71.3303	TTSDVSQEV	TTSDYQDSDVSQEV	0.0000	71.9231	0.0238	83.5766	0.0005	0
162	TSDYQDSDVSQEVR	Sequence	TSDYSQEVR	TSDYQDSDVSQEVR	0.0030	9.8433	0.0866	8.7112	TSDYSQEVR	TSDYQDSDVSQEVR	0.0000	87.5000	0.0199	73.7154	TSDVSQEVR	TSDYQDSDVSQEVR	0.0000	92.5000	0.0117	91.1115	DYQDSDVSR	DYQDSDVSQEVR	0.0000	92.0000	0.0152	95.0871	0.0007	0
163	SDYQDSDVSQEVRK	Sequence	SDYQDSVRK	SDYQDSDVSQEVRK	0.0002	44.3000	0.0384	37.2434	SDYQDSVRK	SDYQDSDVSQEVRK	0.0000	87.5000	0.0142	83.6908	SDYQDSVRK	SDYQDSDVSQEVRK	0.0000	92.5000	0.0088	95.4981	DYQDSDVSK	DYQDSDVSQEVRK	0.0000	92.0000	0.0136	95.5849	0.0001	0
164	DYQDSDVSQEVRKY	Sequence	YQDSDVSQY	YQDSDVSQEVRKY	0.0215	3.2257	0.1347	3.7357	YQDSDVSQY	YQDSDVSQEVRKY	0.0000	78.3333	0.0158	80.7738	DYQDSDVSY	DYQDSDVSQEVRKY	0.0000	72.5000	0.0100	94.5609	DYQDSDVSY	DYQDSDVSQEVRKY	0.0001	51.5854	0.0172	92.7626	0.0054	0
165	YQDSDVSQEVRKYF	Sequence	YQDSDVSQF	YQDSDVSQEVRKYF	0.0156	3.8129	0.1137	5.2178	YQDSDVSQF	YQDSDVSQEVRKYF	0.0003	27.5484	0.0696	31.2097	YQDSDVSQF	YQDSDVSQEVRKYF	0.0001	36.5556	0.0376	40.7831	YQDEVRKYF	YQDSDVSQEVRKYF	0.0006	31.0698	0.0745	30.8904	0.0041	0
166	QDSDVSQEVRKYFC	Sequence	QDSDVSQEY	QDSDVSQEVRKY	0.0001	53.7097	0.0344	43.3305	QDSDVSQEC	QDSDVSQEVRKYFC	0.0000	95.0000	0.0103	90.5525	QDSDVSQEC	QDSDVSQEVRKYFC	0.0000	95.0000	0.0092	95.3176	QQEVRKYFC	QDSDVSQEVRKYFC	0.0000	85.0000	0.0310	72.3844	0.0000	0
167	DSDVSQEVRKYFCT	Sequence	DSDVSQEKY	DSDVSQEVRKY	0.0003	34.5556	0.0645	15.3008	DSDVSQEVT	DSDVSQEVRKYFCT	0.0000	95.0000	0.0124	86.9346	DSDVSQEVT	DSDVSQEVRKYFCT	0.0000	95.0000	0.0095	95.1641	DSDVSQEYF	DSDVSQEVRKYF	0.0000	91.0000	0.0385	61.8788	0.0001	0
0	MMTPENDEEQTSV	Sequence	MMDEEQTSV	MMTPENDEEQTSV	0.0030	9.7837	0.1202	4.7006	MMDEEQTSV	MMTPENDEEQTSV	0.0343	3.6192	0.3908	3.4308	MMDEEQTSV	MMTPENDEEQTSV	0.0001	44.2500	0.0415	36.5368	MMDEEQTSV	MMTPENDEEQTSV	0.0003	41.0000	0.0772	29.5072	0.0094	0
1	MTPENDEEQTSVF	Sequence	MTEEQTSVF	MTPENDEEQTSVF	0.0431	2.1949	0.1920	1.8334	MTPENDEEF	MTPENDEEQTSVF	0.0001	44.2000	0.0493	41.6209	MTPEQTSVF	MTPENDEEQTSVF	0.0003	25.8667	0.0684	19.4860	MTPENTSVF	MTPENDEEQTSVF	0.0004	35.8333	0.0680	34.6429	0.0110	0
2	TPENDEEQTSVFS	Sequence	TPEEQTSVF	TPENDEEQTSVF	0.0001	66.3333	0.0209	71.0789	TPDEEQTSV	TPENDEEQTSV	0.0000	90.0000	0.0105	90.3157	TPEEQTSVF	TPENDEEQTSVF	0.0001	40.0000	0.0478	30.8793	TPEEQTSVF	TPENDEEQTSVF	0.0001	64.0909	0.0281	76.8264	0.0001	0
3	PENDEEQTSVFSA	Sequence	PENDSVFSA	PENDEEQTSVFSA	0.0000	92.8571	0.0181	78.0737	PENDSVFSA	PENDEEQTSVFSA	0.0000	95.0000	0.0114	88.6924	PENDSVFSA	PENDEEQTSVFSA	0.0000	95.0000	0.0091	95.3242	PENDSVFSA	PENDEEQTSVFSA	0.0000	85.7143	0.0232	84.5151	0.0000	0
4	ENDEEQTSVFSAT	Sequence	ENDEEQTST	ENDEEQTSVFSAT	0.0000	75.9091	0.0246	62.4706	EQTSVFSAT	ENDEEQTSVFSAT	0.0000	87.5000	0.0272	62.8123	ENDEVFSAT	ENDEEQTSVFSAT	0.0000	90.0000	0.0172	78.0184	ENDEVFSAT	ENDEEQTSVFSAT	0.0000	85.0000	0.0388	61.4078	0.0000	0
5	NDEEQTSVFSATV	Sequence	NDEEQTSTV	NDEEQTSVFSATV	0.0002	47.1111	0.0774	10.8220	NTSVFSATV	NDEEQTSVFSATV	0.0001	49.0000	0.1286	17.2614	NDEEQTSTV	NDEEQTSVFSATV	0.0000	58.3333	0.0285	54.1078	NDEEQTSTV	NDEEQTSVFSATV	0.0000	73.0769	0.0542	44.9043	0.0001	0
6	DEEQTSVFSATVY	Sequence	DSVFSATVY	DEEQTSVFSATVY	0.0237	3.0504	0.1940	1.7927	DEEQTSVVY	DEEQTSVFSATVY	0.0000	90.0000	0.0282	61.5933	DEEQTSTVY	DEEQTSVFSATVY	0.0000	60.0000	0.0179	76.4608	DEEQTSVVY	DEEQTSVFSATVY	0.0001	65.9375	0.0299	74.0567	0.0059	0
7	EEQTSVFSATVYG	Sequence	ESVFSATVY	EEQTSVFSATVY	0.0004	31.2083	0.0736	11.9268	EVFSATVYG	EEQTSVFSATVYG	0.0000	90.0000	0.0376	51.0554	EEFSATVYG	EEQTSVFSATVYG	0.0000	78.3333	0.0188	74.1537	EVFSATVYG	EEQTSVFSATVYG	0.0000	91.0000	0.0329	69.4981	0.0001	0
8	EQTSVFSATVYGD	Sequence	EQTSSATVY	EQTSVFSATVY	0.0001	49.8571	0.0577	18.8125	EQTSVFATV	EQTSVFSATV	0.0000	100.0000	0.0335	55.2054	EQVFSATVY	EQTSVFSATVY	0.0000	95.0000	0.0154	82.5089	EQTSVFATV	EQTSVFSATV	0.0000	95.0000	0.0304	73.3369	0.0000	0
9	QTSVFSATVYGDK	Sequence	QTSVFSATK	QTSVFSATVYGDK	0.0004	33.0476	0.0968	7.0047	QTSVFSATK	QTSVFSATVYGDK	0.0000	87.5000	0.0370	51.6894	QTSVFSATK	QTSVFSATVYGDK	0.0000	95.0000	0.0153	82.8706	QTSVFSATK	QTSVFSATVYGDK	0.0000	98.0000	0.0205	88.4124	0.0001	0
10	TSVFSATVYGDKI	Sequence	TSVFSGDKI	TSVFSATVYGDKI	0.0002	44.1000	0.0799	10.1525	SVFSATVYI	SVFSATVYGDKI	0.0000	52.6667	0.1625	13.3282	TSVFSATVI	TSVFSATVYGDKI	0.0000	90.0000	0.0330	46.8778	TSVFSATKI	TSVFSATVYGDKI	0.0000	92.0000	0.0396	60.4684	0.0001	0
11	SVFSATVYGDKIQ	Sequence	SVFSATVYQ	SVFSATVYGDKIQ	0.0001	69.6667	0.0382	37.4440	SVFSATVYI	SVFSATVYGDKI	0.0000	52.0000	0.1349	16.3887	SVFSATVIQ	SVFSATVYGDKIQ	0.0000	76.6667	0.0244	61.8676	SVFSATVYQ	SVFSATVYGDKIQ	0.0000	94.0000	0.0275	77.7395	0.0000	0
12	VFSATVYGDKIQG	Sequence	VVYGDKIQG	VFSATVYGDKIQG	0.0000	90.0000	0.0282	54.7857	VVYGDKIQG	VFSATVYGDKIQG	0.0000	75.0000	0.0268	63.3739	VVYGDKIQG	VFSATVYGDKIQG	0.0000	95.0000	0.0131	88.0748	VVYGDKIQG	VFSATVYGDKIQG	0.0000	94.0000	0.0228	85.0527	0.0000	0
13	FSATVYGDKIQGK	Sequence	FSADKIQGK	FSATVYGDKIQGK	0.0007	23.3200	0.0799	10.1650	FSADKIQGK	FSATVYGDKIQGK	0.0001	50.6667	0.0379	50.7577	FSADKIQGK	FSATVYGDKIQGK	0.0000	85.0000	0.0176	77.1003	FYGDKIQGK	FSATVYGDKIQGK	0.0000	85.0000	0.0267	79.0961	0.0002	0
14	SATVYGDKIQGKN	Sequence	SADKIQGKN	SATVYGDKIQGKN	0.0000	77.7273	0.0245	62.6017	SATDKIQGK	SATVYGDKIQGK	0.0000	95.0000	0.0111	89.3319	SATDKIQGK	SATVYGDKIQGK	0.0000	100.0000	0.0100	94.4897	SATDKIQGK	SATVYGDKIQGK	0.0000	99.0000	0.0133	95.7011	0.0000	0
15	ATVYGDKIQGKNK	Sequence	ATVYGGKNK	ATVYGDKIQGKNK	0.0001	53.3871	0.0264	58.4672	TVYGDKIQK	TVYGDKIQGKNK	0.0000	73.7500	0.0144	83.2811	ATVYGGKNK	ATVYGDKIQGKNK	0.0000	83.3333	0.0113	92.0312	ATKIQGKNK	ATVYGDKIQGKNK	0.0000	96.0000	0.0128	95.8615	0.0000	0
16	TVYGDKIQGKNKR	Sequence	TVYGDKIQR	TVYGDKIQGKNKR	0.0002	46.5000	0.0191	75.4443	TVYGDKIQR	TVYGDKIQGKNKR	0.0001	36.2500	0.0222	69.9807	TVYGDKIQR	TVYGDKIQGKNKR	0.0000	53.8462	0.0143	85.3738	TVYGGKNKR	TVYGDKIQGKNKR	0.0000	79.0000	0.0148	95.1943	0.0001	0
17	VYGDKIQGKNKRK	Sequence	VYGDKIQRK	VYGDKIQGKNKRK	0.0000	71.5385	0.0222	67.9772	VYGDKIQGK	VYGDKIQGKNKRK	0.0000	80.0000	0.0100	91.1592	VIQGKNKRK	VYGDKIQGKNKRK	0.0000	92.5000	0.0078	96.0201	VYGDKIQRK	VYGDKIQGKNKRK	0.0000	89.2857	0.0138	95.5324	0.0000	0
18	YGDKIQGKNKRKR	Sequence	YGDKIQGKR	YGDKIQGKNKRKR	0.0005	29.3103	0.0307	49.9256	YGDKIQRKR	YGDKIQGKNKRKR	0.0000	82.5000	0.0105	90.2976	YGDKIKRKR	YGDKIQGKNKRKR	0.0000	90.0000	0.0098	95.0026	YGDKNKRKR	YGDKIQGKNKRKR	0.0000	82.8571	0.0180	91.8542	0.0001	0
19	GDKIQGKNKRKRV	Sequence	GDKIQGKRV	GDKIQGKNKRKRV	0.0000	92.1429	0.0096	95.2612	GDKIQGKNV	GDKIQGKNKRKRV	0.0000	95.0000	0.0057	96.2722	GDKIKRKRV	GDKIQGKNKRKRV	0.0000	83.3333	0.0113	92.0649	GDKNKRKRV	GDKIQGKNKRKRV	0.0001	62.7273	0.0396	60.4162	0.0000	0
20	DKIQGKNKRKRVI	Sequence	DKIQGKNKI	DKIQGKNKRKRVI	0.0000	90.0000	0.0103	94.6373	DKIQGKNVI	DKIQGKNKRKRVI	0.0000	95.0000	0.0100	91.1871	DKIKRKRVI	DKIQGKNKRKRVI	0.0000	72.5000	0.0226	65.7365	DKIQRKRVI	DKIQGKNKRKRVI	0.0008	26.9750	0.0975	21.0689	0.0002	0
21	KIQGKNKRKRVIG	Sequence	KIQGKNVIG	KIQGKNKRKRVIG	0.0000	97.8571	0.0094	95.3267	KIQGKNVIG	KIQGKNKRKRVIG	0.0000	95.0000	0.0130	85.9093	KIQGKRVIG	KIQGKNKRKRVIG	0.0000	90.0000	0.0238	63.1202	KIKRKRVIG	KIQGKNKRKRVIG	0.0000	73.8462	0.0718	32.3486	0.0000	0
22	IQGKNKRKRVIGL	Sequence	IQGKNKRKL	IQGKNKRKRVIGL	0.0000	89.2857	0.0148	85.6234	IQGKNVIGL	IQGKNKRKRVIGL	0.0001	38.0000	0.0717	30.4246	IQRKRVIGL	IQGKNKRKRVIGL	0.0001	36.7778	0.0539	26.5708	IQRKRVIGL	IQGKNKRKRVIGL	0.0037	13.5647	0.2304	3.9549	0.0010	0
23	QGKNKRKRVIGLC	Sequence	QGKNKIGLC	QGKNKRKRVIGLC	0.0000	95.7143	0.0119	91.5961	QRKRVIGLC	QGKNKRKRVIGLC	0.0000	95.0000	0.0100	91.1542	QKRKRVIGL	QGKNKRKRVIGL	0.0000	85.0000	0.0196	72.4748	QGKKRVIGL	QGKNKRKRVIGL	0.0002	45.0769	0.0854	25.6046	0.0001	0
24	GKNKRKRVIGLCI	Sequence	GKNKIGLCI	GKNKRKRVIGLCI	0.0000	97.8571	0.0177	78.9648	KRKRVIGLI	KRKRVIGLCI	0.0000	95.0000	0.0135	84.9909	GKNKRKRVI	GKNKRKRVIGLCI	0.0000	90.0000	0.0261	58.6506	GKNKRKLCI	GKNKRKRVIGLCI	0.0001	57.4138	0.1036	19.1579	0.0000	0
25	KNKRKRVIGLCIR	Sequence	KNKRKRVIR	KNKRKRVIGLCIR	0.0000	96.4286	0.0155	84.1643	KRVIGLCIR	KNKRKRVIGLCIR	0.0000	95.0000	0.0147	82.7604	KRVIGLCIR	KNKRKRVIGLCIR	0.0000	90.0000	0.0224	66.0392	KNKRKRVIL	KNKRKRVIGL	0.0000	75.5000	0.0734	31.4748	0.0000	0
26	NKRKRVIGLCIRI	Sequence	NVIGLCIRI	NKRKRVIGLCIRI	0.0000	94.2857	0.0254	60.7143	NVIGLCIRI	NKRKRVIGLCIRI	0.0000	56.8182	0.1030	21.6198	NKRKRVIRI	NKRKRVIGLCIRI	0.0000	72.5000	0.0325	47.7024	NKRKRVIRI	NKRKRVIGLCIRI	0.0012	22.7615	0.1560	9.3035	0.0003	0
27	KRKRVIGLCIRIS	Sequence	KVIGLCIRI	KRKRVIGLCIRI	0.0000	98.5714	0.0157	83.6119	KRKRVIIRI	KRKRVIGLCIRI	0.0000	78.3333	0.0530	39.1985	KRKRVIRIS	KRKRVIGLCIRIS	0.0000	95.0000	0.0243	62.1559	KRKRVIIRI	KRKRVIGLCIRI	0.0000	96.0000	0.0437	55.4628	0.0000	0
28	RKRVIGLCIRISM	Sequence	RKRVIGLSM	RKRVIGLCIRISM	0.0000	91.4286	0.0283	54.5517	RGLCIRISM	RKRVIGLCIRISM	0.0000	85.0000	0.0549	38.1438	RKRVIRISM	RKRVIGLCIRISM	0.0004	23.6154	0.1478	6.3565	RKRVIRISM	RKRVIGLCIRISM	0.0009	26.0375	0.1914	6.0802	0.0003	0
29	KRVIGLCIRISMV	Sequence	KRVIGISMV	KRVIGLCIRISMV	0.0000	94.2857	0.0268	57.7415	KLCIRISMV	KRVIGLCIRISMV	0.0001	40.8750	0.1477	14.8283	KRVIGRISM	KRVIGLCIRISM	0.0000	60.0000	0.0509	28.5657	KLCIRISMV	KRVIGLCIRISMV	0.0001	62.0455	0.1000	20.2646	0.0001	0
30	RVIGLCIRISMVI	Sequence	RVIGLSMVI	RVIGLCIRISMVI	0.0000	89.2857	0.0348	42.6451	RVIGISMVI	RVIGLCIRISMVI	0.0004	26.1316	0.2273	8.7611	RVIGISMVI	RVIGLCIRISMVI	0.0000	52.3077	0.0847	14.5170	RVIGISMVI	RVIGLCIRISMVI	0.0000	70.3846	0.0972	21.1472	0.0001	0
31	VIGLCIRISMVIS	Sequence	VIRISMVIS	VIGLCIRISMVIS	0.0000	99.2857	0.0210	70.9531	VIRISMVIS	VIGLCIRISMVIS	0.0000	90.0000	0.0433	46.0138	VIRISMVIS	VIGLCIRISMVIS	0.0000	100.0000	0.0189	73.9450	VIGLIRISM	VIGLCIRISM	0.0000	98.0000	0.0445	54.5565	0.0000	0
32	IGLCIRISMVISL	Sequence	IRISMVISL	IGLCIRISMVISL	0.0000	93.5714	0.0257	60.0226	GLISMVISL	GLCIRISMVISL	0.0002	30.9545	0.2133	9.5011	IRISMVISL	IGLCIRISMVISL	0.0001	49.3333	0.0478	30.8832	IRISMVISL	IGLCIRISMVISL	0.0003	41.2222	0.1355	12.1333	0.0001	0
33	GLCIRISMVISLL	Sequence	GLSMVISLL	GLCIRISMVISLL	0.0000	87.1429	0.0410	33.7357	GLSMVISLL	GLCIRISMVISLL	0.0009	18.7823	0.3013	5.6763	GISMVISLL	GLCIRISMVISLL	0.0000	80.0000	0.0330	46.8277	GLCIRISLL	GLCIRISMVISLL	0.0003	41.2222	0.1117	16.9651	0.0003	0
34	LCIRISMVISLLS	Sequence	LSMVISLLS	LCIRISMVISLLS	0.0000	88.5714	0.0667	14.3507	LISMVISLL	LCIRISMVISLL	0.0000	87.5000	0.0685	31.6704	LRISMVISL	LCIRISMVISL	0.0000	95.0000	0.0223	66.3284	LRISMVISL	LCIRISMVISL	0.0000	93.0000	0.0627	38.2109	0.0000	0
35	CIRISMVISLLSM	Sequence	CIRISLLSM	CIRISMVISLLSM	0.0000	92.8571	0.0564	19.5788	CMVISLLSM	CIRISMVISLLSM	0.0000	75.0000	0.0930	23.8763	CIRISMVSM	CIRISMVISLLSM	0.0000	61.4286	0.0788	16.0588	CIRISLLSM	CIRISMVISLLSM	0.0001	56.8966	0.1526	9.7008	0.0000	0
36	IRISMVISLLSMI	Sequence	IVISLLSMI	IRISMVISLLSMI	0.0000	93.5714	0.0506	23.8312	IVISLLSMI	IRISMVISLLSMI	0.0001	45.5000	0.1599	13.5780	IRISMVISI	IRISMVISLLSMI	0.0000	80.0000	0.0389	39.2971	IRISMVISI	IRISMVISLLSMI	0.0001	65.6250	0.0838	26.2723	0.0000	0
37	RISMVISLLSMIT	Sequence	RISMVISLT	RISMVISLLSMIT	0.0000	95.7143	0.0416	33.0280	RISMVISLT	RISMVISLLSMIT	0.0000	63.1250	0.1177	18.9526	RISMVISIT	RISMVISLLSMIT	0.0000	95.0000	0.0395	38.6909	RMVISLLSM	RISMVISLLSM	0.0000	96.0000	0.0563	43.1161	0.0000	0
38	ISMVISLLSMITM	Sequence	ISMVISLLM	ISMVISLLSMITM	0.0001	51.9355	0.1006	6.5520	ISMVISITM	ISMVISLLSMITM	0.0000	65.0000	0.1151	19.3894	ISMVISLTM	ISMVISLLSMITM	0.0000	73.7500	0.0510	28.4629	ISMVISLTM	ISMVISLLSMITM	0.0001	61.5909	0.1012	19.8707	0.0001	0
39	SMVISLLSMITMS	Sequence	SLLSMITMS	SMVISLLSMITMS	0.0000	94.2857	0.0342	43.6896	SLLSMITMS	SMVISLLSMITMS	0.0001	40.8750	0.1705	12.6095	SMVISLLSS	SMVISLLSMITMS	0.0000	95.0000	0.0247	61.3723	SMVISLLSM	SMVISLLSMITM	0.0000	88.5714	0.0619	38.7891	0.0000	0
40	MVISLLSMITMSA	Sequence	MLSMITMSA	MVISLLSMITMSA	0.0000	78.6364	0.0678	13.8977	MLSMITMSA	MVISLLSMITMSA	0.0010	17.6387	0.3754	3.7535	MVISITMSA	MVISLLSMITMSA	0.0000	62.1429	0.0789	16.0060	MVISITMSA	MVISLLSMITMSA	0.0001	56.3793	0.1766	7.2385	0.0003	0
41	VISLLSMITMSAF	Sequence	VSMITMSAF	VISLLSMITMSAF	0.0001	58.0000	0.0723	12.3292	VLSMITMSA	VISLLSMITMSA	0.0000	65.8333	0.1054	21.1317	VISLLSSAF	VISLLSMITMSAF	0.0000	51.1538	0.0744	17.3477	VISLLSSAF	VISLLSMITMSAF	0.0001	64.5455	0.0891	24.0856	0.0001	0
42	ISLLSMITMSAFL	Sequence	ISLLSSAFL	ISLLSMITMSAFL	0.0000	73.4615	0.0695	13.3036	IMITMSAFL	ISLLSMITMSAFL	0.0009	18.9839	0.4047	3.1671	ISLLSSAFL	ISLLSMITMSAFL	0.0000	80.0000	0.0470	31.5347	IMITMSAFL	ISLLSMITMSAFL	0.0001	64.5455	0.1274	13.5875	0.0002	0
43	SLLSMITMSAFLI	Sequence	SLLSSAFLI	SLLSMITMSAFLI	0.0000	77.2727	0.0843	9.1496	SLLSSAFLI	SLLSMITMSAFLI	0.0087	7.1765	0.5555	1.2326	SLLSSAFLI	SLLSMITMSAFLI	0.0000	90.0000	0.0381	40.3062	SLLSMITLI	SLLSMITMSAFLI	0.0000	79.0000	0.0996	20.3829	0.0022	0
44	LLSMITMSAFLIV	Sequence	LTMSAFLIV	LLSMITMSAFLIV	0.0000	80.0000	0.0931	7.5612	LLSMITMSV	LLSMITMSAFLIV	0.0031	11.3279	0.5007	1.7760	LLSMITMSV	LLSMITMSAFLIV	0.0000	95.0000	0.0409	37.1335	LLSMITMSV	LLSMITMSAFLIV	0.0000	75.0000	0.1178	15.5634	0.0008	0
45	LSMITMSAFLIVR	Sequence	LSSAFLIVR	LSMITMSAFLIVR	0.0000	78.1818	0.0686	13.6159	LMSAFLIVR	LSMITMSAFLIVR	0.0000	75.0000	0.1236	17.9972	LSMITMSAR	LSMITMSAFLIVR	0.0000	92.5000	0.0378	40.6113	LSMITMSAR	LSMITMSAFLIVR	0.0000	96.0000	0.0666	35.5547	0.0000	0
46	SMITMSAFLIVRL	Sequence	SSAFLIVRL	SMITMSAFLIVRL	0.0001	60.2381	0.0712	12.7109	SMITLIVRL	SMITMSAFLIVRL	0.0056	8.7218	0.4384	2.5990	SMITMSARL	SMITMSAFLIVRL	0.0000	72.5000	0.0491	29.8530	SMITMSVRL	SMITMSAFLIVRL	0.0003	38.9167	0.1446	10.7434	0.0015	0
47	MITMSAFLIVRLN	Sequence	MSAFLIVRL	MITMSAFLIVRL	0.0000	95.7143	0.0580	18.5923	MIAFLIVRL	MITMSAFLIVRL	0.0000	82.5000	0.1079	20.6509	MITMSIVRL	MITMSAFLIVRL	0.0000	100.0000	0.0215	68.1219	MAFLIVRLN	MITMSAFLIVRLN	0.0000	94.0000	0.0602	40.0318	0.0000	0
48	ITMSAFLIVRLNQ	Sequence	ITMSARLNQ	ITMSAFLIVRLNQ	0.0000	73.0769	0.0483	25.8697	ITMSLIVRL	ITMSAFLIVRL	0.0000	85.0000	0.0726	30.0922	ITMSARLNQ	ITMSAFLIVRLNQ	0.0000	95.0000	0.0228	65.2492	ITMSLIVRL	ITMSAFLIVRL	0.0000	96.0000	0.0440	55.0921	0.0000	0
49	TMSAFLIVRLNQC	Sequence	TMSAFLNQC	TMSAFLIVRLNQC	0.0000	94.2857	0.0313	48.6739	TMSAFLIQC	TMSAFLIVRLNQC	0.0001	41.8571	0.1281	17.3381	TLIVRLNQC	TMSAFLIVRLNQC	0.0000	95.0000	0.0181	75.8188	TMIVRLNQC	TMSAFLIVRLNQC	0.0001	56.8966	0.0879	24.5760	0.0001	0
50	MSAFLIVRLNQCM	Sequence	MSARLNQCM	MSAFLIVRLNQCM	0.0002	44.1000	0.1162	5.0033	MSAFLIVRM	MSAFLIVRLNQCM	0.0000	76.6667	0.0800	27.5568	MSARLNQCM	MSAFLIVRLNQCM	0.0000	69.0000	0.0581	24.2307	MIVRLNQCM	MSAFLIVRLNQCM	0.0001	56.8966	0.1486	10.1988	0.0001	0
51	SAFLIVRLNQCMS	Sequence	SAFLNQCMS	SAFLIVRLNQCMS	0.0000	92.8571	0.0368	39.5351	SAFLIVRLS	SAFLIVRLNQCMS	0.0000	85.0000	0.0508	40.5857	SVRLNQCMS	SAFLIVRLNQCMS	0.0000	90.0000	0.0391	39.1607	SAFLIVRMS	SAFLIVRLNQCMS	0.0000	84.2857	0.0731	31.6267	0.0000	0
52	AFLIVRLNQCMSA	Sequence	AFLNQCMSA	AFLIVRLNQCMSA	0.0000	94.2857	0.0319	47.6691	FLLNQCMSA	FLIVRLNQCMSA	0.0001	37.6000	0.2414	8.0444	ARLNQCMSA	AFLIVRLNQCMSA	0.0000	83.3333	0.0364	42.2952	AFLIVRMSA	AFLIVRLNQCMSA	0.0001	62.2727	0.1454	10.6371	0.0001	0
53	FLIVRLNQCMSAN	Sequence	FLNQCMSAN	FLIVRLNQCMSAN	0.0000	97.8571	0.0315	48.2860	FLLNQCMSA	FLIVRLNQCMSA	0.0001	39.6667	0.2119	9.5924	FLIVRNQCM	FLIVRLNQCM	0.0000	95.0000	0.0300	51.5899	FLIVRLNQM	FLIVRLNQCM	0.0000	70.7692	0.1378	11.7594	0.0000	0
54	LIVRLNQCMSANK	Sequence	LIVRLNQNK	LIVRLNQCMSANK	0.0000	90.0000	0.0391	36.2283	LIVRLNQNK	LIVRLNQCMSANK	0.0000	85.0000	0.0431	46.1757	LIVRLNQNK	LIVRLNQCMSANK	0.0000	95.0000	0.0220	67.0316	LRLNQCMSA	LIVRLNQCMSA	0.0000	97.0000	0.0437	55.5346	0.0000	0
55	IVRLNQCMSANKA	Sequence	IVRLSANKA	IVRLNQCMSANKA	0.0000	90.7143	0.0302	50.7865	IVCMSANKA	IVRLNQCMSANKA	0.0000	65.8333	0.0498	41.2605	IVRLSANKA	IVRLNQCMSANKA	0.0000	60.7143	0.0475	31.0589	IVRLNQNKA	IVRLNQCMSANKA	0.0001	67.5000	0.0713	32.6538	0.0000	0
56	VRLNQCMSANKAA	Sequence	VCMSANKAA	VRLNQCMSANKAA	0.0000	93.5714	0.0240	63.7138	RLMSANKAA	RLNQCMSANKAA	0.0000	63.7500	0.0665	32.4949	VRMSANKAA	VRLNQCMSANKAA	0.0000	69.0000	0.0506	28.7903	VRMSANKAA	VRLNQCMSANKAA	0.0000	73.4615	0.0787	28.7088	0.0000	0
57	RLNQCMSANKAAI	Sequence	RLNQNKAAI	RLNQCMSANKAAI	0.0000	89.2857	0.0401	34.8460	RLNQCMAAI	RLNQCMSANKAAI	0.0003	27.9032	0.2536	7.4566	RLNQNKAAI	RLNQCMSANKAAI	0.0001	43.0000	0.0991	11.6079	RLNQNKAAI	RLNQCMSANKAAI	0.0001	51.5854	0.1331	12.5533	0.0001	0
58	LNQCMSANKAAIT	Sequence	LSANKAAIT	LNQCMSANKAAIT	0.0000	95.7143	0.0326	46.4170	LMSANKAAI	LNQCMSANKAAI	0.0000	95.0000	0.0397	49.1274	LSANKAAIT	LNQCMSANKAAIT	0.0000	95.0000	0.0229	64.9046	LNQNKAAIT	LNQCMSANKAAIT	0.0000	96.0000	0.0595	40.5470	0.0000	0
59	NQCMSANKAAITD	Sequence	NANKAAITD	NQCMSANKAAITD	0.0000	98.5714	0.0229	66.4921	NQNKAAITD	NQCMSANKAAITD	0.0000	100.0000	0.0255	65.1144	NQNKAAITD	NQCMSANKAAITD	0.0000	95.0000	0.0192	73.3372	NQSANKAAI	NQCMSANKAAI	0.0000	97.0000	0.0427	56.7580	0.0000	0
60	QCMSANKAAITDS	Sequence	QCMSANKAS	QCMSANKAAITDS	0.0000	97.1429	0.0250	61.5122	QCMSANKAS	QCMSANKAAITDS	0.0000	100.0000	0.0216	71.0466	QCMSANKAS	QCMSANKAAITDS	0.0000	100.0000	0.0173	77.9118	QCMSANKAS	QCMSANKAAITDS	0.0000	98.0000	0.0340	67.8944	0.0000	0
61	CMSANKAAITDSA	Sequence	MSANITDSA	MSANKAAITDSA	0.0000	87.8571	0.0632	15.8974	CMAAITDSA	CMSANKAAITDSA	0.0001	48.2000	0.1807	11.7539	CMSANKASA	CMSANKAAITDSA	0.0000	92.5000	0.0445	33.5852	CMSANKASA	CMSANKAAITDSA	0.0000	86.4286	0.0944	22.1223	0.0000	0
62	MSANKAAITDSAV	Sequence	MSANTDSAV	MSANKAAITDSAV	0.0002	44.0000	0.0947	7.3276	MSANKAAAV	MSANKAAITDSAV	0.0000	53.0000	0.1170	19.0649	MSANKASAV	MSANKAAITDSAV	0.0000	53.0769	0.0916	12.9839	MSANKASAV	MSANKAAITDSAV	0.0001	53.6585	0.1400	11.4231	0.0001	0
63	SANKAAITDSAVA	Sequence	SANKAAITA	SANKAAITDSAVA	0.0001	60.0000	0.0327	46.0775	SANKAAITA	SANKAAITDSAVA	0.0000	56.3636	0.0439	45.5068	SANKASAVA	SANKAAITDSAVA	0.0001	45.5000	0.0596	23.4428	SANKASAVA	SANKAAITDSAVA	0.0000	71.9231	0.0513	47.5640	0.0001	0
64	ANKAAITDSAVAV	Sequence	ANTDSAVAV	ANKAAITDSAVAV	0.0001	62.8571	0.0315	48.4463	AITDSAVAV	ANKAAITDSAVAV	0.0020	13.7105	0.1659	12.9972	AITDSAVAV	ANKAAITDSAVAV	0.0000	54.2308	0.0344	44.8661	ANKDSAVAV	ANKAAITDSAVAV	0.0002	46.3846	0.0657	36.1391	0.0006	0
65	NKAAITDSAVAVA	Sequence	NTDSAVAVA	NKAAITDSAVAVA	0.0013	16.2481	0.1124	5.3343	NTDSAVAVA	NKAAITDSAVAVA	0.0000	66.6667	0.0515	40.1660	NTDSAVAVA	NKAAITDSAVAVA	0.0000	75.0000	0.0327	47.2583	NTDSAVAVA	NKAAITDSAVAVA	0.0001	67.5000	0.0487	50.1012	0.0003	0
66	KAAITDSAVAVAA	Sequence	KTDSAVAVA	KAAITDSAVAVA	0.0000	74.6154	0.0528	22.0885	KAAAVAVAA	KAAITDSAVAVAA	0.0001	50.3333	0.0826	26.7646	KAAAVAVAA	KAAITDSAVAVAA	0.0000	57.7778	0.0621	22.2016	KAAIVAVAA	KAAITDSAVAVAA	0.0000	90.0000	0.0442	54.9473	0.0000	0
67	AAITDSAVAVAAA	Sequence	AAITDSAVA	AAITDSAVAVAAA	0.0000	72.6923	0.0524	22.3669	AAITDVAAA	AAITDSAVAVAAA	0.0001	45.6667	0.0922	24.0819	AAITAVAAA	AAITDSAVAVAAA	0.0000	52.3077	0.0584	24.0535	AAITDSAAA	AAITDSAVAVAAA	0.0000	78.0000	0.0473	51.5953	0.0000	0
68	AITDSAVAVAAAS	Sequence	AITDSAVAS	AITDSAVAVAAAS	0.0000	86.4286	0.0469	27.2094	AITDVAAAS	AITDSAVAVAAAS	0.0000	60.6250	0.0666	32.4659	AITDSAVAS	AITDSAVAVAAAS	0.0000	90.0000	0.0283	54.5957	AITDSAVAS	AITDSAVAVAAAS	0.0000	98.0000	0.0229	84.8909	0.0000	0
69	ITDSAVAVAAASS	Sequence	ITDSAAASS	ITDSAVAVAAASS	0.0008	21.0968	0.1017	6.4302	ITDSAVASS	ITDSAVAVAAASS	0.0000	75.0000	0.0446	44.9820	ITDSAVASS	ITDSAVAVAAASS	0.0000	92.5000	0.0233	64.1393	ITDSAVASS	ITDSAVAVAAASS	0.0000	97.0000	0.0235	83.9476	0.0002	0
70	TDSAVAVAAASST	Sequence	TAVAAASST	TDSAVAVAAASST	0.0000	91.4286	0.0231	66.0233	TAVAAASST	TDSAVAVAAASST	0.0000	90.0000	0.0221	70.1011	TAVAAASST	TDSAVAVAAASST	0.0000	83.3333	0.0300	51.5473	TAVAAASST	TDSAVAVAAASST	0.0000	96.0000	0.0240	83.2055	0.0000	0
71	DSAVAVAAASSTH	Sequence	DSAAASSTH	DSAVAVAAASSTH	0.0005	27.2286	0.0368	39.5892	DVAAASSTH	DSAVAVAAASSTH	0.0000	95.0000	0.0144	83.3813	DVAAASSTH	DSAVAVAAASSTH	0.0000	64.2857	0.0230	64.7259	DVAAASSTH	DSAVAVAAASSTH	0.0000	77.5000	0.0224	85.7126	0.0001	0
72	SAVAVAAASSTHR	Sequence	SAAASSTHR	SAVAVAAASSTHR	0.0002	42.4000	0.0285	54.0916	SAVAVSTHR	SAVAVAAASSTHR	0.0000	61.8750	0.0330	55.7745	SAAASSTHR	SAVAVAAASSTHR	0.0000	60.0000	0.0308	50.2286	SAAASSTHR	SAVAVAAASSTHR	0.0000	91.0000	0.0237	83.6841	0.0001	0
73	AVAVAAASSTHRK	Sequence	AAASSTHRK	AVAVAAASSTHRK	0.0007	22.7719	0.0390	36.3585	AVASSTHRK	AVAVAAASSTHRK	0.0000	60.6250	0.0274	62.5858	AAASSTHRK	AVAVAAASSTHRK	0.0000	68.0000	0.0213	68.5981	AVASSTHRK	AVAVAAASSTHRK	0.0000	95.0000	0.0169	93.1807	0.0002	0
74	VAVAAASSTHRKV	Sequence	VASSTHRKV	VAVAAASSTHRKV	0.0001	69.0000	0.0310	49.2290	VAVAAASSV	VAVAAASSTHRKV	0.0000	61.2500	0.0787	27.9936	VASSTHRKV	VAVAAASSTHRKV	0.0000	68.0000	0.0494	29.5985	VASSTHRKV	VAVAAASSTHRKV	0.0000	78.0000	0.0401	59.7907	0.0000	0
75	AVAAASSTHRKVV	Sequence	AVAAASSTV	AVAAASSTHRKVV	0.0001	59.6000	0.0377	38.2412	AVAAASSTV	AVAAASSTHRKVV	0.0010	18.0887	0.1587	13.7007	AVAAHRKVV	AVAAASSTHRKVV	0.0002	29.4118	0.0849	14.4600	AVATHRKVV	AVAAASSTHRKVV	0.0001	53.5366	0.0742	31.0483	0.0003	0
76	VAAASSTHRKVVS	Sequence	VAAASSTHS	VAAASSTHRKVVS	0.0000	83.1250	0.0250	61.4896	VAAASSVVS	VAAASSTHRKVVS	0.0000	87.5000	0.0260	64.4082	VAAASSTVS	VAAASSTHRKVVS	0.0000	78.3333	0.0325	47.6495	VAAHRKVVS	VAAASSTHRKVVS	0.0000	82.1429	0.0461	52.8859	0.0000	0
77	AAASSTHRKVVSS	Sequence	AAASSTHSS	AAASSTHRKVVSS	0.0001	58.4000	0.0243	63.0787	AAASKVVSS	AAASSTHRKVVSS	0.0000	69.1667	0.0272	62.8633	AAASSTHSS	AAASSTHRKVVSS	0.0000	53.0769	0.0368	41.8061	AAHRKVVSS	AAASSTHRKVVSS	0.0001	66.2500	0.0663	35.7850	0.0001	0
78	AASSTHRKVVSST	Sequence	AASSTHSST	AASSTHRKVVSST	0.0000	77.2727	0.0208	71.5167	AASSVVSST	AASSTHRKVVSST	0.0000	71.2500	0.0289	60.6337	AARKVVSST	AASSTHRKVVSST	0.0001	41.4000	0.0683	19.5217	AHRKVVSST	AASSTHRKVVSST	0.0001	68.4375	0.0594	40.6803	0.0000	0
79	ASSTHRKVVSSTT	Sequence	ASSTVSSTT	ASSTHRKVVSSTT	0.0001	66.0000	0.0307	49.7996	ASSTVSSTT	ASSTHRKVVSSTT	0.0000	75.0000	0.0262	64.1791	ASSTHRSTT	ASSTHRKVVSSTT	0.0000	73.7500	0.0313	49.3707	ASKVVSSTT	ASSTHRKVVSSTT	0.0000	80.7143	0.0467	52.2088	0.0000	0
80	SSTHRKVVSSTTQ	Sequence	SSTHSSTTQ	SSTHRKVVSSTTQ	0.0001	50.8064	0.0252	61.1777	SSVVSSTTQ	SSTHRKVVSSTTQ	0.0000	87.5000	0.0134	85.0643	SSTHRSTTQ	SSTHRKVVSSTTQ	0.0000	83.3333	0.0224	66.0058	SSTHRKVTQ	SSTHRKVVSSTTQ	0.0000	90.0000	0.0344	67.3003	0.0000	0
81	STHRKVVSSTTQY	Sequence	STHSSTTQY	STHRKVVSSTTQY	0.4042	0.3879	0.2732	0.9080	SVVSSTTQY	STHRKVVSSTTQY	0.0001	41.5714	0.0240	67.2577	SVVSSTTQY	STHRKVVSSTTQY	0.0001	35.7778	0.0377	40.7367	STHRKVVSY	STHRKVVSSTTQY	0.0004	36.7241	0.0585	41.3270	0.1012	1
82	THRKVVSSTTQYD	Sequence	TVVSSTTQY	THRKVVSSTTQY	0.0018	13.0596	0.0479	26.2030	TVVSSTTQY	THRKVVSSTTQY	0.0000	87.5000	0.0197	74.0039	THRKSTTQY	THRKVVSSTTQY	0.0000	76.6667	0.0211	69.0187	THRKVVTQY	THRKVVSSTTQY	0.0000	82.1429	0.0301	73.7885	0.0005	0
83	HRKVVSSTTQYDH	Sequence	HVVSSTTQY	HRKVVSSTTQY	0.0005	27.0286	0.0428	31.6367	HVVSSTTQY	HRKVVSSTTQY	0.0000	95.0000	0.0125	86.7846	HRKVVSSTH	HRKVVSSTTQYDH	0.0000	69.0000	0.0208	69.7352	HRKVVSSTH	HRKVVSSTTQYDH	0.0000	72.6923	0.0323	70.3776	0.0001	0
84	RKVVSSTTQYDHK	Sequence	RVVSSTTQY	RKVVSSTTQY	0.0002	43.0909	0.0392	36.1134	RKVVSSTTK	RKVVSSTTQYDHK	0.0000	85.0000	0.0185	76.0437	RKVVSSTTK	RKVVSSTTQYDHK	0.0000	90.0000	0.0147	84.2970	RKVVSSTTK	RKVVSSTTQYDHK	0.0000	95.0000	0.0157	94.6304	0.0001	0
85	KVVSSTTQYDHKE	Sequence	KVVSSTTQY	KVVSSTTQY	0.0001	51.2903	0.0243	63.1600	KVVSSTTQE	KVVSSTTQYDHKE	0.0000	65.8333	0.0217	70.8689	KVVSSTTQE	KVVSSTTQYDHKE	0.0000	83.3333	0.0141	85.8551	KVVSSTTQE	KVVSSTTQYDHKE	0.0000	96.0000	0.0131	95.7462	0.0000	0
86	VVSSTTQYDHKES	Sequence	VVSSTTQES	VVSSTTQYDHKES	0.0000	71.5385	0.0332	45.3186	VVSSTTQES	VVSSTTQYDHKES	0.0000	70.0000	0.0296	59.8076	VVSSTTQES	VVSSTTQYDHKES	0.0000	90.0000	0.0165	79.8086	VVSSTTQES	VVSSTTQYDHKES	0.0000	98.0000	0.0164	93.8191	0.0000	0
87	VSSTTQYDHKESC	Sequence	VSYDHKESC	VSSTTQYDHKESC	0.0001	58.6000	0.0301	51.1325	VQYDHKESC	VSSTTQYDHKESC	0.0001	37.7000	0.0340	54.6835	VQYDHKESC	VSSTTQYDHKESC	0.0000	68.0000	0.0173	77.8731	VQYDHKESC	VSSTTQYDHKESC	0.0001	54.5122	0.0306	73.0826	0.0001	0
88	SSTTQYDHKESCN	Sequence	SSDHKESCN	SSTTQYDHKESCN	0.0001	59.4000	0.0341	43.8641	SQYDHKESC	SSTTQYDHKESC	0.0000	85.0000	0.0120	87.6099	SQYDHKESC	SSTTQYDHKESC	0.0000	92.5000	0.0097	95.0174	SQYDHKESC	SSTTQYDHKESC	0.0000	90.0000	0.0192	90.2738	0.0000	0
89	STTQYDHKESCNG	Sequence	STTQYDHKG	STTQYDHKESCNG	0.0000	87.1429	0.0305	50.2458	SQYDHKESC	STTQYDHKESC	0.0000	95.0000	0.0142	83.6253	SQYDHKESC	STTQYDHKESC	0.0000	95.0000	0.0140	86.0234	SQYDHKESC	STTQYDHKESC	0.0000	96.0000	0.0239	83.3848	0.0000	0
90	TTQYDHKESCNGL	Sequence	TTQYDHNGL	TTQYDHKESCNGL	0.0004	31.5000	0.0587	18.2397	TQYDHKESL	TQYDHKESCNGL	0.0001	49.0000	0.0626	34.2140	THKESCNGL	TTQYDHKESCNGL	0.0001	47.5000	0.0379	40.4847	THKESCNGL	TTQYDHKESCNGL	0.0006	30.5870	0.0755	30.3724	0.0003	0
91	TQYDHKESCNGLY	Sequence	TQYDHNGLY	TQYDHKESCNGLY	0.0690	1.6271	0.2314	1.2486	TQYDHKESY	TQYDHKESCNGLY	0.0002	31.8500	0.0604	35.2086	TQYDHKESY	TQYDHKESCNGLY	0.0002	31.6000	0.0274	56.0724	TQYDHKESY	TQYDHKESCNGLY	0.0006	31.1860	0.0537	45.3590	0.0175	1
92	QYDHKESCNGLYY	Sequence	QYDHNGLYY	QYDHKESCNGLYY	0.0816	1.4659	0.2169	1.4311	QYDHNGLYY	QYDHKESCNGLYY	0.0000	66.6667	0.0221	70.2005	QYDHNGLYY	QYDHKESCNGLYY	0.0001	45.5000	0.0226	65.6142	QYDHNGLYY	QYDHKESCNGLYY	0.0009	26.1250	0.0363	64.6016	0.0206	1
93	YDHKESCNGLYYQ	Sequence	YDHKEGLYY	YDHKESCNGLYY	0.0014	15.1141	0.1228	4.5041	YSCNGLYYQ	YDHKESCNGLYYQ	0.0000	87.5000	0.0335	55.1643	YHKESCNGL	YDHKESCNGL	0.0000	92.5000	0.0161	80.7896	YHKESCNGL	YDHKESCNGL	0.0000	92.0000	0.0317	71.2793	0.0004	0
94	DHKESCNGLYYQG	Sequence	DHKESGLYY	DHKESCNGLYY	0.0002	46.2500	0.0357	41.2889	DHKESCNQG	DHKESCNGLYYQG	0.0000	100.0000	0.0093	92.3380	DHKENGLYY	DHKESCNGLYY	0.0000	95.0000	0.0097	95.0256	DHKESCYQG	DHKESCNGLYYQG	0.0000	71.5385	0.0294	74.7950	0.0001	0
95	HKESCNGLYYQGS	Sequence	HKESNGLYY	HKESCNGLYY	0.0001	65.0000	0.0395	35.6685	HSCNGLYYQ	HKESCNGLYYQ	0.0000	100.0000	0.0121	87.4562	HKESNGLYY	HKESCNGLYY	0.0000	100.0000	0.0103	93.9656	HKESNGLYY	HKESCNGLYY	0.0000	99.0000	0.0234	84.1316	0.0000	0
96	KESCNGLYYQGSC	Sequence	KESCNGLYY	KESCNGLYY	0.0000	80.6250	0.0296	52.1038	KESCNGLSC	KESCNGLYYQGSC	0.0000	95.0000	0.0205	72.7339	KESCNGLSC	KESCNGLYYQGSC	0.0000	92.5000	0.0152	82.9954	KESCNGLSC	KESCNGLYYQGSC	0.0000	97.0000	0.0259	80.2588	0.0000	0
97	ESCNGLYYQGSCY	Sequence	ESCNGLYYY	ESCNGLYYQGSCY	0.1142	1.1806	0.3431	0.5322	ELYYQGSCY	ESCNGLYYQGSCY	0.0000	80.0000	0.0294	59.9601	ESYYQGSCY	ESCNGLYYQGSCY	0.0000	80.0000	0.0188	74.2385	ELYYQGSCY	ESCNGLYYQGSCY	0.0000	70.7692	0.0325	70.1141	0.0286	1
98	SCNGLYYQGSCYI	Sequence	SCNGLYYQY	SCNGLYYQGSCY	0.0004	30.0357	0.0795	10.2614	SCYQGSCYI	SCNGLYYQGSCYI	0.0000	54.6667	0.1365	16.1666	SYYQGSCYI	SCNGLYYQGSCYI	0.0000	69.0000	0.0369	41.6521	SYYQGSCYI	SCNGLYYQGSCYI	0.0000	69.6875	0.0629	38.0433	0.0001	0
99	CNGLYYQGSCYIL	Sequence	CLYYQGSCY	CNGLYYQGSCY	0.0000	89.2857	0.0542	21.0276	GLYGSCYIL	GLYYQGSCYIL	0.0000	73.7500	0.1159	19.2583	CYQGSCYIL	CNGLYYQGSCYIL	0.0000	95.0000	0.0288	53.7172	CYQGSCYIL	CNGLYYQGSCYIL	0.0000	77.0000	0.0922	22.9435	0.0000	0
100	NGLYYQGSCYILH	Sequence	NGLYYQGLH	NGLYYQGSCYILH	0.0000	78.6364	0.0465	27.5230	GLYYQGILH	GLYYQGSCYILH	0.0000	95.0000	0.0491	41.7388	NYQGSCYIL	NGLYYQGSCYIL	0.0000	95.0000	0.0200	71.3899	NYQGSCYIL	NGLYYQGSCYIL	0.0000	90.0000	0.0556	43.6581	0.0000	0
101	GLYYQGSCYILHS	Sequence	GLYYQGSCY	GLYYQGSCY	0.0000	80.6250	0.0409	33.8417	GLYYQILHS	GLYYQGSCYILHS	0.0002	33.3750	0.1961	10.6053	GLYYQGSHS	GLYYQGSCYILHS	0.0000	95.0000	0.0186	74.7615	GYQGSCYIL	GLYYQGSCYIL	0.0000	95.0000	0.0397	60.2673	0.0001	0
102	LYYQGSCYILHSD	Sequence	LYYQGSILH	LYYQGSCYILH	0.0000	97.8571	0.0268	57.7060	LYYQGLHSD	LYYQGSCYILHSD	0.0000	100.0000	0.0316	57.4349	LYYQGSHSD	LYYQGSCYILHSD	0.0000	95.0000	0.0178	76.7127	LYYQGSYIL	LYYQGSCYIL	0.0000	94.0000	0.0400	59.8792	0.0000	0
103	YYQGSCYILHSDY	Sequence	YYQGSHSDY	YYQGSCYILHSDY	0.0041	8.1494	0.1312	3.9271	YYQGSCYIY	YYQGSCYILHSDY	0.0000	95.0000	0.0328	55.9939	YYQGSHSDY	YYQGSCYILHSDY	0.0000	69.0000	0.0241	62.5619	YYQGSHSDY	YYQGSCYILHSDY	0.0001	61.8182	0.0484	50.4198	0.0010	0
104	YQGSCYILHSDYK	Sequence	YQGSHSDYK	YQGSCYILHSDYK	0.0003	36.1875	0.0791	10.3734	YQILHSDYK	YQGSCYILHSDYK	0.0000	63.7500	0.0601	35.3597	YQILHSDYK	YQGSCYILHSDYK	0.0000	90.0000	0.0178	76.7030	YYILHSDYK	YQGSCYILHSDYK	0.0000	82.1429	0.0399	60.0827	0.0001	0
105	QGSCYILHSDYKS	Sequence	QCYILHSDY	QGSCYILHSDY	0.0000	85.7143	0.0341	43.8406	QILHSDYKS	QGSCYILHSDYKS	0.0000	90.0000	0.0236	67.9087	QILHSDYKS	QGSCYILHSDYKS	0.0000	100.0000	0.0102	94.2603	QILHSDYKS	QGSCYILHSDYKS	0.0000	98.0000	0.0221	86.1692	0.0000	0
106	GSCYILHSDYKSF	Sequence	GSCYILHSF	GSCYILHSDYKSF	0.0003	39.1538	0.0555	20.2086	GLHSDYKSF	GSCYILHSDYKSF	0.0000	57.2727	0.0409	48.0456	GLHSDYKSF	GSCYILHSDYKSF	0.0000	75.0000	0.0233	64.0946	GLHSDYKSF	GSCYILHSDYKSF	0.0001	62.7273	0.0661	35.8905	0.0001	0
107	SCYILHSDYKSFE	Sequence	SCYILHSDY	SCYILHSDY	0.0000	76.8182	0.0233	65.5188	SCYDYKSFE	SCYILHSDYKSFE	0.0000	90.0000	0.0233	68.3011	SHSDYKSFE	SCYILHSDYKSFE	0.0000	92.5000	0.0153	82.7152	SCYILHSSF	SCYILHSDYKSF	0.0000	85.0000	0.0431	56.2533	0.0000	0
108	CYILHSDYKSFED	Sequence	CSDYKSFED	CYILHSDYKSFED	0.0000	95.7143	0.0518	22.8862	CLHSDYKSF	CYILHSDYKSF	0.0000	100.0000	0.0219	70.5445	CYILHSKSF	CYILHSDYKSF	0.0000	100.0000	0.0140	86.1402	CYILHSKSF	CYILHSDYKSF	0.0000	91.0000	0.0450	54.0398	0.0000	0
109	YILHSDYKSFEDA	Sequence	YILHSDYKA	YILHSDYKSFEDA	0.0001	70.3846	0.0541	21.0842	YILHSDYKA	YILHSDYKSFEDA	0.0005	24.1250	0.1811	11.7288	YIYKSFEDA	YILHSDYKSFEDA	0.0000	85.0000	0.0284	54.3927	YIYKSFEDA	YILHSDYKSFEDA	0.0000	85.7143	0.0561	43.2839	0.0001	0
110	ILHSDYKSFEDAK	Sequence	HSDYKSFEK	HSDYKSFEDAK	0.0001	54.8387	0.0709	12.8067	ILHSDEDAK	ILHSDYKSFEDAK	0.0001	46.8000	0.0515	40.1104	IYKSFEDAK	ILHSDYKSFEDAK	0.0000	90.0000	0.0140	85.9322	IYKSFEDAK	ILHSDYKSFEDAK	0.0000	89.2857	0.0290	75.4140	0.0000	0
111	LHSDYKSFEDAKA	Sequence	HSDYKSAKA	HSDYKSFEDAKA	0.0001	56.0000	0.0675	14.0293	LHSDYKAKA	LHSDYKSFEDAKA	0.0000	87.5000	0.0211	71.7558	LHSDYKSKA	LHSDYKSFEDAKA	0.0000	85.0000	0.0178	76.7369	LHSDYKSKA	LHSDYKSFEDAKA	0.0000	88.5714	0.0300	73.8564	0.0000	0
112	HSDYKSFEDAKAN	Sequence	HSDYKSFEN	HSDYKSFEDAKAN	0.0003	36.7500	0.0809	9.9040	HSFEDAKAN	HSDYKSFEDAKAN	0.0000	95.0000	0.0139	84.2881	HSFEDAKAN	HSDYKSFEDAKAN	0.0000	95.0000	0.0141	85.8411	HSFEDAKAN	HSDYKSFEDAKAN	0.0000	97.0000	0.0222	85.9380	0.0001	0
113	SDYKSFEDAKANC	Sequence	SDEDAKANC	SDYKSFEDAKANC	0.0001	69.3333	0.0176	79.2334	SDYDAKANC	SDYKSFEDAKANC	0.0000	80.0000	0.0188	75.6104	SFEDAKANC	SDYKSFEDAKANC	0.0000	83.3333	0.0147	84.3581	SFEDAKANC	SDYKSFEDAKANC	0.0000	81.4286	0.0234	84.1456	0.0000	0
114	DYKSFEDAKANCA	Sequence	DYDAKANCA	DYKSFEDAKANCA	0.0001	70.7692	0.0270	57.3296	DYDAKANCA	DYKSFEDAKANCA	0.0000	90.0000	0.0181	76.7125	DYKSKANCA	DYKSFEDAKANCA	0.0000	85.0000	0.0146	84.5288	DYKSKANCA	DYKSFEDAKANCA	0.0003	39.9048	0.0628	38.1734	0.0001	0
115	YKSFEDAKANCAA	Sequence	YDAKANCAA	YKSFEDAKANCAA	0.0000	88.5714	0.0362	40.5264	KSFEANCAA	KSFEDAKANCAA	0.0000	76.6667	0.0440	45.4313	YDAKANCAA	YKSFEDAKANCAA	0.0000	85.0000	0.0405	37.6309	YKAKANCAA	YKSFEDAKANCAA	0.0000	83.5714	0.0671	35.2156	0.0000	0
116	KSFEDAKANCAAE	Sequence	KSFEDAAAE	KSFEDAKANCAAE	0.0000	82.5000	0.0251	61.3495	KSFEDAAAE	KSFEDAKANCAAE	0.0000	66.6667	0.0409	48.0045	KSFEDAAAE	KSFEDAKANCAAE	0.0000	92.5000	0.0255	59.6589	KAKANCAAE	KSFEDAKANCAAE	0.0000	94.0000	0.0449	54.1722	0.0000	0
117	SFEDAKANCAAES	Sequence	SFEDAAAES	SFEDAKANCAAES	0.0000	75.9091	0.0239	64.1071	SFEDAAAES	SFEDAKANCAAES	0.0000	95.0000	0.0204	72.9068	SFEDAKAES	SFEDAKANCAAES	0.0000	92.5000	0.0183	75.3828	SFEDAKAES	SFEDAKANCAAES	0.0000	93.0000	0.0335	68.6775	0.0000	0
118	FEDAKANCAAESS	Sequence	FEDAKANSS	FEDAKANCAAESS	0.0000	81.2500	0.0331	45.5000	FEDAAAESS	FEDAKANCAAESS	0.0000	90.0000	0.0242	67.0184	FEDAKANSS	FEDAKANCAAESS	0.0000	92.5000	0.0220	67.0227	FEDAKANSS	FEDAKANCAAESS	0.0000	79.5000	0.0389	61.3849	0.0000	0
119	EDAKANCAAESST	Sequence	EDAKANSST	EDAKANCAAESST	0.0000	92.8571	0.0143	86.7455	EDAKANSST	EDAKANCAAESST	0.0000	100.0000	0.0092	92.4778	EDAKANSST	EDAKANCAAESST	0.0000	95.0000	0.0112	92.2132	EDAKANSST	EDAKANCAAESST	0.0000	94.0000	0.0268	78.9147	0.0000	0
120	DAKANCAAESSTL	Sequence	DAKAESSTL	DAKANCAAESSTL	0.0001	53.8710	0.0259	59.6675	DAAAESSTL	DAKANCAAESSTL	0.0000	67.5000	0.0249	66.0092	DAKANSSTL	DAKANCAAESSTL	0.0006	18.5974	0.0581	24.1927	DAKANSSTL	DAKANCAAESSTL	0.0097	8.1325	0.1878	6.3374	0.0026	0
121	AKANCAAESSTLP	Sequence	AAAESSTLP	AKANCAAESSTLP	0.0001	59.8000	0.0204	72.4407	AAAESSTLP	AKANCAAESSTLP	0.0000	69.1667	0.0204	72.8644	AAAESSTLP	AKANCAAESSTLP	0.0000	81.6667	0.0205	70.2844	AAAESSTLP	AKANCAAESSTLP	0.0000	89.2857	0.0286	76.0326	0.0000	0
122	KANCAAESSTLPN	Sequence	KAESSTLPN	KANCAAESSTLPN	0.0000	90.0000	0.0305	50.1907	KAAAESSTL	KANCAAESSTL	0.0000	95.0000	0.0214	71.3433	KAAAESSTL	KANCAAESSTL	0.0000	92.5000	0.0278	55.3581	KANAESSTL	KANCAAESSTL	0.0000	98.0000	0.0279	77.1504	0.0000	0
123	ANCAAESSTLPNK	Sequence	AESSTLPNK	ANCAAESSTLPNK	0.0001	56.0000	0.0351	42.2531	AESSTLPNK	ANCAAESSTLPNK	0.0000	82.5000	0.0189	75.4900	AESSTLPNK	ANCAAESSTLPNK	0.0000	83.3333	0.0120	90.5123	AESSTLPNK	ANCAAESSTLPNK	0.0000	96.0000	0.0178	92.0408	0.0000	0
124	NCAAESSTLPNKS	Sequence	NSSTLPNKS	NCAAESSTLPNKS	0.0001	68.6667	0.0273	56.5412	NSSTLPNKS	NCAAESSTLPNKS	0.0000	95.0000	0.0138	84.3682	NSSTLPNKS	NCAAESSTLPNKS	0.0000	95.0000	0.0117	91.1729	NSSTLPNKS	NCAAESSTLPNKS	0.0000	96.0000	0.0170	93.1010	0.0000	0
125	CAAESSTLPNKSD	Sequence	CAAESSTLK	CAAESSTLPNK	0.0000	95.7143	0.0265	58.3271	CAAESSTSD	CAAESSTLPNKSD	0.0000	95.0000	0.0184	76.2981	CAAESSTSD	CAAESSTLPNKSD	0.0000	100.0000	0.0146	84.5950	CAAESSTSD	CAAESSTLPNKSD	0.0000	99.0000	0.0183	91.4970	0.0000	0
126	AAESSTLPNKSDV	Sequence	AAESSTLDV	AAESSTLPNKSDV	0.0002	42.7000	0.0660	14.6576	AAESSTLPV	AAESSTLPNKSDV	0.0000	55.0000	0.0660	32.6788	AALPNKSDV	AAESSTLPNKSDV	0.0000	63.5714	0.0409	37.1619	AALPNKSDV	AAESSTLPNKSDV	0.0000	79.5000	0.0339	68.0199	0.0001	0
127	AESSTLPNKSDVL	Sequence	AESSTSDVL	AESSTLPNKSDVL	0.0002	42.8000	0.0426	31.7961	ALPNKSDVL	AESSTLPNKSDVL	0.0002	30.9091	0.0539	38.6545	ALPNKSDVL	AESSTLPNKSDVL	0.0002	32.9231	0.0395	38.7118	ALPNKSDVL	AESSTLPNKSDVL	0.0007	28.3279	0.0678	34.7813	0.0003	0
128	ESSTLPNKSDVLT	Sequence	ESSTLPVLT	ESSTLPNKSDVLT	0.0002	40.7692	0.0537	21.3955	ESSKSDVLT	ESSTLPNKSDVLT	0.0000	82.5000	0.0230	68.8570	EPNKSDVLT	ESSTLPNKSDVLT	0.0000	65.0000	0.0236	63.6602	EPNKSDVLT	ESSTLPNKSDVLT	0.0000	69.3750	0.0359	65.1875	0.0001	0
129	SSTLPNKSDVLTT	Sequence	SSTSDVLTT	SSTLPNKSDVLTT	0.0001	49.8571	0.0429	31.4294	SSTLPVLTT	SSTLPNKSDVLTT	0.0000	57.2727	0.0478	42.6577	SSKSDVLTT	SSTLPNKSDVLTT	0.0000	78.3333	0.0274	56.1383	SNKSDVLTT	SSTLPNKSDVLTT	0.0000	71.5385	0.0391	61.1393	0.0001	0
130	STLPNKSDVLTTW	Sequence	STSDVLTTW	STLPNKSDVLTTW	0.0073	5.8618	0.0630	15.9789	STLDVLTTW	STLPNKSDVLTTW	0.0002	33.8125	0.0488	41.9540	STLPNKTTW	STLPNKSDVLTTW	0.0002	32.4615	0.0432	34.8720	STLPNKTTW	STLPNKSDVLTTW	0.0004	36.6552	0.0500	48.8256	0.0020	0
131	TLPNKSDVLTTWL	Sequence	TSDVLTTWL	TLPNKSDVLTTWL	0.0012	16.4109	0.1364	3.6385	TLPNLTTWL	TLPNKSDVLTTWL	0.0007	20.6207	0.1859	11.3405	TLPNKSDVL	TLPNKSDVLTTWL	0.0002	31.0667	0.1000	11.4548	TLPNKSDVL	TLPNKSDVLTTWL	0.0012	22.7692	0.1210	14.8716	0.0008	0
132	LPNKSDVLTTWLI	Sequence	LDVLTTWLI	LPNKSDVLTTWLI	0.0001	63.8095	0.0917	7.7909	LPNKSDVLI	LPNKSDVLTTWLI	0.0000	73.7500	0.0701	31.0236	LPNKSDVLI	LPNKSDVLTTWLI	0.0007	17.4091	0.1482	6.3313	LPNKSTWLI	LPNKSDVLTTWLI	0.0002	43.9286	0.1233	14.4021	0.0003	0
133	PNKSDVLTTWLID	Sequence	PNKSDVLTW	PNKSDVLTTW	0.0000	97.1429	0.0359	40.9608	PNKSDVLTL	PNKSDVLTTWL	0.0000	100.0000	0.0164	79.7111	PNSDVLTTW	PNKSDVLTTW	0.0000	100.0000	0.0090	95.3794	PNKSDVLTL	PNKSDVLTTWL	0.0000	98.0000	0.0228	85.0732	0.0000	0
134	NKSDVLTTWLIDY	Sequence	KSDVLTTWY	KSDVLTTWLIDY	0.0056	6.8057	0.2172	1.4274	NKSDVLTTY	NKSDVLTTWLIDY	0.0000	80.0000	0.0346	54.0910	NKSDVLTTY	NKSDVLTTWLIDY	0.0000	75.0000	0.0151	83.3673	NKSDVLTTY	NKSDVLTTWLIDY	0.0001	61.8182	0.0295	74.6547	0.0014	0
135	KSDVLTTWLIDYV	Sequence	KSDVLTTWY	KSDVLTTWLIDY	0.0025	10.9885	0.2024	1.6535	KSDVLTTYV	KSDVLTTWLIDYV	0.0001	44.0000	0.1600	13.5666	KSDVLTTYV	KSDVLTTWLIDYV	0.0001	46.0000	0.0299	51.8390	KSDVLTTYV	KSDVLTTWLIDYV	0.0000	89.2857	0.0352	66.1970	0.0007	0
136	SDVLTTWLIDYVE	Sequence	SDVLTTWLY	SDVLTTWLIDY	0.0000	78.1818	0.0538	21.3237	SDVLTTWLE	SDVLTTWLIDYVE	0.0000	90.0000	0.0494	41.5130	SDVLTTDYV	SDVLTTWLIDYV	0.0000	100.0000	0.0152	83.1075	STWLIDYVE	SDVLTTWLIDYVE	0.0000	98.0000	0.0274	77.9023	0.0000	0
137	DVLTTWLIDYVED	Sequence	DVLTTWLIY	DVLTTWLIDY	0.0000	95.7143	0.0327	46.0775	DVLTTIDYV	DVLTTWLIDYV	0.0000	100.0000	0.0349	53.7863	DVLTDYVED	DVLTTWLIDYVED	0.0000	100.0000	0.0092	95.2705	DVLTTYVED	DVLTTWLIDYVED	0.0000	99.0000	0.0209	87.9426	0.0000	0
138	VLTTWLIDYVEDT	Sequence	VLIDYVEDT	VLTTWLIDYVEDT	0.0000	97.8571	0.0304	50.5151	VLIDYVEDT	VLTTWLIDYVEDT	0.0001	43.5714	0.1201	18.5632	VLIDYVEDT	VLTTWLIDYVEDT	0.0000	100.0000	0.0087	95.5538	VLIDYVEDT	VLTTWLIDYVEDT	0.0000	99.0000	0.0177	92.2387	0.0000	0
139	LTTWLIDYVEDTW	Sequence	LTDYVEDTW	LTTWLIDYVEDTW	0.0073	5.8392	0.1387	3.5123	LIDYVEDTW	LTTWLIDYVEDTW	0.0000	72.5000	0.0500	41.1406	LTDYVEDTW	LTTWLIDYVEDTW	0.0000	85.0000	0.0178	76.7030	LTDYVEDTW	LTTWLIDYVEDTW	0.0000	93.0000	0.0275	77.8558	0.0018	0
140	TTWLIDYVEDTWG	Sequence	TTDYVEDTW	TTWLIDYVEDTW	0.0004	30.2857	0.0621	16.4355	TTWLEDTWG	TTWLIDYVEDTWG	0.0000	95.0000	0.0352	53.4866	TIDYVEDTW	TTWLIDYVEDTW	0.0000	100.0000	0.0141	85.7103	TTWLIDYVG	TTWLIDYVEDTWG	0.0000	98.0000	0.0295	74.6440	0.0001	0
141	TWLIDYVEDTWGS	Sequence	TIDYVEDTW	TWLIDYVEDTW	0.0000	87.1429	0.0340	43.9178	WLIDYVWGS	WLIDYVEDTWGS	0.0000	78.3333	0.1160	19.2389	TYVEDTWGS	TWLIDYVEDTWGS	0.0000	100.0000	0.0124	89.7220	TYVEDTWGS	TWLIDYVEDTWGS	0.0000	97.0000	0.0274	77.8915	0.0000	0
142	WLIDYVEDTWGSD	Sequence	WLDYVEDTW	WLIDYVEDTW	0.0000	91.4286	0.0405	34.3240	WLIDDTWGS	WLIDYVEDTWGS	0.0000	80.0000	0.1147	19.4458	WLIDVEDTW	WLIDYVEDTW	0.0000	100.0000	0.0192	73.2775	WLIDYVESD	WLIDYVEDTWGSD	0.0000	98.0000	0.0343	67.5209	0.0000	0
143	LIDYVEDTWGSDG	Sequence	LIDYVEDTW	LIDYVEDTW	0.0000	89.2857	0.0442	30.0298	LIDYVEDTG	LIDYVEDTWGSDG	0.0000	95.0000	0.0226	69.3639	LIDYVEDTW	LIDYVEDTW	0.0000	100.0000	0.0133	87.7570	LIDYVEDTW	LIDYVEDTW	0.0000	100.0000	0.0165	93.6884	0.0000	0
144	IDYVEDTWGSDGN	Sequence	IDYWGSDGN	IDYVEDTWGSDGN	0.0000	99.2857	0.0199	73.6551	IDYWGSDGN	IDYVEDTWGSDGN	0.0000	100.0000	0.0098	91.4058	IDYWGSDGN	IDYVEDTWGSDGN	0.0000	100.0000	0.0058	97.0193	IDYVEDTWN	IDYVEDTWGSDGN	0.0000	100.0000	0.0107	96.5396	0.0000	0
145	DYVEDTWGSDGNP	Sequence	DTWGSDGNP	DYVEDTWGSDGNP	0.0000	88.5714	0.0195	74.4485	DTWGSDGNP	DYVEDTWGSDGNP	0.0000	87.5000	0.0224	69.7518	DYVEDTGNP	DYVEDTWGSDGNP	0.0000	95.0000	0.0112	92.1064	DTWGSDGNP	DYVEDTWGSDGNP	0.0000	83.5714	0.0155	94.8880	0.0000	0
146	YVEDTWGSDGNPI	Sequence	YVEDDGNPI	YVEDTWGSDGNPI	0.0006	26.1892	0.0957	7.1663	YVEDTGNPI	YVEDTWGSDGNPI	0.0001	40.1250	0.1280	17.3432	YVEDTGNPI	YVEDTWGSDGNPI	0.0004	23.8462	0.0685	19.4442	YWGSDGNPI	YVEDTWGSDGNPI	0.0000	71.1538	0.0659	36.0313	0.0003	0
147	VEDTWGSDGNPIT	Sequence	VEDDGNPIT	VEDTWGSDGNPIT	0.0000	79.0909	0.0249	61.7450	VEDDGNPIT	VEDTWGSDGNPIT	0.0000	85.0000	0.0187	75.8288	VEDDGNPIT	VEDTWGSDGNPIT	0.0000	90.0000	0.0162	80.4941	VESDGNPIT	VEDTWGSDGNPIT	0.0000	89.2857	0.0216	86.8803	0.0000	0
148	EDTWGSDGNPITK	Sequence	ESDGNPITK	EDTWGSDGNPITK	0.0260	2.9096	0.1063	5.9345	ESDGNPITK	EDTWGSDGNPITK	0.0000	69.1667	0.0162	80.0983	ESDGNPITK	EDTWGSDGNPITK	0.0000	73.7500	0.0124	89.7336	ESDGNPITK	EDTWGSDGNPITK	0.0000	81.4286	0.0165	93.6187	0.0065	0
149	DTWGSDGNPITKT	Sequence	DTDGNPITK	DTWGSDGNPITK	0.0009	19.5926	0.0446	29.6146	DTWGPITKT	DTWGSDGNPITKT	0.0000	55.9091	0.0261	64.2433	DTWGPITKT	DTWGSDGNPITKT	0.0000	83.3333	0.0151	83.3724	DTWGPITKT	DTWGSDGNPITKT	0.0000	76.0000	0.0207	88.2031	0.0002	0
150	TWGSDGNPITKTT	Sequence	TSDGNPITK	TWGSDGNPITK	0.0004	32.4545	0.0302	50.8415	TGNPITKTT	TWGSDGNPITKTT	0.0000	87.5000	0.0133	85.2715	TWNPITKTT	TWGSDGNPITKTT	0.0000	81.6667	0.0151	83.3902	TWNPITKTT	TWGSDGNPITKTT	0.0000	76.0000	0.0232	84.4574	0.0001	0
151	WGSDGNPITKTTS	Sequence	WSDGNPITK	WGSDGNPITK	0.0002	47.2222	0.0418	32.7520	WGSDGNPTS	WGSDGNPITKTTS	0.0000	95.0000	0.0143	83.5925	WGSDGNTTS	WGSDGNPITKTTS	0.0000	92.5000	0.0161	80.7922	WGSDGKTTS	WGSDGNPITKTTS	0.0000	95.0000	0.0245	82.4041	0.0000	0
152	GSDGNPITKTTSD	Sequence	GSDGKTTSD	GSDGNPITKTTSD	0.0002	47.7778	0.0252	61.1731	GSDGNPITK	GSDGNPITK	0.0000	95.0000	0.0095	91.9615	GPITKTTSD	GSDGNPITKTTSD	0.0000	69.0000	0.0313	49.4022	GPITKTTSD	GSDGNPITKTTSD	0.0000	86.4286	0.0295	74.7488	0.0000	0
153	SDGNPITKTTSDY	Sequence	SDGNPITKY	SDGNPITKTTSDY	0.0178	3.5304	0.1169	4.9505	SITKTTSDY	SDGNPITKTTSDY	0.0000	82.5000	0.0149	82.4199	NPITKTTSY	NPITKTTSDY	0.0000	59.4444	0.0273	56.3249	NPITKTTSY	NPITKTTSDY	0.0000	72.3077	0.0302	73.6760	0.0045	0
154	DGNPITKTTSDYQ	Sequence	DGNPITKTY	DGNPITKTTSDY	0.0001	54.5161	0.0295	52.2414	DGNPITDYQ	DGNPITKTTSDYQ	0.0000	95.0000	0.0080	94.4229	DGNPITKTQ	DGNPITKTTSDYQ	0.0000	85.0000	0.0129	88.6215	DGNPITKTQ	DGNPITKTTSDYQ	0.0000	85.0000	0.0208	88.0568	0.0000	0
155	GNPITKTTSDYQD	Sequence	GNPITKTTY	GNPITKTTSDY	0.0000	90.7143	0.0180	78.2251	GNPITKTTY	GNPITKTTSDY	0.0000	100.0000	0.0069	95.5115	NPITKTTSY	NPITKTTSDY	0.0000	95.0000	0.0120	90.5558	NPITKTTSY	NPITKTTSDY	0.0000	98.0000	0.0237	83.6623	0.0000	0
156	NPITKTTSDYQDS	Sequence	NPITKTTSY	NPITKTTSDY	0.0000	87.1429	0.0230	66.1685	NPITKTTSS	NPITKTTSDYQDS	0.0000	95.0000	0.0091	92.6060	NPITKTTSS	NPITKTTSDYQDS	0.0003	24.1613	0.0807	15.5258	NPITKTTSS	NPITKTTSDYQDS	0.0003	38.2917	0.0769	29.6441	0.0002	0
157	PITKTTSDYQDSD	Sequence	PTSDYQDSD	PITKTTSDYQDSD	0.0000	97.8571	0.0162	82.6053	PISDYQDSD	PITKTTSDYQDSD	0.0000	100.0000	0.0075	95.0877	PITKTTSDY	PITKTTSDY	0.0000	100.0000	0.0049	97.5031	ITKTTSDSD	ITKTTSDYQDSD	0.0000	100.0000	0.0094	96.9642	0.0000	0
158	ITKTTSDYQDSDV	Sequence	ITDYQDSDV	ITKTTSDYQDSDV	0.0005	27.2571	0.1207	4.6644	ITKTTSDYV	ITKTTSDYQDSDV	0.0000	63.7500	0.0514	40.2202	ITKTTSDYV	ITKTTSDYQDSDV	0.0000	83.3333	0.0245	61.8311	ITKTTSDYV	ITKTTSDYQDSDV	0.0000	86.4286	0.0394	60.6874	0.0001	0
159	TKTTSDYQDSDVS	Sequence	TSDYQDSDV	TKTTSDYQDSDV	0.0000	91.4286	0.0360	40.6983	TDYQDSDVS	TKTTSDYQDSDVS	0.0000	95.0000	0.0110	89.4998	TKYQDSDVS	TKTTSDYQDSDVS	0.0000	95.0000	0.0102	94.1990	TKYQDSDVS	TKTTSDYQDSDVS	0.0000	98.0000	0.0151	95.0975	0.0000	0
160	KTTSDYQDSDVSQ	Sequence	KTQDSDVSQ	KTTSDYQDSDVSQ	0.0002	43.9091	0.0318	47.7361	KTQDSDVSQ	KTTSDYQDSDVSQ	0.0000	72.5000	0.0148	82.5710	KYQDSDVSQ	KTTSDYQDSDVSQ	0.0000	90.0000	0.0100	94.6321	KYQDSDVSQ	KTTSDYQDSDVSQ	0.0000	93.0000	0.0127	95.8984	0.0001	0
161	TTSDYQDSDVSQE	Sequence	TTDSDVSQE	TTSDYQDSDVSQE	0.0018	13.0872	0.0518	22.8755	TTSDDVSQE	TTSDYQDSDVSQE	0.0000	73.7500	0.0169	78.9030	TTSDDVSQE	TTSDYQDSDVSQE	0.0000	92.5000	0.0087	95.5482	TQDSDVSQE	TTSDYQDSDVSQE	0.0000	89.2857	0.0132	95.7277	0.0005	0
162	TSDYQDSDVSQEV	Sequence	TSDDVSQEV	TSDYQDSDVSQEV	0.0339	2.5006	0.1979	1.7285	TSDDVSQEV	TSDYQDSDVSQEV	0.0006	21.7895	0.1022	21.7844	TSDDVSQEV	TSDYQDSDVSQEV	0.0001	49.3333	0.0255	59.7682	TSSDVSQEV	TSDYQDSDVSQEV	0.0001	64.7727	0.0284	76.4543	0.0086	0
163	SDYQDSDVSQEVR	Sequence	SSDVSQEVR	SDYQDSDVSQEVR	0.0040	8.2568	0.0791	10.3700	SDYDVSQEV	SDYQDSDVSQEV	0.0000	71.2500	0.0289	60.5748	SDYQSQEVR	SDYQDSDVSQEVR	0.0000	76.6667	0.0134	87.4673	DYQDSDVSR	DYQDSDVSQEVR	0.0000	77.0000	0.0189	90.7255	0.0010	0
164	DYQDSDVSQEVRK	Sequence	YQDSQEVRK	YQDSDVSQEVRK	0.0004	30.9643	0.0498	24.5008	YQDSDVVRK	YQDSDVSQEVRK	0.0000	78.3333	0.0241	67.2503	DYQDSDVSK	DYQDSDVSQEVRK	0.0000	85.0000	0.0096	95.0992	DYQDSDVSK	DYQDSDVSQEVRK	0.0001	68.4375	0.0176	92.2636	0.0001	0
165	YQDSDVSQEVRKY	Sequence	YQDSDVSQY	YQDSDVSQEVRKY	0.4823	0.3105	0.2816	0.8544	YQDSDVSQY	YQDSDVSQEVRKY	0.0004	24.5000	0.0675	32.0944	YQDSDVSQY	YQDSDVSQEVRKY	0.0001	44.2500	0.0187	74.4839	YQDSDVSQY	YQDSDVSQEVRKY	0.0002	46.8462	0.0222	85.9775	0.1208	1
166	QDSDVSQEVRKYF	Sequence	QDSDVSQYF	QDSDVSQEVRKYF	0.0043	7.8553	0.0968	7.0111	QDSDVSQEF	QDSDVSQEVRKYF	0.0000	78.3333	0.0133	85.2805	QDSDVSQEF	QDSDVSQEVRKYF	0.0001	47.0000	0.0234	64.0784	QSQEVRKYF	QDSDVSQEVRKYF	0.0002	48.6000	0.0402	59.7106	0.0011	0
167	DSDVSQEVRKYFC	Sequence	DSDVSQEKY	DSDVSQEVRKY	0.0038	8.4556	0.1093	5.6280	DSDVSQEVC	DSDVSQEVRKYFC	0.0000	87.5000	0.0150	82.1704	DSDVSQEVC	DSDVSQEVRKYFC	0.0000	90.0000	0.0111	92.4367	DQEVRKYFC	DSDVSQEVRKYFC	0.0001	63.6364	0.0398	60.1960	0.0010	0
168	SDVSQEVRKYFCT	Sequence	SVSQEVRKY	SDVSQEVRKY	0.0001	61.4286	0.0288	53.4978	SDVSQEVRT	SDVSQEVRKYFCT	0.0000	95.0000	0.0162	80.0564	SSQEVRKYF	SDVSQEVRKYF	0.0000	95.0000	0.0115	91.5882	SEVRKYFCT	SDVSQEVRKYFCT	0.0000	88.5714	0.0443	54.7858	0.0000	0
0	MMTPENDEEQTS	Sequence	MMNDEEQTS	MMTPENDEEQTS	0.0001	62.1429	0.0282	54.7955	MMNDEEQTS	MMTPENDEEQTS	0.0002	34.2857	0.0616	34.6447	MMTPENQTS	MMTPENDEEQTS	0.0000	80.0000	0.0184	75.1017	MENDEEQTS	MMTPENDEEQTS	0.0001	68.1250	0.0288	75.8031	0.0001	0
1	MTPENDEEQTSV	Sequence	MTDEEQTSV	MTPENDEEQTSV	0.0522	1.9295	0.2047	1.6157	MTDEEQTSV	MTPENDEEQTSV	0.0052	9.0106	0.1464	14.9607	TPDEEQTSV	TPENDEEQTSV	0.0002	27.8095	0.0448	33.3764	MTPENQTSV	MTPENDEEQTSV	0.0004	36.8966	0.0467	52.2422	0.0145	1
2	TPENDEEQTSVF	Sequence	TDEEQTSVF	TPENDEEQTSVF	0.0034	9.1205	0.0469	27.1503	TPEEQTSVF	TPENDEEQTSVF	0.0000	69.1667	0.0123	87.0900	TPEEQTSVF	TPENDEEQTSVF	0.0228	3.3574	0.1602	5.6303	TPEEQTSVF	TPENDEEQTSVF	0.0030	14.9430	0.0594	40.6826	0.0073	0
3	PENDEEQTSVFS	Sequence	PENDQTSVF	PENDEEQTSVF	0.0000	88.5714	0.0160	82.8675	PDEEQTSVF	PENDEEQTSVF	0.0000	100.0000	0.0063	95.8968	PENDTSVFS	PENDEEQTSVFS	0.0000	100.0000	0.0057	97.0700	PENDETSVF	PENDEEQTSVF	0.0000	86.4286	0.0130	95.7853	0.0000	0
4	ENDEEQTSVFSA	Sequence	ENDEEQFSA	ENDEEQTSVFSA	0.0002	40.6923	0.0399	35.1984	ENDESVFSA	ENDEEQTSVFSA	0.0000	63.7500	0.0224	69.6477	EEQTSVFSA	ENDEEQTSVFSA	0.0000	67.0000	0.0182	75.6274	EEQTSVFSA	ENDEEQTSVFSA	0.0001	59.1379	0.0434	55.8096	0.0001	0
5	NDEEQTSVFSAT	Sequence	NDEEVFSAT	NDEEQTSVFSAT	0.0000	86.4286	0.0220	68.6245	NQTSVFSAT	NDEEQTSVFSAT	0.0000	80.0000	0.0464	43.6295	NQTSVFSAT	NDEEQTSVFSAT	0.0000	85.0000	0.0243	62.0605	NQTSVFSAT	NDEEQTSVFSAT	0.0000	85.0000	0.0454	53.6459	0.0000	0
6	DEEQTSVFSATV	Sequence	DTSVFSATV	DEEQTSVFSATV	0.0002	47.7778	0.0721	12.4043	DTSVFSATV	DEEQTSVFSATV	0.0000	53.3333	0.0828	26.7034	DEEQTSVTV	DEEQTSVFSATV	0.0000	53.0769	0.0261	58.5808	DEEQTSVTV	DEEQTSVFSATV	0.0002	49.5000	0.0563	43.1323	0.0001	0
7	EEQTSVFSATVY	Sequence	ESVFSATVY	EEQTSVFSATVY	0.0440	2.1655	0.2257	1.3082	ESVFSATVY	EEQTSVFSATVY	0.0000	85.0000	0.0382	50.4718	EEQTSVTVY	EEQTSVFSATVY	0.0001	47.7500	0.0236	63.5059	EEQTSVTVY	EEQTSVFSATVY	0.0001	59.6552	0.0371	63.6367	0.0110	0
8	EQTSVFSATVYG	Sequence	EQTSSATVY	EQTSVFSATVY	0.0012	16.9922	0.0923	7.6874	EVFSATVYG	EQTSVFSATVYG	0.0000	78.3333	0.0563	37.3677	EQTSSATVY	EQTSVFSATVY	0.0000	81.6667	0.0257	59.3102	EQTSVFATV	EQTSVFSATV	0.0000	81.4286	0.0458	53.2056	0.0003	0
9	QTSVFSATVYGD	Sequence	QTSFSATVY	QTSVFSATVY	0.0008	21.3226	0.1143	5.1710	QTSVFSATV	QTSVFSATV	0.0000	95.0000	0.0418	47.3083	QTSFSATVY	QTSVFSATVY	0.0000	95.0000	0.0160	81.0494	QTSVFSATV	QTSVFSATV	0.0000	98.0000	0.0237	83.7387	0.0002	0
10	TSVFSATVYGDK	Sequence	TSVFSATVK	TSVFSATVYGDK	0.0004	32.4091	0.0738	11.8453	TSVFSATVK	TSVFSATVYGDK	0.0000	76.6667	0.0403	48.6002	TSVFSATVK	TSVFSATVYGDK	0.0000	85.0000	0.0196	72.4174	TSVFSATVK	TSVFSATVYGDK	0.0000	97.0000	0.0196	89.7834	0.0001	0
11	SVFSATVYGDKI	Sequence	SVFSAGDKI	SVFSATVYGDKI	0.0003	37.0667	0.0700	13.0994	SVFSATVYI	SVFSATVYGDKI	0.0052	9.0415	0.3582	4.1335	SVFSATVKI	SVFSATVYGDKI	0.0001	41.0000	0.0515	28.1790	SVFSATVKI	SVFSATVYGDKI	0.0001	57.5862	0.0547	44.4723	0.0014	0
12	VFSATVYGDKIQ	Sequence	VTVYGDKIQ	VFSATVYGDKIQ	0.0000	87.8571	0.0354	41.7544	VFSATVYGQ	VFSATVYGDKIQ	0.0000	95.0000	0.0337	54.9446	VFSATGDKI	VFSATVYGDKI	0.0000	95.0000	0.0151	83.4106	VFSATVKIQ	VFSATVYGDKIQ	0.0000	94.0000	0.0250	81.7571	0.0000	0
13	FSATVYGDKIQG	Sequence	FSYGDKIQG	FSATVYGDKIQG	0.0000	71.5385	0.0552	20.3868	FVYGDKIQG	FSATVYGDKIQG	0.0000	53.0000	0.0418	47.2317	FVYGDKIQG	FSATVYGDKIQG	0.0000	83.3333	0.0228	65.2515	FVYGDKIQG	FSATVYGDKIQG	0.0000	90.0000	0.0336	68.4338	0.0000	0
14	SATVYGDKIQGK	Sequence	SATDKIQGK	SATVYGDKIQGK	0.0003	35.5556	0.0363	40.3514	SATDKIQGK	SATVYGDKIQGK	0.0001	51.0000	0.0213	71.5422	SATDKIQGK	SATVYGDKIQGK	0.0000	73.7500	0.0168	78.9874	SYGDKIQGK	SATVYGDKIQGK	0.0000	76.0000	0.0206	88.2865	0.0001	0
15	ATVYGDKIQGKN	Sequence	ATDKIQGKN	ATVYGDKIQGKN	0.0003	34.3333	0.0409	33.8672	ATVDKIQGK	ATVYGDKIQGK	0.0000	80.0000	0.0139	84.2607	ATVDKIQGK	ATVYGDKIQGK	0.0000	95.0000	0.0086	95.5993	ATVDKIQGK	ATVYGDKIQGK	0.0000	98.0000	0.0127	95.8951	0.0001	0
16	TVYGDKIQGKNK	Sequence	TVYGDKIQK	TVYGDKIQGKNK	0.0003	34.1667	0.0263	58.7432	TVYGDKIQK	TVYGDKIQGKNK	0.0002	33.5625	0.0247	66.2530	TVYGDKIQK	TVYGDKIQGKNK	0.0001	47.0000	0.0198	72.0688	TVYGDKIQK	TVYGDKIQGKNK	0.0000	82.1429	0.0177	92.2088	0.0001	0
17	VYGDKIQGKNKR	Sequence	VYGDKIQKR	VYGDKIQGKNKR	0.0001	63.3333	0.0185	76.8750	VYGDKIQGR	VYGDKIQGKNKR	0.0000	75.0000	0.0103	90.6166	VYIQGKNKR	VYGDKIQGKNKR	0.0000	78.3333	0.0093	95.2470	VYGDKINKR	VYGDKIQGKNKR	0.0001	65.0000	0.0156	94.8581	0.0000	0
18	YGDKIQGKNKRK	Sequence	YGDKIQGKK	YGDKIQGKNKRK	0.0014	15.0604	0.0525	22.2801	YIQGKNKRK	YGDKIQGKNKRK	0.0000	68.3333	0.0150	82.1759	YIQGKNKRK	YGDKIQGKNKRK	0.0000	81.6667	0.0127	89.1589	YGDGKNKRK	YGDKIQGKNKRK	0.0000	76.0000	0.0218	86.5789	0.0004	0
19	GDKIQGKNKRKR	Sequence	GDKIQGRKR	GDKIQGKNKRKR	0.0000	77.7273	0.0076	96.2268	GQGKNKRKR	GDKIQGKNKRKR	0.0000	87.5000	0.0053	96.5300	GDKIQGRKR	GDKIQGKNKRKR	0.0000	92.5000	0.0051	97.3686	GDKKNKRKR	GDKIQGKNKRKR	0.0000	89.2857	0.0114	96.3191	0.0000	0
20	DKIQGKNKRKRV	Sequence	DKIQGKNKV	DKIQGKNKRKRV	0.0000	83.1250	0.0097	95.2072	DKIQGKNKV	DKIQGKNKRKRV	0.0000	90.0000	0.0086	93.4265	DKIQGKNKV	DKIQGKNKRKRV	0.0000	69.0000	0.0168	79.1279	DKKNKRKRV	DKIQGKNKRKRV	0.0013	22.1308	0.0727	31.8649	0.0003	0
21	KIQGKNKRKRVI	Sequence	KIQGKNKRI	KIQGKNKRKRVI	0.0000	80.0000	0.0131	89.2885	KIQGKNRVI	KIQGKNKRKRVI	0.0001	50.0000	0.0278	62.0699	KIQGKKRVI	KIQGKNKRKRVI	0.0001	38.7143	0.0588	23.8502	KIQGKKRVI	KIQGKNKRKRVI	0.0009	25.8764	0.1187	15.3666	0.0003	0
22	IQGKNKRKRVIG	Sequence	IQNKRKRVI	IQGKNKRKRVI	0.0000	99.2857	0.0088	95.6275	IQNKRKRVI	IQGKNKRKRVI	0.0000	95.0000	0.0087	93.2341	IQNKRKRVI	IQGKNKRKRVI	0.0000	95.0000	0.0169	78.7766	IQKRKRVIG	IQGKNKRKRVIG	0.0001	58.6207	0.0919	23.0572	0.0000	0
23	QGKNKRKRVIGL	Sequence	QGKNKRKRL	QGKNKRKRVIGL	0.0000	78.6364	0.0126	90.3995	QGKNKVIGL	QGKNKRKRVIGL	0.0000	80.0000	0.0135	85.0232	QGRKRVIGL	QGKNKRKRVIGL	0.0002	30.6471	0.0489	29.9694	QGKKRVIGL	QGKNKRKRVIGL	0.0154	6.2065	0.2262	4.1442	0.0039	0
24	GKNKRKRVIGLC	Sequence	GKNKRKGLC	GKNKRKRVIGLC	0.0000	96.4286	0.0097	95.1814	GRKRVIGLC	GKNKRKRVIGLC	0.0000	90.0000	0.0095	91.9648	GKRKRVIGL	GKNKRKRVIGL	0.0000	92.5000	0.0179	76.3905	GKRKRVIGL	GKNKRKRVIGL	0.0001	66.5625	0.0725	31.9604	0.0000	0
25	KNKRKRVIGLCI	Sequence	KNKRIGLCI	KNKRKRVIGLCI	0.0000	94.2857	0.0225	67.4512	KRKRVIGLI	KRKRVIGLCI	0.0000	80.0000	0.0196	74.2240	KNKRKRVII	KNKRKRVIGLCI	0.0000	62.1429	0.0448	33.3443	KNKRKRVCI	KNKRKRVIGLCI	0.0006	29.6000	0.1730	7.5761	0.0002	0
26	NKRKRVIGLCIR	Sequence	NKRKRVIIR	NKRKRVIGLCIR	0.0000	95.7143	0.0138	87.7709	NKRKRVIGR	NKRKRVIGLCIR	0.0000	95.0000	0.0139	84.2316	NKRKRVIGL	NKRKRVIGL	0.0000	85.0000	0.0252	60.2883	NKRKRVIGL	NKRKRVIGL	0.0002	48.2000	0.1218	14.7009	0.0000	0
27	KRKRVIGLCIRI	Sequence	KVIGLCIRI	KRKRVIGLCIRI	0.0000	89.2857	0.0244	63.0222	KVIGLCIRI	KRKRVIGLCIRI	0.0005	24.1042	0.1905	10.9781	KRKRVIIRI	KRKRVIGLCIRI	0.0000	64.2857	0.0416	36.4798	KRKRVIIRI	KRKRVIGLCIRI	0.0002	49.6000	0.0808	27.7172	0.0002	0
28	RKRVIGLCIRIS	Sequence	RKRVIGLIS	RKRVIGLCIRIS	0.0000	97.8571	0.0188	76.1768	RVIGLCIRI	RKRVIGLCIRI	0.0000	80.0000	0.0691	31.4181	RKRVIGLIS	RKRVIGLCIRIS	0.0000	90.0000	0.0343	45.0056	RKRGLCIRI	RKRVIGLCIRI	0.0000	92.0000	0.0561	43.2710	0.0000	0
29	KRVIGLCIRISM	Sequence	KRVIGRISM	KRVIGLCIRISM	0.0000	79.5455	0.0313	48.7322	KRVIIRISM	KRVIGLCIRISM	0.0000	54.6667	0.0813	27.1324	KRVIGRISM	KRVIGLCIRISM	0.0005	20.5000	0.1207	8.6664	KRVIGRISM	KRVIGLCIRISM	0.0006	30.9130	0.1454	10.6333	0.0003	0
30	RVIGLCIRISMV	Sequence	RVIGRISMV	RVIGLCIRISMV	0.0001	65.0000	0.0364	40.0920	RVIGRISMV	RVIGLCIRISMV	0.0060	8.4623	0.3339	4.7269	RVIGRISMV	RVIGLCIRISMV	0.0003	26.9615	0.1158	9.2152	RVIGRISMV	RVIGLCIRISMV	0.0007	28.4754	0.1688	7.9574	0.0018	0
31	VIGLCIRISMVI	Sequence	VIIRISMVI	VIGLCIRISMVI	0.0000	93.5714	0.0337	44.5034	VIIRISMVI	VIGLCIRISMVI	0.0001	51.0000	0.1323	16.7360	VIIRISMVI	VIGLCIRISMVI	0.0000	81.6667	0.0386	39.6312	VIIRISMVI	VIGLCIRISMVI	0.0000	78.5000	0.0859	25.3765	0.0000	0
32	IGLCIRISMVIS	Sequence	IIRISMVIS	IGLCIRISMVIS	0.0000	98.5714	0.0205	72.0513	IIRISMVIS	IGLCIRISMVIS	0.0000	87.5000	0.0464	43.6655	IIRISMVIS	IGLCIRISMVIS	0.0000	95.0000	0.0247	61.3398	IGLCIRISM	IGLCIRISM	0.0000	96.0000	0.0546	44.5461	0.0000	0
33	GLCIRISMVISL	Sequence	GRISMVISL	GLCIRISMVISL	0.0000	82.5000	0.0310	49.2366	GLISMVISL	GLCIRISMVISL	0.0262	4.1709	0.4726	2.1028	GRISMVISL	GLCIRISMVISL	0.0001	39.1429	0.0476	30.9754	GLCIRISSL	GLCIRISMVISL	0.0034	14.1820	0.1914	6.0779	0.0074	0
34	LCIRISMVISLL	Sequence	LCIRISSLL	LCIRISMVISLL	0.0000	78.6364	0.0466	27.4439	LISMVISLL	LCIRISMVISLL	0.0001	38.3000	0.1821	11.6486	LISMVISLL	LCIRISMVISLL	0.0000	68.0000	0.0519	27.9003	LCIRISMVL	LCIRISMVISLL	0.0001	57.0690	0.1252	14.0016	0.0001	0
35	CIRISMVISLLS	Sequence	CSMVISLLS	CIRISMVISLLS	0.0000	85.7143	0.0755	11.3720	CIRIISLLS	CIRISMVISLLS	0.0000	76.6667	0.0774	28.4085	CIRISISLL	CIRISMVISLL	0.0000	92.5000	0.0413	36.7554	CIRISISLL	CIRISMVISLL	0.0000	87.1429	0.0993	20.4750	0.0000	0
36	IRISMVISLLSM	Sequence	IRISSLLSM	IRISMVISLLSM	0.0001	67.3333	0.0653	14.9257	IMVISLLSM	IRISMVISLLSM	0.0001	43.1429	0.1571	13.8526	IRISSLLSM	IRISMVISLLSM	0.0001	38.8571	0.0731	17.7759	IRISSLLSM	IRISMVISLLSM	0.0005	33.3784	0.1303	13.0379	0.0002	0
37	RISMVISLLSMI	Sequence	RISSLLSMI	RISMVISLLSMI	0.0000	81.8750	0.0642	15.4304	RIISLLSMI	RISMVISLLSMI	0.0005	23.4909	0.2577	7.2822	RVISLLSMI	RISMVISLLSMI	0.0000	58.8889	0.0821	15.1424	RVISLLSMI	RISMVISLLSMI	0.0000	77.0000	0.0953	21.8000	0.0001	0
38	ISMVISLLSMIT	Sequence	ISMVISLLT	ISMVISLLSMIT	0.0001	71.1538	0.0713	12.6718	IISLLSMIT	ISMVISLLSMIT	0.0000	69.1667	0.1090	20.4340	IISLLSMIT	ISMVISLLSMIT	0.0000	95.0000	0.0290	53.2446	ISMVISLSM	ISMVISLLSM	0.0000	95.0000	0.0645	36.9621	0.0000	0
39	SMVISLLSMITM	Sequence	SSLLSMITM	SMVISLLSMITM	0.0001	54.0323	0.0569	19.2558	SMLLSMITM	SMVISLLSMITM	0.0005	22.8000	0.2512	7.5668	SSLLSMITM	SMVISLLSMITM	0.0000	56.6667	0.0602	23.1004	SMVISLLSM	SMVISLLSMITM	0.0003	38.7917	0.1283	13.4106	0.0003	0
40	MVISLLSMITMS	Sequence	MVISSMITM	MVISLLSMITM	0.0000	92.8571	0.0417	32.8877	MLLSMITMS	MVISLLSMITMS	0.0001	40.8750	0.1976	10.5087	MVISLLSTM	MVISLLSMITM	0.0000	85.0000	0.0440	34.0768	MVISLLSTM	MVISLLSMITM	0.0000	82.1429	0.0789	28.6294	0.0000	0
41	VISLLSMITMSA	Sequence	VLSMITMSA	VISLLSMITMSA	0.0000	81.8750	0.0530	21.8846	VLSMITMSA	VISLLSMITMSA	0.0017	14.5616	0.3196	5.1167	VISLITMSA	VISLLSMITMSA	0.0000	81.6667	0.0430	35.0928	VLSMITMSA	VISLLSMITMSA	0.0000	73.0769	0.0962	21.4773	0.0004	0
42	ISLLSMITMSAF	Sequence	ISMITMSAF	ISLLSMITMSAF	0.0001	52.5806	0.0774	10.8093	ILSMITMSA	ISLLSMITMSA	0.0001	49.2500	0.1535	14.2220	ISMITMSAF	ISLLSMITMSAF	0.0000	61.4286	0.0724	18.0076	ISMITMSAF	ISLLSMITMSAF	0.0001	69.0625	0.0994	20.4487	0.0001	0
43	SLLSMITMSAFL	Sequence	SLLSMSAFL	SLLSMITMSAFL	0.0001	69.6667	0.0748	11.5606	SLLSMITFL	SLLSMITMSAFL	0.0377	3.4320	0.6231	0.7435	SLLSMITML	SLLSMITMSAFL	0.0000	67.0000	0.0639	21.3369	SLLSMITML	SLLSMITMSAFL	0.0003	38.8333	0.1773	7.1780	0.0095	0
44	LLSMITMSAFLI	Sequence	LLSMITMLI	LLSMITMSAFLI	0.0000	79.0909	0.1059	5.9750	LLSMITMSI	LLSMITMSAFLI	0.0011	17.4129	0.4139	2.9941	LLSMITMSI	LLSMITMSAFLI	0.0000	90.0000	0.0484	30.3812	LLSMITMSI	LLSMITMSAFLI	0.0001	62.9545	0.1460	10.5623	0.0003	0
45	LSMITMSAFLIV	Sequence	LTMSAFLIV	LSMITMSAFLIV	0.0000	73.0769	0.1088	5.6794	SMMSAFLIV	SMITMSAFLIV	0.0003	29.7200	0.3650	3.9782	LSMITMSAV	LSMITMSAFLIV	0.0000	83.3333	0.0735	17.6539	LSMITMSAV	LSMITMSAFLIV	0.0000	81.4286	0.1210	14.8610	0.0001	0
46	SMITMSAFLIVR	Sequence	SMITMSAFR	SMITMSAFLIVR	0.0000	72.3077	0.0723	12.3275	SMMSAFLIV	SMITMSAFLIV	0.0002	31.2000	0.3275	4.8947	SMITMSAVR	SMITMSAFLIVR	0.0000	75.0000	0.0346	44.6541	SMITMSIVR	SMITMSAFLIVR	0.0000	79.5000	0.0822	27.0359	0.0001	0
47	MITMSAFLIVRL	Sequence	MSAFLIVRL	MITMSAFLIVRL	0.0001	60.2381	0.0864	8.7546	MIAFLIVRL	MITMSAFLIVRL	0.0004	24.2917	0.2792	6.4322	MITMSAVRL	MITMSAFLIVRL	0.0000	58.8889	0.0567	24.9684	MITMSIVRL	MITMSAFLIVRL	0.0002	45.4615	0.1352	12.1784	0.0002	0
48	ITMSAFLIVRLN	Sequence	ITMSAFLLN	ITMSAFLIVRLN	0.0000	77.2727	0.0765	11.0759	ITMSLIVRL	ITMSAFLIVRL	0.0000	63.1250	0.1113	19.9995	ITMSAIVRL	ITMSAFLIVRL	0.0000	92.5000	0.0273	56.3438	ITMSLIVRL	ITMSAFLIVRL	0.0000	89.2857	0.0585	41.3404	0.0000	0
49	TMSAFLIVRLNQ	Sequence	TMSAVRLNQ	TMSAFLIVRLNQ	0.0000	89.2857	0.0432	31.1629	TMSALIVRL	TMSAFLIVRL	0.0000	52.6667	0.1374	16.0545	TMSAVRLNQ	TMSAFLIVRLNQ	0.0000	95.0000	0.0185	75.0024	TMLIVRLNQ	TMSAFLIVRLNQ	0.0000	91.0000	0.0484	50.4004	0.0000	0
50	MSAFLIVRLNQC	Sequence	MSAFRLNQC	MSAFLIVRLNQC	0.0000	76.3636	0.0470	27.0341	MLIVRLNQC	MSAFLIVRLNQC	0.0001	40.6250	0.0954	23.2904	MSIVRLNQC	MSAFLIVRLNQC	0.0000	83.3333	0.0292	52.9290	MLIVRLNQC	MSAFLIVRLNQC	0.0002	48.4000	0.1301	13.0843	0.0001	0
51	SAFLIVRLNQCM	Sequence	SAFRLNQCM	SAFLIVRLNQCM	0.0001	60.0000	0.0475	26.5529	SAFLINQCM	SAFLIVRLNQCM	0.0000	55.4545	0.0930	23.8880	SAFRLNQCM	SAFLIVRLNQCM	0.0001	43.8000	0.0655	20.6574	SAFLINQCM	SAFLIVRLNQCM	0.0004	34.4242	0.1828	6.7228	0.0002	0
52	AFLIVRLNQCMS	Sequence	AVRLNQCMS	AFLIVRLNQCMS	0.0000	96.4286	0.0264	58.5885	FLIVRLNQS	FLIVRLNQCMS	0.0000	87.5000	0.0664	32.5133	AVRLNQCMS	AFLIVRLNQCMS	0.0000	85.0000	0.0310	49.8470	AFLIVRQCM	AFLIVRLNQCM	0.0000	85.7143	0.0862	25.2500	0.0000	0
53	FLIVRLNQCMSA	Sequence	FLINQCMSA	FLIVRLNQCMSA	0.0000	83.1250	0.0499	24.4496	FLLNQCMSA	FLIVRLNQCMSA	0.0130	5.9489	0.5739	1.0880	FLIVRLNSA	FLIVRLNQCMSA	0.0000	73.7500	0.0590	23.7362	FLIVRLNSA	FLIVRLNQCMSA	0.0019	18.7873	0.3456	1.2738	0.0037	0
54	LIVRLNQCMSAN	Sequence	LLNQCMSAN	LIVRLNQCMSAN	0.0000	98.5714	0.0267	57.8607	LILNQCMSA	LIVRLNQCMSA	0.0000	87.5000	0.0545	38.3168	LRLNQCMSA	LIVRLNQCMSA	0.0000	100.0000	0.0296	52.2364	LRLNQCMSA	LIVRLNQCMSA	0.0000	93.0000	0.0584	41.4285	0.0000	0
55	IVRLNQCMSANK	Sequence	IVQCMSANK	IVRLNQCMSANK	0.0000	82.5000	0.0412	33.4884	IVRLNSANK	IVRLNQCMSANK	0.0000	82.5000	0.0461	43.8370	IVRLNSANK	IVRLNQCMSANK	0.0000	73.7500	0.0388	39.4740	IVRLNQANK	IVRLNQCMSANK	0.0000	89.2857	0.0607	39.6946	0.0000	0
56	VRLNQCMSANKA	Sequence	VQCMSANKA	VRLNQCMSANKA	0.0000	88.5714	0.0286	54.0425	VQCMSANKA	VRLNQCMSANKA	0.0000	69.1667	0.0690	31.4624	VRLNSANKA	VRLNQCMSANKA	0.0000	81.6667	0.0391	39.0925	VRLNQCMSA	VRLNQCMSANKA	0.0000	73.4615	0.0739	31.1888	0.0000	0
57	RLNQCMSANKAA	Sequence	RLNSANKAA	RLNQCMSANKAA	0.0000	78.1818	0.0366	39.9123	RLMSANKAA	RLNQCMSANKAA	0.0020	13.5576	0.2144	9.4417	RLMSANKAA	RLNQCMSANKAA	0.0001	40.1429	0.1090	10.0671	RLMSANKAA	RLNQCMSANKAA	0.0001	59.6552	0.1093	17.6015	0.0006	0
58	LNQCMSANKAAI	Sequence	LNSANKAAI	LNQCMSANKAAI	0.0000	86.4286	0.0462	27.8667	LMSANKAAI	LNQCMSANKAAI	0.0001	45.8333	0.1292	17.1762	LMSANKAAI	LNQCMSANKAAI	0.0000	76.6667	0.0553	25.7695	LMSANKAAI	LNQCMSANKAAI	0.0001	56.8966	0.1485	10.2196	0.0001	0
59	NQCMSANKAAIT	Sequence	NSANKAAIT	NQCMSANKAAIT	0.0000	85.7143	0.0312	48.9472	NQANKAAIT	NQCMSANKAAIT	0.0000	85.0000	0.0462	43.8080	NSANKAAIT	NQCMSANKAAIT	0.0000	85.0000	0.0277	55.5918	NQANKAAIT	NQCMSANKAAIT	0.0000	76.0000	0.0718	32.3575	0.0000	0
60	QCMSANKAAITD	Sequence	QANKAAITD	QCMSANKAAITD	0.0000	97.1429	0.0257	59.9644	QCMSANITD	QCMSANKAAITD	0.0000	95.0000	0.0305	58.6846	QANKAAITD	QCMSANKAAITD	0.0000	95.0000	0.0204	70.5986	QCMSNKAAI	QCMSANKAAI	0.0000	97.0000	0.0400	59.9306	0.0000	0
61	CMSANKAAITDS	Sequence	CMSANKAAS	CMSANKAAITDS	0.0000	97.8571	0.0379	37.9267	CMSANKAAS	CMSANKAAITDS	0.0000	90.0000	0.0548	38.1989	CMSANKAAS	CMSANKAAITDS	0.0000	95.0000	0.0271	56.7508	CMSANKAAS	CMSANKAAITDS	0.0000	97.0000	0.0551	44.0817	0.0000	0
62	MSANKAAITDSA	Sequence	MSANITDSA	MSANKAAITDSA	0.0005	28.0333	0.1060	5.9604	MSANITDSA	MSANKAAITDSA	0.0001	50.0000	0.0953	23.3126	MSANKAASA	MSANKAAITDSA	0.0000	50.0000	0.0752	17.0870	MSANKAASA	MSANKAAITDSA	0.0002	45.5385	0.1303	13.0442	0.0002	0
63	SANKAAITDSAV	Sequence	SANKADSAV	SANKAAITDSAV	0.0002	45.5000	0.0473	26.7446	SANKAAITV	SANKAAITDSAV	0.0001	37.3000	0.0815	27.0819	SANKAASAV	SANKAAITDSAV	0.0003	27.2381	0.1026	11.0189	SANKAAIAV	SANKAAITDSAV	0.0001	55.5172	0.0678	34.7669	0.0002	0
64	ANKAAITDSAVA	Sequence	AAITDSAVA	ANKAAITDSAVA	0.0001	66.3333	0.0268	57.6453	AAITDSAVA	ANKAAITDSAVA	0.0000	54.0000	0.0437	45.6631	AAITDSAVA	ANKAAITDSAVA	0.0000	58.3333	0.0417	36.2984	ANKAAITVA	ANKAAITDSAVA	0.0001	54.5122	0.0586	41.2272	0.0001	0
65	NKAAITDSAVAV	Sequence	NITDSAVAV	NKAAITDSAVAV	0.0001	66.3333	0.0343	43.4664	NITDSAVAV	NKAAITDSAVAV	0.0006	22.1077	0.1297	17.1015	NKADSAVAV	NKAAITDSAVAV	0.0000	52.3077	0.0429	35.1151	NITDSAVAV	NKAAITDSAVAV	0.0002	48.6000	0.0670	35.2650	0.0002	0
66	KAAITDSAVAVA	Sequence	KTDSAVAVA	KAAITDSAVAVA	0.0013	16.0465	0.0961	7.1155	KTDSAVAVA	KAAITDSAVAVA	0.0002	33.3750	0.0997	22.3188	KAASAVAVA	KAAITDSAVAVA	0.0001	42.6000	0.0716	18.3000	KTDSAVAVA	KAAITDSAVAVA	0.0000	72.6923	0.0444	54.6588	0.0004	0
67	AAITDSAVAVAA	Sequence	ATDSAVAVA	AAITDSAVAVA	0.0001	51.6129	0.0705	12.9322	AAITDSVAA	AAITDSAVAVAA	0.0002	33.0000	0.0995	22.3674	AAITDSVAA	AAITDSAVAVAA	0.0001	42.2000	0.0590	23.7622	AAITDSVAA	AAITDSAVAVAA	0.0001	65.3125	0.0470	51.8536	0.0001	0
68	AITDSAVAVAAA	Sequence	ITDSAVAAA	ITDSAVAVAAA	0.0001	59.0000	0.0763	11.1177	AITDSVAAA	AITDSAVAVAAA	0.0019	13.9357	0.1736	12.3439	AITDSAVAA	AITDSAVAVAAA	0.0000	50.7692	0.0515	28.1395	AITDSVAAA	AITDSAVAVAAA	0.0000	77.5000	0.0431	56.2688	0.0005	0
69	ITDSAVAVAAAS	Sequence	ITDSVAAAS	ITDSAVAVAAAS	0.0014	15.3490	0.1292	4.0523	ITDSAVAAS	ITDSAVAVAAAS	0.0000	69.1667	0.0620	34.4458	ITDSAVAAS	ITDSAVAVAAAS	0.0000	90.0000	0.0323	47.8958	ITDSAVAAS	ITDSAVAVAAAS	0.0000	96.0000	0.0290	75.5318	0.0004	0
70	TDSAVAVAAASS	Sequence	TDSAVAVSS	TDSAVAVAAASS	0.0000	86.4286	0.0280	55.2509	TVAVAAASS	TDSAVAVAAASS	0.0000	87.5000	0.0338	54.8952	TVAVAAASS	TDSAVAVAAASS	0.0000	90.0000	0.0263	58.3113	TVAVAAASS	TDSAVAVAAASS	0.0000	97.0000	0.0257	80.5862	0.0000	0
71	DSAVAVAAASST	Sequence	DSAAAASST	DSAVAVAAASST	0.0000	74.2308	0.0288	53.5313	DSAVAVAST	DSAVAVAAASST	0.0000	85.0000	0.0281	61.7177	DAVAAASST	DSAVAVAAASST	0.0000	78.3333	0.0243	62.1336	DSAVAVSST	DSAVAVAAASST	0.0000	87.8571	0.0301	73.7115	0.0000	0
72	SAVAVAAASSTH	Sequence	SVAAASSTH	SAVAVAAASSTH	0.0006	25.2195	0.0330	45.6438	SVAAASSTH	SAVAVAAASSTH	0.0000	60.6250	0.0258	64.6413	SVAAASSTH	SAVAVAAASSTH	0.0002	28.9000	0.0530	27.1307	SAAAASSTH	SAVAVAAASSTH	0.0000	72.3077	0.0301	73.7932	0.0002	0
73	AVAVAAASSTHR	Sequence	AVAASSTHR	AVAVAAASSTHR	0.0003	34.8333	0.0261	59.2388	AVAASSTHR	AVAVAAASSTHR	0.0001	49.7500	0.0325	56.3577	AAAASSTHR	AVAVAAASSTHR	0.0000	50.0000	0.0265	57.7818	AVAASSTHR	AVAVAAASSTHR	0.0000	89.2857	0.0202	88.8923	0.0001	0
74	VAVAAASSTHRK	Sequence	VAASSTHRK	VAVAAASSTHRK	0.0006	24.0000	0.0388	36.6204	VAVSSTHRK	VAVAAASSTHRK	0.0000	65.0000	0.0247	66.2723	VAVAAASSK	VAVAAASSTHRK	0.0000	61.4286	0.0271	56.6604	VAASSTHRK	VAVAAASSTHRK	0.0000	93.0000	0.0186	91.1137	0.0002	0
75	AVAAASSTHRKV	Sequence	AVAAASSKV	AVAAASSTHRKV	0.0002	43.9091	0.0391	36.3221	AVAAASSTV	AVAAASSTHRKV	0.0022	12.9355	0.1765	12.1013	AVAAASSTV	AVAAASSTHRKV	0.0002	29.8824	0.0791	15.9635	AVASTHRKV	AVAAASSTHRKV	0.0001	63.8636	0.0434	55.8527	0.0007	0
76	VAAASSTHRKVV	Sequence	VAAASSTHV	VAAASSTHRKVV	0.0002	49.0000	0.0393	36.0434	VAAASSTHV	VAAASSTHRKVV	0.0001	39.7778	0.0685	31.6563	VAAAHRKVV	VAAASSTHRKVV	0.0003	26.7308	0.0830	14.9109	VAATHRKVV	VAAASSTHRKVV	0.0002	46.0000	0.0955	21.7388	0.0002	0
77	AAASSTHRKVVS	Sequence	AAASSTHRS	AAASSTHRKVVS	0.0001	52.0968	0.0283	54.5065	AAASSTVVS	AAASSTHRKVVS	0.0000	70.0000	0.0282	61.5685	AAASRKVVS	AAASSTHRKVVS	0.0001	47.0000	0.0442	33.8385	AAASRKVVS	AAASSTHRKVVS	0.0000	72.6923	0.0503	48.5242	0.0001	0
78	AASSTHRKVVSS	Sequence	AASSTHVSS	AASSTHRKVVSS	0.0001	69.6667	0.0240	63.8042	AASSTVVSS	AASSTHRKVVSS	0.0000	64.3750	0.0290	60.5054	AASSKVVSS	AASSTHRKVVSS	0.0000	51.1538	0.0399	38.1870	AAHRKVVSS	AASSTHRKVVSS	0.0001	54.6341	0.0787	28.7286	0.0001	0
79	ASSTHRKVVSST	Sequence	ASSTHVSST	ASSTHRKVVSST	0.0001	64.2857	0.0294	52.3181	ASSKVVSST	ASSTHRKVVSST	0.0000	67.5000	0.0298	59.4755	AHRKVVSST	ASSTHRKVVSST	0.0001	41.4000	0.0593	23.5734	AHRKVVSST	ASSTHRKVVSST	0.0001	62.7273	0.0639	37.3729	0.0001	0
80	SSTHRKVVSSTT	Sequence	SSTHVSSTT	SSTHRKVVSSTT	0.0001	63.0952	0.0349	42.4568	SSTHVSSTT	SSTHRKVVSSTT	0.0000	71.2500	0.0287	60.8850	SSKVVSSTT	SSTHRKVVSSTT	0.0000	62.1429	0.0396	38.5347	SSTHRKVTT	SSTHRKVVSSTT	0.0001	54.7561	0.0678	34.7915	0.0001	0
81	STHRKVVSSTTQ	Sequence	STHVSSTTQ	STHRKVVSSTTQ	0.0003	37.5333	0.0266	58.0615	STVVSSTTQ	STHRKVVSSTTQ	0.0000	72.5000	0.0168	78.9357	STHRKSTTQ	STHRKVVSSTTQ	0.0000	60.7143	0.0334	46.2960	STHRKVVSQ	STHRKVVSSTTQ	0.0001	65.6250	0.0537	45.3074	0.0001	0
82	THRKVVSSTTQY	Sequence	TVVSSTTQY	THRKVVSSTTQY	0.0778	1.5118	0.1198	4.7270	TVVSSTTQY	THRKVVSSTTQY	0.0001	44.4000	0.0213	71.4118	THRSSTTQY	THRKVVSSTTQY	0.0002	29.1765	0.0362	42.5154	THRKSTTQY	THRKVVSSTTQY	0.0006	30.0435	0.0408	59.0002	0.0197	1
83	HRKVVSSTTQYD	Sequence	HVVSSTTQY	HRKVVSSTTQY	0.0021	12.1369	0.0441	30.1160	HVVSSTTQY	HRKVVSSTTQY	0.0000	80.0000	0.0213	71.5129	HVVSSTTQY	HRKVVSSTTQY	0.0000	72.5000	0.0217	67.6368	HRKSSTTQY	HRKVVSSTTQY	0.0000	77.0000	0.0386	61.6726	0.0005	0
84	RKVVSSTTQYDH	Sequence	RVVSSTTQY	RKVVSSTTQY	0.0007	22.2807	0.0405	34.4177	RVVSSTTQY	RKVVSSTTQY	0.0000	82.5000	0.0170	78.7448	RKVVSSTTH	RKVVSSTTQYDH	0.0000	78.3333	0.0178	76.6909	RKVVSSTTH	RKVVSSTTQYDH	0.0000	89.2857	0.0177	92.1491	0.0002	0
85	KVVSSTTQYDHK	Sequence	KVVSSTTQY	KVVSSTTQY	0.0005	26.5135	0.0421	32.4269	KVVSSTTQK	KVVSSTTQYDHK	0.0001	46.0000	0.0262	64.1424	KVVSSTTQK	KVVSSTTQYDHK	0.0000	53.0769	0.0219	67.2096	KVVSSTTQK	KVVSSTTQYDHK	0.0000	92.0000	0.0148	95.2082	0.0002	0
86	VVSSTTQYDHKE	Sequence	VTTQYDHKE	VVSSTTQYDHKE	0.0001	57.6000	0.0315	48.4408	VVSSTTHKE	VVSSTTQYDHKE	0.0000	63.1250	0.0272	62.8031	VVSSTTHKE	VVSSTTQYDHKE	0.0000	83.3333	0.0132	87.9977	VVSSTTHKE	VVSSTTQYDHKE	0.0000	95.0000	0.0144	95.3287	0.0000	0
87	VSSTTQYDHKES	Sequence	VSSTTQYES	VSSTTQYDHKES	0.0001	52.5806	0.0466	27.4689	VSSTTQYES	VSSTTQYDHKES	0.0000	90.0000	0.0185	76.1554	VSSTTHKES	VSSTTQYDHKES	0.0000	95.0000	0.0113	91.9719	VSSTTHKES	VSSTTQYDHKES	0.0000	98.0000	0.0159	94.4475	0.0000	0
88	SSTTQYDHKESC	Sequence	SSYDHKESC	SSTTQYDHKESC	0.0002	47.7778	0.0295	52.1431	SQYDHKESC	SSTTQYDHKESC	0.0008	19.3398	0.0472	43.0487	SSYDHKESC	SSTTQYDHKESC	0.0001	47.7500	0.0254	59.9736	SQYDHKESC	SSTTQYDHKESC	0.0005	32.0250	0.0476	51.3089	0.0004	0
89	STTQYDHKESCN	Sequence	STDHKESCN	STTQYDHKESCN	0.0004	31.2917	0.0427	31.7380	SQYDHKESC	STTQYDHKESC	0.0000	72.5000	0.0161	80.2731	SQYDHKESC	STTQYDHKESC	0.0000	90.0000	0.0118	91.0186	SQYDHKESC	STTQYDHKESC	0.0000	81.4286	0.0223	85.8224	0.0001	0
90	TTQYDHKESCNG	Sequence	TTQKESCNG	TTQYDHKESCNG	0.0000	81.8750	0.0342	43.5503	TQYDHKESC	TTQYDHKESC	0.0000	90.0000	0.0148	82.5437	TQYDHKESC	TTQYDHKESC	0.0000	92.5000	0.0143	85.4463	TQYDHKESC	TTQYDHKESC	0.0000	92.0000	0.0256	80.7827	0.0000	0
91	TQYDHKESCNGL	Sequence	TQYDHKESL	TQYDHKESCNGL	0.0004	29.4138	0.0299	51.4019	TQYDHKESL	TQYDHKESCNGL	0.0062	8.3701	0.1623	13.3431	TQYDHKESL	TQYDHKESCNGL	0.0007	17.7955	0.0489	30.0277	TQYDHKESL	TQYDHKESCNGL	0.0138	6.5894	0.1286	13.3566	0.0053	0
92	QYDHKESCNGLY	Sequence	QYDHKESLY	QYDHKESCNGLY	0.0613	1.7500	0.1880	1.9163	QYDHKESLY	QYDHKESCNGLY	0.0000	76.6667	0.0208	72.3019	QYDSCNGLY	QYDHKESCNGLY	0.0000	54.6154	0.0213	68.6182	QYDHKESLY	QYDHKESCNGLY	0.0006	30.7391	0.0411	58.6044	0.0155	1
93	YDHKESCNGLYY	Sequence	YDHKEGLYY	YDHKESCNGLYY	0.1170	1.1597	0.3080	0.6919	YDHKEGLYY	YDHKESCNGLYY	0.0000	75.0000	0.0288	60.8013	YDHKNGLYY	YDHKESCNGLYY	0.0000	53.4615	0.0288	53.6097	DHKENGLYY	DHKESCNGLYY	0.0001	54.3902	0.0456	53.3767	0.0293	1
94	DHKESCNGLYYQ	Sequence	DHKESGLYY	DHKESCNGLYY	0.0007	22.8947	0.0605	17.2336	DSCNGLYYQ	DHKESCNGLYYQ	0.0000	95.0000	0.0162	80.1311	DHKESGLYY	DHKESCNGLYY	0.0000	81.6667	0.0128	88.8528	DHKENGLYY	DHKESCNGLYY	0.0001	53.1707	0.0296	74.5160	0.0002	0
95	HKESCNGLYYQG	Sequence	HKESNGLYY	HKESCNGLYY	0.0002	44.6000	0.0492	25.0308	HSCNGLYYQ	HKESCNGLYYQ	0.0000	100.0000	0.0144	83.2720	HKESNGLYY	HKESCNGLYY	0.0000	95.0000	0.0125	89.6168	HKNGLYYQG	HKESCNGLYYQG	0.0000	97.0000	0.0305	73.1890	0.0000	0
96	KESCNGLYYQGS	Sequence	KESCNGLYY	KESCNGLYY	0.0001	63.3333	0.0396	35.5707	KESCNGLYS	KESCNGLYYQGS	0.0000	100.0000	0.0182	76.5904	KESCNGLYS	KESCNGLYYQGS	0.0000	95.0000	0.0115	91.5071	KESCNGLYS	KESCNGLYYQGS	0.0000	98.0000	0.0233	84.2750	0.0000	0
97	ESCNGLYYQGSC	Sequence	ESCNGLYYC	ESCNGLYYQGSC	0.0001	69.3333	0.0375	38.5618	ESCNGLYSC	ESCNGLYYQGSC	0.0000	85.0000	0.0267	63.5363	ESCNGLYSC	ESCNGLYYQGSC	0.0000	95.0000	0.0135	87.2640	ESCNGLYSC	ESCNGLYYQGSC	0.0000	91.0000	0.0308	72.7297	0.0000	0
98	SCNGLYYQGSCY	Sequence	SLYYQGSCY	SCNGLYYQGSCY	0.0271	2.8510	0.1804	2.0898	SLYYQGSCY	SCNGLYYQGSCY	0.0000	55.0000	0.0437	45.6911	SLYYQGSCY	SCNGLYYQGSCY	0.0000	65.0000	0.0263	58.1700	SLYYQGSCY	SCNGLYYQGSCY	0.0001	66.8750	0.0390	61.1685	0.0068	0
99	CNGLYYQGSCYI	Sequence	CLYYQGSCY	CNGLYYQGSCY	0.0001	57.2000	0.0833	9.3741	GLYQGSCYI	GLYYQGSCYI	0.0001	50.6667	0.1851	11.4006	CYYQGSCYI	CNGLYYQGSCYI	0.0000	85.0000	0.0328	47.2508	CYYQGSCYI	CNGLYYQGSCYI	0.0000	86.4286	0.0810	27.5922	0.0000	0
100	NGLYYQGSCYIL	Sequence	NLYYQGSCY	NGLYYQGSCY	0.0001	68.3333	0.0512	23.3701	GLYGSCYIL	GLYYQGSCYIL	0.0001	41.7143	0.2035	10.1196	NYQGSCYIL	NGLYYQGSCYIL	0.0000	56.1111	0.0452	33.0054	NYQGSCYIL	NGLYYQGSCYIL	0.0003	40.5500	0.1400	11.4240	0.0001	0
101	GLYYQGSCYILH	Sequence	GLYYQGILH	GLYYQGSCYILH	0.0002	46.8750	0.0489	25.3376	GLYGSCYIL	GLYYQGSCYIL	0.0002	32.7222	0.2245	8.9061	GLYYQGSLH	GLYYQGSCYILH	0.0000	80.0000	0.0241	62.5924	GLYYQGILH	GLYYQGSCYILH	0.0000	81.4286	0.0545	44.6128	0.0001	0
102	LYYQGSCYILHS	Sequence	LYYQGSLHS	LYYQGSCYILHS	0.0000	89.2857	0.0356	41.4398	LYYQGILHS	LYYQGSCYILHS	0.0000	76.6667	0.0499	41.2219	LYYQGSLHS	LYYQGSCYILHS	0.0000	83.3333	0.0230	64.7341	LYYQGILHS	LYYQGSCYILHS	0.0000	80.0000	0.0525	46.4843	0.0000	0
103	YYQGSCYILHSD	Sequence	YYQGSLHSD	YYQGSCYILHSD	0.0000	84.3750	0.0383	37.3389	YSCYILHSD	YYQGSCYILHSD	0.0000	95.0000	0.0384	50.3264	YYQGSCYIL	YYQGSCYIL	0.0000	95.0000	0.0214	68.3289	YYQGSCYIL	YYQGSCYIL	0.0000	89.2857	0.0506	48.2432	0.0000	0
104	YQGSCYILHSDY	Sequence	YQGSLHSDY	YQGSCYILHSDY	0.0064	6.3401	0.1771	2.1746	YQGSCYILY	YQGSCYILHSDY	0.0000	72.5000	0.0551	37.9989	YQGSLHSDY	YQGSCYILHSDY	0.0000	83.3333	0.0207	69.8798	YQYILHSDY	YQGSCYILHSDY	0.0000	78.0000	0.0434	55.9149	0.0016	0
105	QGSCYILHSDYK	Sequence	QCYILHSDY	QGSCYILHSDY	0.0002	47.6667	0.0657	14.7860	QYILHSDYK	QGSCYILHSDYK	0.0000	90.0000	0.0275	62.4470	QYILHSDYK	QGSCYILHSDYK	0.0000	85.0000	0.0137	86.8598	QYILHSDYK	QGSCYILHSDYK	0.0000	90.0000	0.0256	80.7515	0.0000	0
106	GSCYILHSDYKS	Sequence	GSCYILHSY	GSCYILHSDY	0.0001	59.6000	0.0564	19.5833	GILHSDYKS	GSCYILHSDYKS	0.0000	82.5000	0.0343	54.3610	GILHSDYKS	GSCYILHSDYKS	0.0000	100.0000	0.0113	91.9422	GSCYILHSS	GSCYILHSDYKS	0.0000	98.0000	0.0233	84.3109	0.0000	0
107	SCYILHSDYKSF	Sequence	SLHSDYKSF	SCYILHSDYKSF	0.0004	30.9643	0.0380	37.7552	SLHSDYKSF	SCYILHSDYKSF	0.0001	40.7500	0.0497	41.3478	SLHSDYKSF	SCYILHSDYKSF	0.0001	41.4000	0.0394	38.7525	SLHSDYKSF	SCYILHSDYKSF	0.0007	28.5410	0.1029	19.3827	0.0003	0
108	CYILHSDYKSFE	Sequence	YISDYKSFE	YILHSDYKSFE	0.0000	93.5714	0.0291	53.0456	YISDYKSFE	YILHSDYKSFE	0.0000	95.0000	0.0343	54.3571	CHSDYKSFE	CYILHSDYKSFE	0.0000	95.0000	0.0193	72.9931	CYILHSKSF	CYILHSDYKSF	0.0000	71.5385	0.0641	37.2521	0.0000	0
109	YILHSDYKSFED	Sequence	YSDYKSFED	YILHSDYKSFED	0.0001	53.5484	0.0948	7.3042	YILHSSFED	YILHSDYKSFED	0.0000	85.0000	0.0622	34.3841	YILHSDKSF	YILHSDYKSF	0.0000	92.5000	0.0237	63.4572	YLHSDYKSF	YILHSDYKSF	0.0000	82.1429	0.0568	42.6831	0.0000	0
110	ILHSDYKSFEDA	Sequence	HSDYKSFEA	HSDYKSFEDA	0.0000	75.4545	0.0591	17.9730	ILYKSFEDA	ILHSDYKSFEDA	0.0009	18.7661	0.1743	12.2876	ILHSDYKSA	ILHSDYKSFEDA	0.0000	80.0000	0.0231	64.5169	ILHSDYKSA	ILHSDYKSFEDA	0.0000	74.2308	0.0482	50.6297	0.0002	0
111	LHSDYKSFEDAK	Sequence	HSDYKSFEK	HSDYKSFEDAK	0.0006	25.4390	0.0990	6.7477	LHSDYKSAK	LHSDYKSFEDAK	0.0000	85.0000	0.0194	74.5126	LHSDYKSAK	LHSDYKSFEDAK	0.0000	75.0000	0.0190	73.6995	LHSDYKSAK	LHSDYKSFEDAK	0.0000	78.0000	0.0295	74.7457	0.0002	0
112	HSDYKSFEDAKA	Sequence	HSDYKSFEA	HSDYKSFEDAKA	0.0061	6.5059	0.1574	2.7425	HSDYKSFEA	HSDYKSFEDAKA	0.0000	55.0000	0.0397	49.1338	HSDYKSAKA	HSDYKSFEDAKA	0.0000	70.0000	0.0252	60.2944	HSDYKSAKA	HSDYKSFEDAKA	0.0000	69.3750	0.0401	59.8075	0.0015	0
113	SDYKSFEDAKAN	Sequence	SSFEDAKAN	SDYKSFEDAKAN	0.0000	79.5455	0.0199	73.5752	SSFEDAKAN	SDYKSFEDAKAN	0.0000	95.0000	0.0139	84.1588	SSFEDAKAN	SDYKSFEDAKAN	0.0000	95.0000	0.0127	89.1168	SSFEDAKAN	SDYKSFEDAKAN	0.0000	96.0000	0.0220	86.3345	0.0000	0
114	DYKSFEDAKANC	Sequence	DFEDAKANC	DYKSFEDAKANC	0.0000	89.2857	0.0128	90.0847	DFEDAKANC	DYKSFEDAKANC	0.0000	90.0000	0.0152	81.9428	DYKDAKANC	DYKSFEDAKANC	0.0000	78.3333	0.0125	89.5093	DYKSFKANC	DYKSFEDAKANC	0.0002	45.8462	0.0325	70.0832	0.0001	0
115	YKSFEDAKANCA	Sequence	YEDAKANCA	YKSFEDAKANCA	0.0001	55.4000	0.0364	40.0920	KSFEDAKAA	KSFEDAKANCA	0.0000	72.5000	0.0278	62.0228	YEDAKANCA	YKSFEDAKANCA	0.0000	83.3333	0.0218	67.3921	YEDAKANCA	YKSFEDAKANCA	0.0001	55.6897	0.0772	29.5057	0.0001	0
116	KSFEDAKANCAA	Sequence	KSFEDAKAA	KSFEDAKANCAA	0.0001	51.6129	0.0474	26.7091	KSFEDAKAA	KSFEDAKANCAA	0.0002	31.0500	0.1021	21.8045	KSFEANCAA	KSFEDAKANCAA	0.0000	54.2308	0.0617	22.4132	KSFEDAKAA	KSFEDAKANCAA	0.0000	74.6154	0.0577	42.0042	0.0001	0
117	SFEDAKANCAAE	Sequence	SFEDAKANE	SFEDAKANCAAE	0.0000	80.0000	0.0236	64.6813	SFEDAKAAE	SFEDAKANCAAE	0.0000	90.0000	0.0221	70.2168	SAKANCAAE	SFEDAKANCAAE	0.0000	76.6667	0.0318	48.7115	SFEDAKAAE	SFEDAKANCAAE	0.0000	69.3750	0.0715	32.5586	0.0000	0
118	FEDAKANCAAES	Sequence	FEDAKAAES	FEDAKANCAAES	0.0001	68.0000	0.0310	49.3321	FEDAKANES	FEDAKANCAAES	0.0000	90.0000	0.0239	67.4301	FEDAKANES	FEDAKANCAAES	0.0000	92.5000	0.0209	69.5194	FEDAKANES	FEDAKANCAAES	0.0000	74.2308	0.0480	50.8676	0.0000	0
119	EDAKANCAAESS	Sequence	EDAKANESS	EDAKANCAAESS	0.0000	93.5714	0.0196	74.3735	EDAKANESS	EDAKANCAAESS	0.0000	95.0000	0.0115	88.5477	EANCAAESS	EDAKANCAAESS	0.0000	95.0000	0.0145	84.8242	EDAKANESS	EDAKANCAAESS	0.0000	96.0000	0.0283	76.6279	0.0000	0
120	DAKANCAAESST	Sequence	DAKANESST	DAKANCAAESST	0.0000	94.2857	0.0156	83.9513	DAKANESST	DAKANCAAESST	0.0000	90.0000	0.0128	86.1647	DAKAAESST	DAKANCAAESST	0.0000	71.2500	0.0214	68.3200	DAKANESST	DAKANCAAESST	0.0001	57.2414	0.0671	35.2510	0.0000	0
121	AKANCAAESSTL	Sequence	ACAAESSTL	AKANCAAESSTL	0.0001	52.9032	0.0267	57.9883	ACAAESSTL	AKANCAAESSTL	0.0001	43.5714	0.0403	48.5492	AKAAESSTL	AKANCAAESSTL	0.0002	30.1176	0.0615	22.4981	AKANESSTL	AKANCAAESSTL	0.0003	41.3889	0.0623	38.5209	0.0002	0
122	KANCAAESSTLP	Sequence	KANESSTLP	KANCAAESSTLP	0.0002	48.1250	0.0281	54.9508	KAAESSTLP	KANCAAESSTLP	0.0000	62.5000	0.0337	54.9288	KAAAESSTL	KANCAAESSTL	0.0000	62.8571	0.0440	34.0532	KANAESSTL	KANCAAESSTL	0.0000	85.7143	0.0367	64.0771	0.0001	0
123	ANCAAESSTLPN	Sequence	AAESSTLPN	ANCAAESSTLPN	0.0000	75.0000	0.0396	35.5340	AAAESSTLP	ANCAAESSTLP	0.0000	95.0000	0.0183	76.5010	ACAAESSTL	ANCAAESSTL	0.0000	95.0000	0.0171	78.3842	ANAAESSTL	ANCAAESSTL	0.0000	97.0000	0.0238	83.5360	0.0000	0
124	NCAAESSTLPNK	Sequence	NESSTLPNK	NCAAESSTLPNK	0.0002	44.7000	0.0430	31.3929	NCASTLPNK	NCAAESSTLPNK	0.0000	75.0000	0.0213	71.5194	NESSTLPNK	NCAAESSTLPNK	0.0000	83.3333	0.0156	82.0835	NESSTLPNK	NCAAESSTLPNK	0.0000	91.0000	0.0204	88.6553	0.0001	0
125	CAAESSTLPNKS	Sequence	CAAESSTLS	CAAESSTLPNKS	0.0001	62.3810	0.0458	28.2683	CAAESPNKS	CAAESSTLPNKS	0.0000	82.5000	0.0271	63.0165	CAAESSTLS	CAAESSTLPNKS	0.0000	90.0000	0.0227	65.4517	CAAELPNKS	CAAESSTLPNKS	0.0000	96.0000	0.0232	84.5525	0.0000	0
126	AAESSTLPNKSD	Sequence	AAESSTLNK	AAESSTLPNK	0.0001	62.3810	0.0309	49.4866	AAESSTLSD	AAESSTLPNKSD	0.0000	95.0000	0.0138	84.4629	AAESPNKSD	AAESSTLPNKSD	0.0000	95.0000	0.0130	88.3551	AAESPNKSD	AAESSTLPNKSD	0.0000	99.0000	0.0141	95.4275	0.0000	0
127	AESSTLPNKSDV	Sequence	ATLPNKSDV	AESSTLPNKSDV	0.0002	44.6000	0.0401	34.8568	ATLPNKSDV	AESSTLPNKSDV	0.0001	45.1667	0.0493	41.5976	AESPNKSDV	AESSTLPNKSDV	0.0000	59.4444	0.0258	59.1312	AELPNKSDV	AESSTLPNKSDV	0.0001	66.8750	0.0297	74.4051	0.0001	0
128	ESSTLPNKSDVL	Sequence	ESSTLPNKL	ESSTLPNKSDVL	0.0012	17.0093	0.0674	14.0818	ELPNKSDVL	ESSTLPNKSDVL	0.0001	43.8571	0.0378	50.9238	ELPNKSDVL	ESSTLPNKSDVL	0.0002	31.4000	0.0405	37.5889	ELPNKSDVL	ESSTLPNKSDVL	0.0022	17.5368	0.0822	27.0423	0.0009	0
129	SSTLPNKSDVLT	Sequence	SSNKSDVLT	SSTLPNKSDVLT	0.0003	38.5714	0.0545	20.8480	SSTLPNVLT	SSTLPNKSDVLT	0.0000	59.5455	0.0419	47.1567	SPNKSDVLT	SSTLPNKSDVLT	0.0005	21.1020	0.0685	19.4450	SLPNKSDVL	SSTLPNKSDVL	0.0001	56.2069	0.0471	51.8256	0.0002	0
130	STLPNKSDVLTT	Sequence	STLPDVLTT	STLPNKSDVLTT	0.0005	27.8286	0.0422	32.3240	STLPDVLTT	STLPNKSDVLTT	0.0011	17.2839	0.0897	24.7245	STLPNKSTT	STLPNKSDVLTT	0.0000	51.1538	0.0389	39.3549	STLPNKLTT	STLPNKSDVLTT	0.0001	52.9268	0.0506	48.2355	0.0004	0
131	TLPNKSDVLTTW	Sequence	TLPNKSTTW	TLPNKSDVLTTW	0.0030	9.8373	0.0405	34.3548	TLSDVLTTW	TLPNKSDVLTTW	0.0012	16.5250	0.0746	29.3925	LPSDVLTTW	LPNKSDVLTTW	0.0003	25.2667	0.0622	22.1428	TLPNKSTTW	TLPNKSDVLTTW	0.0014	21.2207	0.0636	37.6035	0.0015	0
132	LPNKSDVLTTWL	Sequence	LSDVLTTWL	LPNKSDVLTTWL	0.0012	17.1121	0.1552	2.8139	LPNKSDVLL	LPNKSDVLTTWL	0.0001	47.7500	0.0674	32.1373	LPNKSTTWL	LPNKSDVLTTWL	0.0347	2.6894	0.3557	1.2858	LPNKSTTWL	LPNKSDVLTTWL	0.0023	17.2353	0.1764	7.2626	0.0095	0
133	PNKSDVLTTWLI	Sequence	KSDLTTWLI	KSDVLTTWLI	0.0001	61.6667	0.1031	6.2806	PNKSDVLTI	PNKSDVLTTWLI	0.0000	90.0000	0.0512	40.3701	NKSDVLTTI	NKSDVLTTWLI	0.0000	92.5000	0.0199	71.6697	PNKSDVLTI	PNKSDVLTTWLI	0.0000	82.1429	0.0452	53.8138	0.0000	0
134	NKSDVLTTWLID	Sequence	NSDVLTTWL	NKSDVLTTWL	0.0000	80.0000	0.0578	18.7328	NKSDVLTTL	NKSDVLTTWL	0.0000	95.0000	0.0336	55.0552	NKSDVLTTI	NKSDVLTTWLI	0.0000	90.0000	0.0188	74.1812	NKSDVLTTL	NKSDVLTTWL	0.0000	85.0000	0.0394	60.6581	0.0000	0
135	KSDVLTTWLIDY	Sequence	KSDVLTTDY	KSDVLTTWLIDY	0.3113	0.5226	0.4652	0.2104	KLTTWLIDY	KSDVLTTWLIDY	0.0000	65.8333	0.0589	35.9245	KSDVLTTDY	KSDVLTTWLIDY	0.0000	75.0000	0.0201	71.3349	KSDVLTTWY	KSDVLTTWLIDY	0.0000	95.0000	0.0263	79.6015	0.0778	1
136	SDVLTTWLIDYV	Sequence	SDVLTTWLY	SDVLTTWLIDY	0.0003	35.5556	0.1124	5.3369	STTWLIDYV	SDVLTTWLIDYV	0.0001	43.0000	0.2016	10.2460	SDVLTTDYV	SDVLTTWLIDYV	0.0000	75.0000	0.0317	48.8713	SDVLTTWYV	SDVLTTWLIDYV	0.0000	86.4286	0.0451	53.9440	0.0001	0
137	DVLTTWLIDYVE	Sequence	DVLTTWLIY	DVLTTWLIDY	0.0000	81.2500	0.0489	25.3348	DVLTTIDYV	DVLTTWLIDYV	0.0000	87.5000	0.0668	32.3768	DVLTTDYVE	DVLTTWLIDYVE	0.0000	95.0000	0.0153	82.8884	DVLTTDYVE	DVLTTWLIDYVE	0.0000	91.0000	0.0344	67.3940	0.0000	0
138	VLTTWLIDYVED	Sequence	VLTTWLIDY	VLTTWLIDY	0.0000	97.1429	0.0355	41.6116	VLTTWLIYV	VLTTWLIDYV	0.0000	61.8750	0.1424	15.4370	VLTTLIDYV	VLTTWLIDYV	0.0000	100.0000	0.0088	95.5134	VLTTLIDYV	VLTTWLIDYV	0.0000	100.0000	0.0186	91.0117	0.0000	0
139	LTTWLIDYVEDT	Sequence	LTIDYVEDT	LTTWLIDYVEDT	0.0000	87.8571	0.0512	23.3425	LLIDYVEDT	LTTWLIDYVEDT	0.0002	32.4444	0.1466	14.9455	LLIDYVEDT	LTTWLIDYVEDT	0.0000	100.0000	0.0126	89.4276	LLIDYVEDT	LTTWLIDYVEDT	0.0000	99.0000	0.0237	83.6685	0.0001	0
140	TTWLIDYVEDTW	Sequence	TTDYVEDTW	TTWLIDYVEDTW	0.0239	3.0295	0.1404	3.4339	TTWLIDYTW	TTWLIDYVEDTW	0.0000	55.4545	0.0596	35.6170	TIDYVEDTW	TTWLIDYVEDTW	0.0000	71.2500	0.0211	68.9052	TTDYVEDTW	TTWLIDYVEDTW	0.0000	77.0000	0.0355	65.7240	0.0060	0
141	TWLIDYVEDTWG	Sequence	TIDYVEDTW	TWLIDYVEDTW	0.0001	56.4000	0.0363	40.3107	TIDYVEDTW	TWLIDYVEDTW	0.0000	95.0000	0.0392	49.5287	TIDYVEDTW	TWLIDYVEDTW	0.0000	95.0000	0.0135	87.1776	TWDYVEDTW	TWLIDYVEDTW	0.0000	92.0000	0.0291	75.3907	0.0000	0
142	WLIDYVEDTWGS	Sequence	WLDYVEDTW	WLIDYVEDTW	0.0001	71.1538	0.0605	17.1961	WLIDYVWGS	WLIDYVEDTWGS	0.0015	15.1067	0.4021	3.2164	WLIDDTWGS	WLIDYVEDTWGS	0.0000	95.0000	0.0220	67.0472	WLIDDTWGS	WLIDYVEDTWGS	0.0000	91.0000	0.0540	45.1022	0.0004	0
143	LIDYVEDTWGSD	Sequence	LIDYVEDTW	LIDYVEDTW	0.0000	75.4545	0.0442	29.9944	LIDEDTWGS	LIDYVEDTWGS	0.0000	90.0000	0.0362	52.4847	LIDYVEDTW	LIDYVEDTW	0.0000	100.0000	0.0131	88.0537	LIDDTWGSD	LIDYVEDTWGSD	0.0000	99.0000	0.0178	92.0906	0.0000	0
144	IDYVEDTWGSDG	Sequence	IEDTWGSDG	IDYVEDTWGSDG	0.0000	97.8571	0.0282	54.7523	IDYVEDTWG	IDYVEDTWGSDG	0.0000	100.0000	0.0125	86.7864	IEDTWGSDG	IDYVEDTWGSDG	0.0000	100.0000	0.0108	93.0419	IDYVEDTWG	IDYVEDTWGSDG	0.0000	99.0000	0.0157	94.6478	0.0000	0
145	DYVEDTWGSDGN	Sequence	YVEDGSDGN	YVEDTWGSDGN	0.0000	97.8571	0.0260	59.2576	DYVEDTWGN	DYVEDTWGSDGN	0.0000	100.0000	0.0113	88.8907	DYVEGSDGN	DYVEDTWGSDGN	0.0000	100.0000	0.0077	96.0718	DYVEGSDGN	DYVEDTWGSDGN	0.0000	98.0000	0.0144	95.3452	0.0000	0
146	YVEDTWGSDGNP	Sequence	YVEDTWGSP	YVEDTWGSDGNP	0.0002	39.9231	0.0430	31.3087	YVWGSDGNP	YVEDTWGSDGNP	0.0001	47.0000	0.0550	38.0474	YVEDTWGSP	YVEDTWGSDGNP	0.0000	78.3333	0.0235	63.8693	YVEDTWGSP	YVEDTWGSDGNP	0.0000	89.2857	0.0208	88.0143	0.0001	0
147	VEDTWGSDGNPI	Sequence	VEDTWGSDI	VEDTWGSDGNPI	0.0001	66.0000	0.0489	25.3357	VEDSDGNPI	VEDTWGSDGNPI	0.0000	67.5000	0.0470	43.2279	VEDSDGNPI	VEDTWGSDGNPI	0.0000	57.7778	0.0392	39.0301	VEDSDGNPI	VEDTWGSDGNPI	0.0000	71.5385	0.0443	54.7750	0.0000	0
148	EDTWGSDGNPIT	Sequence	EDSDGNPIT	EDTWGSDGNPIT	0.0000	85.7143	0.0222	68.0152	DTWDGNPIT	DTWGSDGNPIT	0.0000	90.0000	0.0192	74.9413	EGSDGNPIT	EDTWGSDGNPIT	0.0000	95.0000	0.0132	88.0187	EGSDGNPIT	EDTWGSDGNPIT	0.0000	94.0000	0.0212	87.3924	0.0000	0
149	DTWGSDGNPITK	Sequence	DTDGNPITK	DTWGSDGNPITK	0.0349	2.4661	0.1200	4.7109	DTWGSPITK	DTWGSDGNPITK	0.0001	46.6000	0.0300	59.2690	DTWGSPITK	DTWGSDGNPITK	0.0000	57.7778	0.0193	73.0528	DSDGNPITK	DTWGSDGNPITK	0.0001	64.3182	0.0250	81.7321	0.0088	0
150	TWGSDGNPITKT	Sequence	TSDGNPITK	TWGSDGNPITK	0.0019	12.6502	0.0495	24.7454	TSDGNPITK	TWGSDGNPITK	0.0000	78.3333	0.0148	82.5200	TWDGNPITK	TWGSDGNPITK	0.0000	81.6667	0.0131	88.1355	TWGSPITKT	TWGSDGNPITKT	0.0000	87.8571	0.0188	90.8711	0.0005	0
151	WGSDGNPITKTT	Sequence	WSDGNPITK	WGSDGNPITK	0.0005	27.9429	0.0545	20.8217	WGSDGNPTT	WGSDGNPITKTT	0.0000	82.5000	0.0199	73.6860	WGSDGNPTT	WGSDGNPITKTT	0.0000	85.0000	0.0174	77.7204	WGNPITKTT	WGSDGNPITKTT	0.0000	81.4286	0.0267	79.0465	0.0001	0
152	GSDGNPITKTTS	Sequence	GSDGNPITS	GSDGNPITKTTS	0.0012	17.1215	0.0411	33.6273	GSDGNPITS	GSDGNPITKTTS	0.0000	61.8750	0.0149	82.5109	GSDGNKTTS	GSDGNPITKTTS	0.0000	80.0000	0.0117	91.2757	GSDGNPITS	GSDGNPITKTTS	0.0000	91.0000	0.0132	95.7358	0.0003	0
153	SDGNPITKTTSD	Sequence	SDITKTTSD	SDGNPITKTTSD	0.0000	93.5714	0.0100	95.0446	SPITKTTSD	SDGNPITKTTSD	0.0000	100.0000	0.0074	95.1786	SPITKTTSD	SDGNPITKTTSD	0.0002	29.8235	0.0723	18.0551	SPITKTTSD	SDGNPITKTTSD	0.0001	65.9375	0.0501	48.7548	0.0001	0
154	DGNPITKTTSDY	Sequence	DGNPITKTY	DGNPITKTTSDY	0.0145	3.9492	0.0938	7.4559	DGNPITKTY	DGNPITKTTSDY	0.0000	82.5000	0.0094	92.0437	NPITKTTSY	NPITKTTSDY	0.0001	40.2857	0.0341	45.2493	DGNPITKTY	DGNPITKTTSDY	0.0004	35.3333	0.0377	62.8042	0.0038	0
155	GNPITKTTSDYQ	Sequence	GNPITKTTY	GNPITKTTSDY	0.0001	52.7419	0.0305	50.3480	GTKTTSDYQ	GNPITKTTSDYQ	0.0000	95.0000	0.0105	90.3025	NPITKTTSY	NPITKTTSDY	0.0000	73.7500	0.0224	66.0414	NPITKTTSQ	NPITKTTSDYQ	0.0000	84.2857	0.0292	75.1271	0.0000	0
156	NPITKTTSDYQD	Sequence	NPITKTTSY	NPITKTTSDY	0.0000	73.0769	0.0242	63.3838	NPITKTTSY	NPITKTTSDY	0.0000	100.0000	0.0089	92.9365	NPITKTTSY	NPITKTTSDY	0.0001	39.8571	0.0455	32.7207	NPITKTTSY	NPITKTTSDY	0.0002	48.1000	0.0587	41.1533	0.0001	0
157	PITKTTSDYQDS	Sequence	PTTSDYQDS	PITKTTSDYQDS	0.0000	96.4286	0.0197	74.1340	PITKTTQDS	PITKTTSDYQDS	0.0000	100.0000	0.0092	92.4745	ITKTTSDYS	ITKTTSDYQDS	0.0000	100.0000	0.0069	96.4747	ITKTTSDYS	ITKTTSDYQDS	0.0000	99.0000	0.0130	95.7815	0.0000	0
158	ITKTTSDYQDSD	Sequence	ITSDYQDSD	ITKTTSDYQDSD	0.0000	75.9091	0.0312	48.9381	ITSDYQDSD	ITKTTSDYQDSD	0.0000	95.0000	0.0153	81.7790	ITKTTSDSD	ITKTTSDYQDSD	0.0000	100.0000	0.0094	95.1999	ITKTTSDSD	ITKTTSDYQDSD	0.0000	98.0000	0.0165	93.6200	0.0000	0
159	TKTTSDYQDSDV	Sequence	TSDYQDSDV	TKTTSDYQDSDV	0.0010	19.2099	0.1114	5.4234	TKTTSDYQV	TKTTSDYQDSDV	0.0000	87.5000	0.0252	65.5529	TSDYQDSDV	TKTTSDYQDSDV	0.0000	85.0000	0.0157	81.8772	TKTTSDYQV	TKTTSDYQDSDV	0.0000	91.0000	0.0227	85.2927	0.0002	0
160	KTTSDYQDSDVS	Sequence	KTYQDSDVS	KTTSDYQDSDVS	0.0001	57.0000	0.0483	25.8398	KTYQDSDVS	KTTSDYQDSDVS	0.0000	72.5000	0.0215	71.1640	KTYQDSDVS	KTTSDYQDSDVS	0.0000	92.5000	0.0134	87.5397	KTYQDSDVS	KTTSDYQDSDVS	0.0000	98.0000	0.0144	95.3481	0.0000	0
161	TTSDYQDSDVSQ	Sequence	TTQDSDVSQ	TTSDYQDSDVSQ	0.0010	18.3511	0.0575	18.9243	TTQDSDVSQ	TTSDYQDSDVSQ	0.0000	67.5000	0.0188	75.5227	TTQDSDVSQ	TTSDYQDSDVSQ	0.0000	76.6667	0.0131	88.2313	TYQDSDVSQ	TTSDYQDSDVSQ	0.0000	75.5000	0.0169	93.2006	0.0003	0
162	TSDYQDSDVSQE	Sequence	TSDSDVSQE	TSDYQDSDVSQE	0.0025	10.8092	0.0577	18.7603	TQDSDVSQE	TSDYQDSDVSQE	0.0000	73.7500	0.0129	86.0182	TQDSDVSQE	TSDYQDSDVSQE	0.0000	92.5000	0.0085	95.6479	TQDSDVSQE	TSDYQDSDVSQE	0.0000	86.4286	0.0128	95.8469	0.0006	0
163	SDYQDSDVSQEV	Sequence	SDSDVSQEV	SDYQDSDVSQEV	0.0010	19.0370	0.0549	20.5599	YQDDVSQEV	YQDSDVSQEV	0.0008	19.6699	0.1391	15.8419	SDYQVSQEV	SDYQDSDVSQEV	0.0002	30.8824	0.0289	53.4544	SDYDVSQEV	SDYQDSDVSQEV	0.0002	45.2308	0.0330	69.2948	0.0005	0
164	DYQDSDVSQEVR	Sequence	DSDVSQEVR	DYQDSDVSQEVR	0.0041	8.1667	0.0851	8.9915	YQDSDVSQR	YQDSDVSQEVR	0.0000	59.0909	0.0501	41.0986	DYQVSQEVR	DYQDSDVSQEVR	0.0000	66.0000	0.0136	86.9393	DYQDSDVSR	DYQDSDVSQEVR	0.0002	49.0000	0.0238	83.5313	0.0011	0
165	YQDSDVSQEVRK	Sequence	YQDSDVSQK	YQDSDVSQEVRK	0.0098	4.9246	0.0929	7.5984	YQDSDVSQK	YQDSDVSQEVRK	0.0007	20.6897	0.1068	20.8545	YQDSDVSQK	YQDSDVSQEVRK	0.0000	69.0000	0.0173	77.7374	YQDSDVSQK	YQDSDVSQEVRK	0.0000	72.3077	0.0230	84.8675	0.0026	0
166	QDSDVSQEVRKY	Sequence	QDSDVSQEY	QDSDVSQEVRKY	0.1894	0.7875	0.2704	0.9300	QVSQEVRKY	QDSDVSQEVRKY	0.0000	61.2500	0.0112	89.0157	QDSDVSQEY	QDSDVSQEVRKY	0.0000	50.7692	0.0116	91.4557	QDSDVSQEY	QDSDVSQEVRKY	0.0001	64.7727	0.0120	96.1066	0.0474	1
167	DSDVSQEVRKYF	Sequence	DSDVSQEYF	DSDVSQEVRKYF	0.0856	1.4199	0.2296	1.2675	DSDEVRKYF	DSDVSQEVRKYF	0.0000	76.6667	0.0146	82.9206	DSDEVRKYF	DSDVSQEVRKYF	0.0001	34.3636	0.0239	63.0004	DSDVSQKYF	DSDVSQEVRKYF	0.0012	22.5000	0.0488	50.0172	0.0217	1
168	SDVSQEVRKYFC	Sequence	SVSQEVRKY	SDVSQEVRKY	0.0004	31.2500	0.0336	44.7140	SQEVRKYFC	SDVSQEVRKYFC	0.0000	80.0000	0.0192	74.8533	SSQEVRKYF	SDVSQEVRKYF	0.0000	85.0000	0.0161	80.8329	SQEVRKYFC	SDVSQEVRKYFC	0.0001	60.4545	0.0528	46.2053	0.0001	0
169	DVSQEVRKYFCT	Sequence	DVSQEVRKY	DVSQEVRKY	0.0001	58.4000	0.0278	55.5102	DVSQEVRKT	DVSQEVRKYFCT	0.0000	87.5000	0.0229	68.9997	DVSQEVRKT	DVSQEVRKYFCT	0.0000	90.0000	0.0137	86.6308	DVQEVRKYF	DVSQEVRKYF	0.0000	71.5385	0.0617	38.9258	0.0000	0
0	MMTPENDEEQT	Sequence	MMTPDEEQT	MMTPENDEEQT	0.0002	45.1000	0.0237	64.5818	MMTPENEQT	MMTPENDEEQT	0.0007	20.0690	0.0622	34.3608	MPENDEEQT	MMTPENDEEQT	0.0000	52.6923	0.0185	74.8463	MPENDEEQT	MMTPENDEEQT	0.0000	69.3750	0.0206	88.2807	0.0003	0
1	MTPENDEEQTS	Sequence	MTNDEEQTS	MTPENDEEQTS	0.0010	19.2222	0.0348	42.6435	MTNDEEQTS	MTPENDEEQTS	0.0001	41.2857	0.0227	69.2940	MTNDEEQTS	MTPENDEEQTS	0.0000	63.5714	0.0140	86.0981	MENDEEQTS	MTPENDEEQTS	0.0001	65.3125	0.0157	94.7076	0.0003	0
2	TPENDEEQTSV	Sequence	TNDEEQTSV	TPENDEEQTSV	0.0028	10.1471	0.0388	36.6106	TPDEEQTSV	TPENDEEQTSV	0.0008	19.4757	0.0263	64.0731	TPDEEQTSV	TPENDEEQTSV	0.0278	2.9930	0.0981	11.7898	TPDEEQTSV	TPENDEEQTSV	0.0034	14.2018	0.0339	68.0834	0.0087	0
3	PENDEEQTSVF	Sequence	ENDEEQTSF	ENDEEQTSVF	0.0011	18.0000	0.0275	56.2819	ENDEEQTSF	ENDEEQTSVF	0.0000	78.3333	0.0061	96.0217	PENEQTSVF	PENDEEQTSVF	0.0000	58.3333	0.0112	92.2567	PENEQTSVF	PENDEEQTSVF	0.0002	45.1538	0.0187	90.9930	0.0003	0
4	ENDEEQTSVFS	Sequence	ENDEEQTSF	ENDEEQTSVF	0.0004	29.3793	0.0303	50.5859	ENDETSVFS	ENDEEQTSVFS	0.0000	75.0000	0.0098	91.4156	EEEQTSVFS	ENDEEQTSVFS	0.0000	67.0000	0.0098	94.9011	ENDEQTSVF	ENDEEQTSVF	0.0001	59.4828	0.0164	93.8402	0.0001	0
5	NDEEQTSVFSA	Sequence	NDEEQTFSA	NDEEQTSVFSA	0.0002	49.0000	0.0231	65.9900	NDEESVFSA	NDEEQTSVFSA	0.0000	63.7500	0.0175	77.8490	NEQTSVFSA	NDEEQTSVFSA	0.0000	56.6667	0.0207	69.8887	NEQTSVFSA	NDEEQTSVFSA	0.0001	52.1951	0.0382	62.2340	0.0001	0
6	DEEQTSVFSAT	Sequence	DEEQTSVFT	DEEQTSVFSAT	0.0000	83.1250	0.0149	85.5331	DQTSVFSAT	DEEQTSVFSAT	0.0000	75.0000	0.0224	69.7102	DEEQTSVAT	DEEQTSVFSAT	0.0000	63.5714	0.0177	76.9065	DQTSVFSAT	DEEQTSVFSAT	0.0001	63.6364	0.0357	65.5293	0.0000	0
7	EEQTSVFSATV	Sequence	ETSVFSATV	EEQTSVFSATV	0.0005	27.4000	0.0720	12.4391	ETSVFSATV	EEQTSVFSATV	0.0002	31.7000	0.0912	24.3455	EEQTSSATV	EEQTSVFSATV	0.0001	34.5455	0.0324	47.7236	EEQTSSATV	EEQTSVFSATV	0.0004	34.3030	0.0557	43.6347	0.0003	0
8	EQTSVFSATVY	Sequence	ESVFSATVY	EQTSVFSATVY	0.0844	1.4339	0.2318	1.2448	EQTSVATVY	EQTSVFSATVY	0.0001	45.0000	0.0557	37.6984	EQTSSATVY	EQTSVFSATVY	0.0001	35.1111	0.0275	55.9876	EQTSVFSAY	EQTSVFSATVY	0.0002	42.9412	0.0406	59.1928	0.0212	1
9	QTSVFSATVYG	Sequence	QTSFSATVY	QTSVFSATVY	0.0091	5.1260	0.1506	2.9710	QVFSATVYG	QTSVFSATVYG	0.0000	54.3333	0.0601	35.3558	QVFSATVYG	QTSVFSATVYG	0.0000	75.0000	0.0254	59.9171	QVFSATVYG	QTSVFSATVYG	0.0000	89.2857	0.0296	74.5962	0.0023	0
10	TSVFSATVYGD	Sequence	TSVFSATVY	TSVFSATVY	0.0007	22.3684	0.0589	18.0809	TVFSATVYG	TSVFSATVYG	0.0000	90.0000	0.0361	52.5618	TSVFSATVY	TSVFSATVY	0.0000	95.0000	0.0162	80.4381	TSVFSATVY	TSVFSATVY	0.0000	98.0000	0.0193	90.2290	0.0002	0
11	SVFSATVYGDK	Sequence	SVFSATVYK	SVFSATVYGDK	0.0009	19.8395	0.0543	20.9645	SVFSATVYK	SVFSATVYGDK	0.0004	26.2368	0.0569	37.0489	SVFSATVYK	SVFSATVYGDK	0.0001	39.0000	0.0285	54.1573	SVFSATVYK	SVFSATVYGDK	0.0000	74.6154	0.0208	88.0656	0.0004	0
12	VFSATVYGDKI	Sequence	VFSATGDKI	VFSATVYGDKI	0.0002	45.7000	0.0615	16.6960	VFSATVYKI	VFSATVYGDKI	0.0001	43.4286	0.0884	25.0637	VFSATGDKI	VFSATVYGDKI	0.0000	50.0000	0.0293	52.7567	VFSATVYKI	VFSATVYGDKI	0.0002	50.0000	0.0441	55.0502	0.0001	0
13	FSATVYGDKIQ	Sequence	FSATGDKIQ	FSATVYGDKIQ	0.0001	50.8064	0.0536	21.4993	FSATVGDKI	FSATVYGDKI	0.0000	80.0000	0.0324	56.5184	FSATVDKIQ	FSATVYGDKIQ	0.0000	90.0000	0.0198	71.9312	FSATVDKIQ	FSATVYGDKIQ	0.0000	95.0000	0.0280	77.0434	0.0000	0
14	SATVYGDKIQG	Sequence	SVYGDKIQG	SATVYGDKIQG	0.0001	69.6667	0.0175	79.4312	SVYGDKIQG	SATVYGDKIQG	0.0001	43.1429	0.0187	75.8012	SVYGDKIQG	SATVYGDKIQG	0.0000	63.5714	0.0182	75.6129	SVYGDKIQG	SATVYGDKIQG	0.0000	76.0000	0.0216	86.8510	0.0000	0
15	ATVYGDKIQGK	Sequence	ATVDKIQGK	ATVYGDKIQGK	0.0010	18.4255	0.0301	51.1286	ATVDKIQGK	ATVYGDKIQGK	0.0003	29.6800	0.0226	69.4099	ATVDKIQGK	ATVYGDKIQGK	0.0000	62.8571	0.0130	88.3224	ATVDKIQGK	ATVYGDKIQGK	0.0000	69.6875	0.0144	95.3388	0.0003	0
16	TVYGDKIQGKN	Sequence	TVDKIQGKN	TVYGDKIQGKN	0.0002	41.1667	0.0242	63.3793	TVYDKIQGK	TVYGDKIQGK	0.0001	40.1250	0.0193	74.7212	TVYGDKIQK	TVYGDKIQGK	0.0000	70.0000	0.0142	85.6472	TVYDKIQGK	TVYGDKIQGK	0.0000	84.2857	0.0143	95.3737	0.0001	0
17	VYGDKIQGKNK	Sequence	YGDKIQGKK	YGDKIQGKNK	0.0002	49.1429	0.0232	65.7806	VYGDKIQNK	VYGDKIQGKNK	0.0000	58.1818	0.0102	90.8237	VDKIQGKNK	VYGDKIQGKNK	0.0000	81.6667	0.0082	95.8248	VYGDKIQNK	VYGDKIQGKNK	0.0001	69.0625	0.0160	94.2397	0.0001	0
18	YGDKIQGKNKR	Sequence	YGDKIQNKR	YGDKIQGKNKR	0.0029	9.9048	0.0382	37.5408	YGDQGKNKR	YGDKIQGKNKR	0.0000	52.3333	0.0121	87.3830	YGDKGKNKR	YGDKIQGKNKR	0.0000	51.1538	0.0126	89.4112	YGDQGKNKR	YGDKIQGKNKR	0.0002	46.5385	0.0187	90.9370	0.0008	0
19	GDKIQGKNKRK	Sequence	GIQGKNKRK	GDKIQGKNKRK	0.0001	66.0000	0.0095	95.3078	GIQGKNKRK	GDKIQGKNKRK	0.0000	73.7500	0.0061	96.0001	GIQGKNKRK	GDKIQGKNKRK	0.0000	78.3333	0.0061	96.8583	GIQGKNKRK	GDKIQGKNKRK	0.0000	83.5714	0.0107	96.5370	0.0000	0
20	DKIQGKNKRKR	Sequence	DQGKNKRKR	DKIQGKNKRKR	0.0000	78.1818	0.0064	96.8137	KIQGKNRKR	KIQGKNKRKR	0.0000	87.5000	0.0051	96.6765	DKIQGKNKR	DKIQGKNKRKR	0.0000	83.3333	0.0058	97.0418	DKIQGKRKR	DKIQGKNKRKR	0.0001	62.7273	0.0133	95.6811	0.0000	0
21	KIQGKNKRKRV	Sequence	KIQGKNKRV	KIQGKNKRKRV	0.0001	63.0952	0.0106	94.0188	KIQGKNKRV	KIQGKNKRKRV	0.0004	26.2368	0.0277	62.2048	KIKNKRKRV	KIQGKNKRKRV	0.0002	31.3333	0.0313	49.4937	KIKNKRKRV	KIQGKNKRKRV	0.0011	23.5000	0.0748	30.7387	0.0004	0
22	IQGKNKRKRVI	Sequence	IQNKRKRVI	IQGKNKRKRVI	0.0000	86.4286	0.0097	95.1903	IQGKNKRVI	IQGKNKRKRVI	0.0000	56.3636	0.0147	82.8569	IQNKRKRVI	IQGKNKRKRVI	0.0000	51.1538	0.0262	58.3943	IQNKRKRVI	IQGKNKRKRVI	0.0024	16.7508	0.1150	16.1824	0.0006	0
23	QGKNKRKRVIG	Sequence	QGKNKRVIG	QGKNKRKRVIG	0.0000	97.8571	0.0064	96.8083	QKNKRKRVI	QGKNKRKRVI	0.0000	100.0000	0.0033	97.8545	QGKNKRKRI	QGKNKRKRVI	0.0000	81.6667	0.0139	86.2734	QNKRKRVIG	QGKNKRKRVIG	0.0003	42.0588	0.0767	29.7495	0.0001	0
24	GKNKRKRVIGL	Sequence	GKNKRVIGL	GKNKRKRVIGL	0.0000	88.5714	0.0095	95.2939	GKNKRVIGL	GKNKRKRVIGL	0.0000	56.3636	0.0119	87.8975	GKRKRVIGL	GKNKRKRVIGL	0.0002	32.3846	0.0390	39.1827	GKNKRKRVL	GKNKRKRVIGL	0.0039	13.2203	0.1540	9.5322	0.0010	0
25	KNKRKRVIGLC	Sequence	KRKRVIGLC	KNKRKRVIGLC	0.0000	94.2857	0.0112	93.0376	KRKRVIGLC	KNKRKRVIGLC	0.0000	75.0000	0.0127	86.4845	KNKRKRVIL	KNKRKRVIGL	0.0000	55.0000	0.0302	51.2180	KNKRKRVIL	KNKRKRVIGL	0.0006	29.9818	0.0990	20.5744	0.0002	0
26	NKRKRVIGLCI	Sequence	NKRKIGLCI	NKRKRVIGLCI	0.0000	90.0000	0.0148	85.7588	KRKRVILCI	KRKRVIGLCI	0.0000	59.0909	0.0144	83.3558	NKRKRVIGI	NKRKRVIGLCI	0.0001	39.4286	0.0435	34.6063	NKRKRVLCI	NKRKRVIGLCI	0.0068	9.9043	0.2410	3.5373	0.0017	0
27	KRKRVIGLCIR	Sequence	KRKRVIGLR	KRKRVIGLCIR	0.0000	95.0000	0.0120	91.4635	KRKRVILCI	KRKRVIGLCI	0.0000	60.6250	0.0171	78.4887	KRKIGLCIR	KRKRVIGLCIR	0.0000	75.0000	0.0275	56.0139	KRKRGLCIR	KRKRVIGLCIR	0.0000	79.0000	0.0485	50.2508	0.0000	0
28	RKRVIGLCIRI	Sequence	RVIGLCIRI	RKRVIGLCIRI	0.0000	83.7500	0.0221	68.2389	RVIGLCIRI	RKRVIGLCIRI	0.0014	15.7867	0.1871	11.2456	RKRVIGLRI	RKRVIGLCIRI	0.0001	39.1429	0.0532	27.0403	RKRGLCIRI	RKRVIGLCIRI	0.0002	45.3846	0.0886	24.2799	0.0004	0
29	KRVIGLCIRIS	Sequence	KVIGLCIRI	KRVIGLCIRI	0.0000	96.4286	0.0149	85.4041	KVIGLCIRI	KRVIGLCIRI	0.0000	57.7273	0.0765	28.7324	KRVIGIRIS	KRVIGLCIRIS	0.0000	83.3333	0.0214	68.3133	KRIGLCIRI	KRVIGLCIRI	0.0000	92.0000	0.0308	72.7620	0.0000	0
30	RVIGLCIRISM	Sequence	RVIGIRISM	RVIGLCIRISM	0.0001	52.4194	0.0313	48.7013	RVIGIRISM	RVIGLCIRISM	0.0029	11.6607	0.1654	13.0400	RVIGIRISM	RVIGLCIRISM	0.0311	2.8495	0.2731	2.2604	RVIGIRISM	RVIGLCIRISM	0.0038	13.4615	0.1689	7.9494	0.0095	0
31	VIGLCIRISMV	Sequence	VIGLRISMV	VIGLCIRISMV	0.0000	86.4286	0.0255	60.3458	VLCIRISMV	VIGLCIRISMV	0.0006	22.4769	0.1596	13.6054	VIGLRISMV	VIGLCIRISMV	0.0000	71.2500	0.0366	41.9758	VLCIRISMV	VIGLCIRISMV	0.0004	37.2308	0.1024	19.5182	0.0002	0
32	IGLCIRISMVI	Sequence	ICIRISMVI	IGLCIRISMVI	0.0000	93.5714	0.0274	56.3488	GLIRISMVI	GLCIRISMVI	0.0001	50.3333	0.1312	16.8917	IGLCIRISI	IGLCIRISMVI	0.0000	71.2500	0.0363	42.4219	IGLCIRISI	IGLCIRISMVI	0.0001	60.0000	0.0980	20.8855	0.0000	0
33	GLCIRISMVIS	Sequence	GLCISMVIS	GLCIRISMVIS	0.0000	96.4286	0.0189	76.0889	GLIRISMVI	GLCIRISMVI	0.0001	48.0000	0.1161	19.2262	GIRISMVIS	GLCIRISMVIS	0.0000	90.0000	0.0187	74.5665	GLCIRISMS	GLCIRISMVIS	0.0000	87.1429	0.0465	52.4898	0.0000	0
34	LCIRISMVISL	Sequence	LRISMVISL	LCIRISMVISL	0.0000	75.4545	0.0266	58.1242	LRISMVISL	LCIRISMVISL	0.0003	28.0741	0.1041	21.4021	LRISMVISL	LCIRISMVISL	0.0002	31.2667	0.0567	24.9631	LRISMVISL	LCIRISMVISL	0.0014	21.6828	0.1531	9.6455	0.0005	0
35	CIRISMVISLL	Sequence	CISMVISLL	CIRISMVISLL	0.0000	77.7273	0.0420	32.5322	CISMVISLL	CIRISMVISLL	0.0002	35.8462	0.1479	14.8123	CIRISISLL	CIRISMVISLL	0.0001	36.6667	0.0966	12.0508	CIRISISLL	CIRISMVISLL	0.0004	37.3846	0.1692	7.9270	0.0002	0
36	IRISMVISLLS	Sequence	ISMVISLLS	IRISMVISLLS	0.0001	51.9355	0.0592	17.9129	IRISVISLL	IRISMVISLL	0.0001	44.4000	0.1007	22.0947	IRISMVISL	IRISMVISL	0.0000	60.7143	0.0296	52.2398	IRISMVISL	IRISMVISL	0.0001	58.1034	0.0608	39.5695	0.0001	0
37	RISMVISLLSM	Sequence	RISMSLLSM	RISMVISLLSM	0.0002	46.2500	0.0684	13.6800	RMVISLLSM	RISMVISLLSM	0.0010	18.0000	0.2083	9.8155	RISMVISSM	RISMVISLLSM	0.0030	9.1581	0.1844	4.4793	RISMVISSM	RISMVISLLSM	0.0007	28.2131	0.1329	12.5839	0.0012	0
38	ISMVISLLSMI	Sequence	ISMVISLLI	ISMVISLLSMI	0.0001	57.0000	0.0811	9.8591	IVISLLSMI	ISMVISLLSMI	0.0006	22.0462	0.2498	7.6371	ISMVISSMI	ISMVISLLSMI	0.0000	66.0000	0.0506	28.7624	IVISLLSMI	ISMVISLLSMI	0.0001	67.5000	0.0904	23.6192	0.0002	0
39	SMVISLLSMIT	Sequence	SMSLLSMIT	SMVISLLSMIT	0.0000	85.7143	0.0373	38.8641	SMVISLLST	SMVISLLSMIT	0.0009	18.5968	0.2526	7.4996	SISLLSMIT	SMVISLLSMIT	0.0000	78.3333	0.0309	50.0819	SMVISLLSM	SMVISLLSM	0.0000	69.3750	0.0706	33.0557	0.0002	0
40	MVISLLSMITM	Sequence	MSLLSMITM	MVISLLSMITM	0.0002	43.3636	0.0559	19.9528	MVISSMITM	MVISLLSMITM	0.0017	14.5651	0.2070	9.9005	MVISLLSTM	MVISLLSMITM	0.0008	16.9730	0.1043	10.7590	MVISLLSTM	MVISLLSMITM	0.0008	27.5211	0.1233	14.3986	0.0009	0
41	VISLLSMITMS	Sequence	VISLLSMMS	VISLLSMITMS	0.0000	81.8750	0.0307	49.9141	VLLSMITMS	VISLLSMITMS	0.0003	27.8710	0.1310	16.9104	VISLLSITM	VISLLSMITM	0.0000	80.0000	0.0239	62.9537	VISLLSMTM	VISLLSMITM	0.0000	80.7143	0.0394	60.6836	0.0001	0
42	ISLLSMITMSA	Sequence	ISSMITMSA	ISLLSMITMSA	0.0002	44.9000	0.0698	13.2050	ILSMITMSA	ISLLSMITMSA	0.0085	7.2835	0.3711	3.8464	ISLLSTMSA	ISLLSMITMSA	0.0000	56.6667	0.0448	33.3622	ILSMITMSA	ISLLSMITMSA	0.0001	54.8780	0.0983	20.7960	0.0022	0
43	SLLSMITMSAF	Sequence	SSMITMSAF	SLLSMITMSAF	0.0009	20.2958	0.0820	9.6508	SLLSITMSA	SLLSMITMSA	0.0057	8.7059	0.3218	5.0516	SSMITMSAF	SLLSMITMSAF	0.0007	17.5000	0.1190	8.8371	SLLSMITAF	SLLSMITMSAF	0.0014	21.1517	0.1539	9.5436	0.0022	0
44	LLSMITMSAFL	Sequence	LLSTMSAFL	LLSMITMSAFL	0.0001	54.5161	0.0835	9.3245	LLSTMSAFL	LLSMITMSAFL	0.0162	5.3151	0.5499	1.2805	LLSMITMSL	LLSMITMSAFL	0.0001	36.6667	0.0803	15.6263	LLSMITMSL	LLSMITMSAFL	0.0028	15.6429	0.2176	4.5624	0.0048	0
45	LSMITMSAFLI	Sequence	LSTMSAFLI	LSMITMSAFLI	0.0001	58.6000	0.1208	4.6512	SMITSAFLI	SMITMSAFLI	0.0004	24.6667	0.3528	4.2607	LSMITMSAI	LSMITMSAFLI	0.0000	66.0000	0.0817	15.2645	LSMITMSAI	LSMITMSAFLI	0.0000	72.3077	0.1233	14.3993	0.0001	0
46	SMITMSAFLIV	Sequence	STMSAFLIV	SMITMSAFLIV	0.0005	29.1034	0.1043	6.1466	SMMSAFLIV	SMITMSAFLIV	0.0202	4.7403	0.6410	0.6402	STMSAFLIV	SMITMSAFLIV	0.0000	55.0000	0.0558	25.5037	SMMSAFLIV	SMITMSAFLIV	0.0001	50.9756	0.1427	11.0060	0.0052	0
47	MITMSAFLIVR	Sequence	MITMSAFLR	MITMSAFLIVR	0.0001	65.6667	0.0664	14.4725	MIMSAFLIV	MITMSAFLIV	0.0001	43.0000	0.1999	10.3588	MITMSAIVR	MITMSAFLIVR	0.0000	75.0000	0.0316	48.8979	MMSAFLIVR	MITMSAFLIVR	0.0000	85.7143	0.0681	34.5830	0.0000	0
48	ITMSAFLIVRL	Sequence	ITMSAFLRL	ITMSAFLIVRL	0.0005	27.3714	0.0765	11.0671	ITMSAIVRL	ITMSAFLIVRL	0.0099	6.7804	0.2852	6.2225	ITMSAIVRL	ITMSAFLIVRL	0.0003	25.9667	0.0712	18.4487	ITMSLIVRL	ITMSAFLIVRL	0.0005	33.3514	0.1071	18.1899	0.0028	0
49	TMSAFLIVRLN	Sequence	TSAFLIVRL	TMSAFLIVRL	0.0000	81.8750	0.0423	32.1836	TMSALIVRL	TMSAFLIVRL	0.0009	18.3468	0.2213	9.0745	TMSALIVRL	TMSAFLIVRL	0.0000	95.0000	0.0181	75.9787	TMSALIVRL	TMSAFLIVRL	0.0000	76.5000	0.0527	46.2799	0.0002	0
50	MSAFLIVRLNQ	Sequence	MSAFLILNQ	MSAFLIVRLNQ	0.0001	65.0000	0.0506	23.8807	MSAFLIVRL	MSAFLIVRL	0.0000	80.0000	0.0442	45.3233	MSAIVRLNQ	MSAFLIVRLNQ	0.0000	92.5000	0.0230	64.7747	MSAFLIVRL	MSAFLIVRL	0.0000	85.7143	0.0451	53.9526	0.0000	0
51	SAFLIVRLNQC	Sequence	SAFLRLNQC	SAFLIVRLNQC	0.0000	73.4615	0.0165	81.7322	SLIVRLNQC	SAFLIVRLNQC	0.0014	15.5822	0.0881	25.1576	SAFLRLNQC	SAFLIVRLNQC	0.0000	50.0000	0.0281	54.8755	SAFLRLNQC	SAFLIVRLNQC	0.0015	20.7759	0.1089	17.6855	0.0008	0
52	AFLIVRLNQCM	Sequence	AIVRLNQCM	AFLIVRLNQCM	0.0001	63.0952	0.0326	46.2768	FLIVRLNQM	FLIVRLNQCM	0.0002	35.7692	0.1361	16.2270	AIVRLNQCM	AFLIVRLNQCM	0.0001	43.4000	0.0470	31.5200	FLIVRLNQM	FLIVRLNQCM	0.0020	18.0543	0.2295	3.9900	0.0006	0
53	FLIVRLNQCMS	Sequence	FVRLNQCMS	FLIVRLNQCMS	0.0000	77.7273	0.0360	40.7451	FLIVRLNQS	FLIVRLNQCMS	0.0007	20.0345	0.1999	10.3587	FVRLNQCMS	FLIVRLNQCMS	0.0000	76.6667	0.0418	36.2155	FLIVRLNQM	FLIVRLNQCM	0.0013	22.1538	0.2090	5.0164	0.0005	0
54	LIVRLNQCMSA	Sequence	LIVRLNQSA	LIVRLNQCMSA	0.0000	83.1250	0.0312	48.9308	LILNQCMSA	LIVRLNQCMSA	0.0005	22.8000	0.1585	13.7154	LIVRLNQSA	LIVRLNQCMSA	0.0000	55.5556	0.0587	23.9037	LRLNQCMSA	LIVRLNQCMSA	0.0001	51.5854	0.1170	15.7484	0.0002	0
55	IVRLNQCMSAN	Sequence	IVRLNQSAN	IVRLNQCMSAN	0.0000	95.7143	0.0227	66.8039	IVLNQCMSA	IVRLNQCMSA	0.0000	66.6667	0.0508	40.6272	IVRLNQMSA	IVRLNQCMSA	0.0000	72.5000	0.0488	30.0999	IVRLNQMSA	IVRLNQCMSA	0.0000	78.5000	0.0752	30.5067	0.0000	0
56	VRLNQCMSANK	Sequence	VRLNQSANK	VRLNQCMSANK	0.0000	83.7500	0.0293	52.6917	VRLNQCMSK	VRLNQCMSANK	0.0000	68.3333	0.0334	55.3004	VRLNQCMSK	VRLNQCMSANK	0.0000	78.3333	0.0248	61.2099	VRLNQCMSK	VRLNQCMSANK	0.0000	83.5714	0.0396	60.4633	0.0000	0
57	RLNQCMSANKA	Sequence	RLNQSANKA	RLNQCMSANKA	0.0002	48.2500	0.0336	44.6490	RLNQSANKA	RLNQCMSANKA	0.0027	11.9344	0.1878	11.1865	RLNQCMSAA	RLNQCMSANKA	0.0001	44.5000	0.0857	14.2784	RLNQSANKA	RLNQCMSANKA	0.0001	55.1724	0.0753	30.4604	0.0008	0
58	LNQCMSANKAA	Sequence	LCMSANKAA	LNQCMSANKAA	0.0000	79.5455	0.0302	50.9280	LCMSANKAA	LNQCMSANKAA	0.0000	66.6667	0.0350	53.6993	LCMSANKAA	LNQCMSANKAA	0.0000	70.0000	0.0413	36.7026	LNMSANKAA	LNQCMSANKAA	0.0001	66.2500	0.0738	31.2344	0.0000	0
59	NQCMSANKAAI	Sequence	NQSANKAAI	NQCMSANKAAI	0.0001	64.2857	0.0336	44.6712	NMSANKAAI	NQCMSANKAAI	0.0002	35.3846	0.1111	20.0358	NQSANKAAI	NQCMSANKAAI	0.0001	41.4000	0.0524	27.5162	NMSANKAAI	NQCMSANKAAI	0.0006	29.8182	0.1264	13.7817	0.0002	0
60	QCMSANKAAIT	Sequence	QSANKAAIT	QCMSANKAAIT	0.0001	64.5238	0.0272	56.8026	QMSANKAAI	QCMSANKAAI	0.0000	73.7500	0.0461	43.8454	QSANKAAIT	QCMSANKAAIT	0.0000	75.0000	0.0287	53.7905	QCMSKAAIT	QCMSANKAAIT	0.0000	72.3077	0.0541	44.9491	0.0000	0
61	CMSANKAAITD	Sequence	CMSANAITD	CMSANKAAITD	0.0000	95.0000	0.0320	47.4981	CMSANAITD	CMSANKAAITD	0.0000	87.5000	0.0561	37.4548	CMSANKAAI	CMSANKAAI	0.0000	95.0000	0.0216	67.8238	CMSANKITD	CMSANKAAITD	0.0000	97.0000	0.0462	52.7255	0.0000	0
62	MSANKAAITDS	Sequence	MSANKITDS	MSANKAAITDS	0.0001	58.0000	0.0438	30.5193	MSANKAAIS	MSANKAAITDS	0.0000	85.0000	0.0290	60.4569	MSANKAAIS	MSANKAAITDS	0.0000	76.6667	0.0291	53.2020	MSANKAAIS	MSANKAAITDS	0.0000	86.4286	0.0435	55.7283	0.0000	0
63	SANKAAITDSA	Sequence	SANKATDSA	SANKAAITDSA	0.0004	32.8182	0.0365	40.0015	SANKAAITA	SANKAAITDSA	0.0002	30.5000	0.0481	42.4564	SANKAAISA	SANKAAITDSA	0.0005	21.2449	0.0658	20.5121	SANKAAISA	SANKAAITDSA	0.0002	44.4286	0.0475	51.3488	0.0003	0
64	ANKAAITDSAV	Sequence	AAAITDSAV	ANKAAITDSAV	0.0002	45.1000	0.0321	47.2565	AAAITDSAV	ANKAAITDSAV	0.0001	37.4000	0.0513	40.2564	AAAITDSAV	ANKAAITDSAV	0.0002	29.3529	0.0627	21.9378	ANKAAITAV	ANKAAITDSAV	0.0006	30.7391	0.0704	33.1786	0.0003	0
65	NKAAITDSAVA	Sequence	NAITDSAVA	NKAAITDSAVA	0.0001	58.4000	0.0223	67.7868	NAITDSAVA	NKAAITDSAVA	0.0000	57.7273	0.0328	55.9716	NAITDSAVA	NKAAITDSAVA	0.0001	47.0000	0.0424	35.6692	NAITDSAVA	NKAAITDSAVA	0.0001	55.6897	0.0515	47.3619	0.0001	0
66	KAAITDSAVAV	Sequence	KAADSAVAV	KAAITDSAVAV	0.0003	35.8333	0.0288	53.6040	KITDSAVAV	KAAITDSAVAV	0.0357	3.5340	0.2286	8.6926	KAADSAVAV	KAAITDSAVAV	0.0007	17.2273	0.0797	15.8122	KAADSAVAV	KAAITDSAVAV	0.0002	47.1818	0.0454	53.6286	0.0092	0
67	AAITDSAVAVA	Sequence	ATDSAVAVA	AAITDSAVAVA	0.0062	6.4067	0.1060	5.9609	ATDSAVAVA	AAITDSAVAVA	0.0008	19.1456	0.0912	24.3361	AAISAVAVA	AAITDSAVAVA	0.0002	31.5333	0.0503	28.9782	AADSAVAVA	AAITDSAVAVA	0.0002	50.1220	0.0370	63.7296	0.0018	0
68	AITDSAVAVAA	Sequence	ITDSVAVAA	ITDSAVAVAA	0.0005	29.2069	0.0804	10.0188	AITDVAVAA	AITDSAVAVAA	0.0062	8.3608	0.1344	16.4510	AITDVAVAA	AITDSAVAVAA	0.0001	34.8182	0.0407	37.3807	AITDSAVAA	AITDSAVAVAA	0.0001	65.3125	0.0281	76.8744	0.0017	0
69	ITDSAVAVAAA	Sequence	ITDSAVAAA	ITDSAVAVAAA	0.0070	5.9926	0.1426	3.3304	ITDSAVAAA	ITDSAVAVAAA	0.0006	21.3553	0.1119	19.9066	ITDSAVAAA	ITDSAVAVAAA	0.0000	50.7692	0.0434	34.6250	ITDSAVAVA	ITDSAVAVAAA	0.0001	63.4091	0.0391	61.0272	0.0019	0
70	TDSAVAVAAAS	Sequence	TDSAVAVAS	TDSAVAVAAAS	0.0000	81.8750	0.0248	61.9191	TAVAVAAAS	TDSAVAVAAAS	0.0000	85.0000	0.0311	58.0134	TAVAVAAAS	TDSAVAVAAAS	0.0000	80.0000	0.0327	47.3716	TDSAVAVAS	TDSAVAVAAAS	0.0000	94.0000	0.0250	81.7306	0.0000	0
71	DSAVAVAAASS	Sequence	DSAVAAASS	DSAVAVAAASS	0.0001	70.3846	0.0260	59.3706	DVAVAAASS	DSAVAVAAASS	0.0000	80.0000	0.0240	67.3543	DVAVAAASS	DSAVAVAAASS	0.0000	83.3333	0.0218	67.3988	DVAVAAASS	DSAVAVAAASS	0.0000	88.5714	0.0230	84.8254	0.0000	0
72	SAVAVAAASST	Sequence	SAVAAASST	SAVAVAAASST	0.0000	77.2727	0.0186	76.8018	SAVAVAAST	SAVAVAAASST	0.0000	61.2500	0.0474	42.9603	SAVAAASST	SAVAVAAASST	0.0001	43.8000	0.0503	28.9619	SAVAVASST	SAVAVAAASST	0.0000	88.5714	0.0273	78.0419	0.0000	0
73	AVAVAAASSTH	Sequence	AVAAASSTH	AVAVAAASSTH	0.0007	22.7895	0.0236	64.6971	AVAAASSTH	AVAVAAASSTH	0.0001	47.2500	0.0236	67.9756	AVAAASSTH	AVAVAAASSTH	0.0003	24.4516	0.0396	38.5446	AVAAASSTH	AVAVAAASSTH	0.0000	73.8462	0.0190	90.5090	0.0003	0
74	VAVAAASSTHR	Sequence	VAAASSTHR	VAVAAASSTHR	0.0004	33.2857	0.0222	68.1461	VAAASSTHR	VAVAAASSTHR	0.0001	50.6667	0.0224	69.6849	VAVAAASSR	VAVAAASSTHR	0.0001	42.4000	0.0294	52.7039	VAAASSTHR	VAVAAASSTHR	0.0000	82.1429	0.0180	91.8293	0.0001	0
75	AVAAASSTHRK	Sequence	AAASSTHRK	AVAAASSTHRK	0.0021	12.1711	0.0379	37.9461	AVAAASSTK	AVAAASSTHRK	0.0002	35.0000	0.0247	66.2322	AVAAASSTK	AVAAASSTHRK	0.0002	31.8667	0.0320	48.3891	AVASSTHRK	AVAAASSTHRK	0.0000	78.5000	0.0161	94.2036	0.0006	0
76	VAAASSTHRKV	Sequence	VAAASSTHV	VAAASSTHRKV	0.0003	34.0000	0.0303	50.7177	VAAASSTHV	VAAASSTHRKV	0.0005	22.5846	0.0599	35.4566	VAAASSTHV	VAAASSTHRKV	0.0002	31.5333	0.0492	29.7590	VASSTHRKV	VAAASSTHRKV	0.0002	50.0000	0.0390	61.1711	0.0003	0
77	AAASSTHRKVV	Sequence	AAASSTHRV	AAASSTHRKVV	0.0008	21.6452	0.0359	40.8944	AAASSTHRV	AAASSTHRKVV	0.0018	14.1233	0.0645	33.3486	AAASHRKVV	AAASSTHRKVV	0.0021	10.8493	0.1012	11.2582	AAASHRKVV	AAASSTHRKVV	0.0007	28.5902	0.0790	28.5752	0.0013	0
78	AASSTHRKVVS	Sequence	AASSTHVVS	AASSTHRKVVS	0.0001	63.8095	0.0195	74.4485	AASSTHVVS	AASSTHRKVVS	0.0000	69.1667	0.0194	74.5272	AASSRKVVS	AASSTHRKVVS	0.0001	35.8889	0.0383	40.0531	AASSRKVVS	AASSTHRKVVS	0.0001	60.6818	0.0406	59.1701	0.0001	0
79	ASSTHRKVVSS	Sequence	ASSTHVVSS	ASSTHRKVVSS	0.0001	54.3548	0.0242	63.2866	ASSTKVVSS	ASSTHRKVVSS	0.0000	58.1818	0.0196	74.2957	ASSTHRVSS	ASSTHRKVVSS	0.0000	51.5385	0.0337	45.9099	ASHRKVVSS	ASSTHRKVVSS	0.0001	51.7073	0.0577	41.9701	0.0001	0
80	SSTHRKVVSST	Sequence	SSTKVVSST	SSTHRKVVSST	0.0001	55.4000	0.0252	61.2093	SSTHVVSST	SSTHRKVVSST	0.0000	53.6667	0.0273	62.7494	SSRKVVSST	SSTHRKVVSST	0.0003	26.5000	0.0726	17.9453	SSTHRKVST	SSTHRKVVSST	0.0005	33.7838	0.0730	31.6614	0.0002	0
81	STHRKVVSSTT	Sequence	STHRVSSTT	STHRKVVSSTT	0.0001	49.4286	0.0247	62.2016	STHRKVVTT	STHRKVVSSTT	0.0001	43.5714	0.0288	60.8052	STHRKVVST	STHRKVVSSTT	0.0002	32.6154	0.0496	29.4582	STHRKVVST	STHRKVVSSTT	0.0009	26.1625	0.0925	22.8367	0.0003	0
82	THRKVVSSTTQ	Sequence	THVVSSTTQ	THRKVVSSTTQ	0.0000	71.9231	0.0107	93.8328	THRKVVTTQ	THRKVVSSTTQ	0.0000	90.0000	0.0078	94.7024	THRKSSTTQ	THRKVVSSTTQ	0.0001	37.7500	0.0308	50.3105	THRKVSTTQ	THRKVVSSTTQ	0.0002	46.0000	0.0338	68.2031	0.0001	0
83	HRKVVSSTTQY	Sequence	HVVSSTTQY	HRKVVSSTTQY	0.1101	1.2115	0.1003	6.5902	HVVSSTTQY	HRKVVSSTTQY	0.0002	32.1667	0.0201	73.4659	HVVSSTTQY	HRKVVSSTTQY	0.0006	18.8961	0.0319	48.5222	HRKSSTTQY	HRKVVSSTTQY	0.0011	23.4519	0.0427	56.6874	0.0280	1
84	RKVVSSTTQYD	Sequence	RVVSSTTQY	RKVVSSTTQY	0.0036	8.7542	0.0353	41.8202	RVVSSTTQY	RKVVSSTTQY	0.0000	57.7273	0.0245	66.6201	RVVSSTTQY	RKVVSSTTQY	0.0000	51.9231	0.0236	63.5668	RVVSSTTQY	RKVVSSTTQY	0.0000	85.7143	0.0180	91.7919	0.0009	0
85	KVVSSTTQYDH	Sequence	KVVSSTTQY	KVVSSTTQY	0.0017	13.5183	0.0330	45.6650	KVVSSTTQH	KVVSSTTQYDH	0.0001	39.5556	0.0191	75.1376	KVVSSTTQH	KVVSSTTQYDH	0.0002	28.9000	0.0217	67.7303	KVVSSTTQH	KVVSSTTQYDH	0.0000	72.6923	0.0126	95.9081	0.0005	0
86	VVSSTTQYDHK	Sequence	VVSSTTQHK	VVSSTTQYDHK	0.0015	14.5622	0.0494	24.8319	VVSSTTQYK	VVSSTTQYDHK	0.0001	41.4286	0.0247	66.2604	VVSSTTQHK	VVSSTTQYDHK	0.0001	48.7500	0.0167	79.1933	VVSSTTQHK	VVSSTTQYDHK	0.0000	89.2857	0.0126	95.9068	0.0004	0
87	VSSTTQYDHKE	Sequence	VSSTTQHKE	VSSTTQYDHKE	0.0003	35.0556	0.0327	46.1162	VSSTTQHKE	VSSTTQYDHKE	0.0000	72.5000	0.0136	84.8234	VSSTTQHKE	VSSTTQYDHKE	0.0000	92.5000	0.0071	96.3551	VSSTTQHKE	VSSTTQYDHKE	0.0000	94.0000	0.0111	96.4052	0.0001	0
88	SSTTQYDHKES	Sequence	STQYDHKES	SSTTQYDHKES	0.0001	49.5714	0.0305	50.3048	STQYDHKES	SSTTQYDHKES	0.0000	87.5000	0.0107	89.9232	STQYDHKES	SSTTQYDHKES	0.0000	85.0000	0.0116	91.3153	SSTTQHKES	SSTTQYDHKES	0.0000	91.0000	0.0158	94.5172	0.0000	0
89	STTQYDHKESC	Sequence	STYDHKESC	STTQYDHKESC	0.0004	31.6250	0.0260	59.4479	SQYDHKESC	STTQYDHKESC	0.0032	11.1525	0.0539	38.6733	STYDHKESC	STTQYDHKESC	0.0003	26.6923	0.0307	50.4333	SQYDHKESC	STTQYDHKESC	0.0014	21.4552	0.0473	51.5307	0.0013	0
90	TTQYDHKESCN	Sequence	TTDHKESCN	TTQYDHKESCN	0.0008	21.4516	0.0396	35.5679	TQYDHKESC	TTQYDHKESC	0.0000	63.1250	0.0136	84.7032	TQYDHKESC	TTQYDHKESC	0.0000	80.0000	0.0117	91.2737	TQYDHKESC	TTQYDHKESC	0.0000	71.9231	0.0226	85.4404	0.0002	0
91	TQYDHKESCNG	Sequence	TQYDHKESG	TQYDHKESCNG	0.0000	79.5455	0.0150	85.2579	TQYDHKESG	TQYDHKESCNG	0.0000	59.5455	0.0234	68.1644	TQYDHKESG	TQYDHKESCNG	0.0000	72.5000	0.0165	79.7892	TQYDHKESG	TQYDHKESCNG	0.0001	59.6552	0.0347	66.8719	0.0000	0
92	QYDHKESCNGL	Sequence	QYDHKENGL	QYDHKESCNGL	0.0008	20.9014	0.0292	52.7684	QYDESCNGL	QYDHKESCNGL	0.0002	35.1538	0.0357	52.9664	QYDHKESGL	QYDHKESCNGL	0.0009	15.9778	0.0334	46.2901	QYDHKENGL	QYDHKESCNGL	0.0186	5.5384	0.0835	26.4209	0.0051	0
93	YDHKESCNGLY	Sequence	YDHKESGLY	YDHKESCNGLY	0.0983	1.2993	0.2270	1.2933	YDHKESGLY	YDHKESCNGLY	0.0000	76.6667	0.0187	75.8288	YDHKESGLY	YDHKESCNGLY	0.0000	54.2308	0.0247	61.3703	YHKESCNGL	YDHKESCNGL	0.0002	48.4000	0.0460	52.9882	0.0246	1
94	DHKESCNGLYY	Sequence	DHKESGLYY	DHKESCNGLYY	0.0188	3.4371	0.1203	4.6913	DHKESGLYY	DHKESCNGLYY	0.0000	71.2500	0.0127	86.4237	DHKESGLYY	DHKESCNGLYY	0.0001	33.7273	0.0196	72.4404	DHKESGLYY	DHKESCNGLYY	0.0027	15.8228	0.0380	62.4185	0.0054	0
95	HKESCNGLYYQ	Sequence	HESCNGLYY	HKESCNGLYY	0.0016	14.3243	0.0673	14.1285	HSCNGLYYQ	HKESCNGLYYQ	0.0000	85.0000	0.0197	74.1246	HKESNGLYY	HKESCNGLYY	0.0000	83.3333	0.0145	84.7529	HKESNGLYY	HKESCNGLYY	0.0000	87.1429	0.0224	85.7214	0.0004	0
96	KESCNGLYYQG	Sequence	KESCNGLYY	KESCNGLYY	0.0003	38.2857	0.0368	39.5980	KESGLYYQG	KESCNGLYYQG	0.0000	95.0000	0.0180	76.9842	KESGLYYQG	KESCNGLYYQG	0.0000	95.0000	0.0129	88.7126	KENGLYYQG	KESCNGLYYQG	0.0000	93.0000	0.0264	79.4698	0.0001	0
97	ESCNGLYYQGS	Sequence	ESCNGLYYS	ESCNGLYYQGS	0.0001	51.1290	0.0430	31.3759	ESCNGLYYS	ESCNGLYYQGS	0.0000	80.0000	0.0230	68.8451	ESCNGLYYS	ESCNGLYYQGS	0.0000	95.0000	0.0089	95.4326	ESCNGLQGS	ESCNGLYYQGS	0.0000	93.0000	0.0208	88.0685	0.0000	0
98	SCNGLYYQGSC	Sequence	SCNGYQGSC	SCNGLYYQGSC	0.0000	80.6250	0.0152	84.9298	SCNGLQGSC	SCNGLYYQGSC	0.0000	80.0000	0.0209	72.1226	SCNGLQGSC	SCNGLYYQGSC	0.0000	81.6667	0.0161	80.6750	SCNGLYYSC	SCNGLYYQGSC	0.0000	89.2857	0.0266	79.1271	0.0000	0
99	CNGLYYQGSCY	Sequence	CLYYQGSCY	CNGLYYQGSCY	0.0084	5.3670	0.1700	2.3584	CLYYQGSCY	CNGLYYQGSCY	0.0000	69.1667	0.0352	53.4649	CLYYQGSCY	CNGLYYQGSCY	0.0000	83.3333	0.0217	67.6101	CLYYQGSCY	CNGLYYQGSCY	0.0000	75.5000	0.0434	55.9137	0.0021	0
100	NGLYYQGSCYI	Sequence	NLYYQGSCY	NGLYYQGSCY	0.0006	24.6957	0.0668	14.3288	GLYQGSCYI	GLYYQGSCYI	0.0011	17.1613	0.2974	5.8050	NYYQGSCYI	NGLYYQGSCYI	0.0000	51.9231	0.0408	37.2713	NYYQGSCYI	NGLYYQGSCYI	0.0002	43.4286	0.0868	24.9932	0.0005	0
101	GLYYQGSCYIL	Sequence	GLYYQGSCY	GLYYQGSCY	0.0002	41.9167	0.0464	27.7004	GLYGSCYIL	GLYYQGSCYIL	0.0211	4.6373	0.4499	2.4247	GLYYQGSIL	GLYYQGSCYIL	0.0003	26.8077	0.0584	24.0300	GLYYQGYIL	GLYYQGSCYIL	0.0009	25.4607	0.1137	16.5047	0.0056	0
102	LYYQGSCYILH	Sequence	LYYQGSILH	LYYQGSCYILH	0.0003	36.8750	0.0381	37.5809	LYYQGSILH	LYYQGSCYILH	0.0000	61.8750	0.0469	43.3056	LYYQGSILH	LYYQGSCYILH	0.0000	58.3333	0.0273	56.4173	LYYQGSYIL	LYYQGSCYIL	0.0003	42.2353	0.0590	40.9174	0.0001	0
103	YYQGSCYILHS	Sequence	YYQGSILHS	YYQGSCYILHS	0.0001	55.6000	0.0391	36.3179	YYQGSILHS	YYQGSCYILHS	0.0000	61.2500	0.0592	35.7900	YYQGSILHS	YYQGSCYILHS	0.0000	72.5000	0.0248	61.0617	YYQGSILHS	YYQGSCYILHS	0.0001	67.1875	0.0585	41.3546	0.0001	0
104	YQGSCYILHSD	Sequence	YSCYILHSD	YQGSCYILHSD	0.0000	93.5714	0.0316	48.1603	YQGSILHSD	YQGSCYILHSD	0.0000	75.0000	0.0536	38.8325	YQGSILHSD	YQGSCYILHSD	0.0000	95.0000	0.0139	86.2290	YQGSILHSD	YQGSCYILHSD	0.0000	95.0000	0.0377	62.8360	0.0000	0
105	QGSCYILHSDY	Sequence	QCYILHSDY	QGSCYILHSDY	0.0038	8.5489	0.1322	3.8716	QGSCYILHY	QGSCYILHSDY	0.0000	90.0000	0.0217	70.8494	QGYILHSDY	QGSCYILHSDY	0.0000	81.6667	0.0155	82.2517	QGYILHSDY	QGSCYILHSDY	0.0000	82.1429	0.0249	81.8101	0.0009	0
106	GSCYILHSDYK	Sequence	GSILHSDYK	GSCYILHSDYK	0.0017	13.7431	0.0898	8.1166	GSCYILHSK	GSCYILHSDYK	0.0000	63.7500	0.0287	60.8929	GYILHSDYK	GSCYILHSDYK	0.0000	80.0000	0.0138	86.5864	GYILHSDYK	GSCYILHSDYK	0.0000	83.5714	0.0233	84.2750	0.0004	0
107	SCYILHSDYKS	Sequence	SCYILHSDY	SCYILHSDY	0.0001	51.4516	0.0220	68.4365	SILHSDYKS	SCYILHSDYKS	0.0000	58.1818	0.0316	57.3868	SILHSDYKS	SCYILHSDYKS	0.0000	90.0000	0.0140	85.9252	SCYILHYKS	SCYILHSDYKS	0.0000	89.2857	0.0262	79.8713	0.0000	0
108	CYILHSDYKSF	Sequence	CLHSDYKSF	CYILHSDYKSF	0.0004	33.2857	0.0420	32.4971	CLHSDYKSF	CYILHSDYKSF	0.0001	46.4000	0.0630	33.9991	CYILHSKSF	CYILHSDYKSF	0.0001	49.0000	0.0404	37.7014	CYILHSKSF	CYILHSDYKSF	0.0015	20.4655	0.1222	14.6226	0.0005	0
109	YILHSDYKSFE	Sequence	YISDYKSFE	YILHSDYKSFE	0.0001	50.9677	0.0331	45.4690	YILDYKSFE	YILHSDYKSFE	0.0001	40.2500	0.0750	29.2380	YILHSDKSF	YILHSDYKSF	0.0000	62.8571	0.0305	50.6841	YLHSDYKSF	YILHSDYKSF	0.0002	48.6000	0.0655	36.2803	0.0001	0
110	ILHSDYKSFED	Sequence	ISDYKSFED	ILHSDYKSFED	0.0001	61.1905	0.0451	29.0303	ILHSDSFED	ILHSDYKSFED	0.0000	59.5455	0.0514	40.2303	ILHSDYKSF	ILHSDYKSF	0.0000	90.0000	0.0134	87.3551	ILHSDYKSF	ILHSDYKSF	0.0000	73.0769	0.0365	64.4043	0.0000	0
111	LHSDYKSFEDA	Sequence	HSDYKSFEA	HSDYKSFEDA	0.0003	36.6875	0.0689	13.5038	LHSDYKSFA	LHSDYKSFEDA	0.0000	73.7500	0.0250	65.8442	LHSDYKSFA	LHSDYKSFEDA	0.0000	70.0000	0.0235	63.7901	LHSDYKSFA	LHSDYKSFEDA	0.0000	77.0000	0.0332	69.0698	0.0001	0
112	HSDYKSFEDAK	Sequence	HSDYKSFEK	HSDYKSFEDAK	0.0328	2.5544	0.1648	2.4946	HSDYKSFAK	HSDYKSFEDAK	0.0000	63.7500	0.0203	73.1236	HSDYKSFAK	HSDYKSFEDAK	0.0000	58.3333	0.0212	68.7606	HSDYKSFEK	HSDYKSFEDAK	0.0001	54.6341	0.0307	72.9177	0.0083	0
113	SDYKSFEDAKA	Sequence	SDYKSFAKA	SDYKSFEDAKA	0.0003	36.3125	0.0247	62.1768	SDYKSFEKA	SDYKSFEDAKA	0.0001	41.1429	0.0248	66.1578	SDYKSFEKA	SDYKSFEDAKA	0.0001	48.5000	0.0201	71.3257	SDYKSFAKA	SDYKSFEDAKA	0.0001	56.2069	0.0330	69.2962	0.0001	0
114	DYKSFEDAKAN	Sequence	DSFEDAKAN	DYKSFEDAKAN	0.0000	81.8750	0.0127	90.2430	DSFEDAKAN	DYKSFEDAKAN	0.0000	95.0000	0.0086	93.3690	DSFEDAKAN	DYKSFEDAKAN	0.0000	92.5000	0.0094	95.2056	DYKEDAKAN	DYKSFEDAKAN	0.0000	76.0000	0.0211	87.5563	0.0000	0
115	YKSFEDAKANC	Sequence	YFEDAKANC	YKSFEDAKANC	0.0001	57.2000	0.0160	82.9354	YFEDAKANC	YKSFEDAKANC	0.0001	42.1667	0.0262	64.2171	YFEDAKANC	YKSFEDAKANC	0.0000	62.8571	0.0181	75.8721	YFEDAKANC	YKSFEDAKANC	0.0002	42.8235	0.0269	78.8031	0.0001	0
116	KSFEDAKANCA	Sequence	KSDAKANCA	KSFEDAKANCA	0.0008	20.8451	0.0432	31.1298	KSFEDAKAA	KSFEDAKANCA	0.0007	20.5057	0.0534	38.9223	KSFEDAKAA	KSFEDAKANCA	0.0001	48.2500	0.0311	49.8076	KSFEKANCA	KSFEDAKANCA	0.0003	39.5714	0.0556	43.7274	0.0005	0
117	SFEDAKANCAA	Sequence	SFEDAKANA	SFEDAKANCAA	0.0002	41.7500	0.0374	38.6718	SFEDAKAAA	SFEDAKANCAA	0.0001	42.8333	0.0465	43.5378	SFEDAKAAA	SFEDAKANCAA	0.0002	27.7619	0.0556	25.6190	SFEDAKAAA	SFEDAKANCAA	0.0004	35.7000	0.0660	35.9806	0.0002	0
118	FEDAKANCAAE	Sequence	FEDAKANAE	FEDAKANCAAE	0.0001	49.2857	0.0260	59.3915	FEDAKAAAE	FEDAKANCAAE	0.0000	76.6667	0.0270	63.0990	FEDAKANAE	FEDAKANCAAE	0.0000	64.2857	0.0333	46.5081	FEDAKANAE	FEDAKANCAAE	0.0002	45.3846	0.0860	25.3643	0.0001	0
119	EDAKANCAAES	Sequence	EDAKANAES	EDAKANCAAES	0.0000	89.2857	0.0141	87.2958	EDAKANAES	EDAKANCAAES	0.0000	95.0000	0.0086	93.3509	EDAKAAAES	EDAKANCAAES	0.0000	92.5000	0.0127	88.9766	DAKANAAES	DAKANCAAES	0.0000	92.0000	0.0283	76.5380	0.0000	0
120	DAKANCAAESS	Sequence	DAKAAAESS	DAKANCAAESS	0.0000	90.7143	0.0143	86.8315	DAKAAAESS	DAKANCAAESS	0.0000	87.5000	0.0113	88.9746	DAKANAESS	DAKANCAAESS	0.0000	69.0000	0.0203	70.7179	DAKANAESS	DAKANCAAESS	0.0001	56.3793	0.0513	47.5342	0.0000	0
121	AKANCAAESST	Sequence	ANCAAESST	AKANCAAESST	0.0000	93.5714	0.0129	89.8280	AKANAESST	AKANCAAESST	0.0000	90.0000	0.0136	84.6996	AKAAAESST	AKANCAAESST	0.0000	81.6667	0.0190	73.8739	AKANAESST	AKANCAAESST	0.0000	91.0000	0.0223	85.8121	0.0000	0
122	KANCAAESSTL	Sequence	KANAESSTL	KANCAAESSTL	0.0005	27.8286	0.0300	51.3193	KAAAESSTL	KANCAAESSTL	0.0006	21.6711	0.0681	31.8234	KAAAESSTL	KANCAAESSTL	0.0070	6.0868	0.1533	6.0033	KANAESSTL	KANCAAESSTL	0.0007	28.6230	0.0632	37.8535	0.0022	0
123	ANCAAESSTLP	Sequence	AAAESSTLP	ANCAAESSTLP	0.0003	38.2143	0.0218	69.1028	AAAESSTLP	ANCAAESSTLP	0.0001	46.0000	0.0231	68.6296	AAAESSTLP	ANCAAESSTLP	0.0000	62.1429	0.0180	76.0998	AAAESSTLP	ANCAAESSTLP	0.0000	74.6154	0.0219	86.4574	0.0001	0
124	NCAAESSTLPN	Sequence	NAESSTLPN	NCAAESSTLPN	0.0001	68.0000	0.0342	43.6426	NAAESSTLP	NCAAESSTLP	0.0000	90.0000	0.0152	81.8627	NCAAESSTL	NCAAESSTL	0.0000	85.0000	0.0194	72.9289	NCAAESSTL	NCAAESSTL	0.0000	85.0000	0.0211	87.6251	0.0000	0
125	CAAESSTLPNK	Sequence	CAAESSTLK	CAAESSTLPNK	0.0016	14.0432	0.0626	16.1912	CAAETLPNK	CAAESSTLPNK	0.0000	53.3333	0.0288	60.7135	CAAESSTLK	CAAESSTLPNK	0.0000	64.2857	0.0236	63.6236	CAAESSTLK	CAAESSTLPNK	0.0000	88.5714	0.0221	86.1867	0.0004	0
126	AAESSTLPNKS	Sequence	AAESSTLKS	AAESSTLPNKS	0.0013	16.2946	0.0411	33.5652	AAESSTLKS	AAESSTLPNKS	0.0000	66.6667	0.0182	76.6403	AASTLPNKS	AAESSTLPNKS	0.0000	62.8571	0.0227	65.4628	AASTLPNKS	AAESSTLPNKS	0.0000	87.8571	0.0154	95.0065	0.0003	0
127	AESSTLPNKSD	Sequence	ASTLPNKSD	AESSTLPNKSD	0.0000	81.8750	0.0114	92.5976	AESSTLPSD	AESSTLPNKSD	0.0000	90.0000	0.0095	91.9434	AESSPNKSD	AESSTLPNKSD	0.0000	92.5000	0.0079	95.9762	AESSTLKSD	AESSTLPNKSD	0.0000	93.0000	0.0124	95.9984	0.0000	0
128	ESSTLPNKSDV	Sequence	ESSTLPNKV	ESSTLPNKSDV	0.0014	15.3960	0.0501	24.2597	ESSTLPNKV	ESSTLPNKSDV	0.0001	45.1667	0.0231	68.6237	ETLPNKSDV	ESSTLPNKSDV	0.0001	47.0000	0.0225	65.9368	ESSTLPNKV	ESSTLPNKSDV	0.0002	43.5000	0.0304	73.3215	0.0004	0
129	SSTLPNKSDVL	Sequence	SSTLPSDVL	SSTLPNKSDVL	0.0020	12.4639	0.0539	21.2322	SLPNKSDVL	SSTLPNKSDVL	0.0030	11.4787	0.0733	29.8242	SSTLPNKSL	SSTLPNKSDVL	0.0022	10.6397	0.0758	16.8947	SLPNKSDVL	SSTLPNKSDVL	0.0069	9.7908	0.0934	22.4659	0.0035	0
130	STLPNKSDVLT	Sequence	STLPNDVLT	STLPNKSDVLT	0.0011	17.5234	0.0420	32.5462	STLPNDVLT	STLPNKSDVLT	0.0007	21.0132	0.0571	36.9072	SPNKSDVLT	STLPNKSDVLT	0.0020	11.1026	0.0775	16.4048	SLPNKSDVL	STLPNKSDVL	0.0006	31.6512	0.0539	45.1293	0.0011	0
131	TLPNKSDVLTT	Sequence	TLPNKSLTT	TLPNKSDVLTT	0.0003	35.7222	0.0234	65.1928	TLPSDVLTT	TLPNKSDVLTT	0.0153	5.4737	0.1216	18.3265	LPKSDVLTT	LPNKSDVLTT	0.0001	36.0000	0.0490	29.9627	TLPNKVLTT	TLPNKSDVLTT	0.0008	27.2958	0.0552	44.0571	0.0041	0
132	LPNKSDVLTTW	Sequence	LPNKSDTTW	LPNKSDVLTTW	0.0027	10.4621	0.0317	48.0182	LPSDVLTTW	LPNKSDVLTTW	0.0001	44.0000	0.0188	75.6293	LPNKSLTTW	LPNKSDVLTTW	0.0420	2.4289	0.1594	5.6740	LPNKSLTTW	LPNKSDVLTTW	0.0061	10.5356	0.0622	38.6069	0.0127	0
133	PNKSDVLTTWL	Sequence	PSDVLTTWL	PNKSDVLTTWL	0.0005	27.3429	0.0782	10.6168	PNKSDVLTL	PNKSDVLTTWL	0.0000	69.1667	0.0271	63.0505	NKSDVLTTL	NKSDVLTTWL	0.0000	58.3333	0.0252	60.3674	PNKSDVLTL	PNKSDVLTTWL	0.0003	38.6250	0.0502	48.6027	0.0002	0
134	NKSDVLTTWLI	Sequence	KSDLTTWLI	KSDVLTTWLI	0.0006	26.2703	0.1173	4.9189	NKSDVLTTI	NKSDVLTTWLI	0.0001	46.2000	0.0754	29.1101	NKSDVLTTI	NKSDVLTTWLI	0.0001	44.2500	0.0345	44.7594	NKSDVLTTI	NKSDVLTTWLI	0.0003	40.3000	0.0625	38.3358	0.0002	0
135	KSDVLTTWLID	Sequence	KSDLTTWLI	KSDVLTTWLI	0.0004	32.5455	0.0942	7.3981	KSVLTTWLI	KSDVLTTWLI	0.0000	80.0000	0.0640	33.5457	KSDVLTTWL	KSDVLTTWL	0.0000	80.0000	0.0209	69.5238	KSDVLTTWL	KSDVLTTWL	0.0000	95.0000	0.0251	81.5388	0.0001	0
136	SDVLTTWLIDY	Sequence	SDVLTTWLY	SDVLTTWLIDY	0.0291	2.7500	0.1645	2.5033	SLTTWLIDY	SDVLTTWLIDY	0.0000	56.3636	0.0520	39.8271	SDVLTTIDY	SDVLTTWLIDY	0.0000	70.0000	0.0153	82.7280	SDVLTTWLY	SDVLTTWLIDY	0.0000	82.8571	0.0225	85.5999	0.0073	0
137	DVLTTWLIDYV	Sequence	DVLTTWLIY	DVLTTWLIDY	0.0003	33.8571	0.0794	10.2950	VLTTWLIYV	VLTTWLIDYV	0.0013	16.3600	0.2970	5.8191	DVLTTIDYV	DVLTTWLIDYV	0.0000	75.0000	0.0214	68.3422	DVLTTIDYV	DVLTTWLIDYV	0.0001	54.5122	0.0507	48.1560	0.0004	0
138	VLTTWLIDYVE	Sequence	VLTTWLIDY	VLTTWLIDY	0.0000	81.8750	0.0407	34.0616	VLTTWLIYV	VLTTWLIDYV	0.0007	20.2989	0.2635	7.0343	VLTTIDYVE	VLTTWLIDYVE	0.0000	95.0000	0.0125	89.5491	VLWLIDYVE	VLTTWLIDYVE	0.0000	91.0000	0.0268	78.8155	0.0002	0
139	LTTWLIDYVED	Sequence	LTTWLIDED	LTTWLIDYVED	0.0000	94.2857	0.0395	35.7419	LTTWLIDYV	LTTWLIDYV	0.0000	95.0000	0.0412	47.8083	LTLIDYVED	LTTWLIDYVED	0.0000	100.0000	0.0095	95.1370	LTTWLIDYV	LTTWLIDYV	0.0000	100.0000	0.0179	91.9102	0.0000	0
140	TTWLIDYVEDT	Sequence	TTIDYVEDT	TTWLIDYVEDT	0.0001	52.5806	0.0390	36.4384	TLIDYVEDT	TTWLIDYVEDT	0.0021	13.2011	0.1348	16.4011	TTIDYVEDT	TTWLIDYVEDT	0.0000	92.5000	0.0148	84.1849	TLIDYVEDT	TTWLIDYVEDT	0.0000	87.1429	0.0285	76.2884	0.0006	0
141	TWLIDYVEDTW	Sequence	TIDYVEDTW	TWLIDYVEDTW	0.0091	5.1533	0.0768	10.9812	TIDYVEDTW	TWLIDYVEDTW	0.0001	40.8750	0.0715	30.4773	TIDYVEDTW	TWLIDYVEDTW	0.0001	48.5000	0.0203	70.6972	TWDYVEDTW	TWLIDYVEDTW	0.0005	32.9000	0.0382	62.1640	0.0024	0
142	WLIDYVEDTWG	Sequence	WLDYVEDTW	WLIDYVEDTW	0.0002	40.8462	0.0528	22.0385	WLIDYVETW	WLIDYVEDTW	0.0001	45.3333	0.1422	15.4655	WLIDVEDTW	WLIDYVEDTW	0.0000	85.0000	0.0203	70.8922	WLIDYVETW	WLIDYVEDTW	0.0000	85.7143	0.0422	57.3344	0.0001	0
143	LIDYVEDTWGS	Sequence	LIDEDTWGS	LIDYVEDTWGS	0.0005	28.2333	0.0665	14.4606	LIDEDTWGS	LIDYVEDTWGS	0.0002	31.0500	0.1043	21.3554	LIVEDTWGS	LIDYVEDTWGS	0.0000	90.0000	0.0157	81.7193	LYVEDTWGS	LIDYVEDTWGS	0.0000	93.0000	0.0194	90.0149	0.0002	0
144	IDYVEDTWGSD	Sequence	IVEDTWGSD	IDYVEDTWGSD	0.0000	83.1250	0.0206	71.9473	IVEDTWGSD	IDYVEDTWGSD	0.0000	90.0000	0.0167	79.2039	IVEDTWGSD	IDYVEDTWGSD	0.0000	100.0000	0.0091	95.3487	IVEDTWGSD	IDYVEDTWGSD	0.0000	98.0000	0.0130	95.7986	0.0000	0
145	DYVEDTWGSDG	Sequence	DYDTWGSDG	DYVEDTWGSDG	0.0000	90.7143	0.0301	51.1011	DYVEDTWGG	DYVEDTWGSDG	0.0000	95.0000	0.0123	87.0311	DYDTWGSDG	DYVEDTWGSDG	0.0000	95.0000	0.0129	88.7266	DYVEDTWGG	DYVEDTWGSDG	0.0000	89.2857	0.0180	91.7521	0.0000	0
146	YVEDTWGSDGN	Sequence	YVEDGSDGN	YVEDTWGSDGN	0.0002	44.1000	0.0495	24.7462	YVEDTWGSN	YVEDTWGSDGN	0.0000	80.0000	0.0209	72.1210	YVEDTWGSN	YVEDTWGSDGN	0.0000	92.5000	0.0174	77.5775	YVEDTWGSN	YVEDTWGSDGN	0.0000	98.0000	0.0167	93.4818	0.0001	0
147	VEDTWGSDGNP	Sequence	VTWGSDGNP	VEDTWGSDGNP	0.0001	60.0000	0.0199	73.5293	VTWGSDGNP	VEDTWGSDGNP	0.0000	57.7273	0.0240	67.3514	VEDTWGSNP	VEDTWGSDGNP	0.0000	80.0000	0.0117	91.1274	VEDGSDGNP	VEDTWGSDGNP	0.0000	82.1429	0.0128	95.8692	0.0000	0
148	EDTWGSDGNPI	Sequence	EDTWGSDGI	EDTWGSDGNPI	0.0001	61.1905	0.0374	38.7221	DTWGDGNPI	DTWGSDGNPI	0.0000	57.7273	0.0406	48.2764	EDTWGGNPI	EDTWGSDGNPI	0.0001	47.7500	0.0329	46.9617	EWGSDGNPI	EDTWGSDGNPI	0.0001	54.2683	0.0418	57.7864	0.0001	0
149	DTWGSDGNPIT	Sequence	DTSDGNPIT	DTWGSDGNPIT	0.0002	42.6000	0.0320	47.4758	DTWDGNPIT	DTWGSDGNPIT	0.0001	45.3333	0.0378	50.8625	DTWDGNPIT	DTWGSDGNPIT	0.0000	68.0000	0.0225	65.8812	DTWGGNPIT	DTWGSDGNPIT	0.0000	70.7692	0.0271	78.4186	0.0001	0
150	TWGSDGNPITK	Sequence	TSDGNPITK	TWGSDGNPITK	0.0753	1.5431	0.1194	4.7633	TSDGNPITK	TWGSDGNPITK	0.0002	32.2222	0.0193	74.7783	TWDGNPITK	TWGSDGNPITK	0.0001	37.0000	0.0167	79.1982	TWDGNPITK	TWGSDGNPITK	0.0003	38.5000	0.0214	87.2198	0.0190	1
151	WGSDGNPITKT	Sequence	WSDGNPITK	WGSDGNPITK	0.0029	9.9444	0.0681	13.8180	WGSDPITKT	WGSDGNPITKT	0.0000	59.5455	0.0192	74.9152	WGSDPITKT	WGSDGNPITKT	0.0000	76.6667	0.0148	84.1849	WGSDPITKT	WGSDGNPITKT	0.0001	66.5625	0.0180	91.8604	0.0008	0
152	GSDGNPITKTT	Sequence	GSDGNPITT	GSDGNPITKTT	0.0022	11.8473	0.0378	38.1023	GSDGNPITT	GSDGNPITKTT	0.0003	29.6000	0.0215	71.2178	GSDPITKTT	GSDGNPITKTT	0.0000	61.4286	0.0127	89.0537	GSDGNPITT	GSDGNPITKTT	0.0001	65.0000	0.0127	95.8780	0.0006	0
153	SDGNPITKTTS	Sequence	SDGNPITTS	SDGNPITKTTS	0.0001	63.0952	0.0115	92.4485	SDGNPITTS	SDGNPITKTTS	0.0000	78.3333	0.0077	94.9457	SDPITKTTS	SDGNPITKTTS	0.0000	70.0000	0.0107	93.2555	SNPITKTTS	SDGNPITKTTS	0.0000	79.0000	0.0138	95.5162	0.0000	0
154	DGNPITKTTSD	Sequence	DGNPITTSD	DGNPITKTTSD	0.0000	93.5714	0.0072	96.4182	DPITKTTSD	DGNPITKTTSD	0.0000	95.0000	0.0053	96.5535	DPITKTTSD	DGNPITKTTSD	0.0000	52.6923	0.0201	71.2936	DPITKTTSD	DGNPITKTTSD	0.0001	55.1724	0.0312	72.1239	0.0000	0
155	GNPITKTTSDY	Sequence	GITKTTSDY	GNPITKTTSDY	0.0102	4.8178	0.0738	11.8518	GITKTTSDY	GNPITKTTSDY	0.0000	68.3333	0.0137	84.6231	NPITKTTSY	NPITKTTSDY	0.0009	15.9704	0.0468	31.6410	NPITKTTSY	NPITKTTSDY	0.0018	19.2778	0.0412	58.5326	0.0032	0
156	NPITKTTSDYQ	Sequence	NPITKTTSY	NPITKTTSDY	0.0005	27.8571	0.0339	44.0753	NTKTTSDYQ	NPITKTTSDYQ	0.0000	87.5000	0.0092	92.4383	NPITKTTSQ	NPITKTTSDYQ	0.0035	8.4968	0.0657	20.5853	NPITKTTSY	NPITKTTSDY	0.0026	16.1340	0.0546	44.5637	0.0016	0
157	PITKTTSDYQD	Sequence	PITKTTSDY	PITKTTSDY	0.0000	88.5714	0.0170	80.6648	PITKTTSQD	PITKTTSDYQD	0.0000	100.0000	0.0076	95.0373	PITKTTSDY	PITKTTSDY	0.0000	100.0000	0.0054	97.2484	PITKTTSDY	PITKTTSDY	0.0000	99.0000	0.0109	96.4771	0.0000	0
158	ITKTTSDYQDS	Sequence	ITKTTSDYS	ITKTTSDYQDS	0.0001	57.4000	0.0274	56.4826	ITKTTSDYS	ITKTTSDYQDS	0.0000	85.0000	0.0153	81.6351	ITKTTSDYS	ITKTTSDYQDS	0.0000	90.0000	0.0120	90.5479	ITKTTSDYS	ITKTTSDYQDS	0.0000	93.0000	0.0184	91.2680	0.0000	0
159	TKTTSDYQDSD	Sequence	TTSDYQDSD	TKTTSDYQDSD	0.0001	59.4000	0.0256	60.2780	TTSDYQDSD	TKTTSDYQDSD	0.0000	95.0000	0.0085	93.6353	TTSDYQDSD	TKTTSDYQDSD	0.0000	100.0000	0.0063	96.7979	TKSDYQDSD	TKTTSDYQDSD	0.0000	99.0000	0.0099	96.7942	0.0000	0
160	KTTSDYQDSDV	Sequence	KTDYQDSDV	KTTSDYQDSDV	0.0017	13.6972	0.0895	8.1605	KTTSDYQDV	KTTSDYQDSDV	0.0001	43.7143	0.0438	45.5763	KTDYQDSDV	KTTSDYQDSDV	0.0000	72.5000	0.0186	74.7683	KTTSQDSDV	KTTSDYQDSDV	0.0000	91.0000	0.0173	92.6244	0.0005	0
161	TTSDYQDSDVS	Sequence	TTSDYQDSS	TTSDYQDSDVS	0.0009	19.5309	0.0707	12.8661	TTSDYQDSV	TTSDYQDSDV	0.0000	58.1818	0.0238	67.5609	TTYQDSDVS	TTSDYQDSDVS	0.0000	75.0000	0.0160	81.1233	TTYQDSDVS	TTSDYQDSDVS	0.0000	90.0000	0.0150	95.1412	0.0002	0
162	TSDYQDSDVSQ	Sequence	TSDDSDVSQ	TSDYQDSDVSQ	0.0095	4.9948	0.0691	13.4365	TSQDSDVSQ	TSDYQDSDVSQ	0.0000	60.0000	0.0111	89.2533	TSDDSDVSQ	TSDYQDSDVSQ	0.0000	57.7778	0.0124	89.8248	TYQDSDVSQ	TSDYQDSDVSQ	0.0001	60.9091	0.0146	95.2824	0.0024	0
163	SDYQDSDVSQE	Sequence	SQDSDVSQE	SDYQDSDVSQE	0.0002	40.5385	0.0137	88.0825	SQDSDVSQE	SDYQDSDVSQE	0.0001	49.5000	0.0129	86.0218	SQDSDVSQE	SDYQDSDVSQE	0.0000	78.3333	0.0082	95.8110	SQDSDVSQE	SDYQDSDVSQE	0.0000	76.5000	0.0125	95.9476	0.0001	0
164	DYQDSDVSQEV	Sequence	YQDDVSQEV	YQDSDVSQEV	0.0018	13.3853	0.0538	21.3026	YQDDVSQEV	YQDSDVSQEV	0.0162	5.3198	0.2034	10.1303	DYQDSSQEV	DYQDSDVSQEV	0.0001	33.6364	0.0246	61.5631	DYSDVSQEV	DYQDSDVSQEV	0.0027	15.8704	0.0380	62.4427	0.0052	0
165	YQDSDVSQEVR	Sequence	YSDVSQEVR	YQDSDVSQEVR	0.0279	2.8101	0.1308	3.9514	YQDDVSQEV	YQDSDVSQEV	0.0115	6.3098	0.1727	12.4247	YQDSSQEVR	YQDSDVSQEVR	0.0001	40.2857	0.0234	63.9322	YQDSDVEVR	YQDSDVSQEVR	0.0003	41.4444	0.0252	81.3205	0.0100	0
166	QDSDVSQEVRK	Sequence	DSDVSQVRK	DSDVSQEVRK	0.0047	7.4482	0.0689	13.5140	QDSDVSQEK	QDSDVSQEVRK	0.0000	69.1667	0.0079	94.5314	QDSDVSQEK	QDSDVSQEVRK	0.0000	71.2500	0.0074	96.2175	QDSDVSVRK	QDSDVSQEVRK	0.0000	83.5714	0.0082	97.3593	0.0012	0
167	DSDVSQEVRKY	Sequence	DSDVSQEKY	DSDVSQEVRKY	0.8590	0.0740	0.4527	0.2335	DSDQEVRKY	DSDVSQEVRKY	0.0000	56.3636	0.0103	90.7086	DSDVSQEVY	DSDVSQEVRKY	0.0001	40.4286	0.0118	90.9612	DSDVSQEVY	DSDVSQEVRKY	0.0004	35.1000	0.0162	94.0966	0.2149	1
168	SDVSQEVRKYF	Sequence	SSQEVRKYF	SDVSQEVRKYF	0.0056	6.7849	0.0509	23.6226	SDVSQEVYF	SDVSQEVRKYF	0.0000	53.0000	0.0170	78.6468	SSQEVRKYF	SDVSQEVRKYF	0.0005	20.6786	0.0410	37.0662	SSQEVRKYF	SDVSQEVRKYF	0.0008	27.5352	0.0482	50.6189	0.0017	0
169	DVSQEVRKYFC	Sequence	DVSQEVRKY	DVSQEVRKY	0.0005	27.2000	0.0240	63.8223	DVSQEVYFC	DVSQEVRKYFC	0.0000	62.5000	0.0194	74.5517	DVSQRKYFC	DVSQEVRKYFC	0.0000	61.4286	0.0139	86.2383	DVSQRKYFC	DVSQEVRKYFC	0.0006	30.7174	0.0631	37.9292	0.0003	0
170	VSQEVRKYFCT	Sequence	VSQEVRKYF	VSQEVRKYF	0.0001	51.6129	0.0337	44.4007	VSQEVRFCT	VSQEVRKYFCT	0.0000	67.5000	0.0363	52.3551	VSQEVRKYF	VSQEVRKYF	0.0000	78.3333	0.0187	74.5894	VSQEKYFCT	VSQEVRKYFCT	0.0001	68.1250	0.0585	41.3310	0.0001	0
0	MMTPENDEEQ	Sequence	MTPENDEEQ	MMTPENDEEQ	0.0014	15.5906	0.0405	34.3333	MMTPENEEQ	MMTPENDEEQ	0.0003	28.5185	0.0543	38.4446	MMPENDEEQ	MMTPENDEEQ	0.0000	61.4286	0.0195	72.7271	MMPENDEEQ	MMTPENDEEQ	0.0001	63.4091	0.0293	75.0124	0.0004	0
1	MTPENDEEQT	Sequence	MTENDEEQT	MTPENDEEQT	0.0014	15.5705	0.0511	23.4700	MTPENEEQT	MTPENDEEQT	0.0001	39.6667	0.0339	54.7873	MPENDEEQT	MTPENDEEQT	0.0001	48.0000	0.0257	59.4271	MPENDEEQT	MTPENDEEQT	0.0001	63.8636	0.0216	86.8101	0.0004	0
2	TPENDEEQTS	Sequence	TPEDEEQTS	TPENDEEQTS	0.0001	59.4000	0.0108	93.7758	TPNDEEQTS	TPENDEEQTS	0.0000	76.6667	0.0070	95.4526	TPNDEEQTS	TPENDEEQTS	0.0005	21.0816	0.0338	45.6958	TPNDEEQTS	TPENDEEQTS	0.0001	53.9024	0.0159	94.4263	0.0002	0
3	PENDEEQTSV	Sequence	PNDEEQTSV	PENDEEQTSV	0.0004	29.8621	0.0283	54.6402	PEDEEQTSV	PENDEEQTSV	0.0001	46.8000	0.0167	79.1558	PEDEEQTSV	PENDEEQTSV	0.0001	48.7500	0.0119	90.7812	PEDEEQTSV	PENDEEQTSV	0.0002	43.2857	0.0174	92.5672	0.0002	0
4	ENDEEQTSVF	Sequence	ENDEEQTSF	ENDEEQTSVF	0.0274	2.8365	0.0847	9.0684	ENDEEQTSF	ENDEEQTSVF	0.0001	48.6000	0.0132	85.5216	ENDEQTSVF	ENDEEQTSVF	0.0005	19.8382	0.0286	54.0856	ENDEQTSVF	ENDEEQTSVF	0.0019	18.4480	0.0413	58.3999	0.0075	0
5	NDEEQTSVFS	Sequence	NDEEQTSVF	NDEEQTSVF	0.0002	40.1538	0.0263	58.7641	NDEEQTVFS	NDEEQTSVFS	0.0000	87.5000	0.0106	90.0789	NDEEQTSVF	NDEEQTSVF	0.0000	70.0000	0.0147	84.3683	NDEEQTSVF	NDEEQTSVF	0.0000	73.8462	0.0206	88.3480	0.0001	0
6	DEEQTSVFSA	Sequence	DEEQTVFSA	DEEQTSVFSA	0.0001	59.4000	0.0224	67.5416	DEQTSVFSA	DEEQTSVFSA	0.0000	72.5000	0.0173	78.1774	DEEQTSVSA	DEEQTSVFSA	0.0001	41.6000	0.0235	63.6825	DEEQTSVSA	DEEQTSVFSA	0.0004	37.3846	0.0455	53.4779	0.0001	0
7	EEQTSVFSAT	Sequence	EEQSVFSAT	EEQTSVFSAT	0.0001	69.6667	0.0262	59.0213	EQTSVFSAT	EEQTSVFSAT	0.0000	52.0000	0.0520	39.7978	EEQSVFSAT	EEQTSVFSAT	0.0001	45.7500	0.0363	42.4244	EEQSVFSAT	EEQTSVFSAT	0.0002	48.3000	0.0618	38.8560	0.0001	0
8	EQTSVFSATV	Sequence	ETSVFSATV	EQTSVFSATV	0.0010	18.3936	0.1108	5.4786	EQTSVSATV	EQTSVFSATV	0.0022	13.0456	0.2060	9.9578	EQTSVFSTV	EQTSVFSATV	0.0002	31.0000	0.0618	22.3378	EQTSVFSAV	EQTSVFSATV	0.0008	27.5634	0.1101	17.3702	0.0010	0
9	QTSVFSATVY	Sequence	QTSVSATVY	QTSVFSATVY	0.4993	0.2940	0.4898	0.1725	QTSVFSATV	QTSVFSATV	0.0001	45.5000	0.1058	21.0571	QTSVSATVY	QTSVFSATVY	0.0001	34.7273	0.0433	34.7638	QTSVFSATY	QTSVFSATVY	0.0001	57.5862	0.0442	54.9053	0.1249	1
10	TSVFSATVYG	Sequence	TSVFSATVY	TSVFSATVY	0.0057	6.7203	0.1318	3.8968	TVFSATVYG	TSVFSATVYG	0.0001	45.0000	0.1014	21.9480	TVFSATVYG	TSVFSATVYG	0.0000	67.0000	0.0441	33.9536	TVFSATVYG	TSVFSATVYG	0.0000	81.4286	0.0421	57.3989	0.0015	0
11	SVFSATVYGD	Sequence	SVFSATVYD	SVFSATVYGD	0.0000	83.7500	0.0353	41.8636	SVFSATVYD	SVFSATVYGD	0.0001	43.7143	0.1067	20.8810	SVFSATVYD	SVFSATVYGD	0.0000	76.6667	0.0310	49.9590	SVFSATVYD	SVFSATVYGD	0.0000	91.0000	0.0329	69.4693	0.0000	0
12	VFSATVYGDK	Sequence	VSATVYGDK	VFSATVYGDK	0.0002	41.9167	0.0704	12.9823	VFSATVYGK	VFSATVYGDK	0.0000	64.3750	0.0447	44.9318	VFSATVYGK	VFSATVYGDK	0.0000	90.0000	0.0183	75.3755	VFSATVYGK	VFSATVYGDK	0.0000	89.2857	0.0244	82.6660	0.0001	0
13	FSATVYGDKI	Sequence	FSATVGDKI	FSATVYGDKI	0.0019	12.7148	0.1413	3.3897	FSATVGDKI	FSATVYGDKI	0.0003	28.9630	0.1396	15.7822	FSATVGDKI	FSATVYGDKI	0.0001	47.7500	0.0577	24.4267	FSATVGDKI	FSATVYGDKI	0.0001	58.9655	0.0771	29.5434	0.0006	0
14	SATVYGDKIQ	Sequence	SATVYGDKQ	SATVYGDKIQ	0.0001	56.2000	0.0327	46.1199	SATVYGDKI	SATVYGDKI	0.0000	85.0000	0.0193	74.6919	SATVYGKIQ	SATVYGDKIQ	0.0000	73.7500	0.0243	62.2371	SATVYGKIQ	SATVYGDKIQ	0.0000	90.0000	0.0258	80.3773	0.0000	0
15	ATVYGDKIQG	Sequence	ATYGDKIQG	ATVYGDKIQG	0.0001	55.0000	0.0253	60.8838	AVYGDKIQG	ATVYGDKIQG	0.0002	35.0000	0.0293	60.1584	AVYGDKIQG	ATVYGDKIQG	0.0000	62.1429	0.0204	70.4702	AVYGDKIQG	ATVYGDKIQG	0.0000	79.0000	0.0191	90.4878	0.0001	0
16	TVYGDKIQGK	Sequence	TVYDKIQGK	TVYGDKIQGK	0.0012	17.0748	0.0322	47.1450	TVYDKIQGK	TVYGDKIQGK	0.0025	12.4366	0.0521	39.7809	TVYGDKIQK	TVYGDKIQGK	0.0002	31.3333	0.0266	57.6762	TVYDKIQGK	TVYGDKIQGK	0.0002	42.5882	0.0286	76.1643	0.0010	0
17	VYGDKIQGKN	Sequence	VYDKIQGKN	VYGDKIQGKN	0.0001	63.5714	0.0262	58.9900	VYGDKIQGK	VYGDKIQGK	0.0000	85.0000	0.0104	90.4160	VYDKIQGKN	VYGDKIQGKN	0.0000	90.0000	0.0096	95.1033	VYGDKIQKN	VYGDKIQGKN	0.0000	89.2857	0.0151	95.1150	0.0000	0
18	YGDKIQGKNK	Sequence	YGDKIQGKK	YGDKIQGKNK	0.0066	6.1796	0.0748	11.5536	YGDKIGKNK	YGDKIQGKNK	0.0000	53.0000	0.0201	73.4447	YGDKIGKNK	YGDKIQGKNK	0.0000	56.1111	0.0195	72.5367	YGDKIGKNK	YGDKIQGKNK	0.0001	55.8621	0.0291	75.3767	0.0017	0
19	GDKIQGKNKR	Sequence	GDIQGKNKR	GDKIQGKNKR	0.0002	43.2727	0.0127	90.2798	GKIQGKNKR	GDKIQGKNKR	0.0000	75.0000	0.0060	96.0799	GDIQGKNKR	GDKIQGKNKR	0.0000	62.1429	0.0081	95.8534	GDKQGKNKR	GDKIQGKNKR	0.0000	73.0769	0.0127	95.8744	0.0001	0
20	DKIQGKNKRK	Sequence	DIQGKNKRK	DKIQGKNKRK	0.0001	51.9355	0.0118	91.8391	DIQGKNKRK	DKIQGKNKRK	0.0000	80.0000	0.0071	95.3526	DIQGKNKRK	DKIQGKNKRK	0.0000	63.5714	0.0097	95.0573	DKIQGKNKK	DKIQGKNKRK	0.0001	58.4483	0.0207	88.1329	0.0001	0
21	KIQGKNKRKR	Sequence	KIQGKNRKR	KIQGKNKRKR	0.0001	52.2581	0.0113	92.6896	KIQGKNRKR	KIQGKNKRKR	0.0000	51.3333	0.0129	85.9646	KIQGKNRKR	KIQGKNKRKR	0.0000	58.8889	0.0153	82.9292	KIQGKKRKR	KIQGKNKRKR	0.0001	63.6364	0.0220	86.2613	0.0001	0
22	IQGKNKRKRV	Sequence	IQKNKRKRV	IQGKNKRKRV	0.0000	72.6923	0.0136	88.3427	IQGKNKRKV	IQGKNKRKRV	0.0001	39.1111	0.0240	67.3856	IQKNKRKRV	IQGKNKRKRV	0.0001	44.2500	0.0293	52.8096	IQKNKRKRV	IQGKNKRKRV	0.0050	11.6571	0.1461	10.5500	0.0013	0
23	QGKNKRKRVI	Sequence	QGKNKKRVI	QGKNKRKRVI	0.0000	77.2727	0.0117	92.0876	QGKNKKRVI	QGKNKRKRVI	0.0000	87.5000	0.0077	94.8734	QGKNKRRVI	QGKNKRKRVI	0.0002	30.3529	0.0435	34.5108	QGKKRKRVI	QGKNKRKRVI	0.0149	6.3142	0.2017	5.4173	0.0038	0
24	GKNKRKRVIG	Sequence	GKNKRRVIG	GKNKRKRVIG	0.0000	96.4286	0.0071	96.4712	GKNKRKRVI	GKNKRKRVI	0.0000	100.0000	0.0040	97.3633	GKNKRKRVI	GKNKRKRVI	0.0000	90.0000	0.0165	79.8377	GNKRKRVIG	GKNKRKRVIG	0.0001	57.0690	0.0777	29.2495	0.0000	0
25	KNKRKRVIGL	Sequence	KNKRKRVGL	KNKRKRVIGL	0.0001	66.0000	0.0177	78.8916	KNKKRVIGL	KNKRKRVIGL	0.0000	55.4545	0.0216	70.9244	KKRKRVIGL	KNKRKRVIGL	0.0012	13.8066	0.1060	10.5174	KNKRKRVIL	KNKRKRVIGL	0.0269	4.3390	0.3134	1.7434	0.0070	0
26	NKRKRVIGLC	Sequence	NKRKRVGLC	NKRKRVIGLC	0.0000	87.1429	0.0126	90.3111	NRKRVIGLC	NKRKRVIGLC	0.0000	90.0000	0.0131	85.6949	NKRKRVIGL	NKRKRVIGL	0.0001	48.0000	0.0434	34.6329	NKRKRVIGL	NKRKRVIGL	0.0053	11.3525	0.2233	4.2868	0.0013	0
27	KRKRVIGLCI	Sequence	KRKRVILCI	KRKRVIGLCI	0.0001	68.3333	0.0242	63.4584	KRKRVILCI	KRKRVIGLCI	0.0001	42.8333	0.0324	56.4410	KRRVIGLCI	KRKRVIGLCI	0.0002	32.9231	0.0767	16.6534	KRKRVILCI	KRKRVIGLCI	0.0006	31.0465	0.1384	11.6667	0.0002	0
28	RKRVIGLCIR	Sequence	RKRVIGLIR	RKRVIGLCIR	0.0000	75.9091	0.0184	77.2144	RRVIGLCIR	RKRVIGLCIR	0.0000	80.0000	0.0238	67.6338	RKRVIGLIR	RKRVIGLCIR	0.0000	61.4286	0.0488	30.0945	RKRVIGLIR	RKRVIGLCIR	0.0001	60.4545	0.0730	31.7092	0.0000	0
29	KRVIGLCIRI	Sequence	KVIGLCIRI	KRVIGLCIRI	0.0001	69.0000	0.0320	47.3755	KVIGLCIRI	KRVIGLCIRI	0.0045	9.6412	0.3255	4.9485	KRVIGLIRI	KRVIGLCIRI	0.0001	44.5000	0.0567	24.9636	KRIGLCIRI	KRVIGLCIRI	0.0001	55.1724	0.0704	33.2080	0.0012	0
30	RVIGLCIRIS	Sequence	RVIGLCIRS	RVIGLCIRIS	0.0000	79.5455	0.0292	52.8038	RVIGLCIRI	RVIGLCIRI	0.0004	26.0789	0.1855	11.3705	RVIGLIRIS	RVIGLCIRIS	0.0000	54.6154	0.0644	21.1136	RVIGLIRIS	RVIGLCIRIS	0.0000	84.2857	0.0521	46.8481	0.0001	0
31	VIGLCIRISM	Sequence	VIGLIRISM	VIGLCIRISM	0.0001	69.0000	0.0483	25.8805	VIGLIRISM	VIGLCIRISM	0.0004	26.3684	0.1908	10.9570	VIGLIRISM	VIGLCIRISM	0.0011	14.6386	0.1738	4.9572	VIGLIRISM	VIGLCIRISM	0.0024	16.7477	0.2206	4.4144	0.0010	0
32	IGLCIRISMV	Sequence	ILCIRISMV	IGLCIRISMV	0.0000	81.2500	0.0435	30.8210	ILCIRISMV	IGLCIRISMV	0.0013	16.2150	0.2614	7.1251	IGLIRISMV	IGLCIRISMV	0.0000	53.4615	0.0647	20.9955	IGLIRISMV	IGLCIRISMV	0.0010	24.4362	0.1911	6.1037	0.0006	0
33	GLCIRISMVI	Sequence	GLCRISMVI	GLCIRISMVI	0.0000	74.2308	0.0501	24.3017	GLIRISMVI	GLCIRISMVI	0.0041	10.0197	0.3692	3.8874	GLCIRIMVI	GLCIRISMVI	0.0001	40.4286	0.0495	29.5799	GLCIRISVI	GLCIRISMVI	0.0012	22.5846	0.1654	8.3017	0.0014	0
34	LCIRISMVIS	Sequence	LIRISMVIS	LCIRISMVIS	0.0000	90.7143	0.0256	60.1492	LCIRISMVS	LCIRISMVIS	0.0000	69.1667	0.0633	33.8553	LIRISMVIS	LCIRISMVIS	0.0000	70.0000	0.0485	30.3021	LIRISMVIS	LCIRISMVIS	0.0000	88.5714	0.0658	36.1165	0.0000	0
35	CIRISMVISL	Sequence	CRISMVISL	CIRISMVISL	0.0000	71.5385	0.0429	31.5103	CIISMVISL	CIRISMVISL	0.0009	18.6129	0.2860	6.1939	CIRISMVSL	CIRISMVISL	0.0018	11.7331	0.2357	2.9318	CIRISVISL	CIRISMVISL	0.0050	11.6439	0.3509	1.2042	0.0019	0
36	IRISMVISLL	Sequence	IRISVISLL	IRISMVISLL	0.0002	40.9231	0.0639	15.5916	IISMVISLL	IRISMVISLL	0.0026	12.2882	0.3362	4.6669	IRISMVISL	IRISMVISLL	0.0005	21.3878	0.1052	10.6330	IRISMVISL	IRISMVISLL	0.0017	19.6263	0.1669	8.1508	0.0012	0
37	RISMVISLLS	Sequence	RSMVISLLS	RISMVISLLS	0.0004	30.9286	0.1085	5.7083	RISMVISLL	RISMVISLL	0.0004	25.2439	0.2383	8.1972	RISMVISLL	RISMVISLL	0.0001	43.8000	0.0890	13.5287	RISMVISLL	RISMVISLL	0.0000	70.7692	0.0866	25.1092	0.0002	0
38	ISMVISLLSM	Sequence	ISMVISLLM	ISMVISLLSM	0.0013	15.9732	0.1752	2.2236	IMVISLLSM	ISMVISLLSM	0.0012	16.7100	0.3093	5.4222	ISMVISLSM	ISMVISLLSM	0.0007	18.0779	0.1697	5.1542	ISMVISLSM	ISMVISLLSM	0.0014	21.6759	0.2113	4.8944	0.0011	0
39	SMVISLLSMI	Sequence	SVISLLSMI	SMVISLLSMI	0.0001	56.8000	0.0651	15.0018	SMISLLSMI	SMVISLLSMI	0.0151	5.5091	0.5693	1.1234	SVISLLSMI	SMVISLLSMI	0.0001	37.5000	0.0881	13.7307	SMVISLLSI	SMVISLLSMI	0.0005	32.5000	0.1797	6.9688	0.0040	0
40	MVISLLSMIT	Sequence	MVISLSMIT	MVISLLSMIT	0.0001	69.3333	0.0677	13.9654	MVISLLMIT	MVISLLSMIT	0.0005	22.7231	0.2760	6.5473	MVISLSMIT	MVISLLSMIT	0.0000	53.0769	0.0752	17.0804	MVISLLSMT	MVISLLSMIT	0.0001	68.7500	0.1135	16.5512	0.0002	0
41	VISLLSMITM	Sequence	VSLLSMITM	VISLLSMITM	0.0003	34.0000	0.0740	11.8052	VISLLSITM	VISLLSMITM	0.0014	15.7511	0.2231	8.9788	VISLLSMTM	VISLLSMITM	0.0008	16.8559	0.1177	8.9751	VISLLSMTM	VISLLSMITM	0.0010	24.3830	0.1296	13.1787	0.0009	0
42	ISLLSMITMS	Sequence	ISLLSMITS	ISLLSMITMS	0.0001	57.2000	0.0539	21.2787	ILLSMITMS	ISLLSMITMS	0.0009	18.7258	0.2688	6.8259	ISLLSMITM	ISLLSMITM	0.0000	78.3333	0.0349	44.2835	ISLLSMITM	ISLLSMITM	0.0000	80.0000	0.0570	42.5855	0.0003	0
43	SLLSMITMSA	Sequence	SLLSITMSA	SLLSMITMSA	0.0003	35.7778	0.0866	8.7103	SLLSITMSA	SLLSMITMSA	0.1604	1.3571	0.6679	0.5131	SLLSITMSA	SLLSMITMSA	0.0002	29.0000	0.1017	11.1788	SLLSMITSA	SLLSMITMSA	0.0013	22.3154	0.2256	4.1734	0.0406	1
44	LLSMITMSAF	Sequence	LLSMITSAF	LLSMITMSAF	0.0019	12.7643	0.1547	2.8306	LLSMITMSA	LLSMITMSA	0.0014	15.6756	0.3445	4.4527	LLSMITSAF	LLSMITMSAF	0.0011	14.4940	0.1901	4.2557	LLSMITMSF	LLSMITMSAF	0.0041	12.9218	0.2950	2.1035	0.0021	0
45	LSMITMSAFL	Sequence	LSMITSAFL	LSMITMSAFL	0.0003	33.7619	0.1460	3.1740	LMITMSAFL	LSMITMSAFL	0.0119	6.2073	0.6212	0.7542	LSMITMSAL	LSMITMSAFL	0.0014	12.9338	0.2830	2.1055	LSMITMSAL	LSMITMSAFL	0.0008	26.6875	0.2771	2.4569	0.0036	0
46	SMITMSAFLI	Sequence	SMITSAFLI	SMITMSAFLI	0.0002	47.1111	0.1210	4.6420	SMITSAFLI	SMITMSAFLI	0.0207	4.6840	0.6729	0.4923	SMITSAFLI	SMITMSAFLI	0.0000	57.2222	0.0749	17.1747	SMITMSALI	SMITMSAFLI	0.0002	47.0000	0.1937	5.9251	0.0053	0
47	MITMSAFLIV	Sequence	MTMSAFLIV	MITMSAFLIV	0.0005	28.9000	0.1918	1.8374	MIMSAFLIV	MITMSAFLIV	0.0108	6.4852	0.6144	0.7909	MTMSAFLIV	MITMSAFLIV	0.0001	41.6000	0.1217	8.5531	MIMSAFLIV	MITMSAFLIV	0.0003	40.0000	0.2346	3.7879	0.0029	0
48	ITMSAFLIVR	Sequence	ITMSAFLVR	ITMSAFLIVR	0.0007	22.3333	0.0913	7.8525	IMSAFLIVR	ITMSAFLIVR	0.0003	27.4194	0.2324	8.4899	ITMSAFIVR	ITMSAFLIVR	0.0000	51.1538	0.0480	30.6672	ITMSAFLVR	ITMSAFLIVR	0.0000	73.0769	0.0657	36.1798	0.0003	0
49	TMSAFLIVRL	Sequence	TSAFLIVRL	TMSAFLIVRL	0.0005	26.9459	0.0924	7.6777	TMSAFIVRL	TMSAFLIVRL	0.0524	2.8540	0.5787	1.0517	TSAFLIVRL	TMSAFLIVRL	0.0001	35.6667	0.0681	19.5957	TMAFLIVRL	TMSAFLIVRL	0.0020	18.2805	0.1716	7.7029	0.0138	0
50	MSAFLIVRLN	Sequence	MSAFLIVRL	MSAFLIVRL	0.0001	62.8571	0.1003	6.5939	MSAFLIVRL	MSAFLIVRL	0.0000	58.6364	0.1103	20.1847	MSAFLIVRL	MSAFLIVRL	0.0000	80.0000	0.0389	39.2844	MSAFLIVRL	MSAFLIVRL	0.0001	67.8125	0.0842	26.1255	0.0000	0
51	SAFLIVRLNQ	Sequence	SAFLIVRLQ	SAFLIVRLNQ	0.0001	65.3333	0.0263	58.7788	SAFLIVLNQ	SAFLIVRLNQ	0.0000	55.9091	0.0435	45.8066	SAFLVRLNQ	SAFLIVRLNQ	0.0000	51.1538	0.0367	41.8424	SAFLIRLNQ	SAFLIVRLNQ	0.0001	65.9375	0.0487	50.1281	0.0001	0
52	AFLIVRLNQC	Sequence	ALIVRLNQC	AFLIVRLNQC	0.0000	77.7273	0.0175	79.4922	ALIVRLNQC	AFLIVRLNQC	0.0021	13.2279	0.1498	14.6094	AFLIVRNQC	AFLIVRLNQC	0.0000	59.4444	0.0247	61.3764	AFIVRLNQC	AFLIVRLNQC	0.0017	19.4747	0.1213	14.8012	0.0010	0
53	FLIVRLNQCM	Sequence	FLIVRNQCM	FLIVRLNQCM	0.0003	37.7333	0.0770	10.9396	FLIVRLNQM	FLIVRLNQCM	0.0160	5.3440	0.4406	2.5633	FLIVRLNQM	FLIVRLNQCM	0.0005	21.1837	0.1125	9.6208	FLIVRLNQM	FLIVRLNQCM	0.0885	1.8311	0.5443	0.1939	0.0263	1
54	LIVRLNQCMS	Sequence	LVRLNQCMS	LIVRLNQCMS	0.0000	81.2500	0.0397	35.3709	LIVRLNQMS	LIVRLNQCMS	0.0000	69.1667	0.0673	32.1659	LVRLNQCMS	LIVRLNQCMS	0.0000	66.0000	0.0604	23.0083	LIRLNQCMS	LIVRLNQCMS	0.0000	78.0000	0.0823	26.9536	0.0000	0
55	IVRLNQCMSA	Sequence	IVRLNQMSA	IVRLNQCMSA	0.0001	64.0476	0.0470	27.0611	IVLNQCMSA	IVRLNQCMSA	0.0011	17.0581	0.2142	9.4537	IVRLNQMSA	IVRLNQCMSA	0.0020	11.0792	0.1740	4.9496	IVRLNQMSA	IVRLNQCMSA	0.0021	17.8640	0.2442	3.4251	0.0013	0
56	VRLNQCMSAN	Sequence	VLNQCMSAN	VRLNQCMSAN	0.0000	95.7143	0.0303	50.5918	VLNQCMSAN	VRLNQCMSAN	0.0000	87.5000	0.0508	40.6205	VRLNQCMSA	VRLNQCMSA	0.0000	90.0000	0.0335	46.1591	VRLNQCMSA	VRLNQCMSA	0.0000	82.8571	0.0599	40.3015	0.0000	0
57	RLNQCMSANK	Sequence	RLNQMSANK	RLNQCMSANK	0.0002	40.6923	0.0625	16.2221	RLNQMSANK	RLNQCMSANK	0.0002	34.0714	0.0896	24.7627	RLNQCMSAK	RLNQCMSANK	0.0000	54.2308	0.0590	23.7138	RLNQMSANK	RLNQCMSANK	0.0000	77.5000	0.0567	42.7623	0.0001	0
58	LNQCMSANKA	Sequence	LNQMSANKA	LNQCMSANKA	0.0001	66.3333	0.0503	24.1168	LQCMSANKA	LNQCMSANKA	0.0001	50.0000	0.0650	33.0905	LQCMSANKA	LNQCMSANKA	0.0000	83.3333	0.0273	56.3513	LNQMSANKA	LNQCMSANKA	0.0001	68.4375	0.0663	35.7310	0.0000	0
59	NQCMSANKAA	Sequence	NQMSANKAA	NQCMSANKAA	0.0001	50.8064	0.0305	50.1888	NQMSANKAA	NQCMSANKAA	0.0002	30.7727	0.0864	25.6280	NQMSANKAA	NQCMSANKAA	0.0002	28.6000	0.0787	16.0673	NQMSANKAA	NQCMSANKAA	0.0004	36.9655	0.1192	15.2507	0.0002	0
60	QCMSANKAAI	Sequence	QCMSNKAAI	QCMSANKAAI	0.0002	46.7500	0.0463	27.7255	QMSANKAAI	QCMSANKAAI	0.0003	29.8800	0.1436	15.2915	QCMSAKAAI	QCMSANKAAI	0.0005	20.5000	0.1159	9.1942	QMSANKAAI	QCMSANKAAI	0.0013	22.1231	0.1706	7.7975	0.0006	0
61	CMSANKAAIT	Sequence	CSANKAAIT	CMSANKAAIT	0.0000	78.1818	0.0558	20.0112	CMANKAAIT	CMSANKAAIT	0.0001	48.2000	0.1365	16.1650	CMSANKAAT	CMSANKAAIT	0.0000	76.6667	0.0523	27.5914	CMANKAAIT	CMSANKAAIT	0.0000	73.0769	0.1159	15.9896	0.0000	0
62	MSANKAAITD	Sequence	MSAKAAITD	MSANKAAITD	0.0001	66.3333	0.0604	17.2859	MSAKAAITD	MSANKAAITD	0.0000	80.0000	0.0484	42.2473	MANKAAITD	MSANKAAITD	0.0000	80.0000	0.0372	41.3261	MSANKAITD	MSANKAAITD	0.0000	86.4286	0.0575	42.1376	0.0000	0
63	SANKAAITDS	Sequence	SANKAAITS	SANKAAITDS	0.0001	56.6000	0.0301	51.0499	SANKAAITS	SANKAAITDS	0.0000	61.8750	0.0296	59.7360	SANKAAITS	SANKAAITDS	0.0001	40.1429	0.0462	32.1371	SANKAAITS	SANKAAITDS	0.0000	77.0000	0.0381	62.3205	0.0001	0
64	ANKAAITDSA	Sequence	ANAAITDSA	ANKAAITDSA	0.0002	46.8750	0.0374	38.7481	ANKAAITSA	ANKAAITDSA	0.0001	47.5000	0.0379	50.8348	ANKAAITSA	ANKAAITDSA	0.0001	39.7143	0.0452	32.9933	ANKAAITSA	ANKAAITDSA	0.0007	28.0328	0.0844	26.0205	0.0003	0
65	NKAAITDSAV	Sequence	NAAITDSAV	NKAAITDSAV	0.0002	47.6667	0.0469	27.1924	NAAITDSAV	NKAAITDSAV	0.0001	44.2000	0.0774	28.4253	NAAITDSAV	NKAAITDSAV	0.0002	28.3000	0.0940	12.5237	NKAAITSAV	NKAAITDSAV	0.0004	36.1724	0.1099	17.4415	0.0002	0
66	KAAITDSAVA	Sequence	KAAITDSAA	KAAITDSAVA	0.0002	43.5455	0.0377	38.1634	KAITDSAVA	KAAITDSAVA	0.0002	31.6500	0.0878	25.2517	KAAITSAVA	KAAITDSAVA	0.0005	20.6429	0.1219	8.5381	KAITDSAVA	KAAITDSAVA	0.0001	61.8182	0.0632	37.8875	0.0002	0
67	AAITDSAVAV	Sequence	AAIDSAVAV	AAITDSAVAV	0.0006	26.1081	0.0471	26.9308	AITDSAVAV	AAITDSAVAV	0.0324	3.7400	0.2856	6.2061	AAIDSAVAV	AAITDSAVAV	0.0017	11.8094	0.1119	9.6946	AAIDSAVAV	AAITDSAVAV	0.0006	31.0233	0.0676	34.9071	0.0088	0
68	AITDSAVAVA	Sequence	ATDSAVAVA	AITDSAVAVA	0.0130	4.2049	0.1695	2.3732	AITDAVAVA	AITDSAVAVA	0.0063	8.3215	0.1982	10.4684	AITDSAVAA	AITDSAVAVA	0.0003	24.6452	0.0703	18.7628	AITDSAVAA	AITDSAVAVA	0.0001	52.9268	0.0400	59.9677	0.0049	0
69	ITDSAVAVAA	Sequence	ITDSVAVAA	ITDSAVAVAA	0.0284	2.7871	0.2681	0.9483	ITDSAVVAA	ITDSAVAVAA	0.0021	13.1877	0.1864	11.2966	ITDSAVVAA	ITDSAVAVAA	0.0002	32.0000	0.0675	19.8562	ITDSAVVAA	ITDSAVAVAA	0.0002	49.4000	0.0553	43.9718	0.0077	0
70	TDSAVAVAAA	Sequence	TSAVAVAAA	TDSAVAVAAA	0.0003	35.4444	0.0720	12.4364	TSAVAVAAA	TDSAVAVAAA	0.0001	37.6000	0.1027	21.6849	TSAVAVAAA	TDSAVAVAAA	0.0001	33.8182	0.0768	16.6262	TSAVAVAAA	TDSAVAVAAA	0.0001	53.6585	0.0672	35.1402	0.0002	0
71	DSAVAVAAAS	Sequence	DSAAVAAAS	DSAVAVAAAS	0.0001	61.4286	0.0469	27.1563	DSAAVAAAS	DSAVAVAAAS	0.0000	78.3333	0.0416	47.4617	DAVAVAAAS	DSAVAVAAAS	0.0000	68.0000	0.0436	34.4951	DSAAVAAAS	DSAVAVAAAS	0.0000	78.5000	0.0427	56.7364	0.0000	0
72	SAVAVAAASS	Sequence	SAAVAAASS	SAVAVAAASS	0.0001	68.3333	0.0357	41.2761	SVAVAAASS	SAVAVAAASS	0.0000	51.6667	0.0726	30.1043	SVAVAAASS	SAVAVAAASS	0.0001	38.2857	0.0826	15.0043	SVAVAAASS	SAVAVAAASS	0.0000	85.0000	0.0429	56.5116	0.0001	0
73	AVAVAAASST	Sequence	AVAAAASST	AVAVAAASST	0.0001	65.0000	0.0277	55.8365	AVAVAAAST	AVAVAAASST	0.0002	33.0625	0.0850	26.0378	AVAAAASST	AVAVAAASST	0.0004	23.6667	0.0829	14.9348	AVAAAASST	AVAVAAASST	0.0000	78.5000	0.0370	63.7284	0.0002	0
74	VAVAAASSTH	Sequence	VAAAASSTH	VAVAAASSTH	0.0010	18.4787	0.0384	37.2420	VVAAASSTH	VAVAAASSTH	0.0001	48.8000	0.0279	61.9874	VVAAASSTH	VAVAAASSTH	0.0005	20.3393	0.0646	21.0170	VAAAASSTH	VAVAAASSTH	0.0001	62.9545	0.0324	70.1803	0.0004	0
75	AVAAASSTHR	Sequence	AVAASSTHR	AVAAASSTHR	0.0010	18.7872	0.0362	40.3876	AVAAASSTR	AVAAASSTHR	0.0003	29.4400	0.0418	47.2967	AVAAASSTR	AVAAASSTHR	0.0003	24.5806	0.0481	30.6172	AVAAASSTR	AVAAASSTHR	0.0000	74.6154	0.0250	81.7524	0.0004	0
76	VAAASSTHRK	Sequence	VAASSTHRK	VAAASSTHRK	0.0024	11.1677	0.0541	21.0972	VAASSTHRK	VAAASSTHRK	0.0000	52.0000	0.0243	66.8475	VAAASSTHK	VAAASSTHRK	0.0001	40.8571	0.0336	46.0015	VAASSTHRK	VAAASSTHRK	0.0000	73.4615	0.0230	84.8488	0.0006	0
77	AAASSTHRKV	Sequence	AAASSTHKV	AAASSTHRKV	0.0014	15.0134	0.0505	23.9830	AAASSTHKV	AAASSTHRKV	0.0049	9.2854	0.0891	24.8851	AAASSTHKV	AAASSTHRKV	0.0010	14.7831	0.0863	14.1282	AAASSTHKV	AAASSTHRKV	0.0004	35.1667	0.0569	42.6372	0.0020	0
78	AASSTHRKVV	Sequence	AASSTHRKV	AASSTHRKVV	0.0004	32.6364	0.0366	39.8421	AASSTHRKV	AASSTHRKVV	0.0003	28.9630	0.0488	41.9634	AASSHRKVV	AASSTHRKVV	0.0034	8.6146	0.1472	6.3929	AASSHRKVV	AASSTHRKVV	0.0011	23.5577	0.1160	15.9630	0.0013	0
79	ASSTHRKVVS	Sequence	ASSTHKVVS	ASSTHRKVVS	0.0001	58.8000	0.0297	51.7440	ASSTHKVVS	ASSTHRKVVS	0.0000	73.7500	0.0190	75.1547	ASSTHRVVS	ASSTHRKVVS	0.0001	44.2500	0.0493	29.6798	ASSTRKVVS	ASSTHRKVVS	0.0001	62.9545	0.0553	43.9073	0.0001	0
80	SSTHRKVVSS	Sequence	SSTHKVVSS	SSTHRKVVSS	0.0002	47.7778	0.0356	41.4270	STHRKVVSS	SSTHRKVVSS	0.0000	52.6667	0.0311	57.9559	STHRKVVSS	SSTHRKVVSS	0.0001	36.2222	0.0528	27.2680	SSHRKVVSS	SSTHRKVVSS	0.0007	28.0656	0.1324	12.6654	0.0003	0
81	STHRKVVSST	Sequence	STHKVVSST	STHRKVVSST	0.0002	44.6000	0.0316	48.2423	STHKVVSST	STHRKVVSST	0.0002	31.3000	0.0435	45.8074	STRKVVSST	STHRKVVSST	0.0012	14.0723	0.1329	7.4501	STHRKVVST	STHRKVVSST	0.0022	17.5588	0.1670	8.1377	0.0009	0
82	THRKVVSSTT	Sequence	THRKVVSTT	THRKVVSSTT	0.0000	73.0769	0.0173	80.0187	THRKVVSTT	THRKVVSSTT	0.0000	78.3333	0.0144	83.4177	THRKVSSTT	THRKVVSSTT	0.0003	25.0000	0.0587	23.8720	THRKVVSST	THRKVVSSTT	0.0006	29.7455	0.0802	28.0077	0.0003	0
83	HRKVVSSTTQ	Sequence	HKVVSSTTQ	HRKVVSSTTQ	0.0000	86.4286	0.0084	95.8442	HRKVVSTTQ	HRKVVSSTTQ	0.0000	90.0000	0.0078	94.6745	HRKVVSTTQ	HRKVVSSTTQ	0.0000	57.7778	0.0272	56.5398	HRKVVSTTQ	HRKVVSSTTQ	0.0003	38.6667	0.0567	42.8023	0.0001	0
84	RKVVSSTTQY	Sequence	RVVSSTTQY	RKVVSSTTQY	0.1134	1.1867	0.1228	4.5069	RVVSSTTQY	RKVVSSTTQY	0.0005	23.7273	0.0346	54.0732	RVVSSTTQY	RKVVSSTTQY	0.0020	11.1437	0.0691	19.2318	RVVSSTTQY	RKVVSSTTQY	0.0002	47.8182	0.0293	75.0217	0.0290	1
85	KVVSSTTQYD	Sequence	KVVSSTTQY	KVVSSTTQY	0.0065	6.2647	0.0490	25.2081	KVVSSTTQY	KVVSSTTQY	0.0000	51.3333	0.0464	43.6076	KVVSSTTQY	KVVSSTTQY	0.0001	47.2500	0.0300	51.5455	KVVSSTTQY	KVVSSTTQY	0.0000	84.2857	0.0204	88.6157	0.0017	0
86	VVSSTTQYDH	Sequence	VVSSTTQYH	VVSSTTQYDH	0.0032	9.3845	0.0666	14.3961	VVSSTTQYH	VVSSTTQYDH	0.0001	43.0000	0.0283	61.4716	VVSSTTQYH	VVSSTTQYDH	0.0001	38.5714	0.0264	58.0192	VVSSTTQYH	VVSSTTQYDH	0.0000	75.5000	0.0198	89.4469	0.0009	0
87	VSSTTQYDHK	Sequence	VSSTTQDHK	VSSTTQYDHK	0.0046	7.6231	0.0973	6.9540	VSSTTQYHK	VSSTTQYDHK	0.0000	65.0000	0.0256	64.9057	VSSTTQYHK	VSSTTQYDHK	0.0000	78.3333	0.0142	85.5093	VSSTTQYHK	VSSTTQYDHK	0.0000	92.0000	0.0156	94.8071	0.0011	0
88	SSTTQYDHKE	Sequence	STTQYDHKE	SSTTQYDHKE	0.0005	28.8667	0.0402	34.6908	STTQYDHKE	SSTTQYDHKE	0.0000	75.0000	0.0165	79.4928	STTQYDHKE	SSTTQYDHKE	0.0000	85.0000	0.0113	91.8968	SSTTQYHKE	SSTTQYDHKE	0.0000	85.0000	0.0181	91.6588	0.0001	0
89	STTQYDHKES	Sequence	STTQYDHES	STTQYDHKES	0.0005	27.3429	0.0474	26.6941	STTQYDHES	STTQYDHKES	0.0000	65.0000	0.0210	71.8911	STQYDHKES	STTQYDHKES	0.0000	68.0000	0.0237	63.4247	STTQDHKES	STTQYDHKES	0.0000	83.5714	0.0258	80.4334	0.0001	0
90	TTQYDHKESC	Sequence	TTYDHKESC	TTQYDHKESC	0.0006	25.3415	0.0372	39.0336	TQYDHKESC	TTQYDHKESC	0.0020	13.5389	0.0566	37.2075	TTYDHKESC	TTQYDHKESC	0.0002	28.5000	0.0405	37.5363	TQYDHKESC	TTQYDHKESC	0.0015	20.9425	0.0632	37.8444	0.0011	0
91	TQYDHKESCN	Sequence	TQDHKESCN	TQYDHKESCN	0.0001	51.1290	0.0242	63.3115	TQYDHKESC	TQYDHKESC	0.0001	45.6667	0.0226	69.3490	TQYDHKESC	TQYDHKESC	0.0000	65.0000	0.0184	75.1696	TQYDHKESC	TQYDHKESC	0.0001	52.4390	0.0411	58.5912	0.0001	0
92	QYDHKESCNG	Sequence	QYDHKESNG	QYDHKESCNG	0.0001	69.3333	0.0213	70.1403	QYDHKESNG	QYDHKESCNG	0.0000	95.0000	0.0112	89.1551	QYDHKESNG	QYDHKESCNG	0.0000	83.3333	0.0134	87.3668	QYDHKESCG	QYDHKESCNG	0.0000	71.5385	0.0308	72.7035	0.0000	0
93	YDHKESCNGL	Sequence	YDHKESNGL	YDHKESCNGL	0.0009	20.3662	0.0441	30.1536	YHKESCNGL	YDHKESCNGL	0.0001	38.7000	0.0513	40.2999	YDHKESNGL	YDHKESCNGL	0.0007	18.3117	0.0608	22.8022	YHKESCNGL	YDHKESCNGL	0.0057	10.8300	0.1157	16.0256	0.0018	0
94	DHKESCNGLY	Sequence	DHKESNGLY	DHKESCNGLY	0.0138	4.0662	0.1166	4.9722	DHKESNGLY	DHKESCNGLY	0.0000	76.6667	0.0110	89.5016	DHKESNGLY	DHKESCNGLY	0.0001	35.7778	0.0224	66.0614	DHKESCNLY	DHKESCNGLY	0.0018	19.2071	0.0509	47.9288	0.0039	0
95	HKESCNGLYY	Sequence	HESCNGLYY	HKESCNGLYY	0.0554	1.8621	0.2191	1.3989	HKESNGLYY	HKESCNGLYY	0.0000	63.1250	0.0249	66.0404	HESCNGLYY	HKESCNGLYY	0.0001	39.8571	0.0344	44.8661	HKESNGLYY	HKESCNGLYY	0.0001	51.5854	0.0410	58.7419	0.0139	1
96	KESCNGLYYQ	Sequence	KESCNGLYY	KESCNGLYY	0.0014	15.0000	0.0761	11.1848	KSCNGLYYQ	KESCNGLYYQ	0.0000	73.7500	0.0363	52.3314	KESCNGLYQ	KESCNGLYYQ	0.0000	81.6667	0.0171	78.2582	KECNGLYYQ	KESCNGLYYQ	0.0000	92.0000	0.0245	82.5413	0.0004	0
97	ESCNGLYYQG	Sequence	ESCNGLYYG	ESCNGLYYQG	0.0001	61.4286	0.0558	20.0112	ESCNGLYYG	ESCNGLYYQG	0.0000	87.5000	0.0301	59.1504	ESNGLYYQG	ESCNGLYYQG	0.0000	95.0000	0.0147	84.2868	ESCNGYYQG	ESCNGLYYQG	0.0000	87.8571	0.0390	61.2029	0.0000	0
98	SCNGLYYQGS	Sequence	SCNGLYYQS	SCNGLYYQGS	0.0000	78.6364	0.0239	64.0936	SCNGLYYQS	SCNGLYYQGS	0.0000	80.0000	0.0306	58.5414	SCNGLYQGS	SCNGLYYQGS	0.0000	90.0000	0.0128	88.9065	SCNGLYYQS	SCNGLYYQGS	0.0000	94.0000	0.0283	76.5240	0.0000	0
99	CNGLYYQGSC	Sequence	CNLYYQGSC	CNGLYYQGSC	0.0000	97.1429	0.0237	64.5118	CNLYYQGSC	CNGLYYQGSC	0.0000	95.0000	0.0271	63.0505	CGLYYQGSC	CNGLYYQGSC	0.0000	100.0000	0.0160	81.0367	CNGLYYQSC	CNGLYYQGSC	0.0000	94.0000	0.0477	51.1905	0.0000	0
100	NGLYYQGSCY	Sequence	NLYYQGSCY	NGLYYQGSCY	0.0401	2.2944	0.2121	1.5018	NLYYQGSCY	NGLYYQGSCY	0.0001	45.3333	0.0490	41.7821	NLYYQGSCY	NGLYYQGSCY	0.0001	48.7500	0.0370	41.5442	NLYYQGSCY	NGLYYQGSCY	0.0002	43.6429	0.0659	36.0213	0.0101	0
101	GLYYQGSCYI	Sequence	GLYYQGSCY	GLYYQGSCY	0.0019	12.9734	0.0971	6.9715	GLYQGSCYI	GLYYQGSCYI	0.0880	2.0673	0.6293	0.7096	GLYQGSCYI	GLYYQGSCYI	0.0001	37.8750	0.0652	20.7773	GLYQGSCYI	GLYYQGSCYI	0.0003	41.0000	0.1157	16.0375	0.0226	0
102	LYYQGSCYIL	Sequence	LYYQGSCYL	LYYQGSCYIL	0.0002	45.5000	0.0509	23.6364	LYYQGSYIL	LYYQGSCYIL	0.0002	34.4286	0.1221	18.2525	LYYQGSYIL	LYYQGSCYIL	0.0007	18.0519	0.0855	14.3043	LYYQGSYIL	LYYQGSCYIL	0.0029	15.4233	0.1615	8.6943	0.0010	0
103	YYQGSCYILH	Sequence	YYQGSYILH	YYQGSCYILH	0.0010	18.1702	0.0731	12.0641	YQGSCYILH	YYQGSCYILH	0.0000	53.0000	0.0742	29.5083	YYQGSYILH	YYQGSCYILH	0.0000	52.3077	0.0416	36.3824	YYQGSCYIL	YYQGSCYIL	0.0002	45.0000	0.0908	23.4543	0.0003	0
104	YQGSCYILHS	Sequence	YQGSYILHS	YQGSCYILHS	0.0001	69.3333	0.0703	13.0189	YQGSYILHS	YQGSCYILHS	0.0005	23.0727	0.2078	9.8448	YQGSCILHS	YQGSCYILHS	0.0000	85.0000	0.0305	50.8205	YQSCYILHS	YQGSCYILHS	0.0000	77.5000	0.0711	32.7585	0.0002	0
105	QGSCYILHSD	Sequence	QSCYILHSD	QGSCYILHSD	0.0000	94.2857	0.0316	48.1876	QSCYILHSD	QGSCYILHSD	0.0000	90.0000	0.0304	58.7691	QGSYILHSD	QGSCYILHSD	0.0000	100.0000	0.0137	86.7547	QGSYILHSD	QGSCYILHSD	0.0000	97.0000	0.0324	70.2574	0.0000	0
106	GSCYILHSDY	Sequence	GSCYILHSY	GSCYILHSDY	0.0695	1.6203	0.3042	0.7140	GSCYILHSY	GSCYILHSDY	0.0000	58.6364	0.0422	46.9044	GSCYILHSY	GSCYILHSDY	0.0000	65.0000	0.0255	59.8191	GSCYILHSY	GSCYILHSDY	0.0000	77.0000	0.0307	72.8622	0.0174	1
107	SCYILHSDYK	Sequence	SCYILHSDY	SCYILHSDY	0.0008	21.9032	0.0558	19.9955	SCYLHSDYK	SCYILHSDYK	0.0000	61.2500	0.0397	49.0710	SYILHSDYK	SCYILHSDYK	0.0000	61.4286	0.0257	59.3686	SYILHSDYK	SCYILHSDYK	0.0001	62.2727	0.0429	56.4829	0.0002	0
108	CYILHSDYKS	Sequence	YILHSDYKS	YILHSDYKS	0.0000	80.0000	0.0339	44.0531	YILHSDYKS	YILHSDYKS	0.0000	65.8333	0.0580	36.4150	CILHSDYKS	CYILHSDYKS	0.0000	92.5000	0.0230	64.8640	CYILHSYKS	CYILHSDYKS	0.0000	86.4286	0.0519	47.0106	0.0000	0
109	YILHSDYKSF	Sequence	YLHSDYKSF	YILHSDYKSF	0.0027	10.3747	0.0745	11.6441	YLHSDYKSF	YILHSDYKSF	0.0023	12.8280	0.1848	11.4303	YIHSDYKSF	YILHSDYKSF	0.0012	14.0120	0.1109	9.8178	YLHSDYKSF	YILHSDYKSF	0.0098	8.1016	0.2067	5.1407	0.0040	0
110	ILHSDYKSFE	Sequence	ILSDYKSFE	ILHSDYKSFE	0.0001	52.5806	0.0316	48.1020	ILSDYKSFE	ILHSDYKSFE	0.0003	28.2963	0.1029	21.6366	ILHSDYKSF	ILHSDYKSF	0.0000	63.5714	0.0273	56.4361	ILHSDYKSF	ILHSDYKSF	0.0002	45.8462	0.0645	36.9887	0.0002	0
111	LHSDYKSFED	Sequence	LSDYKSFED	LHSDYKSFED	0.0002	44.3000	0.0885	8.3533	LHSDKSFED	LHSDYKSFED	0.0000	90.0000	0.0278	62.0987	LHSDKSFED	LHSDYKSFED	0.0000	92.5000	0.0180	76.0368	LHSDKSFED	LHSDYKSFED	0.0000	93.0000	0.0315	71.6785	0.0001	0
112	HSDYKSFEDA	Sequence	HSDYKSFEA	HSDYKSFEDA	0.0240	3.0191	0.2263	1.3010	HSDYKSFEA	HSDYKSFEDA	0.0002	31.4000	0.0728	30.0355	HSDYKSFEA	HSDYKSFEDA	0.0001	41.0000	0.0431	34.9409	HSDYKSFEA	HSDYKSFEDA	0.0005	33.9459	0.0623	38.5305	0.0062	0
113	SDYKSFEDAK	Sequence	SDYKSFDAK	SDYKSFEDAK	0.0010	18.8936	0.0438	30.4497	SDYKSFEAK	SDYKSFEDAK	0.0000	57.2727	0.0235	68.0202	SDYKSFEAK	SDYKSFEDAK	0.0000	52.3077	0.0215	68.0596	SYKSFEDAK	SDYKSFEDAK	0.0001	52.1951	0.0328	69.5717	0.0003	0
114	DYKSFEDAKA	Sequence	DYKSFEAKA	DYKSFEDAKA	0.0000	73.0769	0.0216	69.3812	DYKSFEAKA	DYKSFEDAKA	0.0000	68.3333	0.0176	77.6152	DYKSEDAKA	DYKSFEDAKA	0.0000	58.3333	0.0175	77.4007	DYKSFDAKA	DYKSFEDAKA	0.0009	25.8315	0.0526	46.3020	0.0002	0
115	YKSFEDAKAN	Sequence	YSFEDAKAN	YKSFEDAKAN	0.0001	66.0000	0.0241	63.5059	YSFEDAKAN	YKSFEDAKAN	0.0000	85.0000	0.0212	71.6058	YSFEDAKAN	YKSFEDAKAN	0.0000	85.0000	0.0197	72.0803	YSFEDAKAN	YKSFEDAKAN	0.0000	90.0000	0.0259	80.3243	0.0000	0
116	KSFEDAKANC	Sequence	KSEDAKANC	KSFEDAKANC	0.0004	30.3571	0.0248	62.0615	KSFEDAANC	KSFEDAKANC	0.0007	20.5632	0.0737	29.6821	KSFDAKANC	KSFEDAKANC	0.0001	39.1429	0.0307	50.4845	KFEDAKANC	KSFEDAKANC	0.0001	58.4483	0.0230	84.7537	0.0003	0
117	SFEDAKANCA	Sequence	SFDAKANCA	SFEDAKANCA	0.0006	25.8293	0.0506	23.8442	SFDAKANCA	SFEDAKANCA	0.0002	33.4375	0.0434	45.9441	SFDAKANCA	SFEDAKANCA	0.0002	31.9333	0.0355	43.4242	SFDAKANCA	SFEDAKANCA	0.0013	22.3538	0.0757	30.2598	0.0005	0
118	FEDAKANCAA	Sequence	FEDAKANAA	FEDAKANCAA	0.0004	32.9545	0.0656	14.8302	FEDAKANAA	FEDAKANCAA	0.0001	41.4286	0.0633	33.8656	FEDAKANAA	FEDAKANCAA	0.0002	31.0000	0.0735	17.6305	FEDAKANAA	FEDAKANCAA	0.0018	19.3333	0.1132	16.6166	0.0006	0
119	EDAKANCAAE	Sequence	EDAKANAAE	EDAKANCAAE	0.0000	83.7500	0.0178	78.7598	EDAKANAAE	EDAKANCAAE	0.0000	87.5000	0.0139	84.2717	EAKANCAAE	EDAKANCAAE	0.0000	66.0000	0.0292	52.9819	EAKANCAAE	EDAKANCAAE	0.0001	53.9024	0.0749	30.6888	0.0000	0
120	DAKANCAAES	Sequence	DAKANAAES	DAKANCAAES	0.0000	88.5714	0.0232	65.6068	DAKANAAES	DAKANCAAES	0.0000	80.0000	0.0181	76.7589	DAKANAAES	DAKANCAAES	0.0000	58.3333	0.0349	44.2107	DAKANAAES	DAKANCAAES	0.0001	54.5122	0.0775	29.3518	0.0000	0
121	AKANCAAESS	Sequence	AANCAAESS	AKANCAAESS	0.0000	85.7143	0.0261	59.2514	AANCAAESS	AKANCAAESS	0.0000	90.0000	0.0240	67.3320	AKANAAESS	AKANCAAESS	0.0000	80.0000	0.0307	50.3565	AKANAAESS	AKANCAAESS	0.0000	95.0000	0.0308	72.7482	0.0000	0
122	KANCAAESST	Sequence	KANAAESST	KANCAAESST	0.0000	75.4545	0.0272	56.7566	KANAAESST	KANCAAESST	0.0000	70.0000	0.0378	50.8704	KANAAESST	KANCAAESST	0.0001	45.2500	0.0629	21.8063	KANAAESST	KANCAAESST	0.0000	88.5714	0.0339	68.0747	0.0000	0
123	ANCAAESSTL	Sequence	ANAAESSTL	ANCAAESSTL	0.0004	29.4483	0.0356	41.3788	ACAAESSTL	ANCAAESSTL	0.0006	22.1385	0.0635	33.7796	ACAAESSTL	ANCAAESSTL	0.0009	15.9407	0.0671	20.0111	ACAAESSTL	ANCAAESSTL	0.0007	28.5410	0.0599	40.2720	0.0007	0
124	NCAAESSTLP	Sequence	NAAESSTLP	NCAAESSTLP	0.0002	42.0000	0.0271	56.9866	NAAESSTLP	NCAAESSTLP	0.0000	54.3333	0.0292	60.2278	NAAESSTLP	NCAAESSTLP	0.0000	53.4615	0.0281	54.8431	NCAAESSTL	NCAAESSTL	0.0001	60.9091	0.0332	69.1015	0.0001	0
125	CAAESSTLPN	Sequence	CAESSTLPN	CAAESSTLPN	0.0001	54.0323	0.0837	9.2962	CAAESSTLN	CAAESSTLPN	0.0000	90.0000	0.0380	50.7389	CAAESSTPN	CAAESSTLPN	0.0000	83.3333	0.0463	32.0443	CAAESSLPN	CAAESSTLPN	0.0000	94.0000	0.0397	60.3259	0.0000	0
126	AAESSTLPNK	Sequence	AAESSTLNK	AAESSTLPNK	0.0066	6.2052	0.0886	8.3286	AASSTLPNK	AAESSTLPNK	0.0001	40.6250	0.0319	57.0946	AAESSTLPK	AAESSTLPNK	0.0001	37.6250	0.0344	44.8466	AAESSTLPK	AAESSTLPNK	0.0000	78.0000	0.0215	87.0208	0.0017	0
127	AESSTLPNKS	Sequence	ASSTLPNKS	AESSTLPNKS	0.0004	32.8182	0.0354	41.6549	ASSTLPNKS	AESSTLPNKS	0.0000	63.1250	0.0204	72.8676	AESSLPNKS	AESSTLPNKS	0.0000	67.0000	0.0149	83.9557	AESSTLNKS	AESSTLPNKS	0.0000	73.0769	0.0186	91.0042	0.0001	0
128	ESSTLPNKSD	Sequence	ESSTLPNKD	ESSTLPNKSD	0.0001	60.4762	0.0230	66.0876	ESSTLPNSD	ESSTLPNKSD	0.0000	95.0000	0.0099	91.3515	ESSTPNKSD	ESSTLPNKSD	0.0000	92.5000	0.0103	93.9794	ESSTLPNSD	ESSTLPNKSD	0.0000	90.0000	0.0199	89.4059	0.0000	0
129	SSTLPNKSDV	Sequence	SSTPNKSDV	SSTLPNKSDV	0.0011	17.3458	0.0628	16.0641	STLPNKSDV	SSTLPNKSDV	0.0006	21.6974	0.0655	32.9093	SSTLPNKSV	SSTLPNKSDV	0.0003	27.0952	0.0612	22.6200	SSTLPNKSV	SSTLPNKSDV	0.0003	41.1111	0.0515	47.3513	0.0006	0
130	STLPNKSDVL	Sequence	STLPNSDVL	STLPNKSDVL	0.0036	8.7304	0.0685	13.6436	SLPNKSDVL	STLPNKSDVL	0.0049	9.2569	0.1154	19.3396	STLPNKSVL	STLPNKSDVL	0.0145	4.2387	0.1454	6.5143	SLPNKSDVL	STLPNKSDVL	0.0181	5.6389	0.1609	8.7566	0.0103	0
131	TLPNKSDVLT	Sequence	TLPNKSVLT	TLPNKSDVLT	0.0004	30.5000	0.0396	35.6141	TLPNKSVLT	TLPNKSDVLT	0.0027	11.9803	0.1263	17.6048	TPNKSDVLT	TLPNKSDVLT	0.0012	13.7877	0.0869	13.9872	TLPNKSDVL	TLPNKSDVL	0.0009	26.3375	0.0720	32.2540	0.0013	0
132	LPNKSDVLTT	Sequence	LPNKSVLTT	LPNKSDVLTT	0.0002	46.8750	0.0282	54.6992	LPNKSVLTT	LPNKSDVLTT	0.0001	49.5000	0.0276	62.3881	LPKSDVLTT	LPNKSDVLTT	0.0214	3.4601	0.2260	3.1600	LPKSDVLTT	LPNKSDVLTT	0.0012	23.1538	0.0842	26.1027	0.0057	0
133	PNKSDVLTTW	Sequence	PNSDVLTTW	PNKSDVLTTW	0.0006	24.0870	0.0245	62.7622	PNSDVLTTW	PNKSDVLTTW	0.0000	80.0000	0.0098	91.4387	PNKDVLTTW	PNKSDVLTTW	0.0000	59.4444	0.0153	82.8502	PNKDVLTTW	PNKSDVLTTW	0.0002	45.9231	0.0274	77.8946	0.0002	0
134	NKSDVLTTWL	Sequence	NSDVLTTWL	NKSDVLTTWL	0.0094	5.0315	0.2064	1.5889	NKSDVLTTL	NKSDVLTTWL	0.0003	29.7200	0.0823	26.8264	NKSDVLTTL	NKSDVLTTWL	0.0009	16.1712	0.0679	19.6822	NKSDVLTTL	NKSDVLTTWL	0.0031	14.7917	0.1064	18.3684	0.0034	0
135	KSDVLTTWLI	Sequence	KSDLTTWLI	KSDVLTTWLI	0.0175	3.5737	0.3013	0.7321	KSDVTTWLI	KSDVLTTWLI	0.0006	21.6842	0.2240	8.9353	KSDVLTTLI	KSDVLTTWLI	0.0002	33.0000	0.0635	21.5339	KSDVLTTLI	KSDVLTTWLI	0.0001	54.6341	0.0671	35.1949	0.0046	0
136	SDVLTTWLID	Sequence	SDVLTTWLI	SDVLTTWLI	0.0001	70.7692	0.0463	27.7896	SDVLTTWLI	SDVLTTWLI	0.0000	85.0000	0.0624	34.2762	SDVLTTWLI	SDVLTTWLI	0.0000	90.0000	0.0269	57.0957	SDVLTTWLI	SDVLTTWLI	0.0000	96.0000	0.0356	65.5466	0.0000	0
137	DVLTTWLIDY	Sequence	DVLTTWLIY	DVLTTWLIDY	0.0248	2.9735	0.2082	1.5613	DVLTTLIDY	DVLTTWLIDY	0.0000	65.0000	0.0549	38.1488	DVLTTWLIY	DVLTTWLIDY	0.0000	66.0000	0.0198	71.8853	DVLTTWLIY	DVLTTWLIDY	0.0001	54.7561	0.0345	67.1618	0.0062	0
138	VLTTWLIDYV	Sequence	VLTTWLIDY	VLTTWLIDY	0.0003	35.1111	0.1263	4.2570	VLTTWLIYV	VLTTWLIDYV	0.0992	1.8982	0.7197	0.2993	VLTTLIDYV	VLTTWLIDYV	0.0000	72.5000	0.0327	47.3912	VLTTLIDYV	VLTTWLIDYV	0.0000	72.6923	0.0566	42.9149	0.0249	1
139	LTTWLIDYVE	Sequence	LTTLIDYVE	LTTWLIDYVE	0.0001	59.8000	0.0813	9.8291	LTTWLIDYV	LTTWLIDYV	0.0000	63.1250	0.1297	17.0994	LTTLIDYVE	LTTWLIDYVE	0.0000	92.5000	0.0229	64.9817	LTWLIDYVE	LTTWLIDYVE	0.0000	94.0000	0.0428	56.5546	0.0000	0
140	TTWLIDYVED	Sequence	TTWLIDVED	TTWLIDYVED	0.0000	80.6250	0.0425	31.9146	TTWLIDVED	TTWLIDYVED	0.0000	75.0000	0.0536	38.8248	TTWLIDVED	TTWLIDYVED	0.0000	95.0000	0.0149	83.7799	TTWLIDVED	TTWLIDYVED	0.0000	96.0000	0.0303	73.5080	0.0000	0
141	TWLIDYVEDT	Sequence	TLIDYVEDT	TWLIDYVEDT	0.0000	73.4615	0.0273	56.5663	TLIDYVEDT	TWLIDYVEDT	0.0049	9.3057	0.2219	9.0437	TWLIDYVET	TWLIDYVEDT	0.0000	85.0000	0.0161	80.7183	TLIDYVEDT	TWLIDYVEDT	0.0000	73.8462	0.0352	66.2157	0.0012	0
142	WLIDYVEDTW	Sequence	WLDYVEDTW	WLIDYVEDTW	0.0102	4.8342	0.1625	2.5710	WLIDYVETW	WLIDYVEDTW	0.0025	12.3398	0.1987	10.4378	WLIDVEDTW	WLIDYVEDTW	0.0001	41.0000	0.0425	35.4932	WLIDYVETW	WLIDYVEDTW	0.0006	31.6279	0.0676	34.8886	0.0033	0
143	LIDYVEDTWG	Sequence	LIDYVEDTW	LIDYVEDTW	0.0007	22.9474	0.0791	10.3721	LIDYVEDTW	LIDYVEDTW	0.0000	63.7500	0.0608	34.9945	LIDYVEDTW	LIDYVEDTW	0.0000	85.0000	0.0229	65.0601	LIDYVEDTW	LIDYVEDTW	0.0000	94.0000	0.0310	72.3166	0.0002	0
144	IDYVEDTWGS	Sequence	IDYEDTWGS	IDYVEDTWGS	0.0000	76.8182	0.0253	60.8612	IDYEDTWGS	IDYVEDTWGS	0.0000	61.2500	0.0442	45.3414	IYVEDTWGS	IDYVEDTWGS	0.0000	90.0000	0.0131	88.2547	IYVEDTWGS	IDYVEDTWGS	0.0000	90.0000	0.0192	90.3335	0.0000	0
145	DYVEDTWGSD	Sequence	DVEDTWGSD	DYVEDTWGSD	0.0000	90.7143	0.0252	61.1596	DVEDTWGSD	DYVEDTWGSD	0.0000	90.0000	0.0171	78.5867	DYVEDTGSD	DYVEDTWGSD	0.0000	95.0000	0.0119	90.7971	DYVEDTWSD	DYVEDTWGSD	0.0000	90.0000	0.0207	88.1255	0.0000	0
146	YVEDTWGSDG	Sequence	YVDTWGSDG	YVEDTWGSDG	0.0004	30.8214	0.0972	6.9646	YVEDTWGSG	YVEDTWGSDG	0.0000	80.0000	0.0335	55.2147	YVEDTWGSG	YVEDTWGSDG	0.0000	63.5714	0.0404	37.6646	YVEDTWGSG	YVEDTWGSDG	0.0000	91.0000	0.0340	67.8440	0.0001	0
147	VEDTWGSDGN	Sequence	VEDTWGSGN	VEDTWGSDGN	0.0000	86.4286	0.0248	61.9507	VEDTWGSGN	VEDTWGSDGN	0.0000	95.0000	0.0099	91.3104	VEDTWGSGN	VEDTWGSDGN	0.0000	95.0000	0.0085	95.6315	VEDTWGSGN	VEDTWGSDGN	0.0000	98.0000	0.0124	95.9894	0.0000	0
148	EDTWGSDGNP	Sequence	ETWGSDGNP	EDTWGSDGNP	0.0001	59.6000	0.0223	67.7463	ETWGSDGNP	EDTWGSDGNP	0.0000	63.1250	0.0186	75.9869	ETWGSDGNP	EDTWGSDGNP	0.0000	83.3333	0.0122	90.2868	ETWGSDGNP	EDTWGSDGNP	0.0000	70.3846	0.0145	95.2983	0.0000	0
149	DTWGSDGNPI	Sequence	DTWSDGNPI	DTWGSDGNPI	0.0009	19.7901	0.0775	10.7831	DTWGSDNPI	DTWGSDGNPI	0.0004	24.6667	0.1047	21.2697	DTWGSGNPI	DTWGSDGNPI	0.0003	26.9231	0.0663	20.3307	DTWGSGNPI	DTWGSDGNPI	0.0004	36.6207	0.0735	31.4173	0.0005	0
150	TWGSDGNPIT	Sequence	TGSDGNPIT	TWGSDGNPIT	0.0001	65.3333	0.0182	77.7710	TWSDGNPIT	TWGSDGNPIT	0.0001	43.8571	0.0250	65.8769	TWSDGNPIT	TWGSDGNPIT	0.0000	67.0000	0.0242	62.3000	TWSDGNPIT	TWGSDGNPIT	0.0000	72.3077	0.0308	72.6988	0.0001	0
151	WGSDGNPITK	Sequence	WSDGNPITK	WGSDGNPITK	0.0960	1.3201	0.2249	1.3193	WSDGNPITK	WGSDGNPITK	0.0002	34.6429	0.0304	58.8629	WSDGNPITK	WGSDGNPITK	0.0001	39.1429	0.0290	53.3572	WSDGNPITK	WGSDGNPITK	0.0013	21.7655	0.0305	73.1689	0.0244	1
152	GSDGNPITKT	Sequence	GSDGPITKT	GSDGNPITKT	0.0072	5.8889	0.0689	13.5027	GSDGNPITT	GSDGNPITKT	0.0004	24.5833	0.0332	55.5668	GSDGPITKT	GSDGNPITKT	0.0000	58.8889	0.0138	86.5093	GSDGNPITT	GSDGNPITKT	0.0001	66.8750	0.0145	95.3125	0.0019	0
153	SDGNPITKTT	Sequence	SDNPITKTT	SDGNPITKTT	0.0003	34.0000	0.0192	75.3247	SGNPITKTT	SDGNPITKTT	0.0001	45.6667	0.0177	77.5292	SDNPITKTT	SDGNPITKTT	0.0001	36.3333	0.0267	57.4387	SGNPITKTT	SDGNPITKTT	0.0003	41.5000	0.0279	77.1984	0.0002	0
154	DGNPITKTTS	Sequence	DGNPITTTS	DGNPITKTTS	0.0002	41.7500	0.0165	81.8141	DGNPITTTS	DGNPITKTTS	0.0000	75.0000	0.0106	90.1874	DGNPIKTTS	DGNPITKTTS	0.0000	50.3846	0.0177	76.9210	DGNPIKTTS	DGNPITKTTS	0.0003	39.3333	0.0305	73.1689	0.0001	0
155	GNPITKTTSD	Sequence	GNITKTTSD	GNPITKTTSD	0.0000	91.4286	0.0103	94.5858	GPITKTTSD	GNPITKTTSD	0.0000	95.0000	0.0096	91.7034	GPITKTTSD	GNPITKTTSD	0.0006	19.6618	0.0833	14.8474	GPITKTTSD	GNPITKTTSD	0.0001	56.2069	0.0538	45.2532	0.0002	0
156	NPITKTTSDY	Sequence	NITKTTSDY	NPITKTTSDY	0.0291	2.7501	0.1326	3.8523	NPITKTTSY	NPITKTTSDY	0.0000	61.8750	0.0169	78.9254	NPITKTTSY	NPITKTTSDY	0.0408	2.4578	0.1554	5.8883	NPITKTTSY	NPITKTTSDY	0.0369	3.5135	0.1067	18.2934	0.0267	0
157	PITKTTSDYQ	Sequence	PITKTTSDY	PITKTTSDY	0.0003	38.1429	0.0409	33.8441	PITKTTSYQ	PITKTTSDYQ	0.0000	90.0000	0.0144	83.2666	PTKTTSDYQ	PITKTTSDYQ	0.0000	92.5000	0.0102	94.0684	PTKTTSDYQ	PITKTTSDYQ	0.0000	95.0000	0.0148	95.1992	0.0001	0
158	ITKTTSDYQD	Sequence	ITTTSDYQD	ITKTTSDYQD	0.0001	63.0952	0.0378	38.1114	ITTTSDYQD	ITKTTSDYQD	0.0000	90.0000	0.0226	69.4857	ITKTTSDYD	ITKTTSDYQD	0.0000	92.5000	0.0137	86.7827	ITKTTSYQD	ITKTTSDYQD	0.0000	94.0000	0.0263	79.6589	0.0000	0
159	TKTTSDYQDS	Sequence	TTTSDYQDS	TKTTSDYQDS	0.0001	56.4000	0.0305	50.2418	TTTSDYQDS	TKTTSDYQDS	0.0000	95.0000	0.0111	89.3051	TKTTSDYQS	TKTTSDYQDS	0.0000	95.0000	0.0100	94.5728	TKTTSDYQS	TKTTSDYQDS	0.0000	95.0000	0.0156	94.7598	0.0000	0
160	KTTSDYQDSD	Sequence	KTSDYQDSD	KTTSDYQDSD	0.0001	57.2000	0.0339	44.1918	KTSDYQDSD	KTTSDYQDSD	0.0000	87.5000	0.0199	73.8197	KTSDYQDSD	KTTSDYQDSD	0.0000	100.0000	0.0086	95.5778	KTTSDYQSD	KTTSDYQDSD	0.0000	99.0000	0.0120	96.1056	0.0000	0
161	TTSDYQDSDV	Sequence	TTDYQDSDV	TTSDYQDSDV	0.0166	3.6863	0.2167	1.4342	TTSDYQDSV	TTSDYQDSDV	0.0020	13.6461	0.1110	20.0539	TTSDYQDSV	TTSDYQDSDV	0.0001	45.7500	0.0312	49.6420	TTSDYQDSV	TTSDYQDSDV	0.0001	61.5909	0.0341	67.7762	0.0047	0
162	TSDYQDSDVS	Sequence	TSDYQSDVS	TSDYQDSDVS	0.0030	9.8254	0.1388	3.5063	TSYQDSDVS	TSDYQDSDVS	0.0000	69.1667	0.0235	68.1451	TSYQDSDVS	TSDYQDSDVS	0.0000	70.0000	0.0213	68.4691	TSYQDSDVS	TSDYQDSDVS	0.0000	87.8571	0.0212	87.4159	0.0008	0
163	SDYQDSDVSQ	Sequence	SDYDSDVSQ	SDYQDSDVSQ	0.0003	36.0625	0.0176	79.3018	SDYDSDVSQ	SDYQDSDVSQ	0.0000	63.1250	0.0132	85.5609	SYQDSDVSQ	SDYQDSDVSQ	0.0000	52.6923	0.0172	78.1347	SYQDSDVSQ	SDYQDSDVSQ	0.0001	53.6585	0.0188	90.8673	0.0001	0
164	DYQDSDVSQE	Sequence	DQDSDVSQE	DYQDSDVSQE	0.0002	48.7500	0.0180	78.3228	DQDSDVSQE	DYQDSDVSQE	0.0000	68.3333	0.0197	74.0561	DYQDSVSQE	DYQDSDVSQE	0.0000	68.0000	0.0111	92.3615	DQDSDVSQE	DYQDSDVSQE	0.0003	39.7143	0.0203	88.7167	0.0001	0
165	YQDSDVSQEV	Sequence	YQDDVSQEV	YQDSDVSQEV	0.0435	2.1829	0.1478	3.0879	YQDDVSQEV	YQDSDVSQEV	0.4863	0.4100	0.5273	1.4944	YQDDVSQEV	YQDSDVSQEV	0.0013	13.4057	0.0613	22.5854	YQDDVSQEV	YQDSDVSQEV	0.0032	14.5351	0.0664	35.6636	0.1336	1
166	QDSDVSQEVR	Sequence	QSDVSQEVR	QDSDVSQEVR	0.0159	3.7767	0.0995	6.6794	QSDVSQEVR	QDSDVSQEVR	0.0000	60.0000	0.0161	80.1894	QDSDVSQVR	QDSDVSQEVR	0.0001	43.0000	0.0159	81.2252	QDSDVSQVR	QDSDVSQEVR	0.0001	66.8750	0.0143	95.3773	0.0040	0
167	DSDVSQEVRK	Sequence	DSDVSQVRK	DSDVSQEVRK	0.0638	1.7051	0.1809	2.0752	DSDVSQVRK	DSDVSQEVRK	0.0000	69.1667	0.0115	88.6191	DSDVSQVRK	DSDVSQEVRK	0.0000	69.0000	0.0108	93.0320	DSDVSQVRK	DSDVSQEVRK	0.0001	62.5000	0.0143	95.3724	0.0160	1
168	SDVSQEVRKY	Sequence	SVSQEVRKY	SDVSQEVRKY	0.1414	0.9940	0.1315	3.9106	SVSQEVRKY	SDVSQEVRKY	0.0002	32.2778	0.0181	76.8054	SVSQEVRKY	SDVSQEVRKY	0.0001	34.0909	0.0214	68.3289	SVSQEVRKY	SDVSQEVRKY	0.0001	51.5854	0.0160	94.3193	0.0355	1
169	DVSQEVRKYF	Sequence	DSQEVRKYF	DVSQEVRKYF	0.0063	6.3466	0.0564	19.6260	DVSQEVRYF	DVSQEVRKYF	0.0001	48.8000	0.0191	75.0292	DVQEVRKYF	DVSQEVRKYF	0.0007	17.6818	0.0452	32.9908	DVQEVRKYF	DVSQEVRKYF	0.0066	10.0649	0.0855	25.5567	0.0034	0
170	VSQEVRKYFC	Sequence	VSQEVRKYF	VSQEVRKYF	0.0006	24.2174	0.0514	23.1907	VSQEVKYFC	VSQEVRKYFC	0.0001	45.6667	0.0452	44.5647	VSQEVRKYF	VSQEVRKYF	0.0000	55.0000	0.0316	48.9009	VSQERKYFC	VSQEVRKYFC	0.0004	34.7273	0.0840	26.2173	0.0003	0
171	SQEVRKYFCT	Sequence	SQEVRKYFT	SQEVRKYFCT	0.0001	67.0000	0.0332	45.2827	SQVRKYFCT	SQEVRKYFCT	0.0000	53.6667	0.0680	31.8797	SQEVRKYFT	SQEVRKYFCT	0.0000	85.0000	0.0219	67.2830	SQVRKYFCT	SQEVRKYFCT	0.0002	44.0000	0.1255	13.9513	0.0001	0
0	MMTPENDEE	Sequence	MMTPENDEE	MMTPENDEE	0.0004	31.5833	0.0340	44.0086	MMTPENDEE	MMTPENDEE	0.0003	27.3871	0.0714	30.5234	MMTPENDEE	MMTPENDEE	0.0000	55.5556	0.0229	65.0334	MMTPENDEE	MMTPENDEE	0.0001	61.8182	0.0308	72.6896	0.0002	0
1	MTPENDEEQ	Sequence	MTPENDEEQ	MTPENDEEQ	0.0078	5.6415	0.0560	19.8760	MTPENDEEQ	MTPENDEEQ	0.0001	42.3333	0.0259	64.5771	MTPENDEEQ	MTPENDEEQ	0.0001	49.3333	0.0173	77.8149	MTPENDEEQ	MTPENDEEQ	0.0001	54.6341	0.0204	88.6713	0.0020	0
2	TPENDEEQT	Sequence	TPENDEEQT	TPENDEEQT	0.0002	40.3077	0.0109	93.4996	TPENDEEQT	TPENDEEQT	0.0000	73.7500	0.0064	95.8451	TPENDEEQT	TPENDEEQT	0.0003	24.6774	0.0270	56.8658	TPENDEEQT	TPENDEEQT	0.0003	37.8077	0.0147	95.2468	0.0002	0
3	PENDEEQTS	Sequence	PENDEEQTS	PENDEEQTS	0.0000	88.5714	0.0050	97.5285	PENDEEQTS	PENDEEQTS	0.0000	95.0000	0.0030	98.0167	PENDEEQTS	PENDEEQTS	0.0000	85.0000	0.0040	97.9505	PENDEEQTS	PENDEEQTS	0.0000	73.0769	0.0067	97.8460	0.0000	0
4	ENDEEQTSV	Sequence	ENDEEQTSV	ENDEEQTSV	0.0243	3.0020	0.0814	9.7942	ENDEEQTSV	ENDEEQTSV	0.0048	9.3252	0.0436	45.7417	ENDEEQTSV	ENDEEQTSV	0.0011	14.2169	0.0258	59.1632	ENDEEQTSV	ENDEEQTSV	0.0164	5.9732	0.0442	54.8805	0.0117	0
5	NDEEQTSVF	Sequence	NDEEQTSVF	NDEEQTSVF	0.0220	3.1800	0.0640	15.5293	NDEEQTSVF	NDEEQTSVF	0.0001	51.0000	0.0118	88.0493	NDEEQTSVF	NDEEQTSVF	0.0020	11.0938	0.0445	33.6289	NDEEQTSVF	NDEEQTSVF	0.0043	12.5590	0.0475	51.3434	0.0071	0
6	DEEQTSVFS	Sequence	DEEQTSVFS	DEEQTSVFS	0.0001	56.4000	0.0172	80.1732	DEEQTSVFS	DEEQTSVFS	0.0000	87.5000	0.0091	92.5765	DEEQTSVFS	DEEQTSVFS	0.0000	55.5556	0.0132	87.8878	DEEQTSVFS	DEEQTSVFS	0.0001	63.8636	0.0175	92.3930	0.0001	0
7	EEQTSVFSA	Sequence	EEQTSVFSA	EEQTSVFSA	0.0006	24.5652	0.0307	49.8874	EEQTSVFSA	EEQTSVFSA	0.0002	35.0769	0.0324	56.4081	EEQTSVFSA	EEQTSVFSA	0.0007	18.2338	0.0454	32.8152	EEQTSVFSA	EEQTSVFSA	0.0047	12.0487	0.0876	24.7050	0.0015	0
8	EQTSVFSAT	Sequence	EQTSVFSAT	EQTSVFSAT	0.0002	44.7000	0.0324	46.6790	EQTSVFSAT	EQTSVFSAT	0.0006	22.2615	0.0868	25.5418	EQTSVFSAT	EQTSVFSAT	0.0003	25.9333	0.0611	22.6622	EQTSVFSAT	EQTSVFSAT	0.0013	22.0846	0.0896	23.8971	0.0006	0
9	QTSVFSATV	Sequence	QTSVFSATV	QTSVFSATV	0.0096	4.9804	0.1721	2.3051	QTSVFSATV	QTSVFSATV	0.0252	4.2559	0.3595	4.1041	QTSVFSATV	QTSVFSATV	0.0013	13.5943	0.0914	13.0188	QTSVFSATV	QTSVFSATV	0.0029	15.1958	0.1011	19.9113	0.0097	0
10	TSVFSATVY	Sequence	TSVFSATVY	TSVFSATVY	0.4122	0.3800	0.3724	0.4271	TSVFSATVY	TSVFSATVY	0.0001	40.8750	0.0332	55.4952	TSVFSATVY	TSVFSATVY	0.0006	18.5974	0.0507	28.6705	TSVFSATVY	TSVFSATVY	0.0004	36.7931	0.0329	69.4505	0.1033	1
11	SVFSATVYG	Sequence	SVFSATVYG	SVFSATVYG	0.0003	39.0769	0.0508	23.7354	SVFSATVYG	SVFSATVYG	0.0011	17.2774	0.1741	12.3030	SVFSATVYG	SVFSATVYG	0.0002	27.5714	0.0706	18.6699	SVFSATVYG	SVFSATVYG	0.0002	49.6000	0.0503	48.5252	0.0004	0
12	VFSATVYGD	Sequence	VFSATVYGD	VFSATVYGD	0.0000	95.0000	0.0203	72.6899	VFSATVYGD	VFSATVYGD	0.0000	85.0000	0.0392	49.5105	VFSATVYGD	VFSATVYGD	0.0000	95.0000	0.0135	87.1402	VFSATVYGD	VFSATVYGD	0.0000	90.0000	0.0254	81.1116	0.0000	0
13	FSATVYGDK	Sequence	FSATVYGDK	FSATVYGDK	0.0028	10.1264	0.1440	3.2636	FSATVYGDK	FSATVYGDK	0.0000	54.6667	0.0507	40.6760	FSATVYGDK	FSATVYGDK	0.0000	59.4444	0.0329	47.0891	FSATVYGDK	FSATVYGDK	0.0000	83.5714	0.0311	72.2118	0.0007	0
14	SATVYGDKI	Sequence	SATVYGDKI	SATVYGDKI	0.0013	16.2791	0.0658	14.7513	SATVYGDKI	SATVYGDKI	0.0003	28.9259	0.0546	38.2810	SATVYGDKI	SATVYGDKI	0.0005	20.1071	0.0655	20.6443	SATVYGDKI	SATVYGDKI	0.0011	23.6154	0.0632	37.8639	0.0008	0
15	ATVYGDKIQ	Sequence	ATVYGDKIQ	ATVYGDKIQ	0.0002	43.7273	0.0208	71.3159	ATVYGDKIQ	ATVYGDKIQ	0.0000	75.0000	0.0135	84.9581	ATVYGDKIQ	ATVYGDKIQ	0.0000	70.0000	0.0158	81.6582	ATVYGDKIQ	ATVYGDKIQ	0.0000	89.2857	0.0116	96.2420	0.0001	0
16	TVYGDKIQG	Sequence	TVYGDKIQG	TVYGDKIQG	0.0002	47.1111	0.0164	82.1114	TVYGDKIQG	TVYGDKIQG	0.0005	23.9273	0.0364	52.3234	TVYGDKIQG	TVYGDKIQG	0.0002	31.0667	0.0322	48.1080	TVYGDKIQG	TVYGDKIQG	0.0002	49.3000	0.0247	82.1609	0.0002	0
17	VYGDKIQGK	Sequence	VYGDKIQGK	VYGDKIQGK	0.0003	33.3810	0.0164	82.0037	VYGDKIQGK	VYGDKIQGK	0.0002	31.8500	0.0198	73.8735	VYGDKIQGK	VYGDKIQGK	0.0001	48.2500	0.0114	91.8315	VYGDKIQGK	VYGDKIQGK	0.0005	32.9000	0.0212	87.5080	0.0003	0
18	YGDKIQGKN	Sequence	YGDKIQGKN	YGDKIQGKN	0.0019	12.8707	0.0573	18.9885	YGDKIQGKN	YGDKIQGKN	0.0000	78.3333	0.0152	81.8591	YGDKIQGKN	YGDKIQGKN	0.0000	81.6667	0.0161	80.6775	YGDKIQGKN	YGDKIQGKN	0.0000	79.5000	0.0205	88.4665	0.0005	0
19	GDKIQGKNK	Sequence	GDKIQGKNK	GDKIQGKNK	0.0001	51.9355	0.0108	93.7058	GDKIQGKNK	GDKIQGKNK	0.0000	80.0000	0.0046	96.9636	GDKIQGKNK	GDKIQGKNK	0.0000	62.1429	0.0076	96.1209	GDKIQGKNK	GDKIQGKNK	0.0000	71.5385	0.0120	96.1260	0.0001	0
20	DKIQGKNKR	Sequence	DKIQGKNKR	DKIQGKNKR	0.0001	65.6667	0.0058	97.1181	DKIQGKNKR	DKIQGKNKR	0.0000	78.3333	0.0049	96.8217	DKIQGKNKR	DKIQGKNKR	0.0001	49.0000	0.0092	95.3053	DKIQGKNKR	DKIQGKNKR	0.0004	35.2333	0.0203	88.8352	0.0001	0
21	KIQGKNKRK	Sequence	KIQGKNKRK	KIQGKNKRK	0.0004	31.4583	0.0145	86.3822	KIQGKNKRK	KIQGKNKRK	0.0002	34.0000	0.0181	76.7624	KIQGKNKRK	KIQGKNKRK	0.0003	27.0952	0.0272	56.5303	KIQGKNKRK	KIQGKNKRK	0.0002	49.4000	0.0274	77.9891	0.0002	0
22	IQGKNKRKR	Sequence	IQGKNKRKR	IQGKNKRKR	0.0003	39.0769	0.0107	93.8439	IQGKNKRKR	IQGKNKRKR	0.0001	44.2000	0.0138	84.4774	IQGKNKRKR	IQGKNKRKR	0.0000	60.0000	0.0125	89.6589	IQGKNKRKR	IQGKNKRKR	0.0002	43.0714	0.0254	81.0586	0.0002	0
23	QGKNKRKRV	Sequence	QGKNKRKRV	QGKNKRKRV	0.0001	52.7419	0.0102	94.8619	QGKNKRKRV	QGKNKRKRV	0.0000	61.8750	0.0069	95.4755	QGKNKRKRV	QGKNKRKRV	0.0005	20.6607	0.0340	45.4873	QGKNKRKRV	QGKNKRKRV	0.1469	1.1253	0.2542	3.0940	0.0369	1
24	GKNKRKRVI	Sequence	GKNKRKRVI	GKNKRKRVI	0.0001	60.9524	0.0091	95.4912	GKNKRKRVI	GKNKRKRVI	0.0000	70.0000	0.0071	95.3244	GKNKRKRVI	GKNKRKRVI	0.0004	22.1905	0.0444	33.7458	GKNKRKRVI	GKNKRKRVI	0.0311	3.9244	0.1843	6.6047	0.0079	0
25	KNKRKRVIG	Sequence	KNKRKRVIG	KNKRKRVIG	0.0000	92.8571	0.0097	95.2151	KNKRKRVIG	KNKRKRVIG	0.0000	95.0000	0.0054	96.4528	KNKRKRVIG	KNKRKRVIG	0.0000	54.2308	0.0328	47.1284	KNKRKRVIG	KNKRKRVIG	0.0026	16.0436	0.1644	8.4005	0.0007	0
26	NKRKRVIGL	Sequence	NKRKRVIGL	NKRKRVIGL	0.0002	43.6364	0.0150	85.3826	NKRKRVIGL	NKRKRVIGL	0.0002	34.0714	0.0206	72.6133	NKRKRVIGL	NKRKRVIGL	0.0117	4.7465	0.1412	6.8095	NKRKRVIGL	NKRKRVIGL	0.6895	0.0993	0.5934	0.1200	0.1754	1
27	KRKRVIGLC	Sequence	KRKRVIGLC	KRKRVIGLC	0.0000	75.4545	0.0127	90.2264	KRKRVIGLC	KRKRVIGLC	0.0000	53.6667	0.0244	66.7449	KRKRVIGLC	KRKRVIGLC	0.0002	30.2941	0.0423	35.7543	KRKRVIGLC	KRKRVIGLC	0.0005	33.4324	0.0768	29.7159	0.0002	0
28	RKRVIGLCI	Sequence	RKRVIGLCI	RKRVIGLCI	0.0001	63.0952	0.0238	64.1704	RKRVIGLCI	RKRVIGLCI	0.0000	57.2727	0.0299	59.3593	RKRVIGLCI	RKRVIGLCI	0.0016	12.0551	0.1405	6.8592	RKRVIGLCI	RKRVIGLCI	0.0060	10.5832	0.1944	5.8790	0.0019	0
29	KRVIGLCIR	Sequence	KRVIGLCIR	KRVIGLCIR	0.0000	87.8571	0.0103	94.6815	KRVIGLCIR	KRVIGLCIR	0.0000	60.0000	0.0264	63.8898	KRVIGLCIR	KRVIGLCIR	0.0000	55.5556	0.0206	70.0619	KRVIGLCIR	KRVIGLCIR	0.0001	58.6207	0.0293	74.9615	0.0000	0
30	RVIGLCIRI	Sequence	RVIGLCIRI	RVIGLCIRI	0.0003	34.0000	0.0416	32.9673	RVIGLCIRI	RVIGLCIRI	0.1042	1.8250	0.4723	2.1071	RVIGLCIRI	RVIGLCIRI	0.0008	16.6577	0.0946	12.4091	RVIGLCIRI	RVIGLCIRI	0.0022	17.3051	0.0917	23.1103	0.0269	1
31	VIGLCIRIS	Sequence	VIGLCIRIS	VIGLCIRIS	0.0000	94.2857	0.0193	75.0122	VIGLCIRIS	VIGLCIRIS	0.0001	49.2500	0.0717	30.4056	VIGLCIRIS	VIGLCIRIS	0.0000	76.6667	0.0304	50.9707	VIGLCIRIS	VIGLCIRIS	0.0000	88.5714	0.0394	60.6390	0.0000	0
32	IGLCIRISM	Sequence	IGLCIRISM	IGLCIRISM	0.0001	60.4762	0.0361	40.6546	IGLCIRISM	IGLCIRISM	0.0002	32.5000	0.1132	19.6898	IGLCIRISM	IGLCIRISM	0.0040	7.9755	0.1788	4.7292	IGLCIRISM	IGLCIRISM	0.0299	4.0209	0.2969	2.0652	0.0085	0
33	GLCIRISMV	Sequence	GLCIRISMV	GLCIRISMV	0.0002	42.3000	0.0420	32.5368	GLCIRISMV	GLCIRISMV	0.0648	2.4988	0.3763	3.7335	GLCIRISMV	GLCIRISMV	0.0002	31.4667	0.0360	42.7675	GLCIRISMV	GLCIRISMV	0.0215	5.0182	0.2050	5.2360	0.0217	0
34	LCIRISMVI	Sequence	LCIRISMVI	LCIRISMVI	0.0002	43.5455	0.0438	30.5127	LCIRISMVI	LCIRISMVI	0.0007	20.5977	0.1537	14.1987	LCIRISMVI	LCIRISMVI	0.0002	31.7333	0.0605	22.9587	LCIRISMVI	LCIRISMVI	0.0034	14.1689	0.1719	7.6730	0.0011	0
35	CIRISMVIS	Sequence	CIRISMVIS	CIRISMVIS	0.0000	71.5385	0.0263	58.8227	CIRISMVIS	CIRISMVIS	0.0000	56.8182	0.0603	35.2481	CIRISMVIS	CIRISMVIS	0.0001	44.0000	0.0695	19.0686	CIRISMVIS	CIRISMVIS	0.0001	62.0455	0.0906	23.5368	0.0001	0
36	IRISMVISL	Sequence	IRISMVISL	IRISMVISL	0.0007	22.4561	0.0319	47.6078	IRISMVISL	IRISMVISL	0.0070	7.9134	0.1396	15.7773	IRISMVISL	IRISMVISL	0.0038	8.1733	0.0911	13.0853	IRISMVISL	IRISMVISL	0.0964	1.6931	0.2163	4.6291	0.0270	1
37	RISMVISLL	Sequence	RISMVISLL	RISMVISLL	0.0024	11.1826	0.0739	11.8196	RISMVISLL	RISMVISLL	0.0667	2.4630	0.4308	2.7223	RISMVISLL	RISMVISLL	0.0526	2.1679	0.3026	1.8225	RISMVISLL	RISMVISLL	0.0148	6.3464	0.2044	5.2710	0.0341	0
38	ISMVISLLS	Sequence	ISMVISLLS	ISMVISLLS	0.0023	11.4281	0.1607	2.6307	ISMVISLLS	ISMVISLLS	0.0003	29.9600	0.1574	13.8190	ISMVISLLS	ISMVISLLS	0.0000	58.3333	0.0449	33.2194	ISMVISLLS	ISMVISLLS	0.0001	61.5909	0.0742	31.0358	0.0007	0
39	SMVISLLSM	Sequence	SMVISLLSM	SMVISLLSM	0.0015	14.5243	0.0768	10.9756	SMVISLLSM	SMVISLLSM	0.0457	3.0696	0.4333	2.6814	SMVISLLSM	SMVISLLSM	0.0070	6.0872	0.1847	4.4670	SMVISLLSM	SMVISLLSM	0.0755	2.0853	0.3176	1.6769	0.0325	0
40	MVISLLSMI	Sequence	MVISLLSMI	MVISLLSMI	0.0006	24.6304	0.0726	12.2494	MVISLLSMI	MVISLLSMI	0.0717	2.3703	0.5811	1.0335	MVISLLSMI	MVISLLSMI	0.0011	14.3735	0.1444	6.5798	MVISLLSMI	MVISLLSMI	0.0038	13.3881	0.2135	4.7777	0.0193	0
41	VISLLSMIT	Sequence	VISLLSMIT	VISLLSMIT	0.0001	55.0000	0.0519	22.7830	VISLLSMIT	VISLLSMIT	0.0011	17.2387	0.1819	11.6584	VISLLSMIT	VISLLSMIT	0.0001	38.7143	0.0548	26.0422	VISLLSMIT	VISLLSMIT	0.0002	44.5714	0.0678	34.7873	0.0004	0
42	ISLLSMITM	Sequence	ISLLSMITM	ISLLSMITM	0.0030	9.8036	0.0864	8.7500	ISLLSMITM	ISLLSMITM	0.0033	10.9693	0.1810	11.7341	ISLLSMITM	ISLLSMITM	0.0037	8.2206	0.0983	11.7451	ISLLSMITM	ISLLSMITM	0.0113	7.4329	0.1130	16.6612	0.0053	0
43	SLLSMITMS	Sequence	SLLSMITMS	SLLSMITMS	0.0003	37.7333	0.0399	35.1399	SLLSMITMS	SLLSMITMS	0.0544	2.7965	0.4184	2.9207	SLLSMITMS	SLLSMITMS	0.0001	46.5000	0.0389	39.3214	SLLSMITMS	SLLSMITMS	0.0005	32.6750	0.0932	22.5634	0.0138	0
44	LLSMITMSA	Sequence	LLSMITMSA	LLSMITMSA	0.0016	14.0649	0.1247	4.3654	LLSMITMSA	LLSMITMSA	0.1569	1.3834	0.6440	0.6224	LLSMITMSA	LLSMITMSA	0.0006	19.0147	0.1191	8.8349	LLSMITMSA	LLSMITMSA	0.0226	4.8581	0.3544	1.1696	0.0454	1
45	LSMITMSAF	Sequence	LSMITMSAF	LSMITMSAF	0.0101	4.8532	0.1801	2.0979	LSMITMSAF	LSMITMSAF	0.0002	35.4615	0.1245	17.8626	LSMITMSAF	LSMITMSAF	0.0085	5.5358	0.2860	2.0576	LSMITMSAF	LSMITMSAF	0.0071	9.6521	0.2620	2.8607	0.0065	0
46	SMITMSAFL	Sequence	SMITMSAFL	SMITMSAFL	0.0007	22.6316	0.0840	9.2127	SMITMSAFL	SMITMSAFL	0.2855	0.8044	0.7664	0.1691	SMITMSAFL	SMITMSAFL	0.0022	10.6354	0.1546	5.9321	SMITMSAFL	SMITMSAFL	0.0208	5.1267	0.3208	1.6270	0.0773	1
47	MITMSAFLI	Sequence	MITMSAFLI	MITMSAFLI	0.0006	25.1707	0.1461	3.1695	MITMSAFLI	MITMSAFLI	0.0112	6.3792	0.5665	1.1449	MITMSAFLI	MITMSAFLI	0.0001	33.8182	0.0915	12.9942	MITMSAFLI	MITMSAFLI	0.0011	24.2340	0.2050	5.2366	0.0033	0
48	ITMSAFLIV	Sequence	ITMSAFLIV	ITMSAFLIV	0.0053	7.0287	0.1975	1.7349	ITMSAFLIV	ITMSAFLIV	0.0588	2.6706	0.5876	0.9825	ITMSAFLIV	ITMSAFLIV	0.0007	17.5114	0.1290	7.8198	ITMSAFLIV	ITMSAFLIV	0.0027	15.7963	0.1813	6.8420	0.0169	0
49	TMSAFLIVR	Sequence	TMSAFLIVR	TMSAFLIVR	0.0009	19.3086	0.0684	13.6891	TMSAFLIVR	TMSAFLIVR	0.0026	12.0882	0.1672	12.8851	TMSAFLIVR	TMSAFLIVR	0.0001	36.5556	0.0351	43.9174	TMSAFLIVR	TMSAFLIVR	0.0004	35.0333	0.0645	36.9348	0.0010	0
50	MSAFLIVRL	Sequence	MSAFLIVRL	MSAFLIVRL	0.0061	6.4520	0.1431	3.3092	MSAFLIVRL	MSAFLIVRL	0.0201	4.7534	0.3121	5.3389	MSAFLIVRL	MSAFLIVRL	0.0037	8.2941	0.1214	8.5865	MSAFLIVRL	MSAFLIVRL	0.0202	5.2487	0.2029	5.3510	0.0125	0
51	SAFLIVRLN	Sequence	SAFLIVRLN	SAFLIVRLN	0.0001	53.5484	0.0312	48.8798	SAFLIVRLN	SAFLIVRLN	0.0000	57.2727	0.0430	46.2799	SAFLIVRLN	SAFLIVRLN	0.0000	52.6923	0.0323	47.8852	SAFLIVRLN	SAFLIVRLN	0.0002	47.3636	0.0593	40.6962	0.0001	0
52	AFLIVRLNQ	Sequence	AFLIVRLNQ	AFLIVRLNQ	0.0000	85.0000	0.0110	93.3266	AFLIVRLNQ	AFLIVRLNQ	0.0000	64.3750	0.0238	67.5907	AFLIVRLNQ	AFLIVRLNQ	0.0000	58.3333	0.0155	82.3383	AFLIVRLNQ	AFLIVRLNQ	0.0003	40.3500	0.0319	70.9864	0.0001	0
53	FLIVRLNQC	Sequence	FLIVRLNQC	FLIVRLNQC	0.0003	34.3889	0.0294	52.3810	FLIVRLNQC	FLIVRLNQC	0.2282	1.0112	0.4425	2.5329	FLIVRLNQC	FLIVRLNQC	0.0003	27.0476	0.0463	32.0686	FLIVRLNQC	FLIVRLNQC	0.2158	0.7329	0.3864	0.8882	0.1111	2
54	LIVRLNQCM	Sequence	LIVRLNQCM	LIVRLNQCM	0.0006	25.7805	0.0557	20.0638	LIVRLNQCM	LIVRLNQCM	0.0010	18.1694	0.1189	18.7581	LIVRLNQCM	LIVRLNQCM	0.0022	10.5044	0.1317	7.5530	LIVRLNQCM	LIVRLNQCM	0.0076	9.2921	0.2051	5.2299	0.0028	0
55	IVRLNQCMS	Sequence	IVRLNQCMS	IVRLNQCMS	0.0001	54.8387	0.0292	52.8529	IVRLNQCMS	IVRLNQCMS	0.0000	54.0000	0.0429	46.3669	IVRLNQCMS	IVRLNQCMS	0.0003	26.1923	0.0897	13.3770	IVRLNQCMS	IVRLNQCMS	0.0003	40.3500	0.0981	20.8736	0.0002	0
56	VRLNQCMSA	Sequence	VRLNQCMSA	VRLNQCMSA	0.0001	64.2857	0.0256	60.2961	VRLNQCMSA	VRLNQCMSA	0.0001	40.5000	0.0529	39.2653	VRLNQCMSA	VRLNQCMSA	0.0002	31.4667	0.0522	27.6746	VRLNQCMSA	VRLNQCMSA	0.0031	14.8706	0.1643	8.4071	0.0009	0
57	RLNQCMSAN	Sequence	RLNQCMSAN	RLNQCMSAN	0.0000	75.9091	0.0373	38.8412	RLNQCMSAN	RLNQCMSAN	0.0001	45.1667	0.1009	22.0497	RLNQCMSAN	RLNQCMSAN	0.0000	54.6154	0.0810	15.4585	RLNQCMSAN	RLNQCMSAN	0.0000	83.5714	0.0629	38.0860	0.0000	0
58	LNQCMSANK	Sequence	LNQCMSANK	LNQCMSANK	0.0001	61.6667	0.0516	23.0820	LNQCMSANK	LNQCMSANK	0.0000	87.5000	0.0266	63.6894	LNQCMSANK	LNQCMSANK	0.0000	83.3333	0.0250	60.7471	LNQCMSANK	LNQCMSANK	0.0000	85.7143	0.0413	58.3341	0.0000	0
59	NQCMSANKA	Sequence	NQCMSANKA	NQCMSANKA	0.0002	46.8750	0.0306	50.0944	NQCMSANKA	NQCMSANKA	0.0003	28.2593	0.0662	32.6228	NQCMSANKA	NQCMSANKA	0.0000	51.5385	0.0285	54.1590	NQCMSANKA	NQCMSANKA	0.0005	32.6250	0.0633	37.7833	0.0003	0
60	QCMSANKAA	Sequence	QCMSANKAA	QCMSANKAA	0.0003	38.7143	0.0216	69.4764	QCMSANKAA	QCMSANKAA	0.0002	35.3846	0.0426	46.5866	QCMSANKAA	QCMSANKAA	0.0011	14.6386	0.1062	10.4847	QCMSANKAA	QCMSANKAA	0.0010	24.5000	0.0917	23.1263	0.0006	0
61	CMSANKAAI	Sequence	CMSANKAAI	CMSANKAAI	0.0003	36.9375	0.0721	12.3896	CMSANKAAI	CMSANKAAI	0.0026	12.1505	0.2825	6.3149	CMSANKAAI	CMSANKAAI	0.0007	18.2597	0.1519	6.0916	CMSANKAAI	CMSANKAAI	0.0054	11.1355	0.3072	1.8583	0.0022	0
62	MSANKAAIT	Sequence	MSANKAAIT	MSANKAAIT	0.0008	22.1053	0.0797	10.2100	MSANKAAIT	MSANKAAIT	0.0001	42.3333	0.0714	30.5417	MSANKAAIT	MSANKAAIT	0.0003	25.8667	0.0926	12.7897	MSANKAAIT	MSANKAAIT	0.0011	23.7404	0.1513	9.8629	0.0006	0
63	SANKAAITD	Sequence	SANKAAITD	SANKAAITD	0.0002	48.3750	0.0253	60.9064	SANKAAITD	SANKAAITD	0.0000	70.0000	0.0256	64.9712	SANKAAITD	SANKAAITD	0.0001	41.2000	0.0396	38.5545	SANKAAITD	SANKAAITD	0.0001	65.0000	0.0318	71.2330	0.0001	0
64	ANKAAITDS	Sequence	ANKAAITDS	ANKAAITDS	0.0000	71.5385	0.0144	86.4875	ANKAAITDS	ANKAAITDS	0.0000	87.5000	0.0103	90.5722	ANKAAITDS	ANKAAITDS	0.0000	73.7500	0.0189	74.0665	ANKAAITDS	ANKAAITDS	0.0001	62.9545	0.0337	68.4122	0.0000	0
65	NKAAITDSA	Sequence	NKAAITDSA	NKAAITDSA	0.0001	61.9048	0.0237	64.4417	NKAAITDSA	NKAAITDSA	0.0000	58.6364	0.0297	59.5764	NKAAITDSA	NKAAITDSA	0.0004	22.5952	0.0560	25.3550	NKAAITDSA	NKAAITDSA	0.0009	25.9888	0.0842	26.1291	0.0004	0
66	KAAITDSAV	Sequence	KAAITDSAV	KAAITDSAV	0.0009	19.5309	0.0531	21.8476	KAAITDSAV	KAAITDSAV	0.0021	13.1903	0.1488	14.7097	KAAITDSAV	KAAITDSAV	0.0103	5.0335	0.2431	2.7881	KAAITDSAV	KAAITDSAV	0.0009	25.8876	0.0865	25.1521	0.0036	0
67	AAITDSAVA	Sequence	AAITDSAVA	AAITDSAVA	0.0005	27.6286	0.0413	33.3252	AAITDSAVA	AAITDSAVA	0.0012	16.5750	0.1001	22.2406	AAITDSAVA	AAITDSAVA	0.0025	9.9010	0.1233	8.3957	AAITDSAVA	AAITDSAVA	0.0026	16.0561	0.0761	30.0396	0.0017	0
68	AITDSAVAV	Sequence	AITDSAVAV	AITDSAVAV	0.0015	14.6703	0.0502	24.2126	AITDSAVAV	AITDSAVAV	0.3517	0.6246	0.4509	2.4099	AITDSAVAV	AITDSAVAV	0.0091	5.3837	0.1196	8.7778	AITDSAVAV	AITDSAVAV	0.0051	11.5959	0.0533	45.7324	0.0918	1
69	ITDSAVAVA	Sequence	ITDSAVAVA	ITDSAVAVA	0.1189	1.1463	0.3439	0.5291	ITDSAVAVA	ITDSAVAVA	0.0117	6.2513	0.1949	10.6840	ITDSAVAVA	ITDSAVAVA	0.0010	15.2889	0.0737	17.5636	ITDSAVAVA	ITDSAVAVA	0.0014	21.4276	0.0503	48.5814	0.0332	1
70	TDSAVAVAA	Sequence	TDSAVAVAA	TDSAVAVAA	0.0008	20.5915	0.0496	24.7218	TDSAVAVAA	TDSAVAVAA	0.0002	34.7857	0.0435	45.8399	TDSAVAVAA	TDSAVAVAA	0.0008	17.1023	0.0560	25.3735	TDSAVAVAA	TDSAVAVAA	0.0013	21.9241	0.0547	44.4583	0.0008	0
71	DSAVAVAAA	Sequence	DSAVAVAAA	DSAVAVAAA	0.0015	14.5514	0.0832	9.3895	DSAVAVAAA	DSAVAVAAA	0.0003	27.0000	0.0791	27.8391	DSAVAVAAA	DSAVAVAAA	0.0005	20.6250	0.0791	15.9633	DSAVAVAAA	DSAVAVAAA	0.0045	12.3407	0.1154	16.1098	0.0017	0
72	SAVAVAAAS	Sequence	SAVAVAAAS	SAVAVAAAS	0.0001	52.2581	0.0408	33.9026	SAVAVAAAS	SAVAVAAAS	0.0001	37.8000	0.0939	23.6633	SAVAVAAAS	SAVAVAAAS	0.0009	16.0721	0.1318	7.5514	SAVAVAAAS	SAVAVAAAS	0.0002	50.2439	0.0621	38.6877	0.0003	0
73	AVAVAAASS	Sequence	AVAVAAASS	AVAVAAASS	0.0001	52.5806	0.0356	41.4029	AVAVAAASS	AVAVAAASS	0.0004	26.3684	0.0886	25.0282	AVAVAAASS	AVAVAAASS	0.0009	15.9333	0.1084	10.1544	AVAVAAASS	AVAVAAASS	0.0001	62.0455	0.0412	58.4932	0.0004	0
74	VAVAAASST	Sequence	VAVAAASST	VAVAAASST	0.0001	49.4286	0.0277	55.7256	VAVAAASST	VAVAAASST	0.0001	40.6250	0.0546	38.3096	VAVAAASST	VAVAAASST	0.0011	14.7410	0.1178	8.9703	VAVAAASST	VAVAAASST	0.0002	44.5000	0.0512	47.6323	0.0004	0
75	AVAAASSTH	Sequence	AVAAASSTH	AVAAASSTH	0.0085	5.3418	0.0521	22.6339	AVAAASSTH	AVAAASSTH	0.0005	23.0000	0.0392	49.5933	AVAAASSTH	AVAAASSTH	0.0059	6.5735	0.1136	9.4827	AVAAASSTH	AVAAASSTH	0.0004	35.9000	0.0349	66.5922	0.0038	0
76	VAAASSTHR	Sequence	VAAASSTHR	VAAASSTHR	0.0027	10.4759	0.0444	29.7708	VAAASSTHR	VAAASSTHR	0.0003	27.0000	0.0356	53.0346	VAAASSTHR	VAAASSTHR	0.0010	15.0519	0.0532	27.0040	VAAASSTHR	VAAASSTHR	0.0002	46.4615	0.0298	74.2417	0.0011	0
77	AAASSTHRK	Sequence	AAASSTHRK	AAASSTHRK	0.0147	3.9274	0.0751	11.4742	AAASSTHRK	AAASSTHRK	0.0004	25.9512	0.0278	62.0359	AAASSTHRK	AAASSTHRK	0.0009	15.7926	0.0529	27.2442	AAASSTHRK	AAASSTHRK	0.0002	44.9286	0.0290	75.4868	0.0040	0
78	AASSTHRKV	Sequence	AASSTHRKV	AASSTHRKV	0.0027	10.3333	0.0427	31.7415	AASSTHRKV	AASSTHRKV	0.0058	8.6105	0.0682	31.7808	AASSTHRKV	AASSTHRKV	0.0140	4.3183	0.1402	6.8740	AASSTHRKV	AASSTHRKV	0.0101	7.9228	0.0816	27.3074	0.0082	0
79	ASSTHRKVV	Sequence	ASSTHRKVV	ASSTHRKVV	0.0018	13.2661	0.0513	23.3068	ASSTHRKVV	ASSTHRKVV	0.0004	25.8780	0.0384	50.2532	ASSTHRKVV	ASSTHRKVV	0.0127	4.5316	0.1735	4.9732	ASSTHRKVV	ASSTHRKVV	0.0187	5.5105	0.1712	7.7394	0.0084	0
80	SSTHRKVVS	Sequence	SSTHRKVVS	SSTHRKVVS	0.0003	37.9333	0.0321	47.2212	SSTHRKVVS	SSTHRKVVS	0.0000	61.8750	0.0185	76.1743	SSTHRKVVS	SSTHRKVVS	0.0003	25.3667	0.0628	21.8921	SSTHRKVVS	SSTHRKVVS	0.0026	16.0997	0.1074	18.0892	0.0008	0
81	STHRKVVSS	Sequence	STHRKVVSS	STHRKVVSS	0.0013	15.7651	0.0447	29.5045	STHRKVVSS	STHRKVVSS	0.0010	18.1210	0.0507	40.6627	STHRKVVSS	STHRKVVSS	0.0022	10.4672	0.1104	9.8818	STHRKVVSS	STHRKVVSS	0.0567	2.5803	0.2924	2.1537	0.0153	0
82	THRKVVSST	Sequence	THRKVVSST	THRKVVSST	0.0002	45.0000	0.0178	78.6768	THRKVVSST	THRKVVSST	0.0000	52.3333	0.0173	78.2428	THRKVVSST	THRKVVSST	0.0032	8.8438	0.0934	12.6453	THRKVVSST	THRKVVSST	0.0128	6.9179	0.1194	15.2145	0.0041	0
83	HRKVVSSTT	Sequence	HRKVVSSTT	HRKVVSSTT	0.0001	65.3333	0.0114	92.5405	HRKVVSSTT	HRKVVSSTT	0.0000	70.0000	0.0107	89.9875	HRKVVSSTT	HRKVVSSTT	0.0005	20.4464	0.0580	24.2687	HRKVVSSTT	HRKVVSSTT	0.0080	9.0693	0.1428	10.9955	0.0021	0
84	RKVVSSTTQ	Sequence	RKVVSSTTQ	RKVVSSTTQ	0.0000	81.8750	0.0074	96.3448	RKVVSSTTQ	RKVVSSTTQ	0.0000	76.6667	0.0104	90.4653	RKVVSSTTQ	RKVVSSTTQ	0.0001	45.7500	0.0269	57.1919	RKVVSSTTQ	RKVVSSTTQ	0.0001	60.9091	0.0264	79.5690	0.0000	0
85	KVVSSTTQY	Sequence	KVVSSTTQY	KVVSSTTQY	0.3634	0.4426	0.1614	2.6052	KVVSSTTQY	KVVSSTTQY	0.0038	10.3678	0.0536	38.8281	KVVSSTTQY	KVVSSTTQY	0.0091	5.3801	0.0796	15.8160	KVVSSTTQY	KVVSSTTQY	0.0012	22.9154	0.0269	78.6667	0.0944	1
86	VVSSTTQYD	Sequence	VVSSTTQYD	VVSSTTQYD	0.0003	38.8571	0.0416	32.9860	VVSSTTQYD	VVSSTTQYD	0.0001	49.7500	0.0457	44.1255	VVSSTTQYD	VVSSTTQYD	0.0000	60.0000	0.0275	56.0554	VVSSTTQYD	VVSSTTQYD	0.0000	87.1429	0.0217	86.7252	0.0001	0
87	VSSTTQYDH	Sequence	VSSTTQYDH	VSSTTQYDH	0.0107	4.7043	0.0946	7.3365	VSSTTQYDH	VSSTTQYDH	0.0000	60.0000	0.0171	78.5162	VSSTTQYDH	VSSTTQYDH	0.0000	50.7692	0.0190	73.8601	VSSTTQYDH	VSSTTQYDH	0.0001	62.9545	0.0181	91.7210	0.0027	0
88	SSTTQYDHK	Sequence	SSTTQYDHK	SSTTQYDHK	0.0074	5.7843	0.0958	7.1600	SSTTQYDHK	SSTTQYDHK	0.0000	54.3333	0.0184	76.2156	SSTTQYDHK	SSTTQYDHK	0.0000	61.4286	0.0170	78.5150	SSTTQYDHK	SSTTQYDHK	0.0000	71.1538	0.0184	91.3178	0.0019	0
89	STTQYDHKE	Sequence	STTQYDHKE	STTQYDHKE	0.0016	14.3243	0.0474	26.6717	STTQYDHKE	STTQYDHKE	0.0001	49.0000	0.0228	69.1454	STTQYDHKE	STTQYDHKE	0.0000	62.1429	0.0184	75.2592	STTQYDHKE	STTQYDHKE	0.0001	57.9310	0.0224	85.7287	0.0004	0
90	TTQYDHKES	Sequence	TTQYDHKES	TTQYDHKES	0.0008	20.7042	0.0416	32.9895	TTQYDHKES	TTQYDHKES	0.0000	62.5000	0.0161	80.1784	TTQYDHKES	TTQYDHKES	0.0000	52.6923	0.0292	52.8966	TTQYDHKES	TTQYDHKES	0.0001	66.2500	0.0287	75.8636	0.0002	0
91	TQYDHKESC	Sequence	TQYDHKESC	TQYDHKESC	0.0005	28.2333	0.0175	79.3799	TQYDHKESC	TQYDHKESC	0.0450	3.1017	0.1378	15.9998	TQYDHKESC	TQYDHKESC	0.0016	12.1324	0.0518	27.9571	TQYDHKESC	TQYDHKESC	0.0518	2.7749	0.1317	12.7925	0.0247	0
92	QYDHKESCN	Sequence	QYDHKESCN	QYDHKESCN	0.0001	50.4839	0.0175	79.4897	QYDHKESCN	QYDHKESCN	0.0000	95.0000	0.0055	96.4188	QYDHKESCN	QYDHKESCN	0.0000	75.0000	0.0084	95.7195	QYDHKESCN	QYDHKESCN	0.0001	52.1951	0.0201	89.0152	0.0001	0
93	YDHKESCNG	Sequence	YDHKESCNG	YDHKESCNG	0.0000	76.8182	0.0208	71.4804	YDHKESCNG	YDHKESCNG	0.0000	90.0000	0.0110	89.5230	YDHKESCNG	YDHKESCNG	0.0000	81.6667	0.0170	78.4835	YDHKESCNG	YDHKESCNG	0.0000	73.4615	0.0357	65.4557	0.0000	0
94	DHKESCNGL	Sequence	DHKESCNGL	DHKESCNGL	0.0004	30.6429	0.0182	77.7173	DHKESCNGL	DHKESCNGL	0.0001	47.7500	0.0160	80.5007	DHKESCNGL	DHKESCNGL	0.0010	14.9819	0.0349	44.2874	DHKESCNGL	DHKESCNGL	0.0593	2.4882	0.1064	18.3664	0.0152	0
95	HKESCNGLY	Sequence	HKESCNGLY	HKESCNGLY	0.0210	3.2603	0.1206	4.6690	HKESCNGLY	HKESCNGLY	0.0000	78.3333	0.0126	86.6613	HKESCNGLY	HKESCNGLY	0.0002	29.1765	0.0296	52.2364	HKESCNGLY	HKESCNGLY	0.0001	54.8780	0.0280	77.0295	0.0053	0
96	KESCNGLYY	Sequence	KESCNGLYY	KESCNGLYY	0.0946	1.3331	0.2029	1.6457	KESCNGLYY	KESCNGLYY	0.0001	47.2500	0.0382	50.5025	KESCNGLYY	KESCNGLYY	0.0002	28.7000	0.0341	45.2690	KESCNGLYY	KESCNGLYY	0.0002	48.3000	0.0318	71.1005	0.0238	1
97	ESCNGLYYQ	Sequence	ESCNGLYYQ	ESCNGLYYQ	0.0017	13.6055	0.0737	11.8922	ESCNGLYYQ	ESCNGLYYQ	0.0000	65.0000	0.0309	58.2797	ESCNGLYYQ	ESCNGLYYQ	0.0000	70.0000	0.0150	83.6831	ESCNGLYYQ	ESCNGLYYQ	0.0000	80.0000	0.0223	85.8736	0.0004	0
98	SCNGLYYQG	Sequence	SCNGLYYQG	SCNGLYYQG	0.0001	56.8000	0.0205	72.2037	SCNGLYYQG	SCNGLYYQG	0.0000	66.6667	0.0286	61.0906	SCNGLYYQG	SCNGLYYQG	0.0000	76.6667	0.0175	77.3668	SCNGLYYQG	SCNGLYYQG	0.0001	62.2727	0.0348	66.8229	0.0001	0
99	CNGLYYQGS	Sequence	CNGLYYQGS	CNGLYYQGS	0.0000	94.2857	0.0278	55.6817	CNGLYYQGS	CNGLYYQGS	0.0000	95.0000	0.0222	70.0147	CNGLYYQGS	CNGLYYQGS	0.0000	100.0000	0.0116	91.3509	CNGLYYQGS	CNGLYYQGS	0.0000	92.0000	0.0452	53.8407	0.0000	0
100	NGLYYQGSC	Sequence	NGLYYQGSC	NGLYYQGSC	0.0000	74.6154	0.0192	75.3687	NGLYYQGSC	NGLYYQGSC	0.0000	67.5000	0.0292	60.1938	NGLYYQGSC	NGLYYQGSC	0.0000	54.6154	0.0350	44.0416	NGLYYQGSC	NGLYYQGSC	0.0008	27.8592	0.0931	22.6142	0.0002	0
101	GLYYQGSCY	Sequence	GLYYQGSCY	GLYYQGSCY	0.1479	0.9565	0.2377	1.1862	GLYYQGSCY	GLYYQGSCY	0.0029	11.6770	0.0848	26.1109	GLYYQGSCY	GLYYQGSCY	0.0005	20.3393	0.0465	31.9133	GLYYQGSCY	GLYYQGSCY	0.0011	24.0745	0.0551	44.0843	0.0381	1
102	LYYQGSCYI	Sequence	LYYQGSCYI	LYYQGSCYI	0.0005	27.5143	0.0578	18.7425	LYYQGSCYI	LYYQGSCYI	0.0007	20.8391	0.1507	14.5152	LYYQGSCYI	LYYQGSCYI	0.0009	15.8667	0.0792	15.9262	LYYQGSCYI	LYYQGSCYI	0.0038	13.4598	0.1199	15.1066	0.0015	0
103	YYQGSCYIL	Sequence	YYQGSCYIL	YYQGSCYIL	0.0013	15.9195	0.0643	15.3727	YYQGSCYIL	YYQGSCYIL	0.0007	20.3103	0.1633	13.2490	YYQGSCYIL	YYQGSCYIL	0.0026	9.6963	0.0986	11.7053	YYQGSCYIL	YYQGSCYIL	0.0278	4.2357	0.2077	5.0884	0.0081	0
104	YQGSCYILH	Sequence	YQGSCYILH	YQGSCYILH	0.0014	15.2081	0.0760	11.2159	YQGSCYILH	YQGSCYILH	0.0005	23.6727	0.1003	22.2020	YQGSCYILH	YQGSCYILH	0.0000	54.2308	0.0283	54.4985	YQGSCYILH	YQGSCYILH	0.0001	54.2683	0.0517	47.1954	0.0005	0
105	QGSCYILHS	Sequence	QGSCYILHS	QGSCYILHS	0.0002	41.3333	0.0399	35.1522	QGSCYILHS	QGSCYILHS	0.0000	71.2500	0.0496	41.4064	QGSCYILHS	QGSCYILHS	0.0000	85.0000	0.0209	69.4571	QGSCYILHS	QGSCYILHS	0.0000	71.9231	0.0431	56.2389	0.0001	0
106	GSCYILHSD	Sequence	GSCYILHSD	GSCYILHSD	0.0001	64.7619	0.0341	43.8507	GSCYILHSD	GSCYILHSD	0.0000	76.6667	0.0409	48.0349	GSCYILHSD	GSCYILHSD	0.0000	92.5000	0.0138	86.4813	GSCYILHSD	GSCYILHSD	0.0000	93.0000	0.0250	81.6215	0.0000	0
107	SCYILHSDY	Sequence	SCYILHSDY	SCYILHSDY	0.0343	2.4872	0.1272	4.1887	SCYILHSDY	SCYILHSDY	0.0001	43.7143	0.0265	63.7471	SCYILHSDY	SCYILHSDY	0.0003	25.5333	0.0367	41.9127	SCYILHSDY	SCYILHSDY	0.0008	27.1268	0.0426	56.8034	0.0089	0
108	CYILHSDYK	Sequence	CYILHSDYK	CYILHSDYK	0.0002	49.1429	0.0449	29.1921	CYILHSDYK	CYILHSDYK	0.0000	56.3636	0.0372	51.4402	CYILHSDYK	CYILHSDYK	0.0000	63.5714	0.0231	64.5717	CYILHSDYK	CYILHSDYK	0.0003	39.9048	0.0515	47.3465	0.0001	0
109	YILHSDYKS	Sequence	YILHSDYKS	YILHSDYKS	0.0004	31.8333	0.0434	30.9370	YILHSDYKS	YILHSDYKS	0.0017	14.6404	0.1663	12.9642	YILHSDYKS	YILHSDYKS	0.0000	54.6154	0.0353	43.6901	YILHSDYKS	YILHSDYKS	0.0001	50.6098	0.0514	47.4572	0.0006	0
110	ILHSDYKSF	Sequence	ILHSDYKSF	ILHSDYKSF	0.0033	9.1749	0.0392	36.1807	ILHSDYKSF	ILHSDYKSF	0.0099	6.7852	0.1035	21.5223	ILHSDYKSF	ILHSDYKSF	0.0048	7.3218	0.0941	12.5121	ILHSDYKSF	ILHSDYKSF	0.0791	1.9983	0.1968	5.7213	0.0243	1
111	LHSDYKSFE	Sequence	LHSDYKSFE	LHSDYKSFE	0.0001	69.3333	0.0204	72.2980	LHSDYKSFE	LHSDYKSFE	0.0000	66.6667	0.0209	72.1666	LHSDYKSFE	LHSDYKSFE	0.0000	52.3077	0.0221	66.7156	LHSDYKSFE	LHSDYKSFE	0.0001	61.8182	0.0319	71.0589	0.0000	0
112	HSDYKSFED	Sequence	HSDYKSFED	HSDYKSFED	0.0077	5.6525	0.1517	2.9319	HSDYKSFED	HSDYKSFED	0.0000	65.0000	0.0305	58.7186	HSDYKSFED	HSDYKSFED	0.0000	64.2857	0.0209	69.4393	HSDYKSFED	HSDYKSFED	0.0001	59.3103	0.0383	62.0392	0.0020	0
113	SDYKSFEDA	Sequence	SDYKSFEDA	SDYKSFEDA	0.0010	18.2660	0.0373	38.8916	SDYKSFEDA	SDYKSFEDA	0.0002	30.6818	0.0412	47.8017	SDYKSFEDA	SDYKSFEDA	0.0002	28.6000	0.0355	43.3912	SDYKSFEDA	SDYKSFEDA	0.0010	24.3191	0.0601	40.1159	0.0006	0
114	DYKSFEDAK	Sequence	DYKSFEDAK	DYKSFEDAK	0.0001	58.2000	0.0186	76.7358	DYKSFEDAK	DYKSFEDAK	0.0000	61.8750	0.0111	89.2337	DYKSFEDAK	DYKSFEDAK	0.0000	51.5385	0.0139	86.2383	DYKSFEDAK	DYKSFEDAK	0.0009	26.3750	0.0319	71.0234	0.0003	0
115	YKSFEDAKA	Sequence	YKSFEDAKA	YKSFEDAKA	0.0001	60.9524	0.0226	67.0443	YKSFEDAKA	YKSFEDAKA	0.0000	54.6667	0.0295	59.8909	YKSFEDAKA	YKSFEDAKA	0.0000	55.5556	0.0233	64.2123	YKSFEDAKA	YKSFEDAKA	0.0001	52.3171	0.0390	61.2436	0.0001	0
116	KSFEDAKAN	Sequence	KSFEDAKAN	KSFEDAKAN	0.0003	38.8571	0.0186	76.6699	KSFEDAKAN	KSFEDAKAN	0.0000	61.8750	0.0223	69.8900	KSFEDAKAN	KSFEDAKAN	0.0000	68.0000	0.0236	63.5303	KSFEDAKAN	KSFEDAKAN	0.0000	86.4286	0.0170	93.0923	0.0001	0
117	SFEDAKANC	Sequence	SFEDAKANC	SFEDAKANC	0.0003	37.4667	0.0180	78.3081	SFEDAKANC	SFEDAKANC	0.0003	30.0909	0.0359	52.7458	SFEDAKANC	SFEDAKANC	0.0006	18.6104	0.0330	46.9264	SFEDAKANC	SFEDAKANC	0.0019	18.6380	0.0354	65.9389	0.0008	0
118	FEDAKANCA	Sequence	FEDAKANCA	FEDAKANCA	0.0038	8.4815	0.0717	12.5409	FEDAKANCA	FEDAKANCA	0.0004	24.6875	0.0561	37.4489	FEDAKANCA	FEDAKANCA	0.0004	22.0476	0.0406	37.4469	FEDAKANCA	FEDAKANCA	0.0139	6.5535	0.1151	16.1705	0.0047	0
119	EDAKANCAA	Sequence	EDAKANCAA	EDAKANCAA	0.0001	49.7143	0.0305	50.2261	EDAKANCAA	EDAKANCAA	0.0000	58.6364	0.0225	69.5779	EDAKANCAA	EDAKANCAA	0.0005	20.5893	0.0558	25.4738	EDAKANCAA	EDAKANCAA	0.0009	25.4045	0.0670	35.3231	0.0004	0
120	DAKANCAAE	Sequence	DAKANCAAE	DAKANCAAE	0.0000	84.3750	0.0137	88.0718	DAKANCAAE	DAKANCAAE	0.0000	82.5000	0.0133	85.4019	DAKANCAAE	DAKANCAAE	0.0001	37.8750	0.0380	40.3638	DAKANCAAE	DAKANCAAE	0.0029	15.3042	0.1253	13.9911	0.0008	0
121	AKANCAAES	Sequence	AKANCAAES	AKANCAAES	0.0000	95.0000	0.0126	90.3093	AKANCAAES	AKANCAAES	0.0000	95.0000	0.0172	78.3047	AKANCAAES	AKANCAAES	0.0000	71.2500	0.0281	54.9181	AKANCAAES	AKANCAAES	0.0000	88.5714	0.0277	77.4171	0.0000	0
122	KANCAAESS	Sequence	KANCAAESS	KANCAAESS	0.0001	58.0000	0.0312	48.9672	KANCAAESS	KANCAAESS	0.0000	70.0000	0.0350	53.6993	KANCAAESS	KANCAAESS	0.0001	46.0000	0.0517	28.0129	KANCAAESS	KANCAAESS	0.0000	77.5000	0.0322	70.6119	0.0001	0
123	ANCAAESST	Sequence	ANCAAESST	ANCAAESST	0.0001	67.0000	0.0212	70.4717	ANCAAESST	ANCAAESST	0.0000	76.6667	0.0211	71.8520	ANCAAESST	ANCAAESST	0.0000	69.0000	0.0189	74.0161	ANCAAESST	ANCAAESST	0.0000	82.1429	0.0209	87.8709	0.0000	0
124	NCAAESSTL	Sequence	NCAAESSTL	NCAAESSTL	0.0014	15.6376	0.0376	38.4076	NCAAESSTL	NCAAESSTL	0.0012	16.7800	0.0644	33.3907	NCAAESSTL	NCAAESSTL	0.0086	5.5083	0.1158	9.2091	NCAAESSTL	NCAAESSTL	0.0135	6.6824	0.0999	20.2729	0.0062	0
125	CAAESSTLP	Sequence	CAAESSTLP	CAAESSTLP	0.0009	20.3099	0.0568	19.3404	CAAESSTLP	CAAESSTLP	0.0001	37.2000	0.0533	38.9928	CAAESSTLP	CAAESSTLP	0.0001	39.1429	0.0450	33.1757	CAAESSTLP	CAAESSTLP	0.0001	53.7805	0.0408	59.0242	0.0003	0
126	AAESSTLPN	Sequence	AAESSTLPN	AAESSTLPN	0.0009	20.3099	0.0820	9.6583	AAESSTLPN	AAESSTLPN	0.0000	82.5000	0.0236	67.8820	AAESSTLPN	AAESSTLPN	0.0001	47.5000	0.0478	30.8709	AAESSTLPN	AAESSTLPN	0.0000	85.7143	0.0260	80.1902	0.0002	0
127	AESSTLPNK	Sequence	AESSTLPNK	AESSTLPNK	0.0019	12.6844	0.0316	48.1676	AESSTLPNK	AESSTLPNK	0.0004	26.2105	0.0322	56.6909	AESSTLPNK	AESSTLPNK	0.0002	31.2667	0.0189	74.0161	AESSTLPNK	AESSTLPNK	0.0001	60.2273	0.0153	95.0398	0.0006	0
128	ESSTLPNKS	Sequence	ESSTLPNKS	ESSTLPNKS	0.0024	11.2365	0.0534	21.6067	ESSTLPNKS	ESSTLPNKS	0.0000	63.7500	0.0113	88.8460	ESSTLPNKS	ESSTLPNKS	0.0001	48.5000	0.0173	77.7931	ESSTLPNKS	ESSTLPNKS	0.0002	49.0000	0.0222	86.0257	0.0007	0
129	SSTLPNKSD	Sequence	SSTLPNKSD	SSTLPNKSD	0.0001	50.3226	0.0217	69.2170	SSTLPNKSD	SSTLPNKSD	0.0000	78.3333	0.0146	82.9352	SSTLPNKSD	SSTLPNKSD	0.0000	71.2500	0.0226	65.6587	SSTLPNKSD	SSTLPNKSD	0.0000	85.0000	0.0208	87.9690	0.0000	0
130	STLPNKSDV	Sequence	STLPNKSDV	STLPNKSDV	0.0033	9.2838	0.0556	20.1480	STLPNKSDV	STLPNKSDV	0.0075	7.7016	0.1067	20.8814	STLPNKSDV	STLPNKSDV	0.0023	10.3515	0.0867	14.0283	STLPNKSDV	STLPNKSDV	0.0024	16.7414	0.0660	35.9653	0.0039	0
131	TLPNKSDVL	Sequence	TLPNKSDVL	TLPNKSDVL	0.0025	10.8276	0.0383	37.3499	TLPNKSDVL	TLPNKSDVL	0.0460	3.0591	0.1762	12.1277	TLPNKSDVL	TLPNKSDVL	0.0072	5.9745	0.0874	13.8645	TLPNKSDVL	TLPNKSDVL	0.1609	1.0125	0.2236	4.2713	0.0542	1
132	LPNKSDVLT	Sequence	LPNKSDVLT	LPNKSDVLT	0.0003	34.0556	0.0314	48.5883	LPNKSDVLT	LPNKSDVLT	0.0001	44.8000	0.0279	61.8997	LPNKSDVLT	LPNKSDVLT	0.0162	3.9765	0.1804	4.6574	LPNKSDVLT	LPNKSDVLT	0.0011	23.4327	0.0682	34.5327	0.0044	0
133	PNKSDVLTT	Sequence	PNKSDVLTT	PNKSDVLTT	0.0001	70.7692	0.0123	90.9242	PNKSDVLTT	PNKSDVLTT	0.0000	82.5000	0.0075	95.1210	PNKSDVLTT	PNKSDVLTT	0.0000	78.3333	0.0096	95.0747	PNKSDVLTT	PNKSDVLTT	0.0001	51.7073	0.0214	87.1159	0.0001	0
134	NKSDVLTTW	Sequence	NKSDVLTTW	NKSDVLTTW	0.0033	9.2211	0.0245	62.6266	NKSDVLTTW	NKSDVLTTW	0.0005	23.7455	0.0226	69.4515	NKSDVLTTW	NKSDVLTTW	0.0018	11.6891	0.0420	35.9845	NKSDVLTTW	NKSDVLTTW	0.0062	10.4250	0.0449	54.1722	0.0029	0
135	KSDVLTTWL	Sequence	KSDVLTTWL	KSDVLTTWL	0.0656	1.6779	0.2367	1.1958	KSDVLTTWL	KSDVLTTWL	0.0095	6.9073	0.1914	10.9176	KSDVLTTWL	KSDVLTTWL	0.0130	4.4780	0.1141	9.4213	KSDVLTTWL	KSDVLTTWL	0.0063	10.3656	0.0713	32.6811	0.0236	1
136	SDVLTTWLI	Sequence	SDVLTTWLI	SDVLTTWLI	0.0025	10.8207	0.1017	6.4269	SDVLTTWLI	SDVLTTWLI	0.0006	21.4474	0.1320	16.7812	SDVLTTWLI	SDVLTTWLI	0.0006	19.2353	0.0570	24.7944	SDVLTTWLI	SDVLTTWLI	0.0014	21.5379	0.0755	30.3539	0.0013	0
137	DVLTTWLID	Sequence	DVLTTWLID	DVLTTWLID	0.0000	79.0909	0.0295	52.1254	DVLTTWLID	DVLTTWLID	0.0000	85.0000	0.0300	59.2912	DVLTTWLID	DVLTTWLID	0.0000	85.0000	0.0179	76.3009	DVLTTWLID	DVLTTWLID	0.0000	86.4286	0.0325	70.0663	0.0000	0
138	VLTTWLIDY	Sequence	VLTTWLIDY	VLTTWLIDY	0.0572	1.8271	0.2302	1.2606	VLTTWLIDY	VLTTWLIDY	0.0017	14.5514	0.1188	18.7873	VLTTWLIDY	VLTTWLIDY	0.0000	61.4286	0.0185	74.9771	VLTTWLIDY	VLTTWLIDY	0.0002	43.3571	0.0260	80.0811	0.0148	1
139	LTTWLIDYV	Sequence	LTTWLIDYV	LTTWLIDYV	0.0028	10.2966	0.2083	1.5592	LTTWLIDYV	LTTWLIDYV	0.0188	4.8969	0.5309	1.4612	LTTWLIDYV	LTTWLIDYV	0.0001	48.7500	0.0458	32.5242	LTTWLIDYV	LTTWLIDYV	0.0001	53.2927	0.0579	41.8302	0.0054	0
140	TTWLIDYVE	Sequence	TTWLIDYVE	TTWLIDYVE	0.0004	30.5000	0.0532	21.7540	TTWLIDYVE	TTWLIDYVE	0.0001	36.7500	0.0691	31.4132	TTWLIDYVE	TTWLIDYVE	0.0000	60.7143	0.0246	61.4535	TTWLIDYVE	TTWLIDYVE	0.0001	60.6818	0.0461	52.8256	0.0002	0
141	TWLIDYVED	Sequence	TWLIDYVED	TWLIDYVED	0.0000	96.4286	0.0101	94.9411	TWLIDYVED	TWLIDYVED	0.0000	95.0000	0.0180	76.9257	TWLIDYVED	TWLIDYVED	0.0000	95.0000	0.0077	96.0611	TWLIDYVED	TWLIDYVED	0.0000	87.8571	0.0191	90.4194	0.0000	0
142	WLIDYVEDT	Sequence	WLIDYVEDT	WLIDYVEDT	0.0001	60.4762	0.0417	32.8129	WLIDYVEDT	WLIDYVEDT	0.0744	2.3212	0.5501	1.2787	WLIDYVEDT	WLIDYVEDT	0.0000	65.0000	0.0299	51.8236	WLIDYVEDT	WLIDYVEDT	0.0004	34.7879	0.0736	31.3576	0.0187	0
143	LIDYVEDTW	Sequence	LIDYVEDTW	LIDYVEDTW	0.0728	1.5756	0.1698	2.3656	LIDYVEDTW	LIDYVEDTW	0.0033	11.0229	0.0966	23.0056	LIDYVEDTW	LIDYVEDTW	0.0007	17.8409	0.0361	42.5892	LIDYVEDTW	LIDYVEDTW	0.0018	18.9955	0.0300	73.9966	0.0196	1
144	IDYVEDTWG	Sequence	IDYVEDTWG	IDYVEDTWG	0.0000	96.4286	0.0150	85.2687	IDYVEDTWG	IDYVEDTWG	0.0000	87.5000	0.0132	85.4859	IDYVEDTWG	IDYVEDTWG	0.0000	95.0000	0.0090	95.3932	IDYVEDTWG	IDYVEDTWG	0.0000	94.0000	0.0163	93.9895	0.0000	0
145	DYVEDTWGS	Sequence	DYVEDTWGS	DYVEDTWGS	0.0001	70.7692	0.0142	86.9970	DYVEDTWGS	DYVEDTWGS	0.0001	48.8000	0.0340	54.6568	DYVEDTWGS	DYVEDTWGS	0.0000	71.2500	0.0121	90.4351	DYVEDTWGS	DYVEDTWGS	0.0001	56.2069	0.0226	85.3819	0.0001	0
146	YVEDTWGSD	Sequence	YVEDTWGSD	YVEDTWGSD	0.0005	28.4333	0.0651	15.0426	YVEDTWGSD	YVEDTWGSD	0.0000	63.1250	0.0352	53.4629	YVEDTWGSD	YVEDTWGSD	0.0000	66.0000	0.0333	46.4536	YVEDTWGSD	YVEDTWGSD	0.0000	82.1429	0.0284	76.4419	0.0001	0
147	VEDTWGSDG	Sequence	VEDTWGSDG	VEDTWGSDG	0.0000	72.6923	0.0257	60.0045	VEDTWGSDG	VEDTWGSDG	0.0000	95.0000	0.0082	94.0677	VEDTWGSDG	VEDTWGSDG	0.0000	72.5000	0.0156	82.0453	VEDTWGSDG	VEDTWGSDG	0.0000	86.4286	0.0152	95.0823	0.0000	0
148	EDTWGSDGN	Sequence	EDTWGSDGN	EDTWGSDGN	0.0000	91.4286	0.0120	91.4912	EDTWGSDGN	EDTWGSDGN	0.0000	100.0000	0.0059	96.1192	EDTWGSDGN	EDTWGSDGN	0.0000	95.0000	0.0064	96.7452	EDTWGSDGN	EDTWGSDGN	0.0000	99.0000	0.0077	97.4908	0.0000	0
149	DTWGSDGNP	Sequence	DTWGSDGNP	DTWGSDGNP	0.0002	43.4545	0.0282	54.7936	DTWGSDGNP	DTWGSDGNP	0.0000	51.3333	0.0239	67.4822	DTWGSDGNP	DTWGSDGNP	0.0000	62.8571	0.0153	82.7534	DTWGSDGNP	DTWGSDGNP	0.0001	65.0000	0.0173	92.7203	0.0001	0
150	TWGSDGNPI	Sequence	TWGSDGNPI	TWGSDGNPI	0.0002	47.1111	0.0259	59.6675	TWGSDGNPI	TWGSDGNPI	0.0001	37.2000	0.0583	36.2750	TWGSDGNPI	TWGSDGNPI	0.0005	20.8036	0.0656	20.6136	TWGSDGNPI	TWGSDGNPI	0.0011	23.3846	0.0807	27.7511	0.0005	0
151	WGSDGNPIT	Sequence	WGSDGNPIT	WGSDGNPIT	0.0001	62.1429	0.0252	61.0059	WGSDGNPIT	WGSDGNPIT	0.0000	54.6667	0.0317	57.3410	WGSDGNPIT	WGSDGNPIT	0.0001	44.7500	0.0338	45.6535	WGSDGNPIT	WGSDGNPIT	0.0001	60.6818	0.0300	73.9904	0.0001	0
152	GSDGNPITK	Sequence	GSDGNPITK	GSDGNPITK	0.1826	0.8093	0.1743	2.2475	GSDGNPITK	GSDGNPITK	0.0011	16.9500	0.0309	58.2610	GSDGNPITK	GSDGNPITK	0.0005	20.9643	0.0205	70.3968	GSDGNPITK	GSDGNPITK	0.0003	37.8077	0.0142	95.4094	0.0461	1
153	SDGNPITKT	Sequence	SDGNPITKT	SDGNPITKT	0.0003	34.1111	0.0171	80.2832	SDGNPITKT	SDGNPITKT	0.0001	47.0000	0.0119	87.8189	SDGNPITKT	SDGNPITKT	0.0001	39.2857	0.0153	82.9317	SDGNPITKT	SDGNPITKT	0.0002	43.0000	0.0158	94.5383	0.0002	0
154	DGNPITKTT	Sequence	DGNPITKTT	DGNPITKTT	0.0004	29.4138	0.0156	84.0005	DGNPITKTT	DGNPITKTT	0.0001	48.6000	0.0125	86.6810	DGNPITKTT	DGNPITKTT	0.0006	18.9221	0.0286	54.0549	DGNPITKTT	DGNPITKTT	0.0115	7.3697	0.0578	41.8703	0.0032	0
155	GNPITKTTS	Sequence	GNPITKTTS	GNPITKTTS	0.0000	76.3636	0.0098	95.1190	GNPITKTTS	GNPITKTTS	0.0000	80.0000	0.0085	93.5942	GNPITKTTS	GNPITKTTS	0.0000	63.5714	0.0134	87.4766	GNPITKTTS	GNPITKTTS	0.0001	64.5455	0.0180	91.8616	0.0000	0
156	NPITKTTSD	Sequence	NPITKTTSD	NPITKTTSD	0.0000	89.2857	0.0086	95.7559	NPITKTTSD	NPITKTTSD	0.0000	90.0000	0.0088	93.0927	NPITKTTSD	NPITKTTSD	0.0034	8.6146	0.1330	7.4392	NPITKTTSD	NPITKTTSD	0.0093	8.3195	0.1579	9.0801	0.0032	0
157	PITKTTSDY	Sequence	PITKTTSDY	PITKTTSDY	0.0577	1.8171	0.1522	2.9166	PITKTTSDY	PITKTTSDY	0.0000	53.3333	0.0154	81.4949	PITKTTSDY	PITKTTSDY	0.0001	42.0000	0.0201	71.2339	PITKTTSDY	PITKTTSDY	0.0001	60.4545	0.0151	95.1014	0.0145	1
158	ITKTTSDYQ	Sequence	ITKTTSDYQ	ITKTTSDYQ	0.0026	10.7448	0.0526	22.2015	ITKTTSDYQ	ITKTTSDYQ	0.0000	57.7273	0.0230	68.7455	ITKTTSDYQ	ITKTTSDYQ	0.0000	53.4615	0.0229	64.9026	ITKTTSDYQ	ITKTTSDYQ	0.0001	61.3636	0.0260	80.1793	0.0007	0
159	TKTTSDYQD	Sequence	TKTTSDYQD	TKTTSDYQD	0.0000	97.1429	0.0063	96.8985	TKTTSDYQD	TKTTSDYQD	0.0000	100.0000	0.0055	96.4273	TKTTSDYQD	TKTTSDYQD	0.0000	95.0000	0.0079	95.9506	TKTTSDYQD	TKTTSDYQD	0.0000	96.0000	0.0127	95.8870	0.0000	0
160	KTTSDYQDS	Sequence	KTTSDYQDS	KTTSDYQDS	0.0003	33.4762	0.0345	43.1611	KTTSDYQDS	KTTSDYQDS	0.0000	70.0000	0.0203	73.0714	KTTSDYQDS	KTTSDYQDS	0.0000	90.0000	0.0134	87.3785	KTTSDYQDS	KTTSDYQDS	0.0000	95.0000	0.0122	96.0444	0.0001	0
161	TTSDYQDSD	Sequence	TTSDYQDSD	TTSDYQDSD	0.0011	17.8879	0.0711	12.7372	TTSDYQDSD	TTSDYQDSD	0.0000	66.6667	0.0222	69.9673	TTSDYQDSD	TTSDYQDSD	0.0000	83.3333	0.0131	88.0514	TTSDYQDSD	TTSDYQDSD	0.0000	95.0000	0.0144	95.3209	0.0003	0
162	TSDYQDSDV	Sequence	TSDYQDSDV	TSDYQDSDV	0.0807	1.4764	0.2986	0.7491	TSDYQDSDV	TSDYQDSDV	0.0002	31.3000	0.0535	38.8810	TSDYQDSDV	TSDYQDSDV	0.0001	34.7273	0.0334	46.2474	TSDYQDSDV	TSDYQDSDV	0.0002	50.0000	0.0303	73.4063	0.0203	1
163	SDYQDSDVS	Sequence	SDYQDSDVS	SDYQDSDVS	0.0001	55.0000	0.0197	74.1727	SDYQDSDVS	SDYQDSDVS	0.0000	71.2500	0.0152	81.8718	SDYQDSDVS	SDYQDSDVS	0.0000	56.6667	0.0207	69.9711	SDYQDSDVS	SDYQDSDVS	0.0001	60.9091	0.0208	88.0143	0.0001	0
164	DYQDSDVSQ	Sequence	DYQDSDVSQ	DYQDSDVSQ	0.0003	36.2500	0.0128	89.9936	DYQDSDVSQ	DYQDSDVSQ	0.0000	65.8333	0.0084	93.7521	DYQDSDVSQ	DYQDSDVSQ	0.0001	39.4286	0.0127	89.0350	DYQDSDVSQ	DYQDSDVSQ	0.0009	25.8427	0.0202	88.9816	0.0003	0
165	YQDSDVSQE	Sequence	YQDSDVSQE	YQDSDVSQE	0.0069	6.0404	0.0517	23.0041	YQDSDVSQE	YQDSDVSQE	0.0027	11.9820	0.0739	29.6135	YQDSDVSQE	YQDSDVSQE	0.0002	32.5385	0.0240	62.8421	YQDSDVSQE	YQDSDVSQE	0.0006	30.1304	0.0273	78.0775	0.0026	0
166	QDSDVSQEV	Sequence	QDSDVSQEV	QDSDVSQEV	0.0103	4.8069	0.0500	24.3622	QDSDVSQEV	QDSDVSQEV	0.0021	13.4290	0.0490	41.8188	QDSDVSQEV	QDSDVSQEV	0.0030	9.0783	0.0424	35.5957	QDSDVSQEV	QDSDVSQEV	0.0034	14.1338	0.0299	74.1415	0.0047	0
167	DSDVSQEVR	Sequence	DSDVSQEVR	DSDVSQEVR	0.0541	1.8896	0.1484	3.0582	DSDVSQEVR	DSDVSQEVR	0.0001	50.6667	0.0136	84.7269	DSDVSQEVR	DSDVSQEVR	0.0001	34.0000	0.0142	85.5561	DSDVSQEVR	DSDVSQEVR	0.0005	33.8919	0.0194	90.0883	0.0137	1
168	SDVSQEVRK	Sequence	SDVSQEVRK	SDVSQEVRK	0.0016	14.0054	0.0340	43.9597	SDVSQEVRK	SDVSQEVRK	0.0000	56.3636	0.0112	89.0121	SDVSQEVRK	SDVSQEVRK	0.0001	49.3333	0.0116	91.4181	SDVSQEVRK	SDVSQEVRK	0.0001	63.4091	0.0111	96.3948	0.0004	0
169	DVSQEVRKY	Sequence	DVSQEVRKY	DVSQEVRKY	0.2194	0.6993	0.1252	4.3360	DVSQEVRKY	DVSQEVRKY	0.0004	26.0789	0.0129	86.0968	DVSQEVRKY	DVSQEVRKY	0.0005	19.7500	0.0170	78.4908	DVSQEVRKY	DVSQEVRKY	0.0032	14.5241	0.0225	85.5707	0.0559	1
170	VSQEVRKYF	Sequence	VSQEVRKYF	VSQEVRKYF	0.0203	3.3163	0.0784	10.5532	VSQEVRKYF	VSQEVRKYF	0.0003	27.3871	0.0340	54.6340	VSQEVRKYF	VSQEVRKYF	0.0070	6.0536	0.1058	10.5450	VSQEVRKYF	VSQEVRKYF	0.0087	8.6563	0.0867	25.0723	0.0091	0
171	SQEVRKYFC	Sequence	SQEVRKYFC	SQEVRKYFC	0.0007	23.1200	0.0290	53.2186	SQEVRKYFC	SQEVRKYFC	0.0007	20.1494	0.0542	38.4887	SQEVRKYFC	SQEVRKYFC	0.0001	37.2500	0.0268	57.2446	SQEVRKYFC	SQEVRKYFC	0.0189	5.4689	0.1620	8.6493	0.0051	0
172	QEVRKYFCT	Sequence	QEVRKYFCT	QEVRKYFCT	0.0001	62.8571	0.0255	60.5108	QEVRKYFCT	QEVRKYFCT	0.0000	76.6667	0.0255	65.1471	QEVRKYFCT	QEVRKYFCT	0.0000	67.0000	0.0203	70.7408	QEVRKYFCT	QEVRKYFCT	0.0014	21.1103	0.1027	19.4330	0.0004	0
0	MMTPENDE	Sequence	MMTPENDE-	MMTPENDE	0.0001	54.8387	0.0227	66.8515	MMTPENDE-	MMTPENDE	0.0000	65.8333	0.0255	65.0297	MMTPENDE-	MMTPENDE	0.0000	72.5000	0.0127	89.0888	MMTPENDE-	MMTPENDE	0.0000	75.0000	0.0228	85.1683	0.0000	0
1	MTPENDEE	Sequence	MTPENDEE-	MTPENDEE	0.0005	28.6333	0.0302	50.8317	MTPENDEE-	MTPENDEE	0.0000	73.7500	0.0135	84.9581	MTPENDEE-	MTPENDEE	0.0000	75.0000	0.0113	92.0332	MTPENDEE-	MTPENDEE	0.0000	75.5000	0.0147	95.2345	0.0001	0
2	TPENDEEQ	Sequence	-TPENDEEQ	TPENDEEQ	0.0000	75.4545	0.0083	95.8784	-TPENDEEQ	TPENDEEQ	0.0000	95.0000	0.0034	97.7760	TP-ENDEEQ	TPENDEEQ	0.0001	47.0000	0.0144	85.0841	TPENDEEQ-	TPENDEEQ	0.0000	69.3750	0.0097	96.8573	0.0000	0
3	PENDEEQT	Sequence	PENDEEQT-	PENDEEQT	0.0000	92.8571	0.0034	98.3394	-PENDEEQT	PENDEEQT	0.0000	100.0000	0.0016	98.9305	-PENDEEQT	PENDEEQT	0.0000	92.5000	0.0045	97.6815	PENDEE-QT	PENDEEQT	0.0000	85.0000	0.0053	98.2803	0.0000	0
4	ENDEEQTS	Sequence	ENDEEQTS-	ENDEEQTS	0.0001	52.5806	0.0123	90.9131	ENDEEQTS-	ENDEEQTS	0.0000	90.0000	0.0040	97.3803	ENDEEQTS-	ENDEEQTS	0.0000	85.0000	0.0051	97.4115	ENDEEQTS-	ENDEEQTS	0.0001	59.4828	0.0100	96.7647	0.0001	0
5	NDEEQTSV	Sequence	N-DEEQTSV	NDEEQTSV	0.0006	24.7609	0.0247	62.1926	N-DEEQTSV	NDEEQTSV	0.0001	45.5000	0.0150	82.2323	ND-EEQTSV	NDEEQTSV	0.0001	37.0000	0.0173	77.7398	NDEEQ-TSV	NDEEQTSV	0.0014	21.1931	0.0328	69.6885	0.0006	0
6	DEEQTSVF	Sequence	DEE-QTSVF	DEEQTSVF	0.0011	18.0745	0.0224	67.6511	DEEQTSV-F	DEEQTSVF	0.0000	73.7500	0.0064	95.8019	DE-EQTSVF	DEEQTSVF	0.0003	24.8387	0.0190	73.7294	DE-EQTSVF	DEEQTSVF	0.0042	12.8378	0.0403	59.5228	0.0014	0
7	EEQTSVFS	Sequence	EEQTSVFS-	EEQTSVFS	0.0001	65.0000	0.0132	89.1917	EEQTSVFS-	EEQTSVFS	0.0000	95.0000	0.0067	95.6214	EEQTSVFS-	EEQTSVFS	0.0000	64.2857	0.0127	89.0748	EEQTSVFS-	EEQTSVFS	0.0001	53.4146	0.0231	84.6211	0.0001	0
8	EQTSVFSA	Sequence	EQTSV-FSA	EQTSVFSA	0.0001	55.2000	0.0217	69.2861	EQT-SVFSA	EQTSVFSA	0.0002	35.8462	0.0425	46.6314	EQT-SVFSA	EQTSVFSA	0.0001	43.2000	0.0311	49.7634	EQTSVF-SA	EQTSVFSA	0.0014	21.5241	0.0838	26.2905	0.0004	0
9	QTSVFSAT	Sequence	QTSVFSAT-	QTSVFSAT	0.0004	32.6364	0.0505	23.9026	QTS-VFSAT	QTSVFSAT	0.0000	60.0000	0.0340	54.6667	QTS-VFSAT	QTSVFSAT	0.0001	45.7500	0.0340	45.4465	QTS-VFSAT	QTSVFSAT	0.0002	48.4000	0.0529	46.0709	0.0002	0
10	TSVFSATV	Sequence	TSV-FSATV	TSVFSATV	0.0006	24.8261	0.0629	16.0539	TSV-FSATV	TSVFSATV	0.0003	29.6000	0.0899	24.6774	TSV-FSATV	TSVFSATV	0.0002	28.4000	0.0501	29.0836	TSV-FSATV	TSVFSATV	0.0006	29.9273	0.0650	36.5992	0.0004	0
11	SVFSATVY	Sequence	SVF-SATVY	SVFSATVY	0.0339	2.5018	0.1144	5.1611	SVFS-ATVY	SVFSATVY	0.0004	24.4792	0.0584	36.1872	SVF-SATVY	SVFSATVY	0.0005	19.7353	0.0420	36.0114	SVF-SATVY	SVFSATVY	0.0008	27.1972	0.0362	64.7849	0.0089	0
12	VFSATVYG	Sequence	VFS-ATVYG	VFSATVYG	0.0000	85.7143	0.0214	70.0097	-VFSATVYG	VFSATVYG	0.0000	85.0000	0.0324	56.4727	VFSATVYG-	VFSATVYG	0.0000	78.3333	0.0180	76.1725	VFSATVYG-	VFSATVYG	0.0000	77.5000	0.0284	76.4078	0.0000	0
13	FSATVYGD	Sequence	FSATVYGD-	FSATVYGD	0.0001	63.3333	0.0437	30.6298	FSA-TVYGD	FSATVYGD	0.0000	90.0000	0.0301	59.2021	FSATVYGD-	FSATVYGD	0.0000	95.0000	0.0157	81.7117	FSATVYGD-	FSATVYGD	0.0000	93.0000	0.0305	73.1181	0.0000	0
14	SATVYGDK	Sequence	SATVYGD-K	SATVYGDK	0.0001	55.8000	0.0318	47.8941	SAT-VYGDK	SATVYGDK	0.0000	85.0000	0.0143	83.6016	SATVYGD-K	SATVYGDK	0.0000	78.3333	0.0179	76.3687	SATVYGDK-	SATVYGDK	0.0000	87.1429	0.0202	88.9347	0.0000	0
15	ATVYGDKI	Sequence	ATV-YGDKI	ATVYGDKI	0.0006	24.4348	0.0452	28.8920	ATV-YGDKI	ATVYGDKI	0.0001	36.4167	0.0313	57.7775	ATV-YGDKI	ATVYGDKI	0.0000	55.5556	0.0228	65.3249	ATV-YGDKI	ATVYGDKI	0.0001	64.3182	0.0236	83.8291	0.0002	0
16	TVYGDKIQ	Sequence	TVYGDKIQ-	TVYGDKIQ	0.0001	55.8000	0.0112	92.9234	TVYGDKIQ-	TVYGDKIQ	0.0001	45.6667	0.0148	82.5947	TVYGDKIQ-	TVYGDKIQ	0.0001	43.8000	0.0173	77.7350	TVYGDKIQ-	TVYGDKIQ	0.0001	57.7586	0.0157	94.6354	0.0001	0
17	VYGDKIQG	Sequence	VYGDKIQG-	VYGDKIQG	0.0000	85.0000	0.0078	96.1277	VYGDKIQG-	VYGDKIQG	0.0000	82.5000	0.0080	94.3867	VYGDKIQG-	VYGDKIQG	0.0000	68.0000	0.0094	95.1984	VYGDKIQG-	VYGDKIQG	0.0001	54.1463	0.0189	90.7081	0.0000	0
18	YGDKIQGK	Sequence	YGDKIQ-GK	YGDKIQGK	0.0020	12.5437	0.0428	31.6105	YGD-KIQGK	YGDKIQGK	0.0001	51.0000	0.0159	80.6245	YGD-KIQGK	YGDKIQGK	0.0001	48.2500	0.0156	82.0275	YGD-KIQGK	YGDKIQGK	0.0003	41.4444	0.0260	80.1543	0.0006	0
19	GDKIQGKN	Sequence	GDKIQGKN-	GDKIQGKN	0.0000	90.7143	0.0075	96.2794	G-DKIQGKN	GDKIQGKN	0.0000	100.0000	0.0029	98.0959	GDKIQGKN-	GDKIQGKN	0.0000	95.0000	0.0035	98.1883	GDKIQGKN-	GDKIQGKN	0.0000	75.5000	0.0086	97.2042	0.0000	0
20	DKIQGKNK	Sequence	D-KIQGKNK	DKIQGKNK	0.0000	86.4286	0.0054	97.3104	DKI-QGKNK	DKIQGKNK	0.0000	95.0000	0.0031	97.9984	DKIQGK-NK	DKIQGKNK	0.0000	78.3333	0.0063	96.7575	DKIQGKNK-	DKIQGKNK	0.0001	52.5610	0.0183	91.4696	0.0000	0
21	KIQGKNKR	Sequence	KIQGK-NKR	KIQGKNKR	0.0001	62.1429	0.0081	95.9829	KI-QGKNKR	KIQGKNKR	0.0000	59.0909	0.0101	90.9207	KIQG-KNKR	KIQGKNKR	0.0000	50.7692	0.0128	88.7500	KIQGK-NKR	KIQGKNKR	0.0001	56.7241	0.0206	88.3860	0.0001	0
22	IQGKNKRK	Sequence	IQGKNKRK-	IQGKNKRK	0.0001	71.1538	0.0080	96.0340	IQ-GKNKRK	IQGKNKRK	0.0000	71.2500	0.0091	92.5666	-IQGKNKRK	IQGKNKRK	0.0000	75.0000	0.0085	95.6786	IQGKNKRK-	IQGKNKRK	0.0001	59.6552	0.0211	87.6002	0.0000	0
23	QGKNKRKR	Sequence	QGK-NKRKR	QGKNKRKR	0.0000	76.3636	0.0050	97.4993	QGKNK-RKR	QGKNKRKR	0.0000	90.0000	0.0036	97.6668	QGKNKR-KR	QGKNKRKR	0.0000	69.0000	0.0082	95.8033	QGKNK-RKR	QGKNKRKR	0.0007	28.4426	0.0322	70.5549	0.0002	0
24	GKNKRKRV	Sequence	GKNKR-KRV	GKNKRKRV	0.0000	78.6364	0.0057	97.1671	GKNK-RKRV	GKNKRKRV	0.0000	87.5000	0.0035	97.6910	GKN-KRKRV	GKNKRKRV	0.0000	73.7500	0.0117	91.2619	-GKNKRKRV	GKNKRKRV	0.0024	16.7259	0.0700	33.4624	0.0006	0
25	KNKRKRVI	Sequence	KNK-RKRVI	KNKRKRVI	0.0001	62.3810	0.0113	92.7853	KNKRKRV-I	KNKRKRVI	0.0000	82.5000	0.0058	96.1866	KNK-RKRVI	KNKRKRVI	0.0001	36.7778	0.0347	44.5306	KNKRKR-VI	KNKRKRVI	0.0304	3.9736	0.2280	4.0585	0.0077	0
26	NKRKRVIG	Sequence	NKRKRVIG-	NKRKRVIG	0.0000	98.5714	0.0050	97.5419	NKRKRVIG-	NKRKRVIG	0.0000	100.0000	0.0031	97.9958	NKRKRVIG-	NKRKRVIG	0.0000	81.6667	0.0190	73.7248	NKRKRVIG-	NKRKRVIG	0.0019	18.7919	0.1430	10.9625	0.0005	0
27	KRKRVIGL	Sequence	KRK-RVIGL	KRKRVIGL	0.0001	53.8710	0.0122	91.1524	KR-KRVIGL	KRKRVIGL	0.0001	43.4286	0.0231	68.6846	KRK-RVIGL	KRKRVIGL	0.0011	14.5301	0.0648	20.9316	KRK-RVIGL	KRKRVIGL	0.0462	2.9932	0.2294	3.9929	0.0119	0
28	RKRVIGLC	Sequence	RKRVIG-LC	RKRVIGLC	0.0000	90.7143	0.0100	95.0352	RKR-VIGLC	RKRVIGLC	0.0000	90.0000	0.0103	90.5870	RKR-VIGLC	RKRVIGLC	0.0000	54.6154	0.0320	48.4364	RKRVIGL-C	RKRVIGLC	0.0002	48.3000	0.0618	38.9126	0.0001	0
29	KRVIGLCI	Sequence	KRV-IGLCI	KRVIGLCI	0.0000	78.6364	0.0175	79.5190	KRV-IGLCI	KRVIGLCI	0.0000	68.3333	0.0266	63.6790	KRV-IGLCI	KRVIGLCI	0.0001	36.7778	0.0403	37.7550	KRV-IGLCI	KRVIGLCI	0.0004	36.2759	0.0790	28.5868	0.0001	0
30	RVIGLCIR	Sequence	RVI-GLCIR	RVIGLCIR	0.0001	70.0000	0.0180	78.0908	RVI-GLCIR	RVIGLCIR	0.0001	37.1000	0.0534	38.9256	RVI-GLCIR	RVIGLCIR	0.0001	48.7500	0.0288	53.6830	RVIG-LCIR	RVIGLCIR	0.0000	70.0000	0.0336	68.4468	0.0001	0
31	VIGLCIRI	Sequence	VIG-LCIRI	VIGLCIRI	0.0000	74.2308	0.0252	61.0443	VI-GLCIRI	VIGLCIRI	0.0008	19.9126	0.1095	20.3504	VI-GLCIRI	VIGLCIRI	0.0000	75.0000	0.0233	64.1535	VIG-LCIRI	VIGLCIRI	0.0002	49.4000	0.0612	39.3148	0.0002	0
32	IGLCIRIS	Sequence	IGLCIRIS-	IGLCIRIS	0.0000	98.5714	0.0115	92.4834	IGL-CIRIS	IGLCIRIS	0.0000	95.0000	0.0194	74.6283	IGLCIRIS-	IGLCIRIS	0.0000	78.3333	0.0210	69.1633	IGLCIRIS-	IGLCIRIS	0.0000	74.2308	0.0515	47.3888	0.0000	0
33	GLCIRISM	Sequence	GLC-IRISM	GLCIRISM	0.0001	53.8710	0.0264	58.4776	GLC-IRISM	GLCIRISM	0.0024	12.6645	0.1528	14.2905	GLC-IRISM	GLCIRISM	0.0006	18.6623	0.0678	19.7275	GLCIRI-SM	GLCIRISM	0.0534	2.7124	0.2512	3.1933	0.0141	0
34	LCIRISMV	Sequence	LCI-RISMV	LCIRISMV	0.0001	54.3548	0.0238	64.2495	LCI-RISMV	LCIRISMV	0.0003	29.6800	0.0848	26.0973	LCI-RISMV	LCIRISMV	0.0000	53.4615	0.0286	54.0839	LCI-RISMV	LCIRISMV	0.0030	14.9320	0.1236	14.3364	0.0009	0
35	CIRISMVI	Sequence	CIR-ISMVI	CIRISMVI	0.0001	70.0000	0.0331	45.4412	CI-RISMVI	CIRISMVI	0.0001	49.2500	0.0709	30.7203	CIR-ISMVI	CIRISMVI	0.0003	25.9667	0.1060	10.5071	CIRIS-MVI	CIRISMVI	0.0017	19.6313	0.2185	4.5130	0.0005	0
36	IRISMVIS	Sequence	IRISMVIS-	IRISMVIS	0.0000	91.4286	0.0112	92.8921	IRISMVIS-	IRISMVIS	0.0000	85.0000	0.0182	76.6506	IRISMVIS-	IRISMVIS	0.0000	70.0000	0.0211	69.0721	IRISMVIS-	IRISMVIS	0.0002	49.7000	0.0419	57.6740	0.0000	0
37	RISMVISL	Sequence	RIS-MVISL	RISMVISL	0.0004	33.0000	0.0342	43.6711	RI-SMVISL	RISMVISL	0.0111	6.4074	0.2015	10.2505	RIS-MVISL	RISMVISL	0.0221	3.4066	0.1957	4.0389	RISMVI-SL	RISMVISL	0.0263	4.3987	0.2033	5.3286	0.0150	0
38	ISMVISLL	Sequence	ISM-VISLL	ISMVISLL	0.0012	16.8837	0.0806	9.9824	ISM-VISLL	ISMVISLL	0.0013	16.3700	0.1412	15.5894	ISM-VISLL	ISMVISLL	0.0007	17.4545	0.0833	14.8474	ISMVIS-LL	ISMVISLL	0.0064	10.2596	0.1787	7.0484	0.0024	0
39	SMVISLLS	Sequence	SMVISLLS-	SMVISLLS	0.0001	68.0000	0.0435	30.8354	SMV-ISLLS	SMVISLLS	0.0003	28.7037	0.1211	18.4113	SMVISLLS-	SMVISLLS	0.0000	66.0000	0.0258	59.1858	SMVISLLS-	SMVISLLS	0.0001	53.2927	0.0576	42.0183	0.0001	0
40	MVISLLSM	Sequence	MVI-SLLSM	MVISLLSM	0.0008	21.0484	0.0499	24.4479	MVI-SLLSM	MVISLLSM	0.0009	18.2258	0.1381	15.9600	MVI-SLLSM	MVISLLSM	0.0038	8.1439	0.1409	6.8296	MVISL-LSM	MVISLLSM	0.0194	5.3931	0.2607	2.8981	0.0062	0
41	VISLLSMI	Sequence	VIS-LLSMI	VISLLSMI	0.0002	43.4545	0.0394	35.8071	VIS-LLSMI	VISLLSMI	0.0009	18.3629	0.1179	18.9297	VIS-LLSMI	VISLLSMI	0.0001	36.1111	0.0445	33.6218	VISLL-SMI	VISLLSMI	0.0007	28.8525	0.0832	26.5736	0.0005	0
42	ISLLSMIT	Sequence	ISLLSMIT-	ISLLSMIT	0.0001	59.8000	0.0305	50.1632	ISLLSMIT-	ISLLSMIT	0.0000	59.5455	0.0470	43.2068	ISL-LSMIT	ISLLSMIT	0.0000	78.3333	0.0201	71.2500	ISLLSMIT-	ISLLSMIT	0.0001	68.1250	0.0392	60.9229	0.0000	0
43	SLLSMITM	Sequence	SLL-SMITM	SLLSMITM	0.0005	28.5667	0.0389	36.6022	SLLS-MITM	SLLSMITM	0.0275	4.0594	0.2991	5.7496	SLL-SMITM	SLLSMITM	0.0010	15.3111	0.0665	20.2399	SLLSMI-TM	SLLSMITM	0.0349	3.6533	0.2371	3.6902	0.0160	0
44	LLSMITMS	Sequence	LLSMITMS-	LLSMITMS	0.0001	62.3810	0.0388	36.7283	LLSMITMS-	LLSMITMS	0.0003	29.8000	0.1271	17.4841	LLSMITMS-	LLSMITMS	0.0000	71.2500	0.0275	55.8933	LLSMITMS-	LLSMITMS	0.0003	40.0500	0.0922	22.9405	0.0002	0
45	LSMITMSA	Sequence	LSM-ITMSA	LSMITMSA	0.0002	40.3077	0.0666	14.3932	-LSMITMSA	LSMITMSA	0.0008	19.6699	0.1660	12.9888	LSM-ITMSA	LSMITMSA	0.0002	29.7059	0.0914	13.0179	LSM-ITMSA	LSMITMSA	0.0015	20.7011	0.1878	6.3366	0.0007	0
46	SMITMSAF	Sequence	SMI-TMSAF	SMITMSAF	0.0008	21.2258	0.0595	17.7708	SMI-TMSAF	SMITMSAF	0.0009	18.7097	0.1273	17.4519	SMI-TMSAF	SMITMSAF	0.0014	12.8456	0.1103	9.8967	SMITMS-AF	SMITMSAF	0.0213	5.0387	0.2405	3.5558	0.0061	0
47	MITMSAFL	Sequence	MIT-MSAFL	MITMSAFL	0.0002	41.9167	0.0625	16.2380	-MITMSAFL	MITMSAFL	0.0016	14.7637	0.2766	6.5257	MIT-MSAFL	MITMSAFL	0.0007	18.1688	0.1084	10.1606	MITMSAF-L	MITMSAFL	0.0021	17.6324	0.2110	4.9071	0.0012	0
48	ITMSAFLI	Sequence	ITMSA-FLI	ITMSAFLI	0.0011	17.3458	0.1231	4.4802	ITM-SAFLI	ITMSAFLI	0.0010	17.5806	0.2244	8.9117	ITMSAFL-I	ITMSAFLI	0.0001	42.2000	0.0602	23.0931	ITMSAFL-I	ITMSAFLI	0.0004	35.6000	0.1206	14.9562	0.0007	0
49	TMSAFLIV	Sequence	TMS-AFLIV	TMSAFLIV	0.0003	37.2000	0.0738	11.8629	TMSAFLI-V	TMSAFLIV	0.0137	5.7957	0.4135	3.0006	TMS-AFLIV	TMSAFLIV	0.0001	45.5000	0.0416	36.4021	TMS-AFLIV	TMSAFLIV	0.0012	22.7231	0.1329	12.5774	0.0038	0
50	MSAFLIVR	Sequence	MSA-FLIVR	MSAFLIVR	0.0005	28.2667	0.0640	15.5128	-MSAFLIVR	MSAFLIVR	0.0001	47.7500	0.0617	34.6136	MSAF-LIVR	MSAFLIVR	0.0001	47.0000	0.0279	55.1489	MSAFLIVR-	MSAFLIVR	0.0001	58.1034	0.0534	45.6212	0.0002	0
51	SAFLIVRL	Sequence	SAF-LIVRL	SAFLIVRL	0.0007	22.3509	0.0364	40.2247	SAF-LIVRL	SAFLIVRL	0.0062	8.3461	0.0819	26.9669	SAF-LIVRL	SAFLIVRL	0.0041	7.8522	0.0667	20.1740	SAFLIV-RL	SAFLIVRL	0.0829	1.9287	0.1866	6.4286	0.0235	1
52	AFLIVRLN	Sequence	AFLIVRLN-	AFLIVRLN	0.0000	94.2857	0.0120	91.4580	AFLIVRLN-	AFLIVRLN	0.0000	90.0000	0.0148	82.5929	AFLIVRLN-	AFLIVRLN	0.0000	78.3333	0.0115	91.6238	AFLIVRLN-	AFLIVRLN	0.0001	65.0000	0.0312	72.1455	0.0000	0
53	FLIVRLNQ	Sequence	FLIVRLNQ-	FLIVRLNQ	0.0001	65.3333	0.0191	75.4858	FLIVRLNQ-	FLIVRLNQ	0.0008	19.3010	0.0963	23.0738	FLIVRLNQ-	FLIVRLNQ	0.0000	62.8571	0.0230	64.8538	FLIVRLNQ-	FLIVRLNQ	0.0065	10.1618	0.1715	7.7134	0.0018	0
54	LIVRLNQC	Sequence	LIV-RLNQC	LIVRLNQC	0.0000	73.4615	0.0155	84.1877	LIV-RLNQC	LIVRLNQC	0.0001	37.4000	0.0431	46.1792	LIV-RLNQC	LIVRLNQC	0.0000	55.0000	0.0243	62.1803	LI-VRLNQC	LIVRLNQC	0.0015	20.5057	0.0928	22.7057	0.0004	0
55	IVRLNQCM	Sequence	IVRLN-QCM	IVRLNQCM	0.0003	37.9333	0.0306	50.0963	IVR-LNQCM	IVRLNQCM	0.0000	51.6667	0.0299	59.3851	IVR-LNQCM	IVRLNQCM	0.0078	5.7965	0.1449	6.5432	IVRLNQ-CM	IVRLNQCM	0.0235	4.7456	0.2289	4.0164	0.0079	0
56	VRLNQCMS	Sequence	VRLNQCMS-	VRLNQCMS	0.0000	93.5714	0.0132	89.2455	VRLNQCMS-	VRLNQCMS	0.0000	95.0000	0.0122	87.2579	VRLNQCMS-	VRLNQCMS	0.0000	78.3333	0.0241	62.5822	VRLNQCMS-	VRLNQCMS	0.0001	65.6250	0.0468	52.1335	0.0000	0
57	RLNQCMSA	Sequence	RLN-QCMSA	RLNQCMSA	0.0001	61.6667	0.0324	46.7712	RL-NQCMSA	RLNQCMSA	0.0016	14.7363	0.1540	14.1616	RLNQC-MSA	RLNQCMSA	0.0001	35.0000	0.0837	14.7597	RLN-QCMSA	RLNQCMSA	0.0010	24.8830	0.1468	10.4488	0.0007	0
58	LNQCMSAN	Sequence	LNQCMSAN-	LNQCMSAN	0.0000	97.8571	0.0212	70.5225	-LNQCMSAN	LNQCMSAN	0.0000	100.0000	0.0137	84.6285	LNQCMSAN-	LNQCMSAN	0.0000	100.0000	0.0154	82.5497	LNQCMSAN-	LNQCMSAN	0.0000	97.0000	0.0352	66.1148	0.0000	0
59	NQCMSANK	Sequence	NQC-MSANK	NQCMSANK	0.0000	75.0000	0.0230	66.2565	NQC-MSANK	NQCMSANK	0.0000	72.5000	0.0239	67.4792	NQC-MSANK	NQCMSANK	0.0000	83.3333	0.0154	82.5930	NQCMSANK-	NQCMSANK	0.0000	70.7692	0.0298	74.1708	0.0000	0
60	QCMSANKA	Sequence	QCM-SANKA	QCMSANKA	0.0001	69.0000	0.0132	89.0391	QCMS-ANKA	QCMSANKA	0.0000	69.1667	0.0163	79.8023	QCMS-ANKA	QCMSANKA	0.0000	53.4615	0.0228	65.3204	QCM-SANKA	QCMSANKA	0.0001	61.1364	0.0326	69.8659	0.0000	0
61	CMSANKAA	Sequence	CMSANKAA-	CMSANKAA	0.0000	77.2727	0.0259	59.6696	CMS-ANKAA	CMSANKAA	0.0000	51.6667	0.0547	38.2165	CMS-ANKAA	CMSANKAA	0.0000	53.0769	0.0506	28.7754	CMSANK-AA	CMSANKAA	0.0005	32.6250	0.1344	12.3188	0.0002	0
62	MSANKAAI	Sequence	MSA-NKAAI	MSANKAAI	0.0006	24.2174	0.0575	18.9163	MSANK-AAI	MSANKAAI	0.0001	47.0000	0.0554	37.8430	MSA-NKAAI	MSANKAAI	0.0013	13.5189	0.1343	7.3373	MSANK-AAI	MSANKAAI	0.0252	4.5229	0.3108	1.7856	0.0068	0
63	SANKAAIT	Sequence	SANKAAIT-	SANKAAIT	0.0002	44.3000	0.0200	73.2753	SANKAAIT-	SANKAAIT	0.0000	65.8333	0.0155	81.3820	SANKAAIT-	SANKAAIT	0.0001	34.0909	0.0375	40.8904	SAN-KAAIT	SANKAAIT	0.0005	31.6977	0.0531	45.9114	0.0002	0
64	ANKAAITD	Sequence	ANKAAITD-	ANKAAITD	0.0000	86.4286	0.0085	95.7986	ANKAAITD-	ANKAAITD	0.0000	100.0000	0.0070	95.4396	ANKAAITD-	ANKAAITD	0.0000	90.0000	0.0092	95.2715	ANKAAITD-	ANKAAITD	0.0000	85.7143	0.0186	91.1175	0.0000	0
65	NKAAITDS	Sequence	NKAAITDS-	NKAAITDS	0.0000	93.5714	0.0084	95.8456	NKAAITDS-	NKAAITDS	0.0000	100.0000	0.0043	97.2063	NKAAITDS-	NKAAITDS	0.0000	83.3333	0.0135	87.1822	NKAAITDS-	NKAAITDS	0.0000	77.5000	0.0247	82.0939	0.0000	0
66	KAAITDSA	Sequence	KAA-ITDSA	KAAITDSA	0.0001	57.0000	0.0208	71.3232	KAA-ITDSA	KAAITDSA	0.0001	49.0000	0.0266	63.6227	KAA-ITDSA	KAAITDSA	0.0002	31.4667	0.0554	25.7089	KAA-ITDSA	KAAITDSA	0.0002	46.9231	0.0413	58.4298	0.0001	0
67	AAITDSAV	Sequence	AAI-TDSAV	AAITDSAV	0.0002	40.0000	0.0245	62.6108	AAI-TDSAV	AAITDSAV	0.0002	33.6875	0.0466	43.4954	AAI-TDSAV	AAITDSAV	0.0004	21.8163	0.0675	19.8283	AAI-TDSAV	AAITDSAV	0.0006	30.0652	0.0554	43.8524	0.0004	0
68	AITDSAVA	Sequence	AITDSAVA-	AITDSAVA	0.0001	63.3333	0.0173	79.9829	AITDSAV-A	AITDSAVA	0.0002	35.7692	0.0377	50.9763	AITDS-AVA	AITDSAVA	0.0001	42.4000	0.0333	46.4256	AITDSAVA-	AITDSAVA	0.0001	58.2759	0.0290	75.4372	0.0001	0
69	ITDSAVAV	Sequence	ITD-SAVAV	ITDSAVAV	0.0350	2.4623	0.1911	1.8512	ITD-SAVAV	ITDSAVAV	0.0046	9.5200	0.1258	17.6693	ITDSA-VAV	ITDSAVAV	0.0013	13.3066	0.0482	30.5634	ITD-SAVAV	ITDSAVAV	0.0021	17.8125	0.0433	55.9531	0.0108	0
70	TDSAVAVA	Sequence	-TDSAVAVA	TDSAVAVA	0.0008	21.6613	0.0680	13.8307	-TDSAVAVA	TDSAVAVA	0.0000	67.5000	0.0258	64.7565	TDS-AVAVA	TDSAVAVA	0.0001	46.7500	0.0263	58.1568	TDS-AVAVA	TDSAVAVA	0.0002	46.3846	0.0342	67.5988	0.0003	0
71	DSAVAVAA	Sequence	DSA-VAVAA	DSAVAVAA	0.0002	44.0000	0.0338	44.2928	DSA-VAVAA	DSAVAVAA	0.0000	57.7273	0.0219	70.5184	DSA-VAVAA	DSAVAVAA	0.0001	37.1250	0.0313	49.4763	DSAVAV-AA	DSAVAVAA	0.0014	21.2138	0.0650	36.6012	0.0004	0
72	SAVAVAAA	Sequence	SAV-AVAAA	SAVAVAAA	0.0001	61.9048	0.0280	55.1025	SAV-AVAAA	SAVAVAAA	0.0001	38.2000	0.0528	39.3421	SAV-AVAAA	SAVAVAAA	0.0005	21.2245	0.0917	12.9638	SAV-AVAAA	SAVAVAAA	0.0006	29.6727	0.0888	24.2074	0.0003	0
73	AVAVAAAS	Sequence	AVAVAAAS-	AVAVAAAS	0.0001	70.3846	0.0194	74.7267	AVA-VAAAS	AVAVAAAS	0.0000	55.0000	0.0363	52.3462	AVA-VAAAS	AVAVAAAS	0.0001	41.6000	0.0466	31.8070	AVAVAAAS-	AVAVAAAS	0.0000	73.4615	0.0288	75.7721	0.0001	0
74	VAVAAASS	Sequence	VAVAAASS-	VAVAAASS	0.0000	75.4545	0.0156	83.9817	VAV-AAASS	VAVAAASS	0.0000	80.0000	0.0211	71.8487	VAVAAASS-	VAVAAASS	0.0000	55.5556	0.0353	43.7479	VAVAAASS-	VAVAAASS	0.0000	76.5000	0.0280	77.0713	0.0000	0
75	AVAAASST	Sequence	AVAAASST-	AVAAASST	0.0002	48.6250	0.0189	75.9937	AVAAASST-	AVAAASST	0.0000	52.6667	0.0264	63.8583	AVAAASST-	AVAAASST	0.0002	28.0000	0.0589	23.7638	AVA-AASST	AVAAASST	0.0001	66.5625	0.0297	74.4636	0.0001	0
76	VAAASSTH	Sequence	VAA-ASSTH	VAAASSTH	0.0005	26.3784	0.0229	66.3303	VAA-ASSTH	VAAASSTH	0.0000	64.3750	0.0134	85.1876	VAA-ASSTH	VAAASSTH	0.0004	22.1429	0.0420	35.9797	VAAA-SSTH	VAAASSTH	0.0002	46.3846	0.0274	77.9922	0.0003	0
77	AAASSTHR	Sequence	AAASSTHR-	AAASSTHR	0.0006	25.0976	0.0237	64.4417	AAA-SSTHR	AAASSTHR	0.0001	50.6667	0.0149	82.4563	AAASSTH-R	AAASSTHR	0.0002	28.2000	0.0315	49.1278	AAASSTHR-	AAASSTHR	0.0001	58.9655	0.0220	86.2496	0.0002	0
78	AASSTHRK	Sequence	AAS-STHRK	AASSTHRK	0.0006	24.6522	0.0270	57.3547	AAS-STHRK	AASSTHRK	0.0000	57.7273	0.0119	87.8582	AASST-HRK	AASSTHRK	0.0001	37.2500	0.0251	60.6334	AASSTHRK-	AASSTHRK	0.0001	60.2273	0.0219	86.4282	0.0002	0
79	ASSTHRKV	Sequence	ASS-THRKV	ASSTHRKV	0.0007	22.1579	0.0319	47.5781	ASS-THRKV	ASSTHRKV	0.0002	35.5385	0.0201	73.3991	ASS-THRKV	ASSTHRKV	0.0003	26.3077	0.0436	34.4331	ASSTH-RKV	ASSTHRKV	0.0058	10.8208	0.0719	32.3230	0.0017	0
80	SSTHRKVV	Sequence	SSTHRK-VV	SSTHRKVV	0.0004	31.9583	0.0279	55.4810	SSTHRKV-V	SSTHRKVV	0.0000	55.9091	0.0161	80.1493	SST-HRKVV	SSTHRKVV	0.0004	22.3810	0.0632	21.6588	SSTHRKV-V	SSTHRKVV	0.0133	6.7540	0.1532	9.6335	0.0035	0
81	STHRKVVS	Sequence	STHRKVVS-	STHRKVVS	0.0003	34.6667	0.0229	66.3993	STHRKVVS-	STHRKVVS	0.0000	61.2500	0.0143	83.4978	STHRKVVS-	STHRKVVS	0.0003	23.9487	0.0466	31.7923	STHRKVVS-	STHRKVVS	0.0109	7.5877	0.1621	8.6366	0.0029	0
82	THRKVVSS	Sequence	THRKVVSS-	THRKVVSS	0.0001	66.0000	0.0139	87.7064	-THRKVVSS	THRKVVSS	0.0000	78.3333	0.0113	88.8710	THRKVVSS-	THRKVVSS	0.0004	22.2619	0.0426	35.4246	THR-KVVSS	THRKVVSS	0.0041	12.8850	0.0997	20.3300	0.0012	0
83	HRKVVSST	Sequence	HRK-VVSST	HRKVVSST	0.0000	75.4545	0.0089	95.6047	HRKVV-SST	HRKVVSST	0.0000	87.5000	0.0069	95.5017	HRKVVSST-	HRKVVSST	0.0001	35.4444	0.0422	35.8511	HRK-VVSST	HRKVVSST	0.0044	12.5192	0.1079	17.9546	0.0011	0
84	RKVVSSTT	Sequence	R-KVVSSTT	RKVVSSTT	0.0000	85.7143	0.0077	96.1971	R-KVVSSTT	RKVVSSTT	0.0000	90.0000	0.0078	94.7715	RKV-VSSTT	RKVVSSTT	0.0000	50.3846	0.0272	56.6189	-RKVVSSTT	RKVVSSTT	0.0001	53.4146	0.0402	59.6998	0.0000	0
85	KVVSSTTQ	Sequence	KVVSSTTQ-	KVVSSTTQ	0.0002	48.6250	0.0115	92.4006	KVVSSTTQ-	KVVSSTTQ	0.0000	55.4545	0.0159	80.6792	KVVSSTTQ-	KVVSSTTQ	0.0001	42.4000	0.0265	57.9401	KVVSSTTQ-	KVVSSTTQ	0.0000	73.4615	0.0155	94.9253	0.0001	0
86	VVSSTTQY	Sequence	VVS-STTQY	VVSSTTQY	0.0990	1.2943	0.1170	4.9441	VVS-STTQY	VVSSTTQY	0.0003	29.5600	0.0237	67.8225	VVS-STTQY	VVSSTTQY	0.0006	18.7792	0.0286	53.9304	VVS-STTQY	VVSSTTQY	0.0003	37.6538	0.0217	86.6959	0.0251	1
87	VSSTTQYD	Sequence	VSSTTQYD-	VSSTTQYD	0.0002	45.2000	0.0352	41.9775	VSS-TTQYD	VSSTTQYD	0.0000	90.0000	0.0142	83.7309	VSSTTQYD-	VSSTTQYD	0.0000	95.0000	0.0102	94.1653	VSSTTQYD-	VSSTTQYD	0.0000	94.0000	0.0153	95.0508	0.0000	0
88	SSTTQYDH	Sequence	SST-TQYDH	SSTTQYDH	0.0007	23.4800	0.0352	42.0108	SST-TQYDH	SSTTQYDH	0.0000	82.5000	0.0085	93.6337	SST-TQYDH	SSTTQYDH	0.0000	78.3333	0.0119	90.7120	SSTTQY-DH	SSTTQYDH	0.0001	67.8125	0.0185	91.1610	0.0002	0
89	STTQYDHK	Sequence	STT-QYDHK	STTQYDHK	0.0011	17.4766	0.0480	26.1010	ST-TQYDHK	STTQYDHK	0.0000	69.1667	0.0142	83.7546	STTQYDH-K	STTQYDHK	0.0000	75.0000	0.0133	87.6215	STTQYDHK-	STTQYDHK	0.0000	75.5000	0.0175	92.4104	0.0003	0
90	TTQYDHKE	Sequence	TTQYDHKE-	TTQYDHKE	0.0003	38.2143	0.0221	68.2294	TTQ-YDHKE	TTQYDHKE	0.0000	85.0000	0.0082	94.0776	TTQYDHKE-	TTQYDHKE	0.0000	81.6667	0.0107	93.1270	TTQYDHKE-	TTQYDHKE	0.0000	79.5000	0.0166	93.6113	0.0001	0
91	TQYDHKES	Sequence	TQYDHKES-	TQYDHKES	0.0001	51.7742	0.0137	87.9944	TQYDH-KES	TQYDHKES	0.0001	43.5714	0.0171	78.4439	TQYDHKES-	TQYDHKES	0.0001	44.0000	0.0189	73.9862	TQYDHKES-	TQYDHKES	0.0011	23.7019	0.0473	51.6050	0.0003	0
92	QYDHKESC	Sequence	QYDHKE-SC	QYDHKESC	0.0001	50.1613	0.0125	90.6388	-QYDHKESC	QYDHKESC	0.0001	47.2500	0.0157	80.8922	QYD-HKESC	QYDHKESC	0.0002	29.2353	0.0177	76.8508	QYDHKE-SC	QYDHKESC	0.0051	11.5132	0.0392	60.9878	0.0014	0
93	YDHKESCN	Sequence	YDHKESCN-	YDHKESCN	0.0000	73.8462	0.0142	86.8917	YDHKESCN-	YDHKESCN	0.0000	100.0000	0.0049	96.7785	YDHKESCN-	YDHKESCN	0.0000	92.5000	0.0078	95.9905	YDHKESCN-	YDHKESCN	0.0000	79.5000	0.0198	89.4674	0.0000	0
94	DHKESCNG	Sequence	DHKESCNG-	DHKESCNG	0.0000	97.1429	0.0065	96.7860	DHKESCNG-	DHKESCNG	0.0000	100.0000	0.0034	97.7584	DHKESCNG-	DHKESCNG	0.0000	78.3333	0.0084	95.7220	DHKESCNG-	DHKESCNG	0.0002	46.5385	0.0243	82.8079	0.0001	0
95	HKESCNGL	Sequence	H-KESCNGL	HKESCNGL	0.0001	59.6000	0.0164	81.9546	H-KESCNGL	HKESCNGL	0.0000	72.5000	0.0131	85.7592	HKE-SCNGL	HKESCNGL	0.0001	34.3636	0.0323	47.9486	H-KESCNGL	HKESCNGL	0.0026	16.0125	0.0777	29.2309	0.0007	0
96	KESCNGLY	Sequence	K-ESCNGLY	KESCNGLY	0.0042	7.9892	0.0805	10.0093	KESCNGL-Y	KESCNGLY	0.0000	87.5000	0.0126	86.6345	KESCNGL-Y	KESCNGLY	0.0000	62.1429	0.0179	76.4099	KESCNGL-Y	KESCNGLY	0.0000	77.0000	0.0248	81.9972	0.0011	0
97	ESCNGLYY	Sequence	ESC-NGLYY	ESCNGLYY	0.2145	0.7132	0.3097	0.6835	ESCNG-LYY	ESCNGLYY	0.0000	70.0000	0.0196	74.3186	-ESCNGLYY	ESCNGLYY	0.0000	50.3846	0.0195	72.5459	ESC-NGLYY	ESCNGLYY	0.0001	51.0976	0.0306	72.9439	0.0537	1
98	SCNGLYYQ	Sequence	SCNGLYYQ-	SCNGLYYQ	0.0001	64.2857	0.0209	71.1901	SCNGLYYQ-	SCNGLYYQ	0.0000	80.0000	0.0158	80.7811	SCNGLYYQ-	SCNGLYYQ	0.0000	83.3333	0.0091	95.3288	SCNGLYYQ-	SCNGLYYQ	0.0001	66.8750	0.0184	91.2867	0.0000	0
99	CNGLYYQG	Sequence	-CNGLYYQG	CNGLYYQG	0.0000	98.5714	0.0156	83.9934	CN-GLYYQG	CNGLYYQG	0.0000	100.0000	0.0107	89.9143	C-NGLYYQG	CNGLYYQG	0.0000	100.0000	0.0071	96.3510	CNGLYYQG-	CNGLYYQG	0.0000	97.0000	0.0352	66.1177	0.0000	0
100	NGLYYQGS	Sequence	NGLYYQGS-	NGLYYQGS	0.0000	95.0000	0.0120	91.4138	NGL-YYQGS	NGLYYQGS	0.0000	95.0000	0.0112	89.1050	NGLYYQGS-	NGLYYQGS	0.0000	92.5000	0.0119	90.7595	NGL-YYQGS	NGLYYQGS	0.0001	64.5455	0.0418	57.8044	0.0000	0
101	GLYYQGSC	Sequence	GLYYQGSC-	GLYYQGSC	0.0000	75.0000	0.0180	78.0981	GLY-YQGSC	GLYYQGSC	0.0004	25.8293	0.0635	33.7890	GLYYQG-SC	GLYYQGSC	0.0000	61.4286	0.0230	64.7929	GLYYQG-SC	GLYYQGSC	0.0003	40.3000	0.0524	46.5083	0.0002	0
102	LYYQGSCY	Sequence	-LYYQGSCY	LYYQGSCY	0.0103	4.7928	0.0983	6.8325	-LYYQGSCY	LYYQGSCY	0.0000	59.5455	0.0281	61.6745	LYYQ-GSCY	LYYQGSCY	0.0001	36.3333	0.0272	56.4531	LYY-QGSCY	LYYQGSCY	0.0006	31.4419	0.0432	56.1182	0.0028	0
103	YYQGSCYI	Sequence	YYQ-GSCYI	YYQGSCYI	0.0002	44.5000	0.0451	29.0124	Y-YQGSCYI	YYQGSCYI	0.0001	39.1111	0.0808	27.3086	YYQGS-CYI	YYQGSCYI	0.0002	28.9500	0.0510	28.5071	YYQ-GSCYI	YYQGSCYI	0.0016	20.3678	0.1073	18.1221	0.0005	0
104	YQGSCYIL	Sequence	YQG-SCYIL	YQGSCYIL	0.0001	56.2000	0.0398	35.3043	YQ-GSCYIL	YQGSCYIL	0.0015	15.0489	0.2071	9.8923	YQG-SCYIL	YQGSCYIL	0.0001	38.0000	0.0543	26.3568	YQG-SCYIL	YQGSCYIL	0.0036	13.7552	0.1828	6.7179	0.0013	0
105	QGSCYILH	Sequence	QGS-CYILH	QGSCYILH	0.0001	61.9048	0.0278	55.5939	QGS-CYILH	QGSCYILH	0.0000	90.0000	0.0182	76.6661	QGS-CYILH	QGSCYILH	0.0000	85.0000	0.0129	88.7033	QGSCYI-LH	QGSCYILH	0.0000	77.5000	0.0316	71.4088	0.0000	0
106	GSCYILHS	Sequence	GSCYILHS-	GSCYILHS	0.0001	58.4000	0.0311	49.0515	GSCYILHS-	GSCYILHS	0.0000	72.5000	0.0304	58.8184	GSCYILHS-	GSCYILHS	0.0000	85.0000	0.0114	91.7405	GSCYILHS-	GSCYILHS	0.0000	85.0000	0.0266	79.1333	0.0000	0
107	SCYILHSD	Sequence	SCYILHSD-	SCYILHSD	0.0000	91.4286	0.0129	89.7141	SCY-ILHSD	SCYILHSD	0.0000	87.5000	0.0146	83.0535	SCY-ILHSD	SCYILHSD	0.0000	90.0000	0.0126	89.2266	SCYILHSD-	SCYILHSD	0.0000	82.1429	0.0287	75.9612	0.0000	0
108	CYILHSDY	Sequence	-CYILHSDY	CYILHSDY	0.0011	17.4112	0.0576	18.8458	CYILHS-DY	CYILHSDY	0.0000	85.0000	0.0142	83.6344	CYIL-HSDY	CYILHSDY	0.0000	62.8571	0.0179	76.3081	CYILHS-DY	CYILHSDY	0.0002	46.0000	0.0465	52.4909	0.0003	0
109	YILHSDYK	Sequence	YIL-HSDYK	YILHSDYK	0.0003	34.7778	0.0440	30.2420	YIL-HSDYK	YILHSDYK	0.0001	38.6000	0.0481	42.4585	YIL-HSDYK	YILHSDYK	0.0000	68.0000	0.0208	69.7419	YILHSDYK-	YILHSDYK	0.0001	58.9655	0.0373	63.3529	0.0001	0
110	ILHSDYKS	Sequence	ILHSDYKS-	ILHSDYKS	0.0001	69.3333	0.0148	85.6298	ILHSD-YKS	ILHSDYKS	0.0001	39.2222	0.0425	46.6400	ILHSDYKS-	ILHSDYKS	0.0000	75.0000	0.0144	85.1098	ILHSDYKS-	ILHSDYKS	0.0001	54.2683	0.0347	66.9426	0.0001	0
111	LHSDYKSF	Sequence	LHSD-YKSF	LHSDYKSF	0.0005	28.2000	0.0237	64.4349	-LHSDYKSF	LHSDYKSF	0.0000	54.0000	0.0172	78.3219	LHSD-YKSF	LHSDYKSF	0.0005	19.7500	0.0349	44.2835	LHSDYK-SF	LHSDYKSF	0.0053	11.2746	0.0684	34.4182	0.0016	0
112	HSDYKSFE	Sequence	HSDYKSFE-	HSDYKSFE	0.0156	3.8071	0.1312	3.9274	HSDYKSFE-	HSDYKSFE	0.0000	66.6667	0.0154	81.5513	HSDYKSFE-	HSDYKSFE	0.0000	60.7143	0.0183	75.3949	HSDYKSFE-	HSDYKSFE	0.0004	36.3448	0.0343	67.4676	0.0040	0
113	SDYKSFED	Sequence	SDYKSFED-	SDYKSFED	0.0001	62.3810	0.0252	61.0714	SDYKSFED-	SDYKSFED	0.0000	90.0000	0.0097	91.6343	SDYKSFED-	SDYKSFED	0.0000	85.0000	0.0094	95.2076	SDYKSFE-D	SDYKSFED	0.0000	73.8462	0.0232	84.5401	0.0000	0
114	DYKSFEDA	Sequence	DYKSFEDA-	DYKSFEDA	0.0000	83.7500	0.0143	86.7627	DYKS-FEDA	DYKSFEDA	0.0000	80.0000	0.0102	90.8254	DYKSF-EDA	DYKSFEDA	0.0000	67.0000	0.0123	90.0277	DYK-SFEDA	DYKSFEDA	0.0011	24.1064	0.0452	53.8547	0.0003	0
115	YKSFEDAK	Sequence	Y-KSFEDAK	YKSFEDAK	0.0000	79.5455	0.0156	83.8062	Y-KSFEDAK	YKSFEDAK	0.0000	80.0000	0.0133	85.3198	YKS-FEDAK	YKSFEDAK	0.0000	78.3333	0.0136	86.9556	-YKSFEDAK	YKSFEDAK	0.0000	76.0000	0.0208	88.0173	0.0000	0
116	KSFEDAKA	Sequence	KSF-EDAKA	KSFEDAKA	0.0002	47.2222	0.0188	76.3623	KSFED-AKA	KSFEDAKA	0.0002	32.7222	0.0310	58.0568	KSFE-DAKA	KSFEDAKA	0.0000	50.7692	0.0187	74.5573	KSFED-AKA	KSFEDAKA	0.0001	68.4375	0.0191	90.4380	0.0001	0
117	SFEDAKAN	Sequence	SFEDAKAN-	SFEDAKAN	0.0001	69.6667	0.0113	92.8258	SFEDAKAN-	SFEDAKAN	0.0000	95.0000	0.0070	95.4291	SFEDAKAN-	SFEDAKAN	0.0000	70.0000	0.0114	91.7148	SFEDAKAN-	SFEDAKAN	0.0001	65.6250	0.0156	94.7984	0.0000	0
118	FEDAKANC	Sequence	FEDAKA-NC	FEDAKANC	0.0004	32.9091	0.0222	68.1080	FEDAK-ANC	FEDAKANC	0.0000	69.1667	0.0138	84.3354	FED-AKANC	FEDAKANC	0.0000	52.6923	0.0182	75.7219	FEDAKAN-C	FEDAKANC	0.0014	21.4759	0.0431	56.1959	0.0004	0
119	EDAKANCA	Sequence	E-DAKANCA	EDAKANCA	0.0001	65.3333	0.0154	84.2790	E-DAKANCA	EDAKANCA	0.0000	90.0000	0.0064	95.8111	EDA-KANCA	EDAKANCA	0.0000	72.5000	0.0138	86.6121	EDA-KANCA	EDAKANCA	0.0002	44.3571	0.0329	69.5025	0.0001	0
120	DAKANCAA	Sequence	DAKAN-CAA	DAKANCAA	0.0000	86.4286	0.0155	84.1245	DAKANCA-A	DAKANCAA	0.0000	87.5000	0.0111	89.2605	DAK-ANCAA	DAKANCAA	0.0003	26.2692	0.0436	34.4528	DAKANC-AA	DAKANCAA	0.0076	9.3077	0.1699	7.8589	0.0020	0
121	AKANCAAE	Sequence	AKANCAAE-	AKANCAAE	0.0000	97.1429	0.0084	95.8526	AKA-NCAAE	AKANCAAE	0.0000	95.0000	0.0094	92.1095	AKA-NCAAE	AKANCAAE	0.0000	85.0000	0.0174	77.7083	-AKANCAAE	AKANCAAE	0.0000	82.8571	0.0388	61.4919	0.0000	0
122	KANCAAES	Sequence	KANCAAES-	KANCAAES	0.0000	77.7273	0.0168	81.1400	KANCAAES-	KANCAAES	0.0000	90.0000	0.0173	78.2204	KAN-CAAES	KANCAAES	0.0000	76.6667	0.0231	64.5250	KANCAAES-	KANCAAES	0.0000	90.0000	0.0222	85.9584	0.0000	0
123	ANCAAESS	Sequence	ANCAAESS-	ANCAAESS	0.0000	92.1429	0.0138	87.9256	ANC-AAESS	ANCAAESS	0.0000	90.0000	0.0091	92.5551	ANCAAESS-	ANCAAESS	0.0000	95.0000	0.0109	92.7769	ANC-AAESS	ANCAAESS	0.0000	96.0000	0.0154	95.0269	0.0000	0
124	NCAAESST	Sequence	NCAAESST-	NCAAESST	0.0000	84.3750	0.0103	94.5416	NCAAESST-	NCAAESST	0.0000	95.0000	0.0070	95.4154	NCA-AESST	NCAAESST	0.0000	78.3333	0.0136	86.9322	NCAAESST-	NCAAESST	0.0000	77.5000	0.0182	91.5879	0.0000	0
125	CAAESSTL	Sequence	CAAES-STL	CAAESSTL	0.0006	25.4390	0.0453	28.7977	CAAESS-TL	CAAESSTL	0.0002	35.5385	0.0425	46.6331	CAAE-SSTL	CAAESSTL	0.0027	9.6107	0.1160	9.1899	CAAES-STL	CAAESSTL	0.0032	14.5110	0.1106	17.2588	0.0017	0
126	AAESSTLP	Sequence	AAESSTLP-	AAESSTLP	0.0004	30.1429	0.0365	39.9810	AA-ESSTLP	AAESSTLP	0.0000	56.3636	0.0144	83.3922	AAESSTLP-	AAESSTLP	0.0000	54.2308	0.0262	58.3999	AAESSTLP-	AAESSTLP	0.0000	74.6154	0.0199	89.3064	0.0001	0
127	AESSTLPN	Sequence	AESSTLPN-	AESSTLPN	0.0000	74.2308	0.0194	74.8258	AESSTLPN-	AESSTLPN	0.0000	87.5000	0.0094	92.0585	AESSTLPN-	AESSTLPN	0.0000	81.6667	0.0143	85.3061	AESSTLPN-	AESSTLPN	0.0000	83.5714	0.0184	91.2830	0.0000	0
128	ESSTLPNK	Sequence	ESSTLPNK-	ESSTLPNK	0.0010	18.7021	0.0357	41.2697	ESS-TLPNK	ESSTLPNK	0.0000	65.8333	0.0116	88.4316	ESSTLPN-K	ESSTLPNK	0.0000	60.0000	0.0121	90.4529	ESSTLPNK-	ESSTLPNK	0.0001	59.8276	0.0159	94.4114	0.0003	0
129	SSTLPNKS	Sequence	SSTLPNKS-	SSTLPNKS	0.0002	43.4545	0.0207	71.6038	SSTLP-NKS	SSTLPNKS	0.0000	76.6667	0.0099	91.3499	SSTLPNKS-	SSTLPNKS	0.0000	56.1111	0.0191	73.4794	SSTLPNKS-	SSTLPNKS	0.0001	69.0625	0.0182	91.5431	0.0001	0
130	STLPNKSD	Sequence	STLPNKSD-	STLPNKSD	0.0001	49.5714	0.0150	85.3396	STLPNKSD-	STLPNKSD	0.0000	87.5000	0.0088	93.1421	STLPNKSD-	STLPNKSD	0.0000	70.0000	0.0153	82.7891	STLPNKSD-	STLPNKSD	0.0001	69.0625	0.0211	87.5344	0.0001	0
131	TLPNKSDV	Sequence	TLPNKSD-V	TLPNKSDV	0.0002	41.6667	0.0227	66.9491	TLPNKSD-V	TLPNKSDV	0.0008	19.6117	0.0573	36.7972	TLPNK-SDV	TLPNKSDV	0.0001	42.4000	0.0264	58.1078	TLPNKS-DV	TLPNKSDV	0.0030	15.0926	0.0763	29.9365	0.0010	0
132	LPNKSDVL	Sequence	LPN-KSDVL	LPNKSDVL	0.0003	38.8571	0.0250	61.5868	-LPNKSDVL	LPNKSDVL	0.0001	38.4000	0.0326	56.2884	LPN-KSDVL	LPNKSDVL	0.3694	0.5630	0.3676	1.1897	LPN-KSDVL	LPNKSDVL	0.2008	0.7925	0.2517	3.1757	0.1427	2
133	PNKSDVLT	Sequence	PNKSDVLT-	PNKSDVLT	0.0000	89.2857	0.0082	95.9319	-PNKSDVLT	PNKSDVLT	0.0000	95.0000	0.0053	96.5031	-PNKSDVLT	PNKSDVLT	0.0000	51.1538	0.0266	57.6442	-PNKSDVLT	PNKSDVLT	0.0001	61.5909	0.0182	91.5493	0.0000	0
134	NKSDVLTT	Sequence	NKSDVLTT-	NKSDVLTT	0.0000	78.1818	0.0095	95.3048	NKSDVLTT-	NKSDVLTT	0.0000	85.0000	0.0077	94.8356	NKSDVLTT-	NKSDVLTT	0.0000	68.0000	0.0132	87.8084	NKSD-VLTT	NKSDVLTT	0.0003	38.6250	0.0321	70.7152	0.0001	0
135	KSDVLTTW	Sequence	KSD-VLTTW	KSDVLTTW	0.0459	2.1026	0.0976	6.9114	KSD-VLTTW	KSDVLTTW	0.0003	27.7742	0.0263	63.9971	KSD-VLTTW	KSDVLTTW	0.0006	18.5974	0.0303	51.1140	KSD-VLTTW	KSDVLTTW	0.0008	26.8625	0.0263	79.5829	0.0119	0
136	SDVLTTWL	Sequence	-SDVLTTWL	SDVLTTWL	0.0021	12.1065	0.0897	8.1191	SDVLTTW-L	SDVLTTWL	0.0001	43.5714	0.0422	46.9423	SDV-LTTWL	SDVLTTWL	0.0003	25.2333	0.0421	35.8927	SDVLTTW-L	SDVLTTWL	0.0013	21.8069	0.0616	39.0137	0.0010	0
137	DVLTTWLI	Sequence	DVL-TTWLI	DVLTTWLI	0.0004	31.4167	0.0475	26.5734	DVL-TTWLI	DVLTTWLI	0.0003	27.4516	0.0775	28.3694	DVL-TTWLI	DVLTTWLI	0.0001	43.0000	0.0304	50.9382	DVL-TTWLI	DVLTTWLI	0.0028	15.5767	0.1028	19.3990	0.0009	0
138	VLTTWLID	Sequence	VLTTWLID-	VLTTWLID	0.0000	93.5714	0.0189	76.1011	VLTTWLID-	VLTTWLID	0.0000	63.7500	0.0478	42.6541	VLTTWLID-	VLTTWLID	0.0000	100.0000	0.0093	95.2235	VLTTWLID-	VLTTWLID	0.0000	90.0000	0.0204	88.6435	0.0000	0
139	LTTWLIDY	Sequence	LTT-WLIDY	LTTWLIDY	0.0234	3.0739	0.2002	1.6902	-LTTWLIDY	LTTWLIDY	0.0000	69.1667	0.0386	50.1019	LTTWL-IDY	LTTWLIDY	0.0000	76.6667	0.0160	81.0851	LTTWL-IDY	LTTWLIDY	0.0000	76.5000	0.0241	83.0433	0.0059	0
140	TTWLIDYV	Sequence	TTW-LIDYV	TTWLIDYV	0.0010	18.2021	0.0940	7.4199	TTW-LIDYV	TTWLIDYV	0.0024	12.5656	0.1876	11.1994	TTWL-IDYV	TTWLIDYV	0.0000	59.4444	0.0256	59.6438	TTWLID-YV	TTWLIDYV	0.0003	38.3750	0.0670	35.2670	0.0010	0
141	TWLIDYVE	Sequence	TWLIDYVE-	TWLIDYVE	0.0000	87.1429	0.0151	85.1354	-TWLIDYVE	TWLIDYVE	0.0000	87.5000	0.0187	75.8064	TWLIDYVE-	TWLIDYVE	0.0000	90.0000	0.0092	95.2807	TWLIDYVE-	TWLIDYVE	0.0001	61.1364	0.0282	76.7039	0.0000	0
142	WLIDYVED	Sequence	WLIDYVED-	WLIDYVED	0.0000	86.4286	0.0206	71.8191	WLIDYVED-	WLIDYVED	0.0001	45.1667	0.0752	29.1751	WLIDYVED-	WLIDYVED	0.0000	92.5000	0.0145	84.7376	WLIDYVED-	WLIDYVED	0.0001	64.5455	0.0393	60.8388	0.0000	0
143	LIDYVEDT	Sequence	LIDYVEDT-	LIDYVEDT	0.0004	31.2500	0.0442	30.0254	-LIDYVEDT	LIDYVEDT	0.0000	53.6667	0.0448	44.8847	LIDYVEDT-	LIDYVEDT	0.0000	83.3333	0.0114	91.7880	LIDYVEDT-	LIDYVEDT	0.0000	81.4286	0.0170	93.0164	0.0001	0
144	IDYVEDTW	Sequence	-IDYVEDTW	IDYVEDTW	0.0018	13.3670	0.0405	34.3949	-IDYVEDTW	IDYVEDTW	0.0001	51.0000	0.0175	77.7579	IDY-VEDTW	IDYVEDTW	0.0001	43.2000	0.0172	78.1008	IDYVE-DTW	IDYVEDTW	0.0003	41.0000	0.0196	89.8522	0.0005	0
145	DYVEDTWG	Sequence	DYVEDTWG-	DYVEDTWG	0.0000	93.5714	0.0082	95.9175	DYVEDTWG-	DYVEDTWG	0.0000	95.0000	0.0069	95.4873	DYVEDTWG-	DYVEDTWG	0.0000	92.5000	0.0066	96.6205	DYVEDTWG-	DYVEDTWG	0.0000	77.0000	0.0144	95.3268	0.0000	0
146	YVEDTWGS	Sequence	YVEDTWGS-	YVEDTWGS	0.0010	18.2660	0.0579	18.6451	YV-EDTWGS	YVEDTWGS	0.0002	33.8125	0.0962	23.0983	YVEDTWGS-	YVEDTWGS	0.0000	59.4444	0.0272	56.5605	YVEDTWGS-	YVEDTWGS	0.0001	63.1818	0.0314	71.6985	0.0003	0
147	VEDTWGSD	Sequence	VEDTWGSD-	VEDTWGSD	0.0000	79.5455	0.0160	82.9213	VEDTWG-SD	VEDTWGSD	0.0000	100.0000	0.0064	95.8111	VEDTWGSD-	VEDTWGSD	0.0000	85.0000	0.0090	95.3922	VEDTWGSD-	VEDTWGSD	0.0000	73.4615	0.0133	95.6846	0.0000	0
148	EDTWGSDG	Sequence	EDTWGSDG-	EDTWGSDG	0.0000	95.7143	0.0097	95.2122	EDTWGSDG-	EDTWGSDG	0.0000	100.0000	0.0033	97.8297	EDTWGSDG-	EDTWGSDG	0.0000	100.0000	0.0051	97.3757	EDT-WGSDG	EDTWGSDG	0.0000	98.0000	0.0092	97.0144	0.0000	0
149	DTWGSDGN	Sequence	DTWGSDGN-	DTWGSDGN	0.0000	75.9091	0.0206	71.8723	DTW-GSDGN	DTWGSDGN	0.0000	90.0000	0.0082	94.1302	DTWGSDGN-	DTWGSDGN	0.0000	95.0000	0.0084	95.7225	DTWGSDGN-	DTWGSDGN	0.0000	93.0000	0.0115	96.2880	0.0000	0
150	TWGSDGNP	Sequence	-TWGSDGNP	TWGSDGNP	0.0000	88.5714	0.0114	92.6031	-TWGSDGNP	TWGSDGNP	0.0000	87.5000	0.0103	90.5853	TWGSDGNP-	TWGSDGNP	0.0000	90.0000	0.0115	91.5150	TWGSDGNP-	TWGSDGNP	0.0000	87.1429	0.0150	95.1567	0.0000	0
151	WGSDGNPI	Sequence	WGSDGNP-I	WGSDGNPI	0.0000	71.9231	0.0304	50.4758	WGSD-GNPI	WGSDGNPI	0.0000	71.2500	0.0315	57.5463	WGSDG-NPI	WGSDGNPI	0.0002	32.0000	0.0623	22.0844	WGSDG-NPI	WGSDGNPI	0.0003	41.6667	0.0696	33.7205	0.0001	0
152	GSDGNPIT	Sequence	GSDGNPIT-	GSDGNPIT	0.0020	12.5970	0.0398	35.3030	GSDGNPIT-	GSDGNPIT	0.0000	52.6667	0.0123	87.0436	GSDGNPIT-	GSDGNPIT	0.0000	58.3333	0.0108	93.0004	GSDGNPIT-	GSDGNPIT	0.0001	65.0000	0.0115	96.2611	0.0005	0
153	SDGNPITK	Sequence	-SDGNPITK	SDGNPITK	0.0087	5.2761	0.0605	17.2347	S-DGNPITK	SDGNPITK	0.0000	56.3636	0.0109	89.5891	SDGNP-ITK	SDGNPITK	0.0001	42.0000	0.0110	92.5890	S-DGNPITK	SDGNPITK	0.0001	60.4545	0.0119	96.1594	0.0022	0
154	DGNPITKT	Sequence	DGNPITKT-	DGNPITKT	0.0001	59.0000	0.0089	95.6092	DGN-PITKT	DGNPITKT	0.0000	75.0000	0.0055	96.3939	DGNPITKT-	DGNPITKT	0.0000	55.0000	0.0102	94.2425	DGNPITKT-	DGNPITKT	0.0014	21.5931	0.0250	81.7025	0.0004	0
155	GNPITKTT	Sequence	-GNPITKTT	GNPITKTT	0.0000	84.3750	0.0070	96.5431	G-NPITKTT	GNPITKTT	0.0000	87.5000	0.0061	95.9890	GNPITKTT-	GNPITKTT	0.0000	71.2500	0.0105	93.4810	GNP-ITKTT	GNPITKTT	0.0001	54.6341	0.0161	94.2247	0.0000	0
156	NPITKTTS	Sequence	NPITKTTS-	NPITKTTS	0.0000	81.2500	0.0076	96.2476	NPITK-TTS	NPITKTTS	0.0000	85.0000	0.0060	96.0956	NPITKTTS-	NPITKTTS	0.0122	4.6421	0.1196	8.7815	NPITKTTS-	NPITKTTS	0.0328	3.8061	0.1442	10.8060	0.0113	0
157	PITKTTSD	Sequence	PITKTTSD-	PITKTTSD	0.0000	93.5714	0.0075	96.2640	PITKTTSD-	PITKTTSD	0.0000	100.0000	0.0050	96.7085	-PITKTTSD	PITKTTSD	0.0000	73.7500	0.0228	65.1891	-PITKTTSD	PITKTTSD	0.0000	69.3750	0.0288	75.7953	0.0000	0
158	ITKTTSDY	Sequence	IT-KTTSDY	ITKTTSDY	0.0653	1.6817	0.1454	3.2004	ITK-TTSDY	ITKTTSDY	0.0000	63.1250	0.0157	81.0433	ITK-TTSDY	ITKTTSDY	0.0001	36.5556	0.0241	62.5233	ITKTTS-DY	ITKTTSDY	0.0002	42.9412	0.0304	73.3863	0.0164	1
159	TKTTSDYQ	Sequence	-TKTTSDYQ	TKTTSDYQ	0.0000	81.2500	0.0122	91.1082	-TKTTSDYQ	TKTTSDYQ	0.0000	95.0000	0.0058	96.2343	-TKTTSDYQ	TKTTSDYQ	0.0000	85.0000	0.0082	95.8233	TKTTSDYQ-	TKTTSDYQ	0.0000	88.5714	0.0130	95.7883	0.0000	0
160	KTTSDYQD	Sequence	KTTSDYQD-	KTTSDYQD	0.0001	67.0000	0.0169	80.9574	KTTSDYQD-	KTTSDYQD	0.0000	95.0000	0.0087	93.2571	KTTSDYQD-	KTTSDYQD	0.0000	95.0000	0.0064	96.7514	KTTSDYQD-	KTTSDYQD	0.0000	97.0000	0.0096	96.8826	0.0000	0
161	TTSDYQDS	Sequence	TTSDYQDS-	TTSDYQDS	0.0012	16.7829	0.0547	20.7171	TTSDYQDS-	TTSDYQDS	0.0000	76.6667	0.0105	90.2466	TTSDYQDS-	TTSDYQDS	0.0000	81.6667	0.0106	93.3643	TTSDYQDS-	TTSDYQDS	0.0000	90.0000	0.0130	95.7753	0.0003	0
162	TSDYQDSD	Sequence	TSDYQDSD-	TSDYQDSD	0.0004	29.6552	0.0515	23.1721	TSDYQDSD-	TSDYQDSD	0.0000	95.0000	0.0069	95.4664	TSDYQDSD-	TSDYQDSD	0.0000	95.0000	0.0065	96.6537	TSDYQDSD-	TSDYQDSD	0.0000	97.0000	0.0103	96.6714	0.0001	0
163	SDYQDSDV	Sequence	-SDYQDSDV	SDYQDSDV	0.0003	35.6111	0.0473	26.8213	SDYQDSD-V	SDYQDSDV	0.0000	61.2500	0.0154	81.5550	SDYQDSD-V	SDYQDSDV	0.0001	48.7500	0.0209	69.4615	SDYQD-SDV	SDYQDSDV	0.0003	41.6111	0.0262	79.8046	0.0002	0
164	DYQDSDVS	Sequence	DYQDSDVS-	DYQDSDVS	0.0001	70.0000	0.0098	95.1472	DYQDSDVS-	DYQDSDVS	0.0000	95.0000	0.0055	96.4103	DYQDSDVS-	DYQDSDVS	0.0000	67.0000	0.0089	95.4234	DYQDSDVS-	DYQDSDVS	0.0002	43.8571	0.0165	93.6287	0.0001	0
165	YQDSDVSQ	Sequence	YQDSDVSQ-	YQDSDVSQ	0.0015	14.5676	0.0300	51.2819	YQDSDVSQ-	YQDSDVSQ	0.0001	37.1000	0.0254	65.3017	YQD-SDVSQ	YQDSDVSQ	0.0001	46.5000	0.0183	75.4675	YQD-SDVSQ	YQDSDVSQ	0.0006	31.0930	0.0247	82.1110	0.0006	0
166	QDSDVSQE	Sequence	QDSDVSQE-	QDSDVSQE	0.0001	52.4194	0.0110	93.2824	QDSDVSQE-	QDSDVSQE	0.0000	87.5000	0.0060	96.0603	QDSDVSQE-	QDSDVSQE	0.0000	70.0000	0.0061	96.8813	QDSDVSQE-	QDSDVSQE	0.0000	81.4286	0.0075	97.5840	0.0000	0
167	DSDVSQEV	Sequence	DSD-VSQEV	DSDVSQEV	0.0171	3.6253	0.1023	6.3686	DSD-VSQEV	DSDVSQEV	0.0005	23.5091	0.0258	64.7172	DSD-VSQEV	DSDVSQEV	0.0004	21.6531	0.0228	65.2381	DSD-VSQEV	DSDVSQEV	0.0049	11.7314	0.0378	62.7686	0.0057	0
168	SDVSQEVR	Sequence	-SDVSQEVR	SDVSQEVR	0.0019	12.8593	0.0458	28.2904	-SDVSQEVR	SDVSQEVR	0.0000	76.6667	0.0079	94.5380	SDV-SQEVR	SDVSQEVR	0.0000	57.7778	0.0107	93.2041	SDVSQ-EVR	SDVSQEVR	0.0000	74.6154	0.0116	96.2397	0.0005	0
169	DVSQEVRK	Sequence	DVSQE-VRK	DVSQEVRK	0.0003	39.1538	0.0183	77.4683	DVSQE-VRK	DVSQEVRK	0.0000	67.5000	0.0073	95.2165	DVSQEVR-K	DVSQEVRK	0.0000	61.4286	0.0083	95.7456	DVSQEVRK-	DVSQEVRK	0.0002	48.9000	0.0135	95.6192	0.0001	0
170	VSQEVRKY	Sequence	VSQEV-RKY	VSQEVRKY	0.0638	1.7040	0.0923	7.6878	VSQ-EVRKY	VSQEVRKY	0.0001	43.4286	0.0126	86.6434	VSQEVR-KY	VSQEVRKY	0.0001	37.2500	0.0196	72.3349	VSQEVR-KY	VSQEVRKY	0.0004	36.3793	0.0253	81.2831	0.0161	1
171	SQEVRKYF	Sequence	SQE-VRKYF	SQEVRKYF	0.0021	12.2319	0.0325	46.5111	SQ-EVRKYF	SQEVRKYF	0.0003	29.0800	0.0246	66.5027	SQE-VRKYF	SQEVRKYF	0.0004	22.7381	0.0344	44.9376	SQEVRKY-F	SQEVRKYF	0.0417	3.2400	0.1551	9.3991	0.0111	0
172	QEVRKYFC	Sequence	QEV-RKYFC	QEVRKYFC	0.0001	66.6667	0.0153	84.4897	QEVRK-YFC	QEVRKYFC	0.0000	87.5000	0.0102	90.8402	QEV-RKYFC	QEVRKYFC	0.0000	78.3333	0.0118	90.9474	QEVRK-YFC	QEVRKYFC	0.0004	34.3636	0.0617	38.9170	0.0001	0
173	EVRKYFCT	Sequence	EVR-KYFCT	EVRKYFCT	0.0001	64.0476	0.0210	70.9700	EV-RKYFCT	EVRKYFCT	0.0000	82.5000	0.0156	81.0579	EVRKYFCT-	EVRKYFCT	0.0002	31.8667	0.0453	32.9323	EVR-KYFCT	EVRKYFCT	0.0055	11.0588	0.2083	5.0504	0.0014	0
