# Supplementary material for: Design, evaluation, and immune simulation of potentially universal multi-epitope mpox vaccine candidate: focus on DNA vaccine
Source: Front Microbiol. 2023 Jul 21;14:1203355. doi: 10.3389/fmicb.2023.1203355 (PMC10403236; doi:10.3389/fmicb.2023.1203355)
Supplement: Supplementary file 9 [file Table_9.XLS]

				DRB1_0701						DRB1_1501
Pos	Peptide	ID	Target	Core	Score	Rank	Score_BA	nM	Rank_BA	Core	Score	Rank	Score_BA	nM	Rank_BA	Ave	NB
1	MMTPENDEEQTSVFS	Sequence	NA	PENDEEQTS	0.000291000	95.00	0.078798	21315.7474439572	95.00	PENDEEQTS	0.000186000	95.00	0.066662	24306.7708037093	95.00	0.0002	0
2	MTPENDEEQTSVFSA	Sequence	NA	EEQTSVFSA	0.003293000	69.61	0.138188	11210.596912273	84.83	DEEQTSVFS	0.000233000	95.00	0.076058	21957.138623438	95.00	0.0018	0
3	TPENDEEQTSVFSAT	Sequence	NA	EEQTSVFSA	0.010889000	44.05	0.168928	8038.63666191891	77.00	DEEQTSVFS	0.000388000	91.97	0.088767	19136.2366886712	93.16	0.0056	0
4	PENDEEQTSVFSATV	Sequence	NA	EEQTSVFSA	0.022369000	30.37	0.281979	2365.69712173072	46.41	DEEQTSVFS	0.000547000	88.09	0.139562	11045.1686764104	80.86	0.0115	0
5	ENDEEQTSVFSATVY	Sequence	NA	QTSVFSATV	0.040190000	21.53	0.337417	1298.54690775296	33.25	TSVFSATVY	0.001986000	66.21	0.233031	4017.57807446001	55.15	0.0211	0
6	NDEEQTSVFSATVYG	Sequence	NA	QTSVFSATV	0.056955000	17.07	0.340463	1256.44817469262	32.60	TSVFSATVY	0.008729000	37.10	0.250873	3312.26673060516	50.50	0.0328	0
7	DEEQTSVFSATVYGD	Sequence	NA	QTSVFSATV	0.091106000	12.13	0.331856	1379.07731478971	34.45	TSVFSATVY	0.023583000	22.13	0.247142	3448.71383698702	51.47	0.0573	0
8	EEQTSVFSATVYGDK	Sequence	NA	VFSATVYGD	0.062692000	16.02	0.380436	815.29100674721	24.48	TSVFSATVY	0.041512000	15.90	0.287451	2229.69971130278	41.49	0.0521	0
9	EQTSVFSATVYGDKI	Sequence	NA	VFSATVYGD	0.053836000	17.75	0.410273	590.349886049063	19.43	TSVFSATVY	0.016562000	26.91	0.310047	1746.09734267467	36.38	0.0352	0
10	QTSVFSATVYGDKIQ	Sequence	NA	VFSATVYGD	0.066754000	15.34	0.403603	634.52920184225	20.50	VFSATVYGD	0.010762000	33.53	0.306858	1807.39662404177	37.10	0.0388	0
11	TSVFSATVYGDKIQG	Sequence	NA	VFSATVYGD	0.021250000	31.22	0.369691	915.805156376383	26.50	ATVYGDKIQ	0.007880000	38.90	0.278660	2452.19511492385	43.61	0.0146	0
12	SVFSATVYGDKIQGK	Sequence	NA	SATVYGDKI	0.009171000	47.60	0.329470	1415.14309623517	34.99	ATVYGDKIQ	0.020987000	23.61	0.268149	2747.55184841383	46.21	0.0151	0
13	VFSATVYGDKIQGKN	Sequence	NA	VYGDKIQGK	0.004996000	60.77	0.274305	2570.50845852579	48.33	ATVYGDKIQ	0.032141000	18.60	0.260205	2994.15662303809	48.14	0.0186	0
14	FSATVYGDKIQGKNK	Sequence	NA	VYGDKIQGK	0.005603000	58.39	0.206119	5375.5512410188	66.83	ATVYGDKIQ	0.012859000	30.69	0.223907	4434.42922269134	57.62	0.0092	0
15	SATVYGDKIQGKNKR	Sequence	NA	VYGDKIQGK	0.007722000	51.51	0.158369	9011.53603574173	79.80	VYGDKIQGK	0.007358000	40.06	0.199423	5779.46062361468	64.35	0.0075	0
16	ATVYGDKIQGKNKRK	Sequence	NA	VYGDKIQGK	0.003637000	67.64	0.153693	9479.1895448452	80.97	VYGDKIQGK	0.002870000	58.67	0.198127	5861.07358987977	64.71	0.0033	0
17	TVYGDKIQGKNKRKR	Sequence	NA	KIQGKNKRK	0.001817000	80.84	0.164377	8444.37306741677	78.21	IQGKNKRKR	0.005441000	45.71	0.233046	4016.92608780898	55.15	0.0036	0
18	VYGDKIQGKNKRKRV	Sequence	NA	KIQGKNKRK	0.001567000	83.29	0.176067	7441.08820473606	75.12	IQGKNKRKR	0.011853000	31.95	0.254329	3190.69772079265	49.61	0.0067	0
19	YGDKIQGKNKRKRVI	Sequence	NA	IQGKNKRKR	0.001776000	81.25	0.196437	5969.23165772581	69.50	IQGKNKRKR	0.014763000	28.59	0.274094	2576.3835642961	44.74	0.0083	0
20	GDKIQGKNKRKRVIG	Sequence	NA	IQGKNKRKR	0.001921000	79.85	0.177482	7328.0328924072	74.73	IQGKNKRKR	0.018556000	25.26	0.253618	3215.33797471507	49.79	0.0102	0
21	DKIQGKNKRKRVIGL	Sequence	NA	IQGKNKRKR	0.001079000	88.52	0.220289	4611.46164742099	62.96	IQGKNKRKR	0.007428000	39.90	0.273248	2600.07483880671	44.95	0.0043	0
22	KIQGKNKRKRVIGLC	Sequence	NA	NKRKRVIGL	0.000456000	95.00	0.216706	4793.74590802463	63.93	IQGKNKRKR	0.001829000	67.88	0.265274	2834.36277391616	46.90	0.0011	0
23	IQGKNKRKRVIGLCI	Sequence	NA	RKRVIGLCI	0.001520000	83.75	0.479930	277.839078666705	10.53	NKRKRVIGL	0.000501000	89.14	0.395576	692.102225747752	19.89	0.0010	0
24	QGKNKRKRVIGLCIR	Sequence	NA	RKRVIGLCI	0.008731000	48.69	0.511428	197.599195899486	7.65	RKRVIGLCI	0.001138000	76.90	0.456406	358.370209465742	11.57	0.0049	0
25	GKNKRKRVIGLCIRI	Sequence	NA	RKRVIGLCI	0.012841000	40.64	0.541494	142.726935395735	5.49	RKRVIGLCI	0.001409000	72.98	0.489136	251.49804433032	8.17	0.0071	0
26	KNKRKRVIGLCIRIS	Sequence	NA	RKRVIGLCI	0.017175000	35.06	0.558862	118.275346701313	4.54	RKRVIGLCI	0.002262000	63.59	0.523615	173.188410171216	5.42	0.0097	0
27	NKRKRVIGLCIRISM	Sequence	NA	RVIGLCIRI	0.010163000	45.46	0.541546	142.64665574426	5.48	VIGLCIRIS	0.002482000	61.68	0.542399	141.336187752853	4.25	0.0063	0
28	KRKRVIGLCIRISMV	Sequence	NA	RVIGLCIRI	0.008134000	50.29	0.538411	147.568229030037	5.69	VIGLCIRIS	0.003349000	55.39	0.558409	118.856479710436	3.44	0.0057	0
29	RKRVIGLCIRISMVI	Sequence	NA	RVIGLCIRI	0.004955000	60.96	0.519115	181.829435540068	7.01	IGLCIRISM	0.003656000	53.71	0.559386	117.606674406009	3.39	0.0043	0
30	KRVIGLCIRISMVIS	Sequence	NA	LCIRISMVI	0.003173000	70.37	0.499591	224.598515223523	8.68	LCIRISMVI	0.004688000	48.65	0.534439	154.048393702167	4.71	0.0039	0
31	RVIGLCIRISMVISL	Sequence	NA	IRISMVISL	0.006366000	55.61	0.532010	158.150646766741	6.11	LCIRISMVI	0.003823000	52.85	0.505791	210.026099464685	6.73	0.0051	0
32	VIGLCIRISMVISLL	Sequence	NA	IRISMVISL	0.005989000	56.98	0.480996	274.652924745143	10.42	LCIRISMVI	0.002475000	61.74	0.455339	362.531461243218	11.69	0.0042	0
33	IGLCIRISMVISLLS	Sequence	NA	IRISMVISL	0.009579000	46.66	0.497703	229.233737991672	8.86	LCIRISMVI	0.002443000	62.01	0.469686	310.405622267045	10.08	0.0060	0
34	GLCIRISMVISLLSM	Sequence	NA	IRISMVISL	0.007312000	52.71	0.462955	333.855354478551	12.36	ISMVISLLS	0.002426000	62.16	0.452583	373.504692886723	12.01	0.0049	0
35	LCIRISMVISLLSMI	Sequence	NA	MVISLLSMI	0.004155000	64.73	0.514554	191.027632250983	7.38	ISMVISLLS	0.002924000	58.30	0.459120	347.999721146793	11.26	0.0035	0
36	CIRISMVISLLSMIT	Sequence	NA	MVISLLSMI	0.004003000	65.54	0.502111	218.557380325887	8.45	ISMVISLLS	0.004634000	48.87	0.466874	319.994919035776	10.39	0.0043	0
37	IRISMVISLLSMITM	Sequence	NA	MVISLLSMI	0.003599000	67.86	0.485083	262.772272978367	10.01	ISMVISLLS	0.005466000	45.62	0.472853	299.949360865099	9.74	0.0045	0
38	RISMVISLLSMITMS	Sequence	NA	MVISLLSMI	0.003076000	71.05	0.487317	256.496851629436	9.81	ISMVISLLS	0.001460000	72.29	0.470117	308.96147003455	10.03	0.0023	0
39	ISMVISLLSMITMSA	Sequence	NA	MVISLLSMI	0.000925000	90.27	0.410269	590.375436421467	19.43	VISLLSMIT	0.001930000	66.81	0.432132	466.009422934876	14.56	0.0014	0
40	SMVISLLSMITMSAF	Sequence	NA	MVISLLSMI	0.000695000	93.13	0.445402	403.681982915192	14.41	LLSMITMSA	0.002467000	61.81	0.445336	403.970357338268	12.84	0.0016	0
41	MVISLLSMITMSAFL	Sequence	NA	LSMITMSAF	0.000360000	95.00	0.422320	518.204275794726	17.62	LLSMITMSA	0.001744000	68.79	0.412902	573.793853299945	17.23	0.0011	0
42	VISLLSMITMSAFLI	Sequence	NA	MITMSAFLI	0.001222000	86.92	0.421028	525.499202588295	17.81	MITMSAFLI	0.002518000	61.36	0.423692	510.568486089299	15.74	0.0019	0
43	ISLLSMITMSAFLIV	Sequence	NA	MITMSAFLI	0.002949000	71.95	0.440629	425.076944631316	15.02	MITMSAFLI	0.004265000	50.57	0.434100	456.191433236353	14.29	0.0036	0
44	SLLSMITMSAFLIVR	Sequence	NA	MITMSAFLI	0.008710000	48.74	0.476660	287.845180349454	10.85	MITMSAFLI	0.021387000	23.35	0.485650	261.16514862898	8.49	0.0150	0
45	LLSMITMSAFLIVRL	Sequence	NA	ITMSAFLIV	0.005934000	57.18	0.470347	308.193560162556	11.53	MITMSAFLI	0.012968000	30.56	0.493022	241.142864129529	7.81	0.0095	0
46	LSMITMSAFLIVRLN	Sequence	NA	ITMSAFLIV	0.007149000	53.19	0.470091	309.048397520655	11.56	MITMSAFLI	0.011566000	32.35	0.518571	182.9028320983	5.76	0.0094	0
47	SMITMSAFLIVRLNQ	Sequence	NA	MSAFLIVRL	0.007227000	52.96	0.476684	287.77044394869	10.85	MSAFLIVRL	0.014394000	28.95	0.540487	144.290521680725	4.35	0.0108	0
48	MITMSAFLIVRLNQC	Sequence	NA	MSAFLIVRL	0.002755000	73.31	0.447611	394.148013189924	14.14	MSAFLIVRL	0.005378000	45.92	0.502769	217.006905613024	6.97	0.0041	0
49	ITMSAFLIVRLNQCM	Sequence	NA	FLIVRLNQC	0.002872000	72.49	0.438266	436.085068176897	15.34	MSAFLIVRL	0.003576000	54.12	0.512804	194.679127073638	6.18	0.0032	0
50	TMSAFLIVRLNQCMS	Sequence	NA	FLIVRLNQC	0.004261000	64.23	0.432068	466.332230281117	16.20	LIVRLNQCM	0.004192000	50.94	0.518532	182.980028139959	5.77	0.0042	0
51	MSAFLIVRLNQCMSA	Sequence	NA	FLIVRLNQC	0.006338000	55.72	0.451981	375.945458483837	13.62	LIVRLNQCM	0.005816000	44.42	0.523871	172.709365710245	5.41	0.0061	0
52	SAFLIVRLNQCMSAN	Sequence	NA	FLIVRLNQC	0.003799000	66.71	0.447546	394.425309305083	14.14	LIVRLNQCM	0.007365000	40.05	0.527440	166.167185995995	5.17	0.0056	0
53	AFLIVRLNQCMSANK	Sequence	NA	VRLNQCMSA	0.003320000	69.46	0.453751	368.814227250144	13.41	LIVRLNQCM	0.004925000	47.67	0.527881	165.37620416961	5.14	0.0041	0
54	FLIVRLNQCMSANKA	Sequence	NA	VRLNQCMSA	0.005021000	60.65	0.447219	395.823284279318	14.19	VRLNQCMSA	0.002817000	59.03	0.491198	245.949155759178	7.98	0.0039	0
55	LIVRLNQCMSANKAA	Sequence	NA	LNQCMSANK	0.005825000	57.58	0.416123	554.141287248375	18.54	LNQCMSANK	0.002692000	59.88	0.445795	401.969101655526	12.79	0.0043	0
56	IVRLNQCMSANKAAI	Sequence	NA	LNQCMSANK	0.005865000	57.43	0.456191	359.204839404466	13.13	LNQCMSANK	0.002380000	62.56	0.423794	510.005324646351	15.73	0.0041	0
57	VRLNQCMSANKAAIT	Sequence	NA	NQCMSANKA	0.005829000	57.57	0.457518	354.084279783998	12.98	NQCMSANKA	0.001583000	70.64	0.388570	746.605577090349	21.06	0.0037	0
58	RLNQCMSANKAAITD	Sequence	NA	MSANKAAIT	0.013763000	39.26	0.420682	527.470171149783	17.86	MSANKAAIT	0.001554000	71.03	0.336762	1307.78233784677	30.65	0.0077	0
59	LNQCMSANKAAITDS	Sequence	NA	MSANKAAIT	0.022475000	30.29	0.402792	640.12159447581	20.64	MSANKAAIT	0.002449000	61.96	0.305311	1837.90379002437	37.45	0.0125	0
60	NQCMSANKAAITDSA	Sequence	NA	MSANKAAIT	0.029866000	25.72	0.371524	897.821233872187	26.12	MSANKAAIT	0.003533000	54.34	0.262776	2912.01402605891	47.51	0.0167	0
61	QCMSANKAAITDSAV	Sequence	NA	MSANKAAIT	0.007733000	51.47	0.356945	1051.22615097628	29.08	MSANKAAIT	0.001347000	73.81	0.256713	3109.44813751896	49.01	0.0045	0
62	CMSANKAAITDSAVA	Sequence	NA	AAITDSAVA	0.014189000	38.67	0.333783	1350.62162620214	34.02	KAAITDSAV	0.001795000	68.25	0.226099	4330.49543700783	57.02	0.0080	0
63	MSANKAAITDSAVAV	Sequence	NA	AAITDSAVA	0.046894000	19.47	0.357383	1046.25611010654	28.99	KAAITDSAV	0.002660000	60.13	0.220368	4607.52162713686	58.57	0.0248	0
64	SANKAAITDSAVAVA	Sequence	NA	AAITDSAVA	0.088087000	12.46	0.393806	705.484412888306	22.13	KAAITDSAV	0.003617000	53.91	0.227758	4253.45648476374	56.57	0.0459	0
65	ANKAAITDSAVAVAA	Sequence	NA	AAITDSAVA	0.126698000	9.25	0.419492	534.305542516448	18.04	AITDSAVAV	0.005664000	44.95	0.248527	3397.41880308273	51.11	0.0662	0
66	NKAAITDSAVAVAAA	Sequence	NA	ITDSAVAVA	0.093384000	11.90	0.416040	554.639152693755	18.55	ITDSAVAVA	0.008736000	37.09	0.260821	2974.26697449612	47.99	0.0511	0
67	KAAITDSAVAVAAAS	Sequence	NA	ITDSAVAVA	0.076824000	13.83	0.405049	624.678995183374	20.26	ITDSAVAVA	0.008111000	38.42	0.262778	2911.95101204847	47.51	0.0425	0
68	AAITDSAVAVAAASS	Sequence	NA	ITDSAVAVA	0.020830000	31.56	0.342433	1229.95043049624	32.18	ITDSAVAVA	0.001860000	67.55	0.220396	4606.12597240848	58.56	0.0113	0
69	AITDSAVAVAAASST	Sequence	NA	AVAVAAASS	0.018794000	33.39	0.326760	1457.25168351923	35.60	DSAVAVAAA	0.001221000	75.59	0.201684	5639.79006283252	63.72	0.0100	0
70	ITDSAVAVAAASSTH	Sequence	NA	AVAVAAASS	0.032394000	24.55	0.319876	1569.93718173209	37.22	VAVAAASST	0.003656000	53.71	0.202977	5561.43889359612	63.37	0.0180	0
71	TDSAVAVAAASSTHR	Sequence	NA	VAVAAASST	0.063461000	15.89	0.361039	1005.67712755927	28.27	VAVAAASST	0.016491000	26.97	0.271291	2655.71662857094	45.44	0.0400	0
72	DSAVAVAAASSTHRK	Sequence	NA	VAVAAASST	0.087804000	12.49	0.388327	748.571139847722	23.06	VAVAAASST	0.059323000	12.62	0.330572	1398.36998013518	31.90	0.0736	0
73	SAVAVAAASSTHRKV	Sequence	NA	VAAASSTHR	0.049810000	18.69	0.430434	474.650070253246	16.44	VAAASSTHR	0.054857000	13.28	0.378035	836.748377185032	22.80	0.0523	0
74	AVAVAAASSTHRKVV	Sequence	NA	VAAASSTHR	0.046330000	19.63	0.450194	383.285069625813	13.83	VAAASSTHR	0.057357000	12.89	0.402714	640.662048450556	18.77	0.0518	0
75	VAVAAASSTHRKVVS	Sequence	NA	VAAASSTHR	0.017772000	34.42	0.435015	451.697376243571	15.79	VAAASSTHR	0.016574000	26.90	0.380532	814.444604680371	22.38	0.0172	0
76	AVAAASSTHRKVVSS	Sequence	NA	AASSTHRKV	0.008980000	48.06	0.396944	681.933545911443	21.61	VAAASSTHR	0.003401000	55.03	0.329808	1409.97724928828	32.05	0.0062	0
77	VAAASSTHRKVVSST	Sequence	NA	AASSTHRKV	0.003035000	71.34	0.348299	1154.31263862409	30.93	ASSTHRKVV	0.001356000	73.69	0.278892	2446.04736203222	43.55	0.0022	0
78	AAASSTHRKVVSSTT	Sequence	NA	HRKVVSSTT	0.002664000	73.96	0.326238	1465.50541695216	35.71	SSTHRKVVS	0.000846000	81.87	0.235196	3924.5607417746	54.58	0.0018	0
79	AASSTHRKVVSSTTQ	Sequence	NA	HRKVVSSTT	0.006427000	55.39	0.315341	1648.89159478523	38.26	HRKVVSSTT	0.000590000	87.11	0.226737	4300.7048873509	56.85	0.0035	0
80	ASSTHRKVVSSTTQY	Sequence	NA	HRKVVSSTT	0.011450000	42.99	0.365660	956.631401567209	27.33	HRKVVSSTT	0.000882000	81.17	0.242472	3627.44928599793	52.69	0.0062	0
81	SSTHRKVVSSTTQYD	Sequence	NA	VVSSTTQYD	0.042635000	20.73	0.378858	829.330478726647	24.77	HRKVVSSTT	0.002530000	61.26	0.238681	3779.33287033786	53.67	0.0226	0
82	STHRKVVSSTTQYDH	Sequence	NA	VVSSTTQYD	0.131816000	8.94	0.391808	720.901559266233	22.47	VVSSTTQYD	0.008942000	36.70	0.252310	3261.1658250271	50.13	0.0704	0
83	THRKVVSSTTQYDHK	Sequence	NA	VVSSTTQYD	0.247944000	4.81	0.409052	598.200712707774	19.62	VVSSTTQYD	0.029862000	19.41	0.271851	2639.6740906677	45.30	0.1389	1
84	HRKVVSSTTQYDHKE	Sequence	NA	VVSSTTQYD	0.305318000	3.80	0.384827	777.462542897714	23.68	VVSSTTQYD	0.045648000	14.98	0.261965	2937.67892176564	47.71	0.1755	1
85	RKVVSSTTQYDHKES	Sequence	NA	VVSSTTQYD	0.136818000	8.66	0.359157	1026.36547434752	28.64	VVSSTTQYD	0.014544000	28.80	0.243189	3599.41720271014	52.50	0.0757	0
86	KVVSSTTQYDHKESC	Sequence	NA	VVSSTTQYD	0.015687000	36.75	0.283451	2328.3177961676	46.04	VVSSTTQYD	0.002636000	60.34	0.192870	6204.11243238615	66.17	0.0092	0
87	VVSSTTQYDHKESCN	Sequence	NA	VSSTTQYDH	0.000593000	94.39	0.186898	6618.23080101028	72.13	TTQYDHKES	0.002685000	59.93	0.145854	10318.2591987549	79.17	0.0016	0
88	VSSTTQYDHKESCNG	Sequence	NA	YDHKESCNG	0.001462000	84.32	0.103547	16308.1898010336	92.25	TTQYDHKES	0.003422000	54.92	0.121634	13409.5896105098	85.53	0.0024	0
89	SSTTQYDHKESCNGL	Sequence	NA	YDHKESCNG	0.002242000	77.23	0.113936	14574.3152035771	90.30	TTQYDHKES	0.001404000	73.04	0.112883	14741.3131947984	87.70	0.0018	0
90	STTQYDHKESCNGLY	Sequence	NA	YDHKESCNG	0.003402000	68.99	0.194516	6094.59926524555	70.02	YDHKESCNG	0.000770000	83.33	0.135977	11482.0163263069	81.80	0.0021	0
91	TTQYDHKESCNGLYY	Sequence	NA	YDHKESCNG	0.004033000	65.37	0.249755	3352.57692007772	54.87	YDHKESCNG	0.000714000	84.40	0.176336	7419.46225267995	70.77	0.0024	0
92	TQYDHKESCNGLYYQ	Sequence	NA	YDHKESCNG	0.002538000	74.84	0.250518	3325.01368262404	54.66	KESCNGLYY	0.000429000	90.89	0.179353	7181.1770975364	69.93	0.0015	0
93	QYDHKESCNGLYYQG	Sequence	NA	KESCNGLYY	0.001599000	82.98	0.233227	4009.06711855679	59.42	KESCNGLYY	0.000509000	88.95	0.172911	7699.56876304899	71.72	0.0011	0
94	YDHKESCNGLYYQGS	Sequence	NA	KESCNGLYY	0.001374000	85.21	0.220023	4624.75283269715	63.03	KESCNGLYY	0.000640000	85.98	0.185032	6753.20893642256	68.35	0.0010	0
95	DHKESCNGLYYQGSC	Sequence	NA	KESCNGLYY	0.000645000	93.75	0.181596	7008.99656961533	73.59	KESCNGLYY	0.000391000	91.89	0.171078	7853.79595519638	72.23	0.0005	0
96	HKESCNGLYYQGSCY	Sequence	NA	KESCNGLYY	0.000240000	95.00	0.198023	5867.6725156691	69.06	GLYYQGSCY	0.000466000	89.93	0.269189	2716.80812783863	45.96	0.0004	0
97	KESCNGLYYQGSCYI	Sequence	NA	LYYQGSCYI	0.002092000	78.46	0.421113	525.016133044166	17.80	LYYQGSCYI	0.001012000	78.90	0.412646	575.38538694974	17.27	0.0016	0
98	ESCNGLYYQGSCYIL	Sequence	NA	YYQGSCYIL	0.008928000	48.19	0.465208	325.815369035408	12.10	LYYQGSCYI	0.001737000	68.87	0.469930	309.587224155762	10.05	0.0053	0
99	SCNGLYYQGSCYILH	Sequence	NA	YYQGSCYIL	0.032982000	24.28	0.530374	160.975019827327	6.22	LYYQGSCYI	0.006003000	43.79	0.514847	190.422996312542	6.02	0.0195	0
100	CNGLYYQGSCYILHS	Sequence	NA	YYQGSCYIL	0.052005000	18.16	0.549708	130.589602877897	5.03	LYYQGSCYI	0.009907000	34.93	0.528572	164.144385035924	5.09	0.0310	0
101	NGLYYQGSCYILHSD	Sequence	NA	YYQGSCYIL	0.080094000	13.40	0.554403	124.121477610005	4.78	LYYQGSCYI	0.011743000	32.10	0.543835	139.157190502667	4.18	0.0459	0
102	GLYYQGSCYILHSDY	Sequence	NA	YYQGSCYIL	0.023628000	29.47	0.518983	182.089311826457	7.02	LYYQGSCYI	0.002326000	63.03	0.474155	295.753492564085	9.60	0.0130	0
103	LYYQGSCYILHSDYK	Sequence	NA	YYQGSCYIL	0.003256000	69.82	0.461735	338.291502846802	12.49	GSCYILHSD	0.001908000	67.04	0.388119	750.257706699692	21.13	0.0026	0
104	YYQGSCYILHSDYKS	Sequence	NA	YILHSDYKS	0.003618000	67.75	0.397707	676.32702391309	21.48	YILHSDYKS	0.006363000	42.67	0.389102	742.320369189045	20.97	0.0050	0
105	YQGSCYILHSDYKSF	Sequence	NA	YILHSDYKS	0.010758000	44.30	0.432367	464.826030168867	16.16	YILHSDYKS	0.028508000	19.93	0.461540	339.006002944163	10.98	0.0196	0
106	QGSCYILHSDYKSFE	Sequence	NA	YILHSDYKS	0.024544000	28.83	0.423396	512.206281730353	17.46	YILHSDYKS	0.068610000	11.43	0.460069	344.444752978252	11.15	0.0466	0
107	GSCYILHSDYKSFED	Sequence	NA	YILHSDYKS	0.042876000	20.66	0.394577	699.623706444247	22.00	YILHSDYKS	0.127782000	7.29	0.432587	463.720896784287	14.50	0.0853	0
108	SCYILHSDYKSFEDA	Sequence	NA	YILHSDYKS	0.013215000	40.04	0.389955	735.500811603794	22.79	YILHSDYKS	0.030060000	19.33	0.417916	543.494628258103	16.53	0.0216	0
109	CYILHSDYKSFEDAK	Sequence	NA	ILHSDYKSF	0.004807000	61.66	0.357707	1042.59476751101	28.92	HSDYKSFED	0.008072000	38.50	0.374202	872.179813529813	23.47	0.0064	0
110	YILHSDYKSFEDAKA	Sequence	NA	YKSFEDAKA	0.069939000	14.82	0.346366	1178.7088920517	31.34	YKSFEDAKA	0.079445000	10.36	0.345065	1195.4183546832	28.98	0.0747	0
111	ILHSDYKSFEDAKAN	Sequence	NA	YKSFEDAKA	0.213491000	5.65	0.298570	1976.96294911991	42.25	YKSFEDAKA	0.419576000	2.21	0.339624	1267.90587902734	30.08	0.3165	1
112	LHSDYKSFEDAKANC	Sequence	NA	YKSFEDAKA	0.147986000	8.05	0.253890	3205.88921092792	53.77	YKSFEDAKA	0.362530000	2.67	0.320376	1561.46692784413	34.11	0.2553	1
113	HSDYKSFEDAKANCA	Sequence	NA	YKSFEDAKA	0.191241000	6.30	0.391826	720.761173026557	22.47	YKSFEDAKA	0.438734000	2.06	0.343647	1213.90041321622	29.27	0.3150	1
114	SDYKSFEDAKANCAA	Sequence	NA	FEDAKANCA	0.149271000	7.98	0.428212	486.199671233793	16.76	YKSFEDAKA	0.219587000	4.58	0.323186	1514.70718159125	33.49	0.1844	1
115	DYKSFEDAKANCAAE	Sequence	NA	FEDAKANCA	0.216580000	5.56	0.411764	580.902598900063	19.20	YKSFEDAKA	0.025774000	21.02	0.275633	2533.83776752184	44.37	0.1212	0
116	YKSFEDAKANCAAES	Sequence	NA	FEDAKANCA	0.242332000	4.92	0.406342	616.000599511771	20.05	FEDAKANCA	0.006498000	42.30	0.224404	4410.64739068455	57.48	0.1244	1
117	KSFEDAKANCAAESS	Sequence	NA	FEDAKANCA	0.101509000	11.13	0.339379	1271.27136056433	32.84	FEDAKANCA	0.002199000	64.13	0.164147	8465.41347279658	74.16	0.0519	0
118	SFEDAKANCAAESST	Sequence	NA	FEDAKANCA	0.014034000	38.88	0.270792	2670.09380361771	49.25	FEDAKANCA	0.000250000	95.00	0.130639	12164.6960478371	83.20	0.0071	0
119	FEDAKANCAAESSTL	Sequence	NA	AKANCAAES	0.001938000	79.71	0.282271	2358.23479113246	46.33	KANCAAESS	0.000180000	95.00	0.142185	10736.1100427382	80.17	0.0011	0
120	EDAKANCAAESSTLP	Sequence	NA	NCAAESSTL	0.003825000	66.56	0.259553	3015.35356624887	52.26	KANCAAESS	0.000244000	95.00	0.133529	11790.2018033738	82.44	0.0020	0
121	DAKANCAAESSTLPN	Sequence	NA	NCAAESSTL	0.007046000	53.50	0.257897	3069.86824952361	52.70	NCAAESSTL	0.000341000	93.21	0.134511	11665.5938002463	82.18	0.0037	0
122	AKANCAAESSTLPNK	Sequence	NA	NCAAESSTL	0.013627000	39.45	0.276315	2515.20916922502	47.81	NCAAESSTL	0.000689000	84.88	0.148192	10060.5156609818	78.53	0.0072	0
123	KANCAAESSTLPNKS	Sequence	NA	NCAAESSTL	0.004990000	60.80	0.262400	2923.88491862872	51.50	NCAAESSTL	0.000269000	95.00	0.142783	10666.8692127345	80.01	0.0026	0
124	ANCAAESSTLPNKSD	Sequence	NA	AAESSTLPN	0.004444000	63.37	0.213477	4964.18530592877	64.81	SSTLPNKSD	0.000162000	95.00	0.117135	14078.4924696928	86.64	0.0023	0
125	NCAAESSTLPNKSDV	Sequence	NA	ESSTLPNKS	0.003973000	65.72	0.191221	6315.79843257049	70.93	SSTLPNKSD	0.000264000	95.00	0.113968	14569.2699695477	87.43	0.0021	0
126	CAAESSTLPNKSDVL	Sequence	NA	ESSTLPNKS	0.003302000	69.56	0.209524	5181.11238919478	65.90	SSTLPNKSD	0.000275000	94.95	0.129196	12356.113121417	83.58	0.0018	0
127	AAESSTLPNKSDVLT	Sequence	NA	ESSTLPNKS	0.004628000	62.50	0.212586	5012.2735725737	65.06	TLPNKSDVL	0.000455000	90.21	0.136447	11423.7750894493	81.67	0.0025	0
128	AESSTLPNKSDVLTT	Sequence	NA	TLPNKSDVL	0.003136000	70.63	0.212642	5009.23751788053	65.04	TLPNKSDVL	0.000564000	87.70	0.141867	10773.1132856032	80.25	0.0019	0
129	ESSTLPNKSDVLTTW	Sequence	NA	TLPNKSDVL	0.002405000	75.91	0.210795	5110.34972887105	65.55	TLPNKSDVL	0.000497000	89.23	0.154629	9383.67529798076	76.78	0.0015	0
130	SSTLPNKSDVLTTWL	Sequence	NA	TLPNKSDVL	0.000997000	89.44	0.247228	3445.50629808632	55.56	LPNKSDVLT	0.000260000	95.00	0.178088	7280.14172918759	70.28	0.0006	0
131	STLPNKSDVLTTWLI	Sequence	NA	SDVLTTWLI	0.001282000	86.24	0.327777	1441.30440259028	35.37	SDVLTTWLI	0.000257000	95.00	0.250257	3334.41666593845	50.66	0.0008	0
132	TLPNKSDVLTTWLID	Sequence	NA	SDVLTTWLI	0.004763000	61.87	0.331265	1387.92406453944	34.58	SDVLTTWLI	0.001377000	73.40	0.257600	3079.74905914918	48.79	0.0031	0
133	LPNKSDVLTTWLIDY	Sequence	NA	SDVLTTWLI	0.008046000	50.55	0.374978	864.887519207873	25.48	SDVLTTWLI	0.002921000	58.32	0.310697	1733.86037256408	36.23	0.0055	0
134	PNKSDVLTTWLIDYV	Sequence	NA	SDVLTTWLI	0.010200000	45.39	0.398800	668.375876453121	21.30	LTTWLIDYV	0.008645000	37.28	0.396914	682.15493293302	19.68	0.0094	0
135	NKSDVLTTWLIDYVE	Sequence	NA	VLTTWLIDY	0.010471000	44.85	0.377390	842.608264355507	25.04	LTTWLIDYV	0.031816000	18.71	0.399912	660.382432992174	19.20	0.0211	0
136	KSDVLTTWLIDYVED	Sequence	NA	VLTTWLIDY	0.015797000	36.62	0.351945	1109.66274643941	30.16	LTTWLIDYV	0.063077000	12.11	0.387704	753.634094516285	21.20	0.0394	0
137	SDVLTTWLIDYVEDT	Sequence	NA	LTTWLIDYV	0.010294000	45.20	0.315960	1637.88513641923	38.10	LTTWLIDYV	0.072218000	10.99	0.378640	831.28893901536	22.70	0.0413	0
138	DVLTTWLIDYVEDTW	Sequence	NA	LTTWLIDYV	0.004631000	62.49	0.295515	2043.40232648467	43.01	LTTWLIDYV	0.030386000	19.20	0.363554	978.679887498876	25.37	0.0175	0
139	VLTTWLIDYVEDTWG	Sequence	NA	WLIDYVEDT	0.002855000	72.61	0.278530	2455.64672879405	47.26	LTTWLIDYV	0.007994000	38.66	0.357980	1039.51969544654	26.42	0.0054	0
140	LTTWLIDYVEDTWGS	Sequence	NA	WLIDYVEDT	0.002857000	72.60	0.251802	3279.14000315491	54.32	LIDYVEDTW	0.007286000	40.23	0.310786	1732.19153755609	36.21	0.0051	0
141	TTWLIDYVEDTWGSD	Sequence	NA	IDYVEDTWG	0.002920000	72.15	0.215071	4879.3034304834	64.38	IDYVEDTWG	0.016904000	26.62	0.244447	3550.75644234392	52.17	0.0099	0
142	TWLIDYVEDTWGSDG	Sequence	NA	IDYVEDTWG	0.003338000	69.35	0.198665	5827.05514928971	68.88	IDYVEDTWG	0.020582000	23.87	0.227569	4262.1634395256	56.63	0.0120	0
143	WLIDYVEDTWGSDGN	Sequence	NA	YVEDTWGSD	0.004874000	61.34	0.180952	7058.0053644664	73.77	IDYVEDTWG	0.004613000	48.96	0.200746	5697.31945938783	63.99	0.0047	0
144	LIDYVEDTWGSDGNP	Sequence	NA	YVEDTWGSD	0.007792000	51.30	0.146701	10224.1310080232	82.71	IDYVEDTWG	0.001094000	77.60	0.160674	8789.57138949665	75.13	0.0044	0
145	IDYVEDTWGSDGNPI	Sequence	NA	TWGSDGNPI	0.013716000	39.33	0.215457	4858.96783440203	64.27	VEDTWGSDG	0.000783000	83.08	0.121252	13465.1282227328	85.62	0.0072	0
146	DYVEDTWGSDGNPIT	Sequence	NA	TWGSDGNPI	0.034357000	23.70	0.235504	3911.50394355043	58.80	TWGSDGNPI	0.001089000	77.68	0.117489	14024.6721436835	86.56	0.0177	0
147	YVEDTWGSDGNPITK	Sequence	NA	TWGSDGNPI	0.072432000	14.46	0.261012	2968.126767627	51.87	WGSDGNPIT	0.002981000	57.91	0.134466	11671.275044436	82.19	0.0377	0
148	VEDTWGSDGNPITKT	Sequence	NA	TWGSDGNPI	0.080264000	13.38	0.265250	2835.0988817293	50.75	WGSDGNPIT	0.004065000	51.60	0.135579	11531.5676230302	81.90	0.0422	0
149	EDTWGSDGNPITKTT	Sequence	NA	TWGSDGNPI	0.034153000	23.78	0.222669	4494.22749587429	62.31	WGSDGNPIT	0.003482000	54.61	0.123084	13200.8525558336	85.17	0.0188	0
150	DTWGSDGNPITKTTS	Sequence	NA	TWGSDGNPI	0.005769000	57.78	0.190003	6399.58197646661	71.27	WGSDGNPIT	0.001137000	76.92	0.114714	14452.1466310959	87.24	0.0035	0
151	TWGSDGNPITKTTSD	Sequence	NA	WGSDGNPIT	0.000638000	93.83	0.145743	10330.6588249375	82.95	GNPITKTTS	0.000263000	95.00	0.109399	15307.6098550043	88.56	0.0005	0
152	WGSDGNPITKTTSDY	Sequence	NA	PITKTTSDY	0.000562000	94.78	0.098401	17241.9609413305	93.22	GNPITKTTS	0.000664000	85.43	0.095434	17804.4474821036	91.74	0.0006	0
153	GSDGNPITKTTSDYQ	Sequence	NA	ITKTTSDYQ	0.018345000	33.82	0.195084	6057.25894587947	69.87	ITKTTSDYQ	0.004297000	50.40	0.146198	10279.9259819731	79.08	0.0113	0
154	SDGNPITKTTSDYQD	Sequence	NA	ITKTTSDYQ	0.094593000	11.78	0.200682	5701.26602459629	68.33	ITKTTSDYQ	0.028497000	19.93	0.167553	8159.12305573036	73.21	0.0615	0
155	DGNPITKTTSDYQDS	Sequence	NA	ITKTTSDYQ	0.140528000	8.46	0.211002	5098.91691648984	65.49	ITKTTSDYQ	0.058977000	12.66	0.182855	6914.1666690459	68.96	0.0998	0
156	GNPITKTTSDYQDSD	Sequence	NA	ITKTTSDYQ	0.186449000	6.46	0.201908	5626.13784719394	67.99	ITKTTSDYQ	0.092736000	9.28	0.177786	7303.96903156809	70.37	0.1396	0
157	NPITKTTSDYQDSDV	Sequence	NA	ITKTTSDYQ	0.065894000	15.48	0.190259	6381.88053619514	71.20	ITKTTSDYQ	0.027768000	20.22	0.166499	8252.70265176042	73.51	0.0468	0
158	PITKTTSDYQDSDVS	Sequence	NA	ITKTTSDYQ	0.007941000	50.86	0.170728	7883.5940569594	76.53	TSDYQDSDV	0.005640000	45.03	0.151056	9753.54273939825	77.75	0.0068	0
159	ITKTTSDYQDSDVSQ	Sequence	NA	TSDYQDSDV	0.001062000	88.71	0.137826	11254.5922302093	84.92	TSDYQDSDV	0.007970000	38.71	0.131859	12005.1756458502	82.88	0.0045	0
160	TKTTSDYQDSDVSQE	Sequence	NA	YQDSDVSQE	0.004285000	64.12	0.118900	13812.1876771291	89.24	TSDYQDSDV	0.012334000	31.33	0.117445	14031.3504623284	86.57	0.0083	0
161	KTTSDYQDSDVSQEV	Sequence	NA	YQDSDVSQE	0.018493000	33.68	0.143091	10631.3811242175	83.61	TSDYQDSDV	0.003894000	52.48	0.106793	15745.3710911633	89.20	0.0112	0
162	TTSDYQDSDVSQEVR	Sequence	NA	YQDSDVSQE	0.044059000	20.30	0.161069	8752.086568708	79.08	DYQDSDVSQ	0.000846000	81.87	0.094046	18073.849903513	92.04	0.0225	0
163	TSDYQDSDVSQEVRK	Sequence	NA	YQDSDVSQE	0.079099000	13.53	0.181681	7002.55349080379	73.57	QDSDVSQEV	0.000597000	86.95	0.097745	17364.7758335783	91.25	0.0398	0
164	SDYQDSDVSQEVRKY	Sequence	NA	YQDSDVSQE	0.029196000	26.05	0.182088	6971.78449545487	73.46	QDSDVSQEV	0.000640000	85.98	0.127784	12546.3333197622	83.95	0.0149	0
165	DYQDSDVSQEVRKYF	Sequence	NA	YQDSDVSQE	0.004640000	62.45	0.182773	6920.30379066864	73.27	VSQEVRKYF	0.001015000	78.86	0.177687	7311.79692850329	70.39	0.0028	0
166	YQDSDVSQEVRKYFC	Sequence	NA	DVSQEVRKY	0.001166000	87.54	0.180592	7085.55075508595	73.87	VSQEVRKYF	0.001298000	74.46	0.189057	6465.42133835178	67.23	0.0012	0
167	QDSDVSQEVRKYFCT	Sequence	NA	DVSQEVRKY	0.001231000	86.82	0.168431	8081.98030055598	77.14	VSQEVRKYF	0.002277000	63.45	0.202323	5600.93195030052	63.55	0.0018	0
