# Supplementary material for: Design, evaluation, and immune simulation of potentially universal multi-epitope mpox vaccine candidate: focus on DNA vaccine
Source: Front Microbiol. 2023 Jul 21;14:1203355. doi: 10.3389/fmicb.2023.1203355 (PMC10403236; doi:10.3389/fmicb.2023.1203355)
Supplement: Supplementary file 10 [file Table_10.XLS]

## Sheet: Supplementary Table 10
Position	Residue	Score	Assignment
0	M	0.205	.
1	K	0.245	.
2	T	0.265	.
3	I	0.297	.
4	S	0.313	.
5	V	0.315	.
6	V	0.296	.
7	T	0.298	.
8	L	0.293	.
9	L	0.301	.
10	C	0.309	.
11	V	0.328	.
12	L	0.351	.
13	P	0.391	.
14	A	0.419	.
15	V	0.444	.
16	V	0.435	.
17	Y	0.451	.
18	S	0.453	.
19	T	0.458	.
20	C	0.479	.
21	T	0.466	.
22	V	0.468	.
23	P	0.468	.
24	T	0.462	.
25	M	0.48	.
26	N	0.472	.
27	N	0.478	.
28	A	0.482	.
29	K	0.483	.
30	L	0.513	E
31	T	0.519	E
32	S	0.525	E
33	T	0.538	E
34	E	0.544	E
35	T	0.557	E
36	S	0.569	E
37	F	0.569	E
38	N	0.569	E
39	D	0.547	E
40	K	0.528	E
41	Q	0.486	.
42	K	0.471	.
43	V	0.435	.
44	T	0.428	.
45	F	0.412	.
46	T	0.415	.
47	C	0.409	.
48	D	0.423	.
49	S	0.436	.
50	G	0.481	.
51	Y	0.502	E
52	H	0.534	E
53	S	0.54	E
54	L	0.532	E
55	D	0.511	E
56	P	0.487	.
57	N	0.478	.
58	A	0.481	.
59	V	0.47	.
60	C	0.468	.
61	E	0.477	.
62	T	0.489	.
63	D	0.504	E
64	K	0.534	E
65	W	0.57	E
66	K	0.584	E
67	Y	0.58	E
68	E	0.598	E
69	N	0.606	E
70	P	0.599	E
71	C	0.583	E
72	K	0.576	E
73	K	0.555	E
74	M	0.541	E
75	C	0.544	E
76	T	0.553	E
77	V	0.549	E
78	S	0.549	E
79	D	0.559	E
80	Y	0.571	E
81	V	0.595	E
82	S	0.609	E
83	E	0.629	E
84	L	0.63	E
85	Y	0.633	E
86	D	0.623	E
87	K	0.621	E
88	P	0.609	E
89	L	0.611	E
90	Y	0.593	E
91	E	0.58	E
92	V	0.554	E
93	N	0.521	E
94	S	0.485	.
95	T	0.474	.
96	M	0.447	.
97	T	0.451	.
98	L	0.428	.
99	S	0.431	.
100	C	0.441	.
101	N	0.46	.
102	G	0.478	.
103	E	0.509	E
104	T	0.525	E
105	K	0.548	E
106	Y	0.553	E
107	F	0.576	E
108	R	0.584	E
109	C	0.603	E
110	E	0.615	E
111	E	0.626	E
112	K	0.64	E
113	N	0.642	E
114	G	0.629	E
115	N	0.632	E
116	T	0.632	E
117	S	0.617	E
118	W	0.62	E
119	N	0.613	E
120	D	0.599	E
121	T	0.584	E
122	V	0.58	E
123	T	0.586	E
124	C	0.581	E
125	P	0.579	E
126	N	0.595	E
127	A	0.57	E
128	E	0.569	E
129	C	0.577	E
130	Q	0.563	E
131	P	0.569	E
132	L	0.574	E
133	Q	0.559	E
134	L	0.551	E
135	E	0.531	E
136	H	0.535	E
137	G	0.524	E
138	S	0.524	E
139	C	0.539	E
140	Q	0.541	E
141	P	0.542	E
142	V	0.551	E
143	K	0.549	E
144	E	0.557	E
145	K	0.56	E
146	Y	0.567	E
147	S	0.559	E
148	F	0.551	E
149	G	0.535	E
150	E	0.5	E
151	Y	0.484	.
152	M	0.45	.
153	T	0.445	.
154	I	0.433	.
155	N	0.429	.
156	C	0.419	.
157	D	0.421	.
158	V	0.417	.
159	G	0.444	.
160	Y	0.463	.
161	E	0.487	.
162	V	0.488	.
163	I	0.489	.
164	G	0.462	.
165	V	0.463	.
166	S	0.427	.
167	Y	0.424	.
168	I	0.422	.
169	S	0.416	.
170	C	0.436	.
171	T	0.451	.
172	A	0.469	.
173	N	0.509	E
174	S	0.525	E
175	W	0.563	E
176	N	0.57	E
177	V	0.565	E
178	I	0.568	E
179	P	0.566	E
180	S	0.566	E
181	C	0.563	E
182	Q	0.558	E
183	Q	0.56	E
184	K	0.567	E
185	C	0.577	E
186	D	0.589	E
187	I	0.598	E
188	P	0.599	E
189	S	0.581	E
190	L	0.562	E
191	S	0.549	E
192	N	0.536	E
193	G	0.529	E
194	L	0.536	E
195	I	0.543	E
196	S	0.538	E
197	G	0.538	E
198	S	0.555	E
199	T	0.571	E
200	F	0.574	E
201	S	0.576	E
202	I	0.566	E
203	G	0.544	E
204	G	0.504	E
205	V	0.484	.
206	I	0.445	.
207	H	0.436	.
208	L	0.418	.
209	S	0.419	.
210	C	0.416	.
211	K	0.424	.
212	S	0.418	.
213	G	0.45	.
214	F	0.472	.
215	T	0.505	E
216	L	0.505	E
217	T	0.507	E
218	G	0.495	.
219	S	0.487	.
220	P	0.467	.
221	S	0.484	.
222	S	0.482	.
223	T	0.475	.
224	C	0.476	.
225	I	0.464	.
226	D	0.479	.
227	G	0.497	.
228	K	0.515	E
229	W	0.544	E
230	N	0.531	E
231	P	0.529	E
232	I	0.511	E
233	L	0.501	E
234	P	0.51	E
235	T	0.507	E
236	C	0.509	E
237	V	0.519	E
238	R	0.523	E
239	S	0.541	E
240	N	0.557	E
241	E	0.58	E
242	E	0.582	E
243	F	0.593	E
244	D	0.606	E
245	P	0.606	E
246	V	0.6	E
247	D	0.596	E
248	D	0.597	E
249	G	0.596	E
250	P	0.6	E
251	D	0.618	E
252	D	0.611	E
253	E	0.609	E
254	T	0.618	E
255	D	0.624	E
256	L	0.633	E
257	S	0.64	E
258	K	0.635	E
259	L	0.628	E
260	S	0.609	E
261	K	0.606	E
262	D	0.585	E
263	V	0.563	E
264	V	0.542	E
265	Q	0.517	E
266	Y	0.485	.
267	E	0.467	.
268	Q	0.444	.
269	E	0.443	.
270	I	0.429	.
271	E	0.428	.
272	S	0.433	.
273	L	0.439	.
274	E	0.436	.
275	A	0.448	.
276	T	0.441	.
277	Y	0.457	.
278	H	0.455	.
279	I	0.454	.
280	I	0.454	.
281	I	0.441	.
282	M	0.424	.
283	A	0.421	.
284	L	0.396	.
285	T	0.41	.
286	I	0.407	.
287	M	0.413	.
288	G	0.419	.
289	V	0.424	.
290	I	0.437	.
291	F	0.461	.
292	L	0.479	.
293	I	0.51	E
294	S	0.501	E
295	I	0.503	E
296	I	0.476	.
297	V	0.473	.
298	L	0.461	.
299	V	0.455	.
300	C	0.453	.
301	S	0.449	.
302	C	0.456	.
303	D	0.477	.
304	K	0.493	.
305	N	0.528	E
306	N	0.555	E
307	D	0.575	E
308	Q	0.59	E
309	Y	0.594	E
310	K	0.591	E
311	F	0.582	E
312	H	0.56	E
313	K	0.494	.
314	L	0.428	.
315	L	0.354	.
316	P	0.291	.
