# Supplementary material for: Design, evaluation, and immune simulation of potentially universal multi-epitope mpox vaccine candidate: focus on DNA vaccine
Source: Front Microbiol. 2023 Jul 21;14:1203355. doi: 10.3389/fmicb.2023.1203355 (PMC10403236; doi:10.3389/fmicb.2023.1203355)
Supplement: Supplementary file 11 [file Table_11.XLS]

			HLA-A01:01						HLA-A02:01						HLA-B07:02						HLA-B08:01
Pos	Peptide	ID	core	icore	EL-score	EL_Rank	BA-score	BA_Rank	core	icore	EL-score	EL_Rank	BA-score	BA_Rank	core	icore	EL-score	EL_Rank	BA-score	BA_Rank	core	icore	EL-score	EL_Rank	BA-score	BA_Rank	Ave	NB
0	MKTISVVTLLCVLP	Sequence	MKTISVVTP	MKTISVVTLLCVLP	0.0000	97.8571	0.0274	56.5161	MVTLLCVLP	MKTISVVTLLCVLP	0.0000	95.0000	0.0536	38.8523	MKTISVVTP	MKTISVVTLLCVLP	0.0000	100.0000	0.0193	73.1537	MKTISVVTL	MKTISVVTLLCVL	0.0000	96.0000	0.0541	45.0036	0.0000	0
1	KTISVVTLLCVLPA	Sequence	KTISVVTLA	KTISVVTLLCVLPA	0.0000	77.7273	0.0496	24.7168	KTISVVTLA	KTISVVTLLCVLPA	0.0001	39.1111	0.1822	11.6385	KTISVVTPA	KTISVVTLLCVLPA	0.0000	85.0000	0.0435	34.5413	KTISVVTLA	KTISVVTLLCVLPA	0.0000	91.0000	0.0448	54.3229	0.0000	0
2	TISVVTLLCVLPAV	Sequence	TISVVTLLV	TISVVTLLCVLPAV	0.0000	85.0000	0.0568	19.3327	TLLCVLPAV	TISVVTLLCVLPAV	0.0042	9.9389	0.5314	1.4563	TISVVTPAV	TISVVTLLCVLPAV	0.0000	90.0000	0.0357	43.1336	TISVVTLAV	TISVVTLLCVLPAV	0.0000	85.0000	0.0616	39.0224	0.0011	0
3	ISVVTLLCVLPAVV	Sequence	ISVVTPAVV	ISVVTLLCVLPAVV	0.0000	93.5714	0.0469	27.1232	ILCVLPAVV	ISVVTLLCVLPAVV	0.0001	40.8750	0.2310	8.5656	ISVVTPAVV	ISVVTLLCVLPAVV	0.0000	95.0000	0.0236	63.6439	ILCVLPAVV	ISVVTLLCVLPAVV	0.0000	95.0000	0.0425	56.9648	0.0000	0
4	SVVTLLCVLPAVVY	Sequence	SVVTPAVVY	SVVTLLCVLPAVVY	0.0031	9.6627	0.0982	6.8411	SVVTPAVVY	SVVTLLCVLPAVVY	0.0000	59.0909	0.1545	14.1179	SVVTPAVVY	SVVTLLCVLPAVVY	0.0000	69.0000	0.0228	65.2537	SVVTPAVVY	SVVTLLCVLPAVVY	0.0000	89.2857	0.0326	69.9683	0.0008	0
5	VVTLLCVLPAVVYS	Sequence	VVTLPAVVY	VVTLLCVLPAVVY	0.0000	83.7500	0.0365	39.9561	VVLPAVVYS	VVTLLCVLPAVVYS	0.0000	60.6250	0.0919	24.1549	VVLPAVVYS	VVTLLCVLPAVVYS	0.0000	95.0000	0.0129	88.5794	VVLPAVVYS	VVTLLCVLPAVVYS	0.0000	98.0000	0.0222	85.9365	0.0000	0
6	VTLLCVLPAVVYST	Sequence	VTVLPAVVY	VTLLCVLPAVVY	0.0000	87.8571	0.0394	35.7745	VLPAVVYST	VTLLCVLPAVVYST	0.0001	46.2000	0.1270	17.4953	VLPAVVYST	VTLLCVLPAVVYST	0.0000	100.0000	0.0155	82.2440	VLPAVVYST	VTLLCVLPAVVYST	0.0000	97.0000	0.0302	73.5974	0.0000	0
7	TLLCVLPAVVYSTC	Sequence	TLVLPAVVY	TLLCVLPAVVY	0.0000	95.0000	0.0254	60.7595	TLLCVLPTC	TLLCVLPAVVYSTC	0.0001	49.2500	0.1523	14.3436	TPAVVYSTC	TLLCVLPAVVYSTC	0.0000	57.2222	0.0542	26.3936	TPAVVYSTC	TLLCVLPAVVYSTC	0.0000	85.7143	0.0444	54.7460	0.0000	0
8	LLCVLPAVVYSTCT	Sequence	LLVLPAVVY	LLCVLPAVVY	0.0000	98.5714	0.0251	61.2952	LLCVLPAVT	LLCVLPAVVYSTCT	0.0000	87.5000	0.0707	30.7954	LPAVVYSTC	LLCVLPAVVYSTC	0.0000	100.0000	0.0175	77.2771	LLCVLPTCT	LLCVLPAVVYSTCT	0.0000	99.0000	0.0327	69.8241	0.0000	0
9	LCVLPAVVYSTCTV	Sequence	LVVYSTCTV	LCVLPAVVYSTCTV	0.0000	95.0000	0.0384	37.2351	LVVYSTCTV	LCVLPAVVYSTCTV	0.0001	48.8000	0.1700	12.6517	LVVYSTCTV	LCVLPAVVYSTCTV	0.0000	95.0000	0.0463	32.0418	LVVYSTCTV	LCVLPAVVYSTCTV	0.0000	95.0000	0.0544	44.7586	0.0000	0
10	CVLPAVVYSTCTVP	Sequence	CVLPAVTVP	CVLPAVVYSTCTVP	0.0000	97.1429	0.0270	57.3651	CVLPAVVYP	CVLPAVVYSTCTVP	0.0000	67.5000	0.0883	25.0916	CVLPAVTVP	CVLPAVVYSTCTVP	0.0000	95.0000	0.0272	56.6151	CVLPAVTVP	CVLPAVVYSTCTVP	0.0000	98.0000	0.0332	69.0107	0.0000	0
11	VLPAVVYSTCTVPT	Sequence	VLPAVVYST	VLPAVVYSTCTVPT	0.0000	97.8571	0.0261	59.0611	VLPAVVVPT	VLPAVVYSTCTVPT	0.0001	39.4444	0.1757	12.1699	VLPAVTVPT	VLPAVVYSTCTVPT	0.0000	95.0000	0.0381	40.2599	VLPAVVYST	VLPAVVYSTCTVPT	0.0000	97.0000	0.0397	60.3157	0.0000	0
12	LPAVVYSTCTVPTM	Sequence	LSTCTVPTM	LPAVVYSTCTVPTM	0.0000	83.7500	0.0478	26.2694	LPAVTVPTM	LPAVVYSTCTVPTM	0.0000	87.5000	0.0497	41.3618	LPAVTVPTM	LPAVVYSTCTVPTM	0.0037	8.2553	0.2835	2.0964	LPAVVYSTM	LPAVVYSTCTVPTM	0.0004	36.1379	0.1301	13.0779	0.0010	0
13	PAVVYSTCTVPTMN	Sequence	PTCTVPTMN	PAVVYSTCTVPTMN	0.0000	99.2857	0.0212	70.3193	VVYSTVPTM	VVYSTCTVPTM	0.0000	100.0000	0.0161	80.2713	VYSTTVPTM	VYSTCTVPTM	0.0000	100.0000	0.0107	93.2476	PAVVTVPTM	PAVVYSTCTVPTM	0.0000	100.0000	0.0188	90.7628	0.0000	0
14	AVVYSTCTVPTMNN	Sequence	AVVYPTMNN	AVVYSTCTVPTMNN	0.0000	98.5714	0.0250	61.5981	AVVYPTMNN	AVVYSTCTVPTMNN	0.0000	95.0000	0.0291	60.3483	AVVYSTPTM	AVVYSTCTVPTM	0.0000	100.0000	0.0167	79.2999	AVVYSTPTM	AVVYSTCTVPTM	0.0000	99.0000	0.0229	84.9002	0.0000	0
15	VVYSTCTVPTMNNA	Sequence	VTVPTMNNA	VVYSTCTVPTMNNA	0.0000	75.4545	0.0348	42.6543	VVYPTMNNA	VVYSTCTVPTMNNA	0.0003	27.8065	0.1157	19.2843	VVYPTMNNA	VVYSTCTVPTMNNA	0.0000	80.0000	0.0328	47.2477	VVYPTMNNA	VVYSTCTVPTMNNA	0.0000	89.2857	0.0374	63.2434	0.0001	0
16	VYSTCTVPTMNNAK	Sequence	VVPTMNNAK	VYSTCTVPTMNNAK	0.0000	71.9231	0.0434	30.9315	VVPTMNNAK	VYSTCTVPTMNNAK	0.0000	85.0000	0.0280	61.8002	VVPTMNNAK	VYSTCTVPTMNNAK	0.0000	92.5000	0.0191	73.5665	VYPTMNNAK	VYSTCTVPTMNNAK	0.0000	92.0000	0.0255	80.8450	0.0000	0
17	YSTCTVPTMNNAKL	Sequence	YSTMNNAKL	YSTCTVPTMNNAKL	0.0001	59.2000	0.0763	11.1380	YSTCTVPTL	YSTCTVPTMNNAKL	0.0000	65.8333	0.0975	22.7975	YPTMNNAKL	YSTCTVPTMNNAKL	0.0011	14.3193	0.1517	6.1053	YPTMNNAKL	YSTCTVPTMNNAKL	0.0004	35.8000	0.1012	19.8776	0.0004	0
18	STCTVPTMNNAKLT	Sequence	STCTVPTLT	STCTVPTMNNAKLT	0.0001	57.2000	0.0432	31.1720	STCTVPTLT	STCTVPTMNNAKLT	0.0000	85.0000	0.0309	58.2070	SPTMNNAKL	STCTVPTMNNAKL	0.0000	78.3333	0.0344	44.9038	SPTMNNAKL	STCTVPTMNNAKL	0.0000	89.2857	0.0360	65.0144	0.0000	0
19	TCTVPTMNNAKLTS	Sequence	TMNNAKLTS	TCTVPTMNNAKLTS	0.0000	94.2857	0.0255	60.4024	TMNNAKLTS	TCTVPTMNNAKLTS	0.0000	90.0000	0.0270	63.1710	TMNNAKLTS	TCTVPTMNNAKLTS	0.0000	95.0000	0.0202	71.0963	TMNNAKLTS	TCTVPTMNNAKLTS	0.0000	96.0000	0.0280	77.0605	0.0000	0
20	CTVPTMNNAKLTST	Sequence	CTVPKLTST	CTVPTMNNAKLTST	0.0000	91.4286	0.0339	44.1610	CTVPKLTST	CTVPTMNNAKLTST	0.0000	76.6667	0.0468	43.3451	CTVPKLTST	CTVPTMNNAKLTST	0.0000	95.0000	0.0254	60.0264	CTVPKLTST	CTVPTMNNAKLTST	0.0000	94.0000	0.0459	53.1001	0.0000	0
21	TVPTMNNAKLTSTE	Sequence	TVPTLTSTE	TVPTMNNAKLTSTE	0.0000	85.0000	0.0190	75.8740	TVPTLTSTE	TVPTMNNAKLTSTE	0.0000	82.5000	0.0189	75.3903	TVAKLTSTE	TVPTMNNAKLTSTE	0.0000	90.0000	0.0229	65.0512	TVPKLTSTE	TVPTMNNAKLTSTE	0.0000	93.0000	0.0288	75.7721	0.0000	0
22	VPTMNNAKLTSTET	Sequence	VPKLTSTET	VPTMNNAKLTSTET	0.0000	95.0000	0.0155	84.1620	VAKLTSTET	VPTMNNAKLTSTET	0.0000	95.0000	0.0141	83.8620	VPKLTSTET	VPTMNNAKLTSTET	0.0010	15.1185	0.0970	11.9652	VPKLTSTET	VPTMNNAKLTSTET	0.0001	65.6250	0.0410	58.6857	0.0003	0
23	PTMNNAKLTSTETS	Sequence	PTMNSTETS	PTMNNAKLTSTETS	0.0000	94.2857	0.0211	70.6386	PTMNSTETS	PTMNNAKLTSTETS	0.0000	100.0000	0.0160	80.4370	PTMNNTETS	PTMNNAKLTSTETS	0.0000	100.0000	0.0109	92.7096	PTMTSTETS	PTMNNAKLTSTETS	0.0000	99.0000	0.0215	87.0603	0.0000	0
24	TMNNAKLTSTETSF	Sequence	TMNSTETSF	TMNNAKLTSTETSF	0.0005	29.3448	0.0515	23.1112	TLTSTETSF	TMNNAKLTSTETSF	0.0001	46.2000	0.0511	40.4264	TMNNAKTSF	TMNNAKLTSTETSF	0.0001	47.5000	0.0417	36.3347	TMNNAKTSF	TMNNAKLTSTETSF	0.0004	35.2333	0.0934	22.4723	0.0002	0
25	MNNAKLTSTETSFN	Sequence	MTSTETSFN	MNNAKLTSTETSFN	0.0000	90.7143	0.0564	19.6111	MLTSTETSF	MNNAKLTSTETSF	0.0000	95.0000	0.0291	60.3980	MLTSTETSF	MNNAKLTSTETSF	0.0000	95.0000	0.0194	72.9381	MNNAKETSF	MNNAKLTSTETSF	0.0000	87.8571	0.0543	44.8464	0.0000	0
26	NNAKLTSTETSFND	Sequence	NLTSTETSF	NNAKLTSTETSF	0.0000	97.8571	0.0195	74.4364	NLTSTETSF	NNAKLTSTETSF	0.0000	100.0000	0.0107	90.0493	NLTSTETSF	NNAKLTSTETSF	0.0000	100.0000	0.0099	94.7172	NNAKLTTSF	NNAKLTSTETSF	0.0000	95.0000	0.0295	74.6948	0.0000	0
27	NAKLTSTETSFNDK	Sequence	NTETSFNDK	NAKLTSTETSFNDK	0.0003	37.4667	0.0530	21.9260	NAKLTSTEK	NAKLTSTETSFNDK	0.0000	95.0000	0.0133	85.2769	NAKLTSTEK	NAKLTSTETSFNDK	0.0000	83.3333	0.0155	82.2822	NAKLTSTEK	NAKLTSTETSFNDK	0.0000	85.7143	0.0400	59.9318	0.0001	0
28	AKLTSTETSFNDKQ	Sequence	ATETSFNDK	AKLTSTETSFNDK	0.0000	91.4286	0.0209	71.0716	ALTSTETSF	AKLTSTETSF	0.0000	100.0000	0.0108	89.7285	AKLTSTETQ	AKLTSTETSFNDKQ	0.0000	100.0000	0.0081	95.8345	AKLTSTETQ	AKLTSTETSFNDKQ	0.0000	97.0000	0.0145	95.3051	0.0000	0
29	KLTSTETSFNDKQK	Sequence	KTSFNDKQK	KLTSTETSFNDKQK	0.0001	67.0000	0.0437	30.5845	KLTSTETQK	KLTSTETSFNDKQK	0.0000	61.8750	0.0216	70.9276	KLTSTETSK	KLTSTETSFNDKQK	0.0000	95.0000	0.0100	94.6005	KLTSTETSF	KLTSTETSF	0.0000	98.0000	0.0143	95.3805	0.0000	0
30	LTSTETSFNDKQKV	Sequence	LTSTETQKV	LTSTETSFNDKQKV	0.0002	41.9167	0.0819	9.6882	LTFNDKQKV	LTSTETSFNDKQKV	0.0001	46.6000	0.0643	33.4194	LTFNDKQKV	LTSTETSFNDKQKV	0.0000	90.0000	0.0177	76.8992	LTFNDKQKV	LTSTETSFNDKQKV	0.0000	87.8571	0.0270	78.6357	0.0001	0
31	TSTETSFNDKQKVT	Sequence	TSTETSFVT	TSTETSFNDKQKVT	0.0000	80.0000	0.0336	44.6712	TSTETSFVT	TSTETSFNDKQKVT	0.0000	90.0000	0.0234	68.1911	TFNDKQKVT	TSTETSFNDKQKVT	0.0000	95.0000	0.0133	87.6822	TFNDKQKVT	TSTETSFNDKQKVT	0.0000	77.0000	0.0220	86.3272	0.0000	0
32	STETSFNDKQKVTF	Sequence	STDKQKVTF	STETSFNDKQKVTF	0.0187	3.4492	0.1328	3.8411	STDKQKVTF	STETSFNDKQKVTF	0.0000	61.2500	0.0246	66.4239	STDKQKVTF	STETSFNDKQKVTF	0.0003	27.3810	0.0299	51.7059	STDKQKVTF	STETSFNDKQKVTF	0.0004	37.0385	0.0410	58.7096	0.0048	0
33	TETSFNDKQKVTFT	Sequence	TEDKQKVTF	TETSFNDKQKVTF	0.0000	78.6364	0.0302	50.7825	TEKQKVTFT	TETSFNDKQKVTFT	0.0000	100.0000	0.0175	77.8679	TEDKQKVTF	TETSFNDKQKVTF	0.0000	90.0000	0.0129	88.6939	TEDKQKVTF	TETSFNDKQKVTF	0.0001	63.8636	0.0366	64.2490	0.0000	0
34	ETSFNDKQKVTFTC	Sequence	ETDKQKVTF	ETSFNDKQKVTF	0.0001	55.8000	0.0433	31.0285	ETSKVTFTC	ETSFNDKQKVTFTC	0.0000	87.5000	0.0294	59.9507	ETDKQKVTF	ETSFNDKQKVTF	0.0000	92.5000	0.0129	88.6752	EKQKVTFTC	ETSFNDKQKVTFTC	0.0000	86.4286	0.0300	73.9334	0.0000	0
35	TSFNDKQKVTFTCD	Sequence	TSDKQKVTF	TSFNDKQKVTF	0.0000	82.5000	0.0286	54.0543	TSFNDKVTF	TSFNDKQKVTF	0.0000	95.0000	0.0209	72.0802	TSDKQKVTF	TSFNDKQKVTF	0.0000	95.0000	0.0125	89.6145	TSFKQKVTF	TSFNDKQKVTF	0.0000	93.0000	0.0295	74.6378	0.0000	0
36	SFNDKQKVTFTCDS	Sequence	SFDKQKVTF	SFNDKQKVTF	0.0000	93.5714	0.0242	63.3228	SFNDKQKVS	SFNDKQKVTFTCDS	0.0000	100.0000	0.0151	82.0557	SFDKQKVTF	SFNDKQKVTF	0.0000	85.0000	0.0131	88.1495	SFNDKKVTF	SFNDKQKVTF	0.0001	64.3182	0.0275	77.7674	0.0000	0
37	FNDKQKVTFTCDSG	Sequence	FNDKQKVTG	FNDKQKVTFTCDSG	0.0000	96.4286	0.0271	57.1288	FVTFTCDSG	FNDKQKVTFTCDSG	0.0000	100.0000	0.0211	71.8292	FNDKQKVTF	FNDKQKVTF	0.0000	100.0000	0.0159	81.3551	FNDKQKVTF	FNDKQKVTF	0.0000	92.0000	0.0302	73.6282	0.0000	0
38	NDKQKVTFTCDSGY	Sequence	NTFTCDSGY	NDKQKVTFTCDSGY	0.0070	5.9723	0.1894	1.8869	NTFTCDSGY	NDKQKVTFTCDSGY	0.0000	95.0000	0.0226	69.4084	NDKQKVTGY	NDKQKVTFTCDSGY	0.0000	90.0000	0.0156	82.1370	NDKQKVTGY	NDKQKVTFTCDSGY	0.0001	65.9375	0.0288	75.8326	0.0018	0
39	DKQKVTFTCDSGYH	Sequence	DTFTCDSGY	DKQKVTFTCDSGY	0.0000	78.1818	0.0485	25.6805	DKQKVTFTH	DKQKVTFTCDSGYH	0.0000	100.0000	0.0126	86.5166	DKQKVTFTH	DKQKVTFTCDSGYH	0.0000	95.0000	0.0103	94.0249	DKQKVTFTH	DKQKVTFTCDSGYH	0.0000	87.8571	0.0240	83.2133	0.0000	0
40	KQKVTFTCDSGYHS	Sequence	KTCDSGYHS	KQKVTFTCDSGYHS	0.0000	75.9091	0.0338	44.3219	KTCDSGYHS	KQKVTFTCDSGYHS	0.0000	87.5000	0.0242	67.0378	KQKDSGYHS	KQKVTFTCDSGYHS	0.0000	95.0000	0.0145	84.7708	KQKDSGYHS	KQKVTFTCDSGYHS	0.0000	90.0000	0.0353	65.9836	0.0000	0
41	QKVTFTCDSGYHSL	Sequence	QCDSGYHSL	QKVTFTCDSGYHSL	0.0003	38.5000	0.0676	13.9720	QCDSGYHSL	QKVTFTCDSGYHSL	0.0000	57.7273	0.0518	39.9688	QCDSGYHSL	QKVTFTCDSGYHSL	0.0001	38.4286	0.0369	41.6861	QKDSGYHSL	QKVTFTCDSGYHSL	0.0007	29.2000	0.0811	27.5489	0.0003	0
42	KVTFTCDSGYHSLD	Sequence	KVDSGYHSL	KVTFTCDSGYHSL	0.0000	74.6154	0.0367	39.7354	KVDSGYHSL	KVTFTCDSGYHSL	0.0000	72.5000	0.0381	50.6231	KVDSGYHSL	KVTFTCDSGYHSL	0.0000	64.2857	0.0228	65.1736	KVDSGYHSL	KVTFTCDSGYHSL	0.0000	93.0000	0.0318	71.1051	0.0000	0
43	VTFTCDSGYHSLDP	Sequence	VTDSGYHSL	VTFTCDSGYHSL	0.0000	71.9231	0.0443	29.9146	VTFTHSLDP	VTFTCDSGYHSLDP	0.0000	90.0000	0.0340	54.6686	VTDSGYHSL	VTFTCDSGYHSL	0.0000	92.5000	0.0173	77.7398	VTDSGYHSL	VTFTCDSGYHSL	0.0000	95.0000	0.0308	72.7127	0.0000	0
44	TFTCDSGYHSLDPN	Sequence	TFDSGYHSL	TFTCDSGYHSL	0.0000	96.4286	0.0333	45.1274	TFDSGYHSL	TFTCDSGYHSL	0.0000	95.0000	0.0215	71.1428	TFDSGYHSL	TFTCDSGYHSL	0.0000	92.5000	0.0148	84.0652	TFDSGYHSL	TFTCDSGYHSL	0.0000	85.0000	0.0296	74.5761	0.0000	0
45	FTCDSGYHSLDPNA	Sequence	FTCDSGYHA	FTCDSGYHSLDPNA	0.0002	40.5385	0.0729	12.1269	FTCDSGPNA	FTCDSGYHSLDPNA	0.0001	41.4286	0.0860	25.7506	FTCDSGYHA	FTCDSGYHSLDPNA	0.0000	81.6667	0.0245	61.8433	FTCDSGYHA	FTCDSGYHSLDPNA	0.0000	80.7143	0.0378	62.7495	0.0001	0
46	TCDSGYHSLDPNAV	Sequence	TCDSGPNAV	TCDSGYHSLDPNAV	0.0003	38.5714	0.0439	30.3238	TCDSGYHSV	TCDSGYHSLDPNAV	0.0000	53.3333	0.0330	55.7393	TCDSGPNAV	TCDSGYHSLDPNAV	0.0000	63.5714	0.0218	67.4611	THSLDPNAV	TCDSGYHSLDPNAV	0.0000	74.2308	0.0311	72.2133	0.0001	0
47	CDSGYHSLDPNAVC	Sequence	CSLDPNAVC	CDSGYHSLDPNAVC	0.0000	91.4286	0.0255	60.4363	CSLDPNAVC	CDSGYHSLDPNAVC	0.0000	82.5000	0.0256	65.0267	CSLDPNAVC	CDSGYHSLDPNAVC	0.0000	95.0000	0.0152	82.9776	CSLDPNAVC	CDSGYHSLDPNAVC	0.0000	98.0000	0.0224	85.6292	0.0000	0
48	DSGYHSLDPNAVCE	Sequence	DSDPNAVCE	DSGYHSLDPNAVCE	0.0001	60.9524	0.0284	54.2941	DLDPNAVCE	DSGYHSLDPNAVCE	0.0000	90.0000	0.0137	84.5193	DLDPNAVCE	DSGYHSLDPNAVCE	0.0000	95.0000	0.0097	95.0302	DLDPNAVCE	DSGYHSLDPNAVCE	0.0000	82.1429	0.0185	91.1361	0.0000	0
49	SGYHSLDPNAVCET	Sequence	SLDPNAVCE	SGYHSLDPNAVCE	0.0000	97.1429	0.0224	67.4940	SGYHSLCET	SGYHSLDPNAVCET	0.0000	85.0000	0.0347	53.9397	SGPNAVCET	SGYHSLDPNAVCET	0.0000	95.0000	0.0178	76.6594	SGYHSVCET	SGYHSLDPNAVCET	0.0000	98.0000	0.0237	83.6405	0.0000	0
50	GYHSLDPNAVCETD	Sequence	HSLDPNETD	HSLDPNAVCETD	0.0000	99.2857	0.0139	87.5623	GYHSLPNAV	GYHSLDPNAV	0.0000	100.0000	0.0117	88.1726	GYHSDPNAV	GYHSLDPNAV	0.0000	100.0000	0.0139	86.1776	GYHSLPNAV	GYHSLDPNAV	0.0000	99.0000	0.0174	92.5236	0.0000	0
51	YHSLDPNAVCETDK	Sequence	HSLDPNAVK	HSLDPNAVCETDK	0.0001	67.6667	0.0329	45.8529	HSLDPNAVK	HSLDPNAVCETDK	0.0000	90.0000	0.0156	81.1471	YHSLDPNAK	YHSLDPNAVCETDK	0.0000	90.0000	0.0159	81.2812	YHSLDPNAK	YHSLDPNAVCETDK	0.0000	93.0000	0.0209	87.9470	0.0000	0
52	HSLDPNAVCETDKW	Sequence	HSLDETDKW	HSLDPNAVCETDKW	0.0050	7.2444	0.0612	16.8348	HSLDPTDKW	HSLDPNAVCETDKW	0.0000	60.6250	0.0208	72.2579	HSLDPNAVW	HSLDPNAVCETDKW	0.0000	60.0000	0.0220	67.0739	HSLDPNAVW	HSLDPNAVCETDKW	0.0001	66.5625	0.0218	86.5233	0.0013	0
53	SLDPNAVCETDKWK	Sequence	SLDPNAVCK	SLDPNAVCETDKWK	0.0034	9.1056	0.0751	11.4824	SLDPNAVCK	SLDPNAVCETDKWK	0.0001	43.0000	0.0385	50.1958	SLDPNAVWK	SLDPNAVCETDKWK	0.0000	78.3333	0.0146	84.5746	SLDPNAVWK	SLDPNAVCETDKWK	0.0000	85.7143	0.0166	93.5876	0.0009	0
54	LDPNAVCETDKWKY	Sequence	LCETDKWKY	LDPNAVCETDKWKY	0.0075	5.7512	0.0723	12.3399	LDPNAVWKY	LDPNAVCETDKWKY	0.0000	95.0000	0.0128	86.2183	LDPNAVCEY	LDPNAVCETDKWKY	0.0000	90.0000	0.0129	88.6542	LDPNAKWKY	LDPNAVCETDKWKY	0.0000	94.0000	0.0160	94.3094	0.0019	0
55	DPNAVCETDKWKYE	Sequence	DPETDKWKY	DPNAVCETDKWKY	0.0000	83.1250	0.0177	78.9600	DPNAVCEYE	DPNAVCETDKWKYE	0.0000	100.0000	0.0076	95.0399	DPNAVCETE	DPNAVCETDKWKYE	0.0000	90.0000	0.0135	87.1916	DPNDKWKYE	DPNAVCETDKWKYE	0.0000	86.4286	0.0205	88.5162	0.0000	0
56	PNAVCETDKWKYEN	Sequence	PTDKWKYEN	PNAVCETDKWKYEN	0.0000	97.8571	0.0215	69.7192	PTDKWKYEN	PNAVCETDKWKYEN	0.0000	100.0000	0.0059	96.1434	PNAVETDKW	PNAVCETDKW	0.0000	100.0000	0.0043	97.8053	PNAKWKYEN	PNAVCETDKWKYEN	0.0000	100.0000	0.0101	96.7193	0.0000	0
57	NAVCETDKWKYENP	Sequence	NAETDKWKY	NAVCETDKWKY	0.0000	92.8571	0.0211	70.6942	NAVWKYENP	NAVCETDKWKYENP	0.0000	100.0000	0.0113	88.9836	NAKWKYENP	NAVCETDKWKYENP	0.0000	100.0000	0.0084	95.7190	NAKWKYENP	NAVCETDKWKYENP	0.0000	86.4286	0.0268	78.9442	0.0000	0
58	AVCETDKWKYENPC	Sequence	AVCETDWKY	AVCETDKWKY	0.0000	79.0909	0.0211	70.7717	AVCETDNPC	AVCETDKWKYENPC	0.0000	78.3333	0.0410	47.9092	AVCETENPC	AVCETDKWKYENPC	0.0000	95.0000	0.0132	87.9860	AKWKYENPC	AVCETDKWKYENPC	0.0000	98.0000	0.0236	83.8463	0.0000	0
59	VCETDKWKYENPCK	Sequence	ETDKENPCK	ETDKWKYENPCK	0.0000	72.6923	0.0346	42.9198	VCETDKWKK	VCETDKWKYENPCK	0.0000	100.0000	0.0082	94.1171	VWKYENPCK	VCETDKWKYENPCK	0.0000	100.0000	0.0058	97.0229	VWKYENPCK	VCETDKWKYENPCK	0.0000	99.0000	0.0146	95.2601	0.0000	0
60	CETDKWKYENPCKK	Sequence	ETDENPCKK	ETDKWKYENPCKK	0.0005	28.4333	0.0515	23.0925	CEYENPCKK	CETDKWKYENPCKK	0.0000	90.0000	0.0116	88.4369	CETDKWKYK	CETDKWKYENPCKK	0.0000	95.0000	0.0087	95.5630	CEYENPCKK	CETDKWKYENPCKK	0.0000	92.0000	0.0188	90.7728	0.0001	0
61	ETDKWKYENPCKKM	Sequence	ETDKWKYEM	ETDKWKYENPCKKM	0.0030	9.7560	0.1051	6.0595	ETDKWKYEM	ETDKWKYENPCKKM	0.0000	87.5000	0.0168	79.0096	ETDKWKYEM	ETDKWKYENPCKKM	0.0000	56.6667	0.0208	69.6796	EYENPCKKM	ETDKWKYENPCKKM	0.0001	51.3415	0.0427	56.7257	0.0008	0
62	TDKWKYENPCKKMC	Sequence	TDNPCKKMC	TDKWKYENPCKKMC	0.0000	92.8571	0.0108	93.6027	TENPCKKMC	TDKWKYENPCKKMC	0.0000	100.0000	0.0060	96.0832	TENPCKKMC	TDKWKYENPCKKMC	0.0000	100.0000	0.0087	95.5472	TDKWKYKMC	TDKWKYENPCKKMC	0.0000	87.8571	0.0246	82.2373	0.0000	0
63	DKWKYENPCKKMCT	Sequence	DKWKKKMCT	DKWKYENPCKKMCT	0.0000	99.2857	0.0109	93.4794	DKWKKKMCT	DKWKYENPCKKMCT	0.0000	100.0000	0.0068	95.5396	DKWKYENPT	DKWKYENPCKKMCT	0.0000	100.0000	0.0095	95.1616	DKWKKKMCT	DKWKYENPCKKMCT	0.0000	73.4615	0.0490	49.7989	0.0000	0
64	KWKYENPCKKMCTV	Sequence	KPCKKMCTV	KWKYENPCKKMCTV	0.0000	95.0000	0.0265	58.4170	KWKYENPTV	KWKYENPCKKMCTV	0.0000	85.0000	0.0407	48.2352	KPCKKMCTV	KWKYENPCKKMCTV	0.0002	31.3333	0.0925	12.8021	KPCKKMCTV	KWKYENPCKKMCTV	0.0002	45.0000	0.1273	13.6091	0.0001	0
65	WKYENPCKKMCTVS	Sequence	WKYENPTVS	WKYENPCKKMCTVS	0.0000	98.5714	0.0191	75.6421	WKYENPTVS	WKYENPCKKMCTVS	0.0000	100.0000	0.0213	71.4004	WKYENPTVS	WKYENPCKKMCTVS	0.0000	95.0000	0.0343	45.0775	WPCKKMCTV	WKYENPCKKMCTV	0.0000	87.8571	0.0838	26.2973	0.0000	0
66	KYENPCKKMCTVSD	Sequence	KYENPTVSD	KYENPCKKMCTVSD	0.0000	97.8571	0.0149	85.4385	KYENPTVSD	KYENPCKKMCTVSD	0.0000	100.0000	0.0125	86.6738	KPCKKMCTV	KYENPCKKMCTV	0.0000	100.0000	0.0191	73.5505	KPCKKMCTV	KYENPCKKMCTV	0.0000	98.0000	0.0382	62.1830	0.0000	0
67	YENPCKKMCTVSDY	Sequence	YENPTVSDY	YENPCKKMCTVSDY	0.0079	5.5728	0.1071	5.8549	YENPTVSDY	YENPCKKMCTVSDY	0.0000	95.0000	0.0216	70.9292	YENPTVSDY	YENPCKKMCTVSDY	0.0000	70.0000	0.0314	49.3265	YENPTVSDY	YENPCKKMCTVSDY	0.0000	82.1429	0.0528	46.1777	0.0020	0
68	ENPCKKMCTVSDYV	Sequence	EMCTVSDYV	ENPCKKMCTVSDYV	0.0000	89.2857	0.0516	23.0722	EMCTVSDYV	ENPCKKMCTVSDYV	0.0000	70.0000	0.1109	20.0764	EMCTVSDYV	ENPCKKMCTVSDYV	0.0000	95.0000	0.0274	56.0969	ENPCKKMYV	ENPCKKMCTVSDYV	0.0000	77.5000	0.0708	32.9548	0.0000	0
69	NPCKKMCTVSDYVS	Sequence	NPCKSDYVS	NPCKKMCTVSDYVS	0.0000	97.1429	0.0241	63.6777	NPCVSDYVS	NPCKKMCTVSDYVS	0.0000	100.0000	0.0414	47.6158	NPCKKDYVS	NPCKKMCTVSDYVS	0.0000	78.3333	0.0394	38.7305	NPCKKMYVS	NPCKKMCTVSDYVS	0.0000	82.1429	0.0660	35.9473	0.0000	0
70	PCKKMCTVSDYVSE	Sequence	PTVSDYVSE	PCKKMCTVSDYVSE	0.0000	98.5714	0.0141	87.1625	PTVSDYVSE	PCKKMCTVSDYVSE	0.0000	100.0000	0.0141	83.8911	PTVSDYVSE	PCKKMCTVSDYVSE	0.0000	100.0000	0.0084	95.6796	PTVSDYVSE	PCKKMCTVSDYVSE	0.0000	100.0000	0.0195	89.9459	0.0000	0
71	CKKMCTVSDYVSEL	Sequence	CVSDYVSEL	CKKMCTVSDYVSEL	0.0000	83.1250	0.0406	34.2811	CVSDYVSEL	CKKMCTVSDYVSEL	0.0000	52.6667	0.0951	23.3581	CVSDYVSEL	CKKMCTVSDYVSEL	0.0000	80.0000	0.0411	36.9067	CKKDYVSEL	CKKMCTVSDYVSEL	0.0001	51.5854	0.1594	8.9101	0.0001	0
72	KKMCTVSDYVSELY	Sequence	KSDYVSELY	KKMCTVSDYVSELY	0.4657	0.3269	0.5615	0.0952	KVSDYVSEL	KKMCTVSDYVSEL	0.0000	76.6667	0.0555	37.8177	KSDYVSELY	KKMCTVSDYVSELY	0.0000	85.0000	0.0265	57.8138	KKMDYVSEL	KKMCTVSDYVSEL	0.0000	93.0000	0.0424	57.0306	0.1164	1
73	KMCTVSDYVSELYD	Sequence	KSDYVSELY	KMCTVSDYVSELY	0.0082	5.4360	0.2343	1.2196	KMSDYVSEL	KMCTVSDYVSEL	0.0000	73.7500	0.0848	26.0920	KMSDYVSEL	KMCTVSDYVSEL	0.0000	100.0000	0.0147	84.2919	KMSDYVSEL	KMCTVSDYVSEL	0.0000	99.0000	0.0271	78.4109	0.0021	0
74	MCTVSDYVSELYDK	Sequence	MSDYVSELY	MCTVSDYVSELY	0.0056	6.8136	0.3245	0.6079	MVSDYVSEL	MCTVSDYVSEL	0.0000	95.0000	0.0314	57.5921	MSDYVSELY	MCTVSDYVSELY	0.0000	95.0000	0.0143	85.3084	MVSDYVSEL	MCTVSDYVSEL	0.0000	99.0000	0.0254	81.1179	0.0014	0
75	CTVSDYVSELYDKP	Sequence	CTDYVSELY	CTVSDYVSELY	0.0006	24.5000	0.1945	1.7855	CVSELYDKP	CTVSDYVSELYDKP	0.0000	90.0000	0.0269	63.2561	CTVSDYVSP	CTVSDYVSELYDKP	0.0000	100.0000	0.0125	89.5724	CTSELYDKP	CTVSDYVSELYDKP	0.0000	96.0000	0.0197	89.5874	0.0002	0
76	TVSDYVSELYDKPL	Sequence	TSDYVSELY	TVSDYVSELY	0.0020	12.3992	0.1763	2.1968	TVSDYVSEL	TVSDYVSELYDKPL	0.0001	38.0000	0.0924	24.0283	TVSDYVSEL	TVSDYVSELYDKPL	0.0000	53.8462	0.0523	27.6139	TVSDYVSEL	TVSDYVSELYDKPL	0.0001	61.8182	0.0627	38.2101	0.0006	0
77	VSDYVSELYDKPLY	Sequence	VSDYVSELY	VSDYVSELYDKPLY	0.6302	0.1966	0.6642	0.0366	VSDYVSPLY	VSDYVSELYDKPLY	0.0000	80.0000	0.0327	56.0819	VSDYVSELY	VSDYVSELYDKPLY	0.0000	81.6667	0.0183	75.5329	VELYDKPLY	VSDYVSELYDKPLY	0.0000	87.8571	0.0252	81.3704	0.1576	1
78	SDYVSELYDKPLYE	Sequence	SDYVSELLY	SDYVSELYDKPLY	0.0002	45.9000	0.0585	18.3188	SLYDKPLYE	SDYVSELYDKPLYE	0.0012	16.6200	0.0798	27.6335	SLYDKPLYE	SDYVSELYDKPLYE	0.0000	85.0000	0.0128	88.9276	SLYDKPLYE	SDYVSELYDKPLYE	0.0001	68.4375	0.0311	72.1625	0.0004	0
79	DYVSELYDKPLYEV	Sequence	DYDKPLYEV	DYVSELYDKPLYEV	0.0004	29.8276	0.0712	12.7078	YVSEPLYEV	YVSELYDKPLYEV	0.0002	30.7727	0.2317	8.5255	DYDKPLYEV	DYVSELYDKPLYEV	0.0000	75.0000	0.0248	61.1612	DYDKPLYEV	DYVSELYDKPLYEV	0.0002	43.8571	0.0462	52.7169	0.0002	0
80	YVSELYDKPLYEVN	Sequence	YVSEDKPLY	YVSELYDKPLY	0.0002	47.0000	0.0752	11.4350	YVSEPLYEV	YVSELYDKPLYEV	0.0002	35.1538	0.1924	10.8535	YVDKPLYEV	YVSELYDKPLYEV	0.0000	92.5000	0.0230	64.8802	YYDKPLYEV	YVSELYDKPLYEV	0.0000	85.7143	0.0354	65.9158	0.0001	0
81	VSELYDKPLYEVNS	Sequence	VSELDKPLY	VSELYDKPLY	0.0000	73.0769	0.0479	26.2498	ELYDKPLYS	ELYDKPLYEVNS	0.0000	90.0000	0.0274	62.5988	VYDKPLYEV	VSELYDKPLYEV	0.0000	100.0000	0.0099	94.7488	ELYDKPVNS	ELYDKPLYEVNS	0.0000	97.0000	0.0181	91.6787	0.0000	0
82	SELYDKPLYEVNST	Sequence	ELYDKPLYT	ELYDKPLYEVNST	0.0000	91.4286	0.0195	74.6517	ELYDKPLST	ELYDKPLYEVNST	0.0000	71.2500	0.0346	54.0495	SPLYEVNST	SELYDKPLYEVNST	0.0000	50.3846	0.0556	25.5718	SPLYEVNST	SELYDKPLYEVNST	0.0000	74.2308	0.0333	68.9732	0.0000	0
83	ELYDKPLYEVNSTM	Sequence	ELYDKPLYM	ELYDKPLYEVNSTM	0.0013	15.9799	0.0533	21.7250	ELYDKPLYM	ELYDKPLYEVNSTM	0.0044	9.6899	0.1757	12.1674	ELYDKPSTM	ELYDKPLYEVNSTM	0.0004	22.3333	0.0707	18.6202	ELYDKPLTM	ELYDKPLYEVNSTM	0.0403	3.3167	0.1485	10.2250	0.0116	0
84	LYDKPLYEVNSTMT	Sequence	LYDKPSTMT	LYDKPLYEVNSTMT	0.0000	74.2308	0.0326	46.3948	LLYEVNSTM	LYDKPLYEVNSTM	0.0000	57.2727	0.1083	20.5787	LYDKPNSTM	LYDKPLYEVNSTM	0.0000	57.7778	0.0306	50.6227	LYDEVNSTM	LYDKPLYEVNSTM	0.0002	46.2308	0.0454	53.6286	0.0001	0
85	YDKPLYEVNSTMTL	Sequence	YDKPSTMTL	YDKPLYEVNSTMTL	0.0004	31.1250	0.0406	34.2128	YLYEVNSTM	YDKPLYEVNSTM	0.0001	43.5714	0.1553	14.0333	YDKPSTMTL	YDKPLYEVNSTMTL	0.0004	23.4872	0.1155	9.2450	YDKPSTMTL	YDKPLYEVNSTMTL	0.0022	17.4338	0.1106	17.2472	0.0008	0
86	DKPLYEVNSTMTLS	Sequence	DVNSTMTLS	DKPLYEVNSTMTLS	0.0000	93.5714	0.0272	56.7691	DVNSTMTLS	DKPLYEVNSTMTLS	0.0000	90.0000	0.0266	63.6331	KPLNSTMTL	KPLYEVNSTMTL	0.0000	80.0000	0.0386	39.6462	DKPLSTMTL	DKPLYEVNSTMTL	0.0000	79.5000	0.0393	60.7714	0.0000	0
87	KPLYEVNSTMTLSC	Sequence	KPSTMTLSC	KPLYEVNSTMTLSC	0.0000	94.2857	0.0206	71.8602	KLYEVNSTM	KPLYEVNSTM	0.0000	63.7500	0.0760	28.8884	KPSTMTLSC	KPLYEVNSTMTLSC	0.0004	22.1429	0.1415	6.7834	KPSTMTLSC	KPLYEVNSTMTLSC	0.0001	68.1250	0.0608	39.6107	0.0001	0
88	PLYEVNSTMTLSCN	Sequence	PLYEVNSTN	PLYEVNSTMTLSCN	0.0000	99.2857	0.0184	77.2925	PLYEVTMTL	PLYEVNSTMTL	0.0000	95.0000	0.0373	51.4045	PLYEVNSTM	PLYEVNSTM	0.0000	100.0000	0.0104	93.7500	PLYEVNSTM	PLYEVNSTM	0.0000	99.0000	0.0209	87.9090	0.0000	0
89	LYEVNSTMTLSCNG	Sequence	LTMTLSCNG	LYEVNSTMTLSCNG	0.0000	99.2857	0.0333	45.1863	LYVNSTMTL	LYEVNSTMTL	0.0000	100.0000	0.0244	66.7241	LYENSTMTL	LYEVNSTMTL	0.0000	95.0000	0.0193	73.1399	LYVNSTMTL	LYEVNSTMTL	0.0000	97.0000	0.0440	55.1746	0.0000	0
90	YEVNSTMTLSCNGE	Sequence	YEVNSTMTE	YEVNSTMTLSCNGE	0.0000	91.4286	0.0241	63.5104	YEVNSTMTE	YEVNSTMTLSCNGE	0.0000	90.0000	0.0404	48.4911	YEVNSTMTE	YEVNSTMTLSCNGE	0.0000	95.0000	0.0158	81.6454	YEVNSTMTL	YEVNSTMTL	0.0000	93.0000	0.0347	66.8417	0.0000	0
91	EVNSTMTLSCNGET	Sequence	EVNSTMTET	EVNSTMTLSCNGET	0.0000	85.7143	0.0278	55.5500	EVNSTMTET	EVNSTMTLSCNGET	0.0000	87.5000	0.0183	76.4666	EVNSTMTET	EVNSTMTLSCNGET	0.0000	95.0000	0.0145	84.8701	EVNSTMTET	EVNSTMTLSCNGET	0.0000	98.0000	0.0233	84.3327	0.0000	0
92	VNSTMTLSCNGETK	Sequence	VNSTNGETK	VNSTMTLSCNGETK	0.0001	70.0000	0.0492	25.0724	VLSCNGETK	VNSTMTLSCNGETK	0.0000	80.0000	0.0277	62.2008	VNSTNGETK	VNSTMTLSCNGETK	0.0000	95.0000	0.0132	87.9089	VNSTNGETK	VNSTMTLSCNGETK	0.0000	98.0000	0.0220	86.3404	0.0000	0
93	NSTMTLSCNGETKY	Sequence	NSTNGETKY	NSTMTLSCNGETKY	0.0532	1.9083	0.2431	1.1360	NSCNGETKY	NSTMTLSCNGETKY	0.0000	87.5000	0.0242	67.0615	NSCNGETKY	NSTMTLSCNGETKY	0.0000	90.0000	0.0168	79.1206	NSCNGETKY	NSTMTLSCNGETKY	0.0000	94.0000	0.0256	80.7936	0.0133	1
94	STMTLSCNGETKYF	Sequence	STMTGETKY	STMTLSCNGETKY	0.0048	7.4021	0.1568	2.7614	STMGETKYF	STMTLSCNGETKYF	0.0000	71.2500	0.0605	35.1423	STMGETKYF	STMTLSCNGETKYF	0.0000	63.5714	0.0479	30.7540	STMGETKYF	STMTLSCNGETKYF	0.0001	64.0909	0.0799	28.1606	0.0012	0
95	TMTLSCNGETKYFR	Sequence	TSCNGETKY	TMTLSCNGETKY	0.0001	54.5161	0.0529	21.9790	TMTETKYFR	TMTLSCNGETKYFR	0.0000	80.0000	0.0482	42.3636	TMTETKYFR	TMTLSCNGETKYFR	0.0000	95.0000	0.0173	77.8149	TMGETKYFR	TMTLSCNGETKYFR	0.0000	94.0000	0.0388	61.4435	0.0000	0
96	MTLSCNGETKYFRC	Sequence	MTLSGETKY	MTLSCNGETKY	0.0002	47.8889	0.0664	14.4973	MTLSKYFRC	MTLSCNGETKYFRC	0.0000	87.5000	0.0461	43.8807	MTLSKYFRC	MTLSCNGETKYFRC	0.0000	100.0000	0.0197	72.2431	MTLSKYFRC	MTLSCNGETKYFRC	0.0000	95.0000	0.0510	47.8499	0.0000	0
97	TLSCNGETKYFRCE	Sequence	TSCNGETKY	TLSCNGETKY	0.0000	71.5385	0.0347	42.7917	TLSCNGETE	TLSCNGETKYFRCE	0.0000	95.0000	0.0270	63.1815	TLSCNGETE	TLSCNGETKYFRCE	0.0000	100.0000	0.0117	91.1017	TETKYFRCE	TLSCNGETKYFRCE	0.0000	98.0000	0.0304	73.3863	0.0000	0
98	LSCNGETKYFRCEE	Sequence	LSCNGETKY	LSCNGETKY	0.0000	88.5714	0.0283	54.5635	LSCNGETKE	LSCNGETKYFRCEE	0.0000	95.0000	0.0176	77.6496	LSCNGETKE	LSCNGETKYFRCEE	0.0000	100.0000	0.0126	89.2383	LTKYFRCEE	LSCNGETKYFRCEE	0.0000	99.0000	0.0301	73.8533	0.0000	0
99	SCNGETKYFRCEEK	Sequence	SCNGETEEK	SCNGETKYFRCEEK	0.0000	75.9091	0.0249	61.9055	SCNGETKYK	SCNGETKYFRCEEK	0.0000	87.5000	0.0140	83.9931	SCNGETKYK	SCNGETKYFRCEEK	0.0000	95.0000	0.0104	93.6867	SKYFRCEEK	SCNGETKYFRCEEK	0.0000	96.0000	0.0247	82.1469	0.0000	0
100	CNGETKYFRCEEKN	Sequence	CNGETKYFK	CNGETKYFRCEEK	0.0000	100.0000	0.0157	83.7055	CKYFRCEEK	CNGETKYFRCEEK	0.0000	100.0000	0.0070	95.4461	CKYFRCEEK	CNGETKYFRCEEK	0.0000	100.0000	0.0062	96.8112	CNGETKYKN	CNGETKYFRCEEKN	0.0000	100.0000	0.0172	92.8696	0.0000	0
101	NGETKYFRCEEKNG	Sequence	NGETKYFRG	NGETKYFRCEEKNG	0.0000	100.0000	0.0108	93.7721	NGYFRCEEK	NGETKYFRCEEK	0.0000	100.0000	0.0055	96.4135	NFRCEEKNG	NGETKYFRCEEKNG	0.0000	100.0000	0.0067	96.5739	NFRCEEKNG	NGETKYFRCEEKNG	0.0000	100.0000	0.0209	87.8622	0.0000	0
102	GETKYFRCEEKNGN	Sequence	GETKEKNGN	GETKYFRCEEKNGN	0.0000	99.2857	0.0104	94.3851	GEYFRCEEK	GETKYFRCEEK	0.0000	100.0000	0.0059	96.1630	GETEEKNGN	GETKYFRCEEKNGN	0.0000	100.0000	0.0058	97.0336	GRCEEKNGN	GETKYFRCEEKNGN	0.0000	100.0000	0.0153	95.0457	0.0000	0
103	ETKYFRCEEKNGNT	Sequence	ETEEKNGNT	ETKYFRCEEKNGNT	0.0000	84.3750	0.0208	71.3716	ETEEKNGNT	ETKYFRCEEKNGNT	0.0000	100.0000	0.0087	93.3427	ETKEKNGNT	ETKYFRCEEKNGNT	0.0000	95.0000	0.0135	87.3248	ETKEKNGNT	ETKYFRCEEKNGNT	0.0000	87.1429	0.0404	59.4367	0.0000	0
104	TKYFRCEEKNGNTS	Sequence	TEEKNGNTS	TKYFRCEEKNGNTS	0.0000	97.1429	0.0139	87.5666	TKYKNGNTS	TKYFRCEEKNGNTS	0.0000	100.0000	0.0101	90.8796	TKYKNGNTS	TKYFRCEEKNGNTS	0.0000	92.5000	0.0173	77.7762	TKYFRGNTS	TKYFRCEEKNGNTS	0.0000	90.0000	0.0448	54.2809	0.0000	0
105	KYFRCEEKNGNTSW	Sequence	KEKNGNTSW	KYFRCEEKNGNTSW	0.0002	44.4000	0.0218	68.9362	KYFNGNTSW	KYFRCEEKNGNTSW	0.0000	72.5000	0.0186	75.9199	KYFNGNTSW	KYFRCEEKNGNTSW	0.0001	43.4000	0.0289	53.4954	KYKNGNTSW	KYFRCEEKNGNTSW	0.0002	45.1538	0.0517	47.1434	0.0001	0
106	YFRCEEKNGNTSWN	Sequence	YEKNGNTSW	YFRCEEKNGNTSW	0.0000	79.5455	0.0194	74.8500	YFKNGNTSW	YFRCEEKNGNTSW	0.0000	100.0000	0.0108	89.8160	YFRNGNTSW	YFRCEEKNGNTSW	0.0000	83.3333	0.0209	69.4036	YFKNGNTSW	YFRCEEKNGNTSW	0.0001	68.4375	0.0480	50.8504	0.0000	0
107	FRCEEKNGNTSWND	Sequence	FEKNGNTSW	FRCEEKNGNTSW	0.0000	92.8571	0.0138	87.8504	FRCEGNTSW	FRCEEKNGNTSW	0.0000	100.0000	0.0116	88.4530	FEKNGNTSW	FRCEEKNGNTSW	0.0000	95.0000	0.0117	91.1432	FEKNGNTSW	FRCEEKNGNTSW	0.0000	93.0000	0.0256	80.8216	0.0000	0
108	RCEEKNGNTSWNDT	Sequence	RCEEGNTSW	RCEEKNGNTSW	0.0000	85.7143	0.0111	93.1020	RCEEKNGNT	RCEEKNGNTSWNDT	0.0000	100.0000	0.0053	96.5188	REKNGNTSW	RCEEKNGNTSW	0.0000	92.5000	0.0101	94.3849	REKNGNTSW	RCEEKNGNTSW	0.0000	96.0000	0.0162	94.0244	0.0000	0
109	CEEKNGNTSWNDTV	Sequence	CETSWNDTV	CEEKNGNTSWNDTV	0.0000	75.4545	0.0342	43.6560	CEEKNGNTV	CEEKNGNTSWNDTV	0.0000	95.0000	0.0210	71.9579	EEKNGNTSV	EEKNGNTSWNDTV	0.0000	85.0000	0.0157	81.8645	CEEKNGNTV	CEEKNGNTSWNDTV	0.0000	86.4286	0.0312	72.0422	0.0000	0
110	EEKNGNTSWNDTVT	Sequence	ETSWNDTVT	EEKNGNTSWNDTVT	0.0000	92.8571	0.0214	69.9215	EEKNGNTST	EEKNGNTSWNDTVT	0.0000	100.0000	0.0098	91.4206	EEKNGNTST	EEKNGNTSWNDTVT	0.0000	83.3333	0.0111	92.3457	EEKNGNTST	EEKNGNTSWNDTVT	0.0000	84.2857	0.0228	85.1361	0.0000	0
111	EKNGNTSWNDTVTC	Sequence	ESWNDTVTC	EKNGNTSWNDTVTC	0.0000	84.3750	0.0169	80.8006	ESWNDTVTC	EKNGNTSWNDTVTC	0.0000	73.7500	0.0214	71.3564	EKNGDTVTC	EKNGNTSWNDTVTC	0.0000	92.5000	0.0108	93.0479	EKNGNTVTC	EKNGNTSWNDTVTC	0.0000	83.5714	0.0208	88.0231	0.0000	0
112	KNGNTSWNDTVTCP	Sequence	KWNDTVTCP	KNGNTSWNDTVTCP	0.0000	95.7143	0.0131	89.3379	KWNDTVTCP	KNGNTSWNDTVTCP	0.0000	95.0000	0.0153	81.7462	KWNDTVTCP	KNGNTSWNDTVTCP	0.0000	95.0000	0.0081	95.8811	KWNDTVTCP	KNGNTSWNDTVTCP	0.0000	98.0000	0.0156	94.7822	0.0000	0
113	NGNTSWNDTVTCPN	Sequence	NSWNDTVTC	NGNTSWNDTVTC	0.0000	100.0000	0.0258	59.8222	NSWNDTVTC	NGNTSWNDTVTC	0.0000	100.0000	0.0118	88.0225	NSWNDTVTC	NGNTSWNDTVTC	0.0000	100.0000	0.0103	93.9656	NGNDTVTCP	NGNTSWNDTVTCP	0.0000	100.0000	0.0194	90.1182	0.0000	0
114	GNTSWNDTVTCPNA	Sequence	GNTSWNDTA	GNTSWNDTVTCPNA	0.0000	95.7143	0.0306	50.0452	TSWNDTVTA	TSWNDTVTCPNA	0.0000	95.0000	0.0229	68.9952	TSWNDTVTA	TSWNDTVTCPNA	0.0000	100.0000	0.0128	88.8318	GNTSWNDTA	GNTSWNDTVTCPNA	0.0000	99.0000	0.0216	86.8613	0.0000	0
115	NTSWNDTVTCPNAE	Sequence	NTSWNPNAE	NTSWNDTVTCPNAE	0.0000	92.1429	0.0295	52.2139	TSWNDTVTE	TSWNDTVTCPNAE	0.0000	95.0000	0.0167	79.2091	NTSWNPNAE	NTSWNDTVTCPNAE	0.0000	100.0000	0.0127	89.1332	NTSWNPNAE	NTSWNDTVTCPNAE	0.0000	98.0000	0.0209	87.9280	0.0000	0
116	TSWNDTVTCPNAEC	Sequence	TSWNDTVTC	TSWNDTVTCPNAEC	0.0000	76.3636	0.0285	54.1093	TSWNDTVTC	TSWNDTVTCPNAEC	0.0000	60.6250	0.0381	50.5559	TSWNPNAEC	TSWNDTVTCPNAEC	0.0000	90.0000	0.0184	75.1526	TSWNDTVTC	TSWNDTVTCPNAEC	0.0000	96.0000	0.0199	89.3957	0.0000	0
117	SWNDTVTCPNAECQ	Sequence	STCPNAECQ	SWNDTVTCPNAECQ	0.0000	81.8750	0.0225	67.3536	STCPNAECQ	SWNDTVTCPNAECQ	0.0000	95.0000	0.0124	86.9185	SWNDPNAEC	SWNDTVTCPNAEC	0.0000	95.0000	0.0096	95.0834	SWNDTVTCQ	SWNDTVTCPNAECQ	0.0000	98.0000	0.0149	95.1749	0.0000	0
118	WNDTVTCPNAECQP	Sequence	WNDTVTCQP	WNDTVTCPNAECQP	0.0000	95.7143	0.0246	62.5452	WNDTVTCQP	WNDTVTCPNAECQP	0.0000	100.0000	0.0147	82.8150	WNDTAECQP	WNDTVTCPNAECQP	0.0000	100.0000	0.0128	88.8364	WNDTVTCQP	WNDTVTCPNAECQP	0.0000	98.0000	0.0215	87.0588	0.0000	0
119	NDTVTCPNAECQPL	Sequence	NDTVTCPNL	NDTVTCPNAECQPL	0.0000	95.7143	0.0331	45.4592	NPNAECQPL	NDTVTCPNAECQPL	0.0000	95.0000	0.0296	59.8040	NPNAECQPL	NDTVTCPNAECQPL	0.0002	29.2353	0.1087	10.1181	NPNAECQPL	NDTVTCPNAECQPL	0.0002	46.3846	0.0905	23.5557	0.0001	0
120	DTVTCPNAECQPLQ	Sequence	DTAECQPLQ	DTVTCPNAECQPLQ	0.0000	81.2500	0.0271	57.0410	DTVECQPLQ	DTVTCPNAECQPLQ	0.0000	100.0000	0.0155	81.3875	DPNAECQPL	DTVTCPNAECQPL	0.0000	95.0000	0.0202	71.0482	DPNAECQPL	DTVTCPNAECQPL	0.0000	97.0000	0.0283	76.4899	0.0000	0
121	TVTCPNAECQPLQL	Sequence	TVECQPLQL	TVTCPNAECQPLQL	0.0003	39.4615	0.0591	17.9791	TVTCPPLQL	TVTCPNAECQPLQL	0.0001	51.0000	0.0628	34.0814	TVTCPPLQL	TVTCPNAECQPLQL	0.0000	59.4444	0.0495	29.5216	TVTCPPLQL	TVTCPNAECQPLQL	0.0001	61.8182	0.0554	43.8411	0.0001	0
122	VTCPNAECQPLQLE	Sequence	VTCPPLQLE	VTCPNAECQPLQLE	0.0001	61.9048	0.0382	37.5699	VTCPPLQLE	VTCPNAECQPLQLE	0.0000	78.3333	0.0238	67.5713	VTCPNPLQL	VTCPNAECQPLQL	0.0000	95.0000	0.0198	72.0115	VTCPQPLQL	VTCPNAECQPLQL	0.0000	90.0000	0.0273	78.1442	0.0000	0
123	TCPNAECQPLQLEH	Sequence	TCPPLQLEH	TCPNAECQPLQLEH	0.0002	44.2000	0.0222	67.9724	TCPPLQLEH	TCPNAECQPLQLEH	0.0000	85.0000	0.0097	91.5390	TCQPLQLEH	TCPNAECQPLQLEH	0.0000	83.3333	0.0221	66.6978	TCPPLQLEH	TCPNAECQPLQLEH	0.0000	91.0000	0.0256	80.6954	0.0001	0
124	CPNAECQPLQLEHG	Sequence	CPNPLQLEH	CPNAECQPLQLEH	0.0000	97.8571	0.0167	81.3764	CQPLQLEHG	CPNAECQPLQLEHG	0.0000	100.0000	0.0109	89.6677	CPQPLQLEH	CPNAECQPLQLEH	0.0000	90.0000	0.0308	50.3071	CPNAQPLQL	CPNAECQPLQL	0.0000	93.0000	0.0408	58.9596	0.0000	0
125	PNAECQPLQLEHGS	Sequence	PNAELQLEH	PNAECQPLQLEH	0.0000	99.2857	0.0128	89.9463	PPLQLEHGS	PNAECQPLQLEHGS	0.0000	100.0000	0.0064	95.7974	PPLQLEHGS	PNAECQPLQLEHGS	0.0000	100.0000	0.0080	95.9322	PPLQLEHGS	PNAECQPLQLEHGS	0.0000	99.0000	0.0135	95.6373	0.0000	0
126	NAECQPLQLEHGSC	Sequence	NAEPLQLEH	NAECQPLQLEH	0.0000	90.0000	0.0215	69.6978	NLQLEHGSC	NAECQPLQLEHGSC	0.0000	95.0000	0.0150	82.2997	NAQLEHGSC	NAECQPLQLEHGSC	0.0000	95.0000	0.0169	78.8784	NLQLEHGSC	NAECQPLQLEHGSC	0.0000	94.0000	0.0333	68.9097	0.0000	0
127	AECQPLQLEHGSCQ	Sequence	AECQPLQLQ	AECQPLQLEHGSCQ	0.0000	87.1429	0.0113	92.8406	AQLEHGSCQ	AECQPLQLEHGSCQ	0.0000	90.0000	0.0106	90.1874	AQLEHGSCQ	AECQPLQLEHGSCQ	0.0000	95.0000	0.0091	95.3564	AELEHGSCQ	AECQPLQLEHGSCQ	0.0000	93.0000	0.0192	90.3522	0.0000	0
128	ECQPLQLEHGSCQP	Sequence	ELEHGSCQP	ECQPLQLEHGSCQP	0.0000	80.6250	0.0130	89.6496	ELEHGSCQP	ECQPLQLEHGSCQP	0.0000	90.0000	0.0114	88.7924	ECQPGSCQP	ECQPLQLEHGSCQP	0.0000	95.0000	0.0102	94.1614	ECQPLQLQP	ECQPLQLEHGSCQP	0.0000	91.0000	0.0174	92.5697	0.0000	0
129	CQPLQLEHGSCQPV	Sequence	CQPLQLEHV	CQPLQLEHGSCQPV	0.0000	92.8571	0.0320	47.5149	CQPLQLQPV	CQPLQLEHGSCQPV	0.0000	58.1818	0.1171	19.0588	QPHGSCQPV	QPLQLEHGSCQPV	0.0000	83.3333	0.0545	26.2315	QPLQLEHPV	QPLQLEHGSCQPV	0.0000	91.0000	0.0705	33.1566	0.0000	0
130	QPLQLEHGSCQPVK	Sequence	QPLQLEHVK	QPLQLEHGSCQPVK	0.0000	90.7143	0.0191	75.5444	QPLQLEHVK	QPLQLEHGSCQPVK	0.0000	95.0000	0.0234	68.2075	QPLQLEHVK	QPLQLEHGSCQPVK	0.0001	42.4000	0.0508	28.6263	QPLQLEHVK	QPLQLEHGSCQPVK	0.0000	80.7143	0.0426	56.8787	0.0000	0
131	PLQLEHGSCQPVKE	Sequence	PLQLQPVKE	PLQLEHGSCQPVKE	0.0000	98.5714	0.0120	91.5261	PLQLEPVKE	PLQLEHGSCQPVKE	0.0000	100.0000	0.0144	83.3722	PLQLQPVKE	PLQLEHGSCQPVKE	0.0000	100.0000	0.0094	95.2045	LQLEHPVKE	LQLEHGSCQPVKE	0.0000	99.0000	0.0193	90.1680	0.0000	0
132	LQLEHGSCQPVKEK	Sequence	LQLEHGSEK	LQLEHGSCQPVKEK	0.0001	67.0000	0.0232	65.5593	LQLEPVKEK	LQLEHGSCQPVKEK	0.0001	47.2500	0.0392	49.5823	LQLEPVKEK	LQLEHGSCQPVKEK	0.0000	81.6667	0.0179	76.4608	LQLEHGSEK	LQLEHGSCQPVKEK	0.0000	92.0000	0.0369	63.8977	0.0000	0
133	QLEHGSCQPVKEKY	Sequence	QLEHGSEKY	QLEHGSCQPVKEKY	0.1714	0.8502	0.2034	1.6375	QLQPVKEKY	QLEHGSCQPVKEKY	0.0000	59.5455	0.0224	69.6567	QLEPVKEKY	QLEHGSCQPVKEKY	0.0000	69.0000	0.0148	84.2104	QLQPVKEKY	QLEHGSCQPVKEKY	0.0001	64.0909	0.0220	86.2716	0.0429	1
134	LEHGSCQPVKEKYS	Sequence	LCQPVKEKY	LEHGSCQPVKEKY	0.0001	53.7097	0.0209	71.1345	LQPVKEKYS	LEHGSCQPVKEKYS	0.0000	100.0000	0.0107	89.9393	LEHPVKEKY	LEHGSCQPVKEKY	0.0000	95.0000	0.0115	91.6337	LEHGKEKYS	LEHGSCQPVKEKYS	0.0000	91.0000	0.0255	80.8700	0.0000	0
135	EHGSCQPVKEKYSF	Sequence	EPVKEKYSF	EHGSCQPVKEKYSF	0.0001	54.8387	0.0279	55.3680	EHVKEKYSF	EHGSCQPVKEKYSF	0.0000	95.0000	0.0112	89.0139	EPVKEKYSF	EHGSCQPVKEKYSF	0.0004	23.6410	0.0470	31.4685	EPVKEKYSF	EHGSCQPVKEKYSF	0.0026	16.2461	0.0731	31.6381	0.0008	0
136	HGSCQPVKEKYSFG	Sequence	HCQPVKEKY	HGSCQPVKEKY	0.0000	82.5000	0.0225	67.3013	HSCQPVKEK	HGSCQPVKEK	0.0000	100.0000	0.0097	91.6804	HPVKEKYSF	HGSCQPVKEKYSF	0.0000	57.7778	0.0325	47.6027	HPVKEKYSF	HGSCQPVKEKYSF	0.0001	56.7241	0.0718	32.3421	0.0000	0
137	GSCQPVKEKYSFGE	Sequence	GSQPVKEKY	GSCQPVKEKY	0.0000	82.5000	0.0199	73.5027	GSCQPSFGE	GSCQPVKEKYSFGE	0.0000	95.0000	0.0151	82.1377	GPVKEKYSF	GSCQPVKEKYSF	0.0000	95.0000	0.0113	91.9502	GPVKEKYSF	GSCQPVKEKYSF	0.0000	95.0000	0.0223	85.7858	0.0000	0
138	SCQPVKEKYSFGEY	Sequence	SCQPSFGEY	SCQPVKEKYSFGEY	0.0125	4.3011	0.0891	8.2403	SCQPVKEEY	SCQPVKEKYSFGEY	0.0000	80.0000	0.0152	81.8918	SCQPVKGEY	SCQPVKEKYSFGEY	0.0000	69.0000	0.0278	55.4655	SCQPVKEEY	SCQPVKEKYSFGEY	0.0000	72.6923	0.0352	66.1797	0.0032	0
139	CQPVKEKYSFGEYM	Sequence	CQPVKGEYM	CQPVKEKYSFGEYM	0.0001	60.4762	0.0532	21.8033	CQYSFGEYM	CQPVKEKYSFGEYM	0.0000	67.5000	0.0811	27.2184	QPVKEKYSM	QPVKEKYSFGEYM	0.0000	58.8889	0.0515	28.1171	QPVKEKYSM	QPVKEKYSFGEYM	0.0001	63.1818	0.0702	33.3364	0.0001	0
140	QPVKEKYSFGEYMT	Sequence	QPVKEKYEY	QPVKEKYSFGEY	0.0000	93.5714	0.0184	77.2705	QPVKGEYMT	QPVKEKYSFGEYMT	0.0000	100.0000	0.0160	80.4643	QPVKEKYST	QPVKEKYSFGEYMT	0.0001	47.5000	0.0508	28.6426	QPVKEKYSM	QPVKEKYSFGEYM	0.0000	69.6875	0.0403	59.5970	0.0000	0
141	PVKEKYSFGEYMTI	Sequence	PVKEEYMTI	PVKEKYSFGEYMTI	0.0000	89.2857	0.0351	42.1929	PVFGEYMTI	PVKEKYSFGEYMTI	0.0000	85.0000	0.0557	37.6925	PVKEKYSTI	PVKEKYSFGEYMTI	0.0000	73.7500	0.0219	67.2964	PVKEKYMTI	PVKEKYSFGEYMTI	0.0002	46.8462	0.0653	36.4334	0.0001	0
142	VKEKYSFGEYMTIN	Sequence	VSFGEYMTI	VKEKYSFGEYMTI	0.0000	97.1429	0.0242	63.2731	VSFGEYMTI	VKEKYSFGEYMTI	0.0000	100.0000	0.0257	64.7944	KEFGEYMTI	KEKYSFGEYMTI	0.0000	100.0000	0.0128	88.9229	VKFGEYMTI	VKEKYSFGEYMTI	0.0000	99.0000	0.0242	82.8562	0.0000	0
143	KEKYSFGEYMTINC	Sequence	KEKYSTINC	KEKYSFGEYMTINC	0.0000	94.2857	0.0207	71.6715	KEKYSFINC	KEKYSFGEYMTINC	0.0000	95.0000	0.0272	62.8803	KEKGEYMTI	KEKYSFGEYMTI	0.0000	92.5000	0.0156	82.0122	KEKYSFINC	KEKYSFGEYMTINC	0.0000	95.0000	0.0292	75.1752	0.0000	0
144	EKYSFGEYMTINCD	Sequence	ESFGEYMTI	EKYSFGEYMTI	0.0000	98.5714	0.0193	74.9178	ESFGEYMTI	EKYSFGEYMTI	0.0000	100.0000	0.0147	82.8168	EKYSFGMTI	EKYSFGEYMTI	0.0000	100.0000	0.0096	95.1135	EKYSFGEYM	EKYSFGEYM	0.0000	98.0000	0.0230	84.8160	0.0000	0
145	KYSFGEYMTINCDV	Sequence	KYSFGEYMV	KYSFGEYMTINCDV	0.0000	92.8571	0.0500	24.3958	YSFGEYMTV	YSFGEYMTINCDV	0.0000	76.6667	0.0985	22.5874	KYMTINCDV	KYSFGEYMTINCDV	0.0000	92.5000	0.0261	58.6374	KYSFGEYMV	KYSFGEYMTINCDV	0.0000	97.0000	0.0403	59.5910	0.0000	0
146	YSFGEYMTINCDVG	Sequence	YSFGEYMTG	YSFGEYMTINCDVG	0.0000	92.1429	0.0559	19.9341	YSFGEYMTV	YSFGEYMTINCDV	0.0000	85.0000	0.0796	27.6927	YSFGEYMTG	YSFGEYMTINCDVG	0.0000	100.0000	0.0239	62.9578	YSFGEYMTG	YSFGEYMTINCDVG	0.0000	97.0000	0.0445	54.6243	0.0000	0
147	SFGEYMTINCDVGY	Sequence	STINCDVGY	SFGEYMTINCDVGY	0.0073	5.8378	0.1787	2.1345	STINCDVGY	SFGEYMTINCDVGY	0.0000	78.3333	0.0378	50.9050	STINCDVGY	SFGEYMTINCDVGY	0.0000	92.5000	0.0174	77.5921	SFGEYDVGY	SFGEYMTINCDVGY	0.0000	88.5714	0.0268	78.8310	0.0018	0
148	FGEYMTINCDVGYE	Sequence	FTINCDVGY	FGEYMTINCDVGY	0.0001	67.0000	0.0675	14.0421	FINCDVGYE	FGEYMTINCDVGYE	0.0000	100.0000	0.0319	57.0488	FTINCDVGY	FGEYMTINCDVGY	0.0000	100.0000	0.0127	89.0187	EYMTINVGY	EYMTINCDVGY	0.0000	99.0000	0.0262	79.8760	0.0000	0
149	GEYMTINCDVGYEV	Sequence	GEYDVGYEV	GEYMTINCDVGYEV	0.0001	59.4000	0.0575	18.9083	GEYDVGYEV	GEYMTINCDVGYEV	0.0000	56.3636	0.1699	12.6554	GEYDVGYEV	GEYMTINCDVGYEV	0.0000	83.3333	0.0225	65.9413	GEYDVGYEV	GEYMTINCDVGYEV	0.0000	71.1538	0.0531	45.8987	0.0000	0
150	EYMTINCDVGYEVI	Sequence	EYDVGYEVI	EYMTINCDVGYEVI	0.0001	64.0476	0.0733	11.9997	EYDVGYEVI	EYMTINCDVGYEVI	0.0000	85.0000	0.0778	28.2861	EYMTINEVI	EYMTINCDVGYEVI	0.0000	81.6667	0.0310	49.9732	EYDVGYEVI	EYMTINCDVGYEVI	0.0001	54.6341	0.0834	26.4623	0.0000	0
151	YMTINCDVGYEVIG	Sequence	YTINCDVGY	YMTINCDVGY	0.0000	88.5714	0.0586	18.2609	YMTDVGYEV	YMTINCDVGYEV	0.0000	72.5000	0.1438	15.2692	YMDVGYEVI	YMTINCDVGYEVI	0.0000	100.0000	0.0215	68.0085	YMVGYEVIG	YMTINCDVGYEVIG	0.0000	97.0000	0.0496	49.2202	0.0000	0
152	MTINCDVGYEVIGV	Sequence	MTINEVIGV	MTINCDVGYEVIGV	0.0000	73.0769	0.0829	9.4696	MTINEVIGV	MTINCDVGYEVIGV	0.0004	26.1316	0.2809	6.3713	MTINEVIGV	MTINCDVGYEVIGV	0.0000	95.0000	0.0292	52.9785	MTINEVIGV	MTINCDVGYEVIGV	0.0000	95.0000	0.0481	50.6738	0.0001	0
153	TINCDVGYEVIGVS	Sequence	TINEVIGVS	TINCDVGYEVIGVS	0.0000	97.1429	0.0298	51.5729	TIYEVIGVS	TINCDVGYEVIGVS	0.0000	80.0000	0.0470	43.2442	TIYEVIGVS	TINCDVGYEVIGVS	0.0000	95.0000	0.0184	75.1526	TGYEVIGVS	TINCDVGYEVIGVS	0.0000	98.0000	0.0235	84.0567	0.0000	0
154	INCDVGYEVIGVSY	Sequence	INCDVGYEY	INCDVGYEVIGVSY	0.0057	6.7034	0.1065	5.9094	INCDVGVSY	INCDVGYEVIGVSY	0.0000	85.0000	0.0191	75.0120	IYEVIGVSY	INCDVGYEVIGVSY	0.0000	83.3333	0.0115	91.6535	IYEVIGVSY	INCDVGYEVIGVSY	0.0000	70.7692	0.0223	85.8399	0.0015	0
155	NCDVGYEVIGVSYI	Sequence	NCDVGGVSY	NCDVGYEVIGVSY	0.0002	45.5000	0.0490	25.2480	NCDVGVSYI	NCDVGYEVIGVSYI	0.0000	87.5000	0.0345	54.1533	NEVIGVSYI	NCDVGYEVIGVSYI	0.0000	83.3333	0.0191	73.4495	NEVIGVSYI	NCDVGYEVIGVSYI	0.0000	90.0000	0.0341	67.6954	0.0001	0
156	CDVGYEVIGVSYIS	Sequence	CYEVIGVSY	CDVGYEVIGVSY	0.0000	97.1429	0.0275	56.3133	CVIGVSYIS	CDVGYEVIGVSYIS	0.0000	100.0000	0.0338	54.8744	CVIGVSYIS	CDVGYEVIGVSYIS	0.0000	100.0000	0.0119	90.7476	CVIGVSYIS	CDVGYEVIGVSYIS	0.0000	99.0000	0.0236	83.7964	0.0000	0
157	DVGYEVIGVSYISC	Sequence	DVEVIGVSY	DVGYEVIGVSY	0.0000	94.2857	0.0170	80.7116	DVGYEVISC	DVGYEVIGVSYISC	0.0000	95.0000	0.0163	79.7971	DVGYEVISC	DVGYEVIGVSYISC	0.0000	100.0000	0.0091	95.3339	DIGVSYISC	DVGYEVIGVSYISC	0.0000	96.0000	0.0191	90.4293	0.0000	0
158	VGYEVIGVSYISCT	Sequence	VYEVIGVSY	VGYEVIGVSY	0.0000	95.0000	0.0177	78.9453	VGYEVISCT	VGYEVIGVSYISCT	0.0000	95.0000	0.0248	66.1474	VGYEVGVSY	VGYEVIGVSY	0.0000	100.0000	0.0114	91.7365	VGYEVISCT	VGYEVIGVSYISCT	0.0000	98.0000	0.0220	86.2891	0.0000	0
159	GYEVIGVSYISCTA	Sequence	GYEVIGVTA	GYEVIGVSYISCTA	0.0000	83.1250	0.0354	41.7640	GVSYISCTA	GYEVIGVSYISCTA	0.0000	76.6667	0.0695	31.2701	GYEVIGVSA	GYEVIGVSYISCTA	0.0000	92.5000	0.0272	56.5756	GYEVIGVSA	GYEVIGVSYISCTA	0.0000	92.0000	0.0393	60.7777	0.0000	0
160	YEVIGVSYISCTAN	Sequence	YSYISCTAN	YEVIGVSYISCTAN	0.0000	98.5714	0.0374	38.6916	YVSYISCTA	YEVIGVSYISCTA	0.0000	95.0000	0.0403	48.5125	YVSYISCTA	YEVIGVSYISCTA	0.0000	100.0000	0.0222	66.6400	YEVIGVSYI	YEVIGVSYI	0.0000	99.0000	0.0367	64.1001	0.0000	0
161	EVIGVSYISCTANS	Sequence	EVIGVTANS	EVIGVSYISCTANS	0.0000	95.7143	0.0212	70.5249	EVIGVTANS	EVIGVSYISCTANS	0.0000	90.0000	0.0261	64.2629	EVIGVTANS	EVIGVSYISCTANS	0.0000	100.0000	0.0142	85.5444	EVIGVTANS	EVIGVSYISCTANS	0.0000	97.0000	0.0246	82.3402	0.0000	0
162	VIGVSYISCTANSW	Sequence	VIGVSANSW	VIGVSYISCTANSW	0.0000	74.2308	0.0358	41.0787	VIGVSANSW	VIGVSYISCTANSW	0.0000	90.0000	0.0277	62.2218	VISCTANSW	VIGVSYISCTANSW	0.0000	92.5000	0.0228	65.2136	VIGVSYNSW	VIGVSYISCTANSW	0.0000	92.0000	0.0325	70.0570	0.0000	0
163	IGVSYISCTANSWN	Sequence	IISCTANSW	IGVSYISCTANSW	0.0000	96.4286	0.0260	59.2618	IISCTANSW	IGVSYISCTANSW	0.0000	100.0000	0.0188	75.5708	IGVSTANSW	IGVSYISCTANSW	0.0000	100.0000	0.0121	90.4233	IGVSYISSW	IGVSYISCTANSW	0.0000	99.0000	0.0191	90.4069	0.0000	0
164	GVSYISCTANSWNV	Sequence	GVSYISCTV	GVSYISCTANSWNV	0.0000	87.1429	0.0516	23.0511	GVSYISCTV	GVSYISCTANSWNV	0.0002	35.9231	0.1945	10.7153	GVSANSWNV	GVSYISCTANSWNV	0.0000	92.5000	0.0267	57.4576	GVSYISCTV	GVSYISCTANSWNV	0.0000	96.0000	0.0405	59.2813	0.0000	0
165	VSYISCTANSWNVI	Sequence	VTANSWNVI	VSYISCTANSWNVI	0.0001	68.3333	0.0654	14.8798	VSYNSWNVI	VSYISCTANSWNVI	0.0000	82.5000	0.0721	30.2709	VTANSWNVI	VSYISCTANSWNVI	0.0000	90.0000	0.0443	33.7707	VTANSWNVI	VSYISCTANSWNVI	0.0000	92.0000	0.0581	41.6903	0.0000	0
166	SYISCTANSWNVIP	Sequence	STANSWNVI	SYISCTANSWNVI	0.0000	93.5714	0.0371	39.2003	SYISWNVIP	SYISCTANSWNVIP	0.0000	90.0000	0.0371	51.5905	SANSWNVIP	SYISCTANSWNVIP	0.0000	95.0000	0.0260	58.8899	SYISTANSW	SYISCTANSW	0.0000	95.0000	0.0372	63.5120	0.0000	0
167	YISCTANSWNVIPS	Sequence	YISCTANSW	YISCTANSW	0.0000	94.2857	0.0519	22.8141	YISWNVIPS	YISCTANSWNVIPS	0.0000	80.0000	0.1019	21.8579	YISCTANSS	YISCTANSWNVIPS	0.0000	100.0000	0.0316	49.0394	YNSWNVIPS	YISCTANSWNVIPS	0.0000	99.0000	0.0428	56.6276	0.0000	0
168	ISCTANSWNVIPSC	Sequence	ISCTANSSC	ISCTANSWNVIPSC	0.0000	95.0000	0.0279	55.4412	ISWNVIPSC	ISCTANSWNVIPSC	0.0000	73.7500	0.0455	44.2949	ISWNVIPSC	ISCTANSWNVIPSC	0.0000	95.0000	0.0155	82.4172	ISWNVIPSC	ISCTANSWNVIPSC	0.0000	98.0000	0.0230	84.7505	0.0000	0
169	SCTANSWNVIPSCQ	Sequence	SCTAIPSCQ	SCTANSWNVIPSCQ	0.0000	98.5714	0.0269	57.5178	SSWNVIPSC	SCTANSWNVIPSC	0.0000	95.0000	0.0205	72.8578	SSWNVIPSC	SCTANSWNVIPSC	0.0000	100.0000	0.0123	90.0752	SWNVIPSCQ	SCTANSWNVIPSCQ	0.0000	99.0000	0.0197	89.6181	0.0000	0
170	CTANSWNVIPSCQQ	Sequence	CTANPSCQQ	CTANSWNVIPSCQQ	0.0001	68.0000	0.0495	24.7479	CTANPSCQQ	CTANSWNVIPSCQQ	0.0000	100.0000	0.0200	73.5735	CTANPSCQQ	CTANSWNVIPSCQQ	0.0000	100.0000	0.0152	83.1202	CTANPSCQQ	CTANSWNVIPSCQQ	0.0000	100.0000	0.0210	87.7217	0.0000	0
171	TANSWNVIPSCQQK	Sequence	TANPSCQQK	TANSWNVIPSCQQK	0.0003	37.0667	0.0364	40.1870	TVIPSCQQK	TANSWNVIPSCQQK	0.0000	65.8333	0.0214	71.3596	TAIPSCQQK	TANSWNVIPSCQQK	0.0000	78.3333	0.0149	83.9659	TVIPSCQQK	TANSWNVIPSCQQK	0.0000	96.0000	0.0184	91.2842	0.0001	0
172	ANSWNVIPSCQQKC	Sequence	AIPSCQQKC	ANSWNVIPSCQQKC	0.0000	91.4286	0.0181	77.9199	AIPSCQQKC	ANSWNVIPSCQQKC	0.0000	90.0000	0.0205	72.7323	AIPSCQQKC	ANSWNVIPSCQQKC	0.0000	95.0000	0.0098	94.8813	ANSWNVIPC	ANSWNVIPSCQQKC	0.0000	98.0000	0.0171	92.9306	0.0000	0
173	NSWNVIPSCQQKCD	Sequence	NSIPSCQQK	NSWNVIPSCQQK	0.0000	96.4286	0.0176	79.1504	NSWNVIPSD	NSWNVIPSCQQKCD	0.0000	95.0000	0.0169	78.8652	NSWNVIPSC	NSWNVIPSCQQKC	0.0000	100.0000	0.0096	95.0926	NVIPSCQQK	NSWNVIPSCQQK	0.0000	99.0000	0.0170	92.9990	0.0000	0
174	SWNVIPSCQQKCDI	Sequence	SSCQQKCDI	SWNVIPSCQQKCDI	0.0000	95.7143	0.0330	45.7222	SWNVIPSCI	SWNVIPSCQQKCDI	0.0000	95.0000	0.0233	68.4260	SWNVIPSCI	SWNVIPSCQQKCDI	0.0000	95.0000	0.0223	66.2283	SWNVIPSCI	SWNVIPSCQQKCDI	0.0000	87.1429	0.0491	49.7045	0.0000	0
175	WNVIPSCQQKCDIP	Sequence	NVIPSCQQP	NVIPSCQQKCDIP	0.0000	98.5714	0.0199	73.5510	NVIPSCQQP	NVIPSCQQKCDIP	0.0000	100.0000	0.0150	82.3088	NVIPSCQQP	NVIPSCQQKCDIP	0.0000	100.0000	0.0127	89.0981	WNVIPSCQP	WNVIPSCQQKCDIP	0.0000	98.0000	0.0295	74.7488	0.0000	0
176	NVIPSCQQKCDIPS	Sequence	NVIPSCQQS	NVIPSCQQKCDIPS	0.0000	92.8571	0.0249	61.7269	NVIPSDIPS	NVIPSCQQKCDIPS	0.0000	80.0000	0.0512	40.3507	NVIPSDIPS	NVIPSCQQKCDIPS	0.0000	92.5000	0.0258	59.2443	NVIPSCQQS	NVIPSCQQKCDIPS	0.0000	96.0000	0.0345	67.1373	0.0000	0
177	VIPSCQQKCDIPSL	Sequence	VIPSDIPSL	VIPSCQQKCDIPSL	0.0000	71.5385	0.0248	62.0005	VIPSDIPSL	VIPSCQQKCDIPSL	0.0010	17.6452	0.1100	20.2525	VIPSDIPSL	VIPSCQQKCDIPSL	0.0001	46.5000	0.0733	17.7268	VQKCDIPSL	VIPSCQQKCDIPSL	0.0002	43.9286	0.0970	21.2363	0.0003	0
178	IPSCQQKCDIPSLS	Sequence	IPSDIPSLS	IPSCQQKCDIPSLS	0.0000	88.5714	0.0248	61.9801	IPSDIPSLS	IPSCQQKCDIPSLS	0.0000	90.0000	0.0205	72.8187	IPSDIPSLS	IPSCQQKCDIPSLS	0.0001	39.1429	0.0741	17.4598	IPKCDIPSL	IPSCQQKCDIPSL	0.0001	68.7500	0.0599	40.2530	0.0000	0
179	PSCQQKCDIPSLSN	Sequence	PSDIPSLSN	PSCQQKCDIPSLSN	0.0000	93.5714	0.0255	60.5380	PSDIPSLSN	PSCQQKCDIPSLSN	0.0000	100.0000	0.0074	95.1504	SQKCDIPSL	SCQQKCDIPSL	0.0000	100.0000	0.0083	95.7364	SCQQKIPSL	SCQQKCDIPSL	0.0000	99.0000	0.0209	87.9441	0.0000	0
180	SCQQKCDIPSLSNG	Sequence	SDIPSLSNG	SCQQKCDIPSLSNG	0.0000	97.8571	0.0150	85.1720	SCIPSLSNG	SCQQKCDIPSLSNG	0.0000	100.0000	0.0148	82.6293	SCIPSLSNG	SCQQKCDIPSLSNG	0.0000	95.0000	0.0141	85.8598	SCQQKIPSL	SCQQKCDIPSL	0.0000	90.0000	0.0368	63.9651	0.0000	0
181	CQQKCDIPSLSNGL	Sequence	CIPSLSNGL	CQQKCDIPSLSNGL	0.0000	78.6364	0.0323	46.8173	CQPSLSNGL	CQQKCDIPSLSNGL	0.0000	65.0000	0.0771	28.5251	CQPSLSNGL	CQQKCDIPSLSNGL	0.0000	78.3333	0.0373	41.2061	QQKSLSNGL	QQKCDIPSLSNGL	0.0000	74.2308	0.0834	26.4518	0.0000	0
182	QQKCDIPSLSNGLI	Sequence	QQSLSNGLI	QQKCDIPSLSNGLI	0.0000	87.1429	0.0380	37.7427	QQKCDIPSI	QQKCDIPSLSNGLI	0.0000	76.6667	0.0457	44.1373	QPSLSNGLI	QQKCDIPSLSNGLI	0.0002	28.1500	0.1011	11.2794	QQKCDIPSI	QQKCDIPSLSNGLI	0.0000	73.4615	0.0688	34.2043	0.0001	0
183	QKCDIPSLSNGLIS	Sequence	QSLSNGLIS	QKCDIPSLSNGLIS	0.0000	84.3750	0.0285	54.1074	QSLSNGLIS	QKCDIPSLSNGLIS	0.0000	95.0000	0.0177	77.5155	QPSLSNGLI	QKCDIPSLSNGLI	0.0000	92.5000	0.0298	52.0232	QKCDIPSLL	QKCDIPSLSNGL	0.0000	97.0000	0.0266	79.2372	0.0000	0
184	KCDIPSLSNGLISG	Sequence	KCDIPSLSG	KCDIPSLSNGLISG	0.0000	95.7143	0.0199	73.6309	KLSNGLISG	KCDIPSLSNGLISG	0.0000	82.5000	0.0422	46.9664	KPSLSNGLI	KCDIPSLSNGLI	0.0000	92.5000	0.0266	57.6479	KCSNGLISG	KCDIPSLSNGLISG	0.0000	98.0000	0.0246	82.2544	0.0000	0
185	CDIPSLSNGLISGS	Sequence	CSNGLISGS	CDIPSLSNGLISGS	0.0000	97.8571	0.0280	55.1380	CDIPSLSNS	CDIPSLSNGLISGS	0.0000	100.0000	0.0225	69.5645	CDIPSISGS	CDIPSLSNGLISGS	0.0000	100.0000	0.0174	77.5557	CDIPSLSNS	CDIPSLSNGLISGS	0.0000	99.0000	0.0248	81.9567	0.0000	0
186	DIPSLSNGLISGST	Sequence	DIPSLSNGT	DIPSLSNGLISGST	0.0000	95.7143	0.0177	78.9648	DIPSLSNST	DIPSLSNGLISGST	0.0000	87.5000	0.0233	68.4156	DIPSLSNST	DIPSLSNGLISGST	0.0000	95.0000	0.0250	60.7552	DIPSISGST	DIPSLSNGLISGST	0.0000	94.0000	0.0259	80.3368	0.0000	0
187	IPSLSNGLISGSTF	Sequence	IPSLSGSTF	IPSLSNGLISGSTF	0.0002	42.5000	0.0466	27.5030	SLSNGLITF	SLSNGLISGSTF	0.0000	87.5000	0.0353	53.3650	IPSLSGSTF	IPSLSNGLISGSTF	0.0282	2.9744	0.2856	2.0643	IPSLSGSTF	IPSLSNGLISGSTF	0.0009	26.4500	0.0843	26.0850	0.0073	0
188	PSLSNGLISGSTFS	Sequence	PSISGSTFS	PSLSNGLISGSTFS	0.0000	92.8571	0.0311	49.1050	PLISGSTFS	PSLSNGLISGSTFS	0.0000	90.0000	0.0389	49.8662	PLISGSTFS	PSLSNGLISGSTFS	0.0000	100.0000	0.0126	89.4159	PSLSNGSTF	PSLSNGLISGSTF	0.0000	98.0000	0.0224	85.6380	0.0000	0
189	SLSNGLISGSTFSI	Sequence	SLSNGTFSI	SLSNGLISGSTFSI	0.0001	68.0000	0.0521	22.6331	SLSNGLISI	SLSNGLISGSTFSI	0.0097	6.8498	0.4500	2.4225	SISGSTFSI	SLSNGLISGSTFSI	0.0000	69.0000	0.0467	31.7457	SLSNGLISI	SLSNGLISGSTFSI	0.0000	77.5000	0.0649	36.6585	0.0024	0
190	LSNGLISGSTFSIG	Sequence	LSNGSGSTF	LSNGLISGSTF	0.0000	92.1429	0.0397	35.3764	LISGSTFSI	LSNGLISGSTFSI	0.0000	95.0000	0.0436	45.7591	LSNGSGSTF	LSNGLISGSTF	0.0000	100.0000	0.0220	67.0605	LSNGSGSTF	LSNGLISGSTF	0.0000	99.0000	0.0319	70.9494	0.0000	0
191	SNGLISGSTFSIGG	Sequence	SISGSTFSI	SNGLISGSTFSI	0.0000	98.5714	0.0227	66.9729	SISGSTFSI	SNGLISGSTFSI	0.0000	100.0000	0.0294	59.9859	SGLISGSTF	SNGLISGSTF	0.0000	100.0000	0.0141	85.8738	SGLISGSTF	SNGLISGSTF	0.0000	99.0000	0.0270	78.5457	0.0000	0
192	NGLISGSTFSIGGV	Sequence	NSTFSIGGV	NGLISGSTFSIGGV	0.0000	92.8571	0.0413	33.3118	GLISGSTFV	GLISGSTFSIGGV	0.0001	36.4167	0.1698	12.6689	NGLISGSTV	NGLISGSTFSIGGV	0.0000	92.5000	0.0224	66.0347	NGLISGSTV	NGLISGSTFSIGGV	0.0000	89.2857	0.0401	59.7788	0.0000	0
193	GLISGSTFSIGGVI	Sequence	GTFSIGGVI	GLISGSTFSIGGVI	0.0000	75.0000	0.0455	28.5734	GLISGSTFI	GLISGSTFSIGGVI	0.0028	11.7377	0.2704	6.7639	GLISGSTVI	GLISGSTFSIGGVI	0.0000	73.7500	0.0344	44.8947	GLISGSTVI	GLISGSTFSIGGVI	0.0000	86.4286	0.0433	55.9364	0.0007	0
194	LISGSTFSIGGVIH	Sequence	LISGSTFSH	LISGSTFSIGGVIH	0.0001	65.3333	0.0377	38.2687	LISGSTFSH	LISGSTFSIGGVIH	0.0000	80.0000	0.0476	42.8136	LISGSGVIH	LISGSTFSIGGVIH	0.0000	80.0000	0.0246	61.5794	LISGGGVIH	LISGSTFSIGGVIH	0.0000	93.0000	0.0308	72.6572	0.0000	0
195	ISGSTFSIGGVIHL	Sequence	ISIGGVIHL	ISGSTFSIGGVIHL	0.0001	65.0000	0.0414	33.2046	ISIGGVIHL	ISGSTFSIGGVIHL	0.0003	30.0000	0.0868	25.5390	ISIGGVIHL	ISGSTFSIGGVIHL	0.0000	68.0000	0.0331	46.7599	ISIGGVIHL	ISGSTFSIGGVIHL	0.0000	73.4615	0.0477	51.1453	0.0001	0
196	SGSTFSIGGVIHLS	Sequence	SSIGGVIHL	SGSTFSIGGVIHL	0.0000	82.5000	0.0363	40.3092	SIGGVIHLS	SGSTFSIGGVIHLS	0.0000	69.1667	0.0469	43.2908	SSIGGVIHL	SGSTFSIGGVIHL	0.0000	95.0000	0.0171	78.4230	SSIGGVIHL	SGSTFSIGGVIHL	0.0000	94.0000	0.0290	75.4744	0.0000	0
197	GSTFSIGGVIHLSC	Sequence	GSTFSHLSC	GSTFSIGGVIHLSC	0.0000	95.0000	0.0285	54.1703	GSTFSHLSC	GSTFSIGGVIHLSC	0.0000	87.5000	0.0311	57.9535	GSTFSHLSC	GSTFSIGGVIHLSC	0.0000	100.0000	0.0139	86.3598	GSTFSHLSC	GSTFSIGGVIHLSC	0.0000	98.0000	0.0259	80.3399	0.0000	0
198	STFSIGGVIHLSCK	Sequence	STFSIGSCK	STFSIGGVIHLSCK	0.0004	30.3214	0.0692	13.4190	STFGGVIHL	STFSIGGVIHL	0.0000	69.1667	0.0523	39.6211	STFSIGGVK	STFSIGGVIHLSCK	0.0000	68.0000	0.0268	57.2861	STFSHLSCK	STFSIGGVIHLSCK	0.0000	92.0000	0.0340	67.8425	0.0001	0
199	TFSIGGVIHLSCKS	Sequence	TSIGGVIHL	TFSIGGVIHL	0.0000	94.2857	0.0269	57.5136	TVIHLSCKS	TFSIGGVIHLSCKS	0.0000	90.0000	0.0301	59.1234	TFSIGGVKS	TFSIGGVIHLSCKS	0.0000	95.0000	0.0149	83.7952	TFSIGGVKS	TFSIGGVIHLSCKS	0.0000	95.0000	0.0263	79.5907	0.0000	0
200	FSIGGVIHLSCKSG	Sequence	FSIGGVIHG	FSIGGVIHLSCKSG	0.0000	94.2857	0.0256	60.2215	FSIGGVIHL	FSIGGVIHL	0.0000	82.5000	0.0414	47.6383	FSIGGVISG	FSIGGVIHLSCKSG	0.0000	95.0000	0.0212	68.7138	FSIGGVIHL	FSIGGVIHL	0.0000	96.0000	0.0427	56.6515	0.0000	0
201	SIGGVIHLSCKSGF	Sequence	SIGGVIHLF	SIGGVIHLSCKSGF	0.0001	52.9032	0.0372	38.9740	SIGGVIHLF	SIGGVIHLSCKSGF	0.0000	60.0000	0.0472	43.0593	SIGGVKSGF	SIGGVIHLSCKSGF	0.0000	69.0000	0.0367	41.9176	SIGGVKSGF	SIGGVIHLSCKSGF	0.0001	69.0625	0.0524	46.5424	0.0001	0
202	IGGVIHLSCKSGFT	Sequence	IHLSCKSGF	IGGVIHLSCKSGF	0.0000	99.2857	0.0209	71.1006	ILSCKSGFT	IGGVIHLSCKSGFT	0.0000	95.0000	0.0329	55.9106	IHLSCKSGF	IGGVIHLSCKSGF	0.0000	100.0000	0.0138	86.5771	IGGVIHLSF	IGGVIHLSCKSGF	0.0000	98.0000	0.0283	76.5783	0.0000	0
203	GGVIHLSCKSGFTL	Sequence	GSCKSGFTL	GGVIHLSCKSGFTL	0.0000	74.6154	0.0377	38.1527	GSCKSGFTL	GGVIHLSCKSGFTL	0.0000	68.3333	0.0748	29.2966	GSCKSGFTL	GGVIHLSCKSGFTL	0.0000	68.0000	0.0365	42.1648	GGVIHLSTL	GGVIHLSCKSGFTL	0.0000	70.3846	0.0818	27.2031	0.0000	0
204	GVIHLSCKSGFTLT	Sequence	GVISGFTLT	GVIHLSCKSGFTLT	0.0000	92.8571	0.0278	55.6483	GVISGFTLT	GVIHLSCKSGFTLT	0.0000	63.1250	0.0729	29.9876	GVKSGFTLT	GVIHLSCKSGFTLT	0.0000	92.5000	0.0219	67.2319	GVKSGFTLT	GVIHLSCKSGFTLT	0.0000	92.0000	0.0408	59.0218	0.0000	0
205	VIHLSCKSGFTLTG	Sequence	VISGFTLTG	VIHLSCKSGFTLTG	0.0000	97.8571	0.0254	60.7369	VIHGFTLTG	VIHLSCKSGFTLTG	0.0000	95.0000	0.0393	49.4258	VIHKSGFTL	VIHLSCKSGFTL	0.0000	100.0000	0.0205	70.3739	VIHKSGFTL	VIHLSCKSGFTL	0.0000	97.0000	0.0402	59.6855	0.0000	0
206	IHLSCKSGFTLTGS	Sequence	IHLKSGFTL	IHLSCKSGFTL	0.0000	97.8571	0.0251	61.4037	IHLSTLTGS	IHLSCKSGFTLTGS	0.0000	100.0000	0.0278	62.1249	IHLSSGFTL	IHLSCKSGFTL	0.0000	95.0000	0.0207	69.8309	IHLKSGFTL	IHLSCKSGFTL	0.0000	98.0000	0.0346	66.9815	0.0000	0
207	HLSCKSGFTLTGSP	Sequence	HLSTLTGSP	HLSCKSGFTLTGSP	0.0000	95.0000	0.0264	58.5090	HLFTLTGSP	HLSCKSGFTLTGSP	0.0000	54.6667	0.0595	35.6399	HLFTLTGSP	HLSCKSGFTLTGSP	0.0000	92.5000	0.0264	58.0230	HLFTLTGSP	HLSCKSGFTLTGSP	0.0000	90.0000	0.0630	38.0110	0.0000	0
208	LSCKSGFTLTGSPS	Sequence	LSCKSGFTS	LSCKSGFTLTGSPS	0.0000	91.4286	0.0411	33.5822	LSCKSGFTS	LSCKSGFTLTGSPS	0.0000	95.0000	0.0284	61.3524	LSTLTGSPS	LSCKSGFTLTGSPS	0.0000	95.0000	0.0273	56.3136	LFTLTGSPS	LSCKSGFTLTGSPS	0.0000	99.0000	0.0340	67.8468	0.0000	0
209	SCKSGFTLTGSPSS	Sequence	STLTGSPSS	SCKSGFTLTGSPSS	0.0000	83.7500	0.0191	75.5884	STLTGSPSS	SCKSGFTLTGSPSS	0.0000	82.5000	0.0199	73.7154	STLTGSPSS	SCKSGFTLTGSPSS	0.0000	85.0000	0.0175	77.4152	SCKSGFTSS	SCKSGFTLTGSPSS	0.0000	87.1429	0.0289	75.6915	0.0000	0
210	CKSGFTLTGSPSST	Sequence	CLTGSPSST	CKSGFTLTGSPSST	0.0000	96.4286	0.0186	76.7603	CLTGSPSST	CKSGFTLTGSPSST	0.0000	82.5000	0.0281	61.7256	CLTGSPSST	CKSGFTLTGSPSST	0.0000	95.0000	0.0171	78.2800	CKSGSPSST	CKSGFTLTGSPSST	0.0000	98.0000	0.0243	82.7268	0.0000	0
211	KSGFTLTGSPSSTC	Sequence	KTGSPSSTC	KSGFTLTGSPSSTC	0.0000	74.6154	0.0184	77.2095	KTGSPSSTC	KSGFTLTGSPSSTC	0.0000	75.0000	0.0251	65.7328	KTGSPSSTC	KSGFTLTGSPSSTC	0.0000	85.0000	0.0169	78.7330	KTGSPSSTC	KSGFTLTGSPSSTC	0.0000	97.0000	0.0176	92.2947	0.0000	0
212	SGFTLTGSPSSTCI	Sequence	SGFPSSTCI	SGFTLTGSPSSTCI	0.0000	85.7143	0.0406	34.2155	SGFPSSTCI	SGFTLTGSPSSTCI	0.0000	69.1667	0.0536	38.8237	SGFPSSTCI	SGFTLTGSPSSTCI	0.0000	75.0000	0.0363	42.4391	SGFTLTGSI	SGFTLTGSPSSTCI	0.0000	77.5000	0.0577	41.9725	0.0000	0
213	GFTLTGSPSSTCID	Sequence	GFSPSSTCI	GFTLTGSPSSTCI	0.0000	99.2857	0.0256	60.2486	GFSPSSTCI	GFTLTGSPSSTCI	0.0000	100.0000	0.0191	75.0310	GFTLTGSPI	GFTLTGSPSSTCI	0.0000	100.0000	0.0151	83.3800	GFSPSSTCI	GFTLTGSPSSTCI	0.0000	100.0000	0.0219	86.4779	0.0000	0
214	FTLTGSPSSTCIDG	Sequence	FTLTGSPSG	FTLTGSPSSTCIDG	0.0000	95.0000	0.0397	35.4647	FTLTGSPSG	FTLTGSPSSTCIDG	0.0000	95.0000	0.0387	50.0425	FTLTGSPSG	FTLTGSPSSTCIDG	0.0000	95.0000	0.0344	44.8205	FTLTGSPSG	FTLTGSPSSTCIDG	0.0000	99.0000	0.0327	69.7361	0.0000	0
215	TLTGSPSSTCIDGK	Sequence	TLTGSPSSK	TLTGSPSSTCIDGK	0.0001	56.0000	0.0510	23.5455	TLTGSPSSK	TLTGSPSSTCIDGK	0.0000	52.6667	0.0307	58.4828	TLTGSPSSK	TLTGSPSSTCIDGK	0.0000	85.0000	0.0145	84.8421	TLTGSPSSK	TLTGSPSSTCIDGK	0.0000	96.0000	0.0167	93.4383	0.0000	0
216	LTGSPSSTCIDGKW	Sequence	LTGSPSSTW	LTGSPSSTCIDGKW	0.0013	15.9732	0.0605	17.2264	LTGSPSSTW	LTGSPSSTCIDGKW	0.0000	80.0000	0.0195	74.3463	LTGSPSSTW	LTGSPSSTCIDGKW	0.0000	80.0000	0.0228	65.3316	LTGSPSSTW	LTGSPSSTCIDGKW	0.0000	88.5714	0.0234	84.2220	0.0003	0
217	TGSPSSTCIDGKWN	Sequence	TGSPIDGKW	TGSPSSTCIDGKW	0.0002	47.2222	0.0225	67.4060	TGSPSSTKW	TGSPSSTCIDGKW	0.0000	100.0000	0.0080	94.4969	TGSPSSTKW	TGSPSSTCIDGKW	0.0000	100.0000	0.0095	95.1560	TGSPSSTKW	TGSPSSTCIDGKW	0.0000	99.0000	0.0134	95.6620	0.0000	0
218	GSPSSTCIDGKWNP	Sequence	GSIDGKWNP	GSPSSTCIDGKWNP	0.0000	76.3636	0.0202	72.7528	GSIDGKWNP	GSPSSTCIDGKWNP	0.0000	75.0000	0.0180	77.0031	SPIDGKWNP	SPSSTCIDGKWNP	0.0000	92.5000	0.0145	84.7427	SPIDGKWNP	SPSSTCIDGKWNP	0.0000	97.0000	0.0154	95.0104	0.0000	0
219	SPSSTCIDGKWNPI	Sequence	SIDGKWNPI	SPSSTCIDGKWNPI	0.0000	71.9231	0.0584	18.4008	SIDGKWNPI	SPSSTCIDGKWNPI	0.0000	63.7500	0.0818	26.9766	SPSGKWNPI	SPSSTCIDGKWNPI	0.0061	6.4739	0.3617	1.2366	SPSSKWNPI	SPSSTCIDGKWNPI	0.0004	34.6667	0.1524	9.7247	0.0017	0
220	PSSTCIDGKWNPIL	Sequence	PSSTWNPIL	PSSTCIDGKWNPIL	0.0000	90.0000	0.0435	30.8011	PSSTWNPIL	PSSTCIDGKWNPIL	0.0000	95.0000	0.0253	65.4251	PSSKWNPIL	PSSTCIDGKWNPIL	0.0000	95.0000	0.0184	75.1042	PSSKWNPIL	PSSTCIDGKWNPIL	0.0000	97.0000	0.0323	70.3822	0.0000	0
221	SSTCIDGKWNPILP	Sequence	SSKWNPILP	SSTCIDGKWNPILP	0.0000	84.3750	0.0462	27.8246	SSKWNPILP	SSTCIDGKWNPILP	0.0000	90.0000	0.0284	61.3171	SSKWNPILP	SSTCIDGKWNPILP	0.0000	95.0000	0.0191	73.6399	SSKWNPILP	SSTCIDGKWNPILP	0.0000	93.0000	0.0314	71.8434	0.0000	0
222	STCIDGKWNPILPT	Sequence	STCNPILPT	STCIDGKWNPILPT	0.0000	73.0769	0.0517	22.9763	STWNPILPT	STCIDGKWNPILPT	0.0000	54.0000	0.1049	21.2359	STWNPILPT	STCIDGKWNPILPT	0.0000	90.0000	0.0290	53.2873	SKWNPILPT	STCIDGKWNPILPT	0.0000	95.0000	0.0392	60.9356	0.0000	0
223	TCIDGKWNPILPTC	Sequence	TCIDGLPTC	TCIDGKWNPILPTC	0.0000	83.1250	0.0205	72.0440	TCIDGLPTC	TCIDGKWNPILPTC	0.0000	59.0909	0.0359	52.7379	TCIDGLPTC	TCIDGKWNPILPTC	0.0000	90.0000	0.0144	85.0491	TWNPILPTC	TCIDGKWNPILPTC	0.0001	62.0455	0.0261	80.0281	0.0000	0
224	CIDGKWNPILPTCV	Sequence	CIDGKPTCV	CIDGKWNPILPTCV	0.0001	51.7742	0.0830	9.4497	CIDGKPTCV	CIDGKWNPILPTCV	0.0001	42.5000	0.1049	21.2459	CIDGKPTCV	CIDGKWNPILPTCV	0.0000	80.0000	0.0306	50.5749	CIDGKPTCV	CIDGKWNPILPTCV	0.0000	89.2857	0.0504	48.3953	0.0001	0
225	IDGKWNPILPTCVR	Sequence	IDGKPTCVR	IDGKWNPILPTCVR	0.0000	90.0000	0.0199	73.6817	IDILPTCVR	IDGKWNPILPTCVR	0.0000	95.0000	0.0172	78.3236	IPILPTCVR	IDGKWNPILPTCVR	0.0001	38.5714	0.0474	31.1504	IPILPTCVR	IDGKWNPILPTCVR	0.0000	87.1429	0.0297	74.4189	0.0000	0
226	DGKWNPILPTCVRS	Sequence	DGKWNPILS	DGKWNPILPTCVRS	0.0000	97.1429	0.0140	87.4527	DILPTCVRS	DGKWNPILPTCVRS	0.0000	95.0000	0.0175	77.7493	DPILPTCVR	DGKWNPILPTCVR	0.0000	95.0000	0.0157	81.7422	DGKWNPVRS	DGKWNPILPTCVRS	0.0000	95.0000	0.0250	81.6090	0.0000	0
227	GKWNPILPTCVRSN	Sequence	GKWNPILSN	GKWNPILPTCVRSN	0.0000	99.2857	0.0103	94.5987	GKWNPILSN	GKWNPILPTCVRSN	0.0000	100.0000	0.0149	82.5018	GKWNPILPR	GKWNPILPTCVR	0.0000	95.0000	0.0138	86.6005	GKWNPILSN	GKWNPILPTCVRSN	0.0000	99.0000	0.0201	89.0811	0.0000	0
228	KWNPILPTCVRSNE	Sequence	KWNPILPTE	KWNPILPTCVRSNE	0.0000	99.2857	0.0118	91.8023	KWNPILPTE	KWNPILPTCVRSNE	0.0000	90.0000	0.0196	74.2207	KPTCVRSNE	KWNPILPTCVRSNE	0.0000	85.0000	0.0389	39.3723	KWNPILPTE	KWNPILPTCVRSNE	0.0000	93.0000	0.0265	79.3705	0.0000	0
229	WNPILPTCVRSNEE	Sequence	WTCVRSNEE	WNPILPTCVRSNEE	0.0000	97.1429	0.0209	71.1079	WNPILPNEE	WNPILPTCVRSNEE	0.0000	100.0000	0.0125	86.7596	NPILPSNEE	NPILPTCVRSNEE	0.0000	95.0000	0.0187	74.4495	WNPIRSNEE	WNPILPTCVRSNEE	0.0000	97.0000	0.0309	72.4707	0.0000	0
230	NPILPTCVRSNEEF	Sequence	NCVRSNEEF	NPILPTCVRSNEEF	0.0001	62.1429	0.0266	58.0280	NPILPTEEF	NPILPTCVRSNEEF	0.0000	90.0000	0.0201	73.4708	NPILPTEEF	NPILPTCVRSNEEF	0.0033	8.7720	0.1731	4.9919	NPILPTEEF	NPILPTCVRSNEEF	0.0011	24.1170	0.0937	22.3794	0.0011	0
231	PILPTCVRSNEEFD	Sequence	PILPSNEEF	PILPTCVRSNEEF	0.0000	98.5714	0.0140	87.4549	PILPSNEEF	PILPTCVRSNEEF	0.0000	100.0000	0.0136	84.7815	PILPSNEEF	PILPTCVRSNEEF	0.0000	100.0000	0.0095	95.1340	PILPSNEEF	PILPTCVRSNEEF	0.0000	99.0000	0.0207	88.1782	0.0000	0
232	ILPTCVRSNEEFDP	Sequence	ILPTSNEEF	ILPTCVRSNEEF	0.0000	94.2857	0.0184	77.1924	ILPTCVRSP	ILPTCVRSNEEFDP	0.0000	80.0000	0.0397	49.1301	ILPTSNEEF	ILPTCVRSNEEF	0.0000	100.0000	0.0163	80.2038	ILPTCVRSP	ILPTCVRSNEEFDP	0.0000	99.0000	0.0249	81.9114	0.0000	0
233	LPTCVRSNEEFDPV	Sequence	LSNEEFDPV	LPTCVRSNEEFDPV	0.0000	90.0000	0.0604	17.2700	LSNEEFDPV	LPTCVRSNEEFDPV	0.0000	82.5000	0.0708	30.7562	LPTCVRSPV	LPTCVRSNEEFDPV	0.0004	23.8462	0.2997	1.8610	LPTCVRSPV	LPTCVRSNEEFDPV	0.0000	71.9231	0.1330	12.5737	0.0001	0
234	PTCVRSNEEFDPVD	Sequence	PTEEFDPVD	PTCVRSNEEFDPVD	0.0000	99.2857	0.0182	77.6562	PTNEEFDPV	PTCVRSNEEFDPV	0.0000	100.0000	0.0118	88.0314	RSNEEFDPV	RSNEEFDPV	0.0000	100.0000	0.0091	95.3656	PTCVRSNEF	PTCVRSNEEF	0.0000	100.0000	0.0171	92.9492	0.0000	0
235	TCVRSNEEFDPVDD	Sequence	TCVRSNEEF	TCVRSNEEF	0.0000	99.2857	0.0165	81.8352	TSNEEFDPV	TCVRSNEEFDPV	0.0000	100.0000	0.0121	87.4223	TCVRSNEEF	TCVRSNEEF	0.0000	100.0000	0.0088	95.4853	TCVRSNEEF	TCVRSNEEF	0.0000	100.0000	0.0164	93.7718	0.0000	0
236	CVRSNEEFDPVDDG	Sequence	CVFDPVDDG	CVRSNEEFDPVDDG	0.0000	99.2857	0.0234	65.2070	CVFDPVDDG	CVRSNEEFDPVDDG	0.0000	100.0000	0.0193	74.6805	CVRSNEEFG	CVRSNEEFDPVDDG	0.0000	100.0000	0.0176	77.0422	CVRDPVDDG	CVRSNEEFDPVDDG	0.0000	97.0000	0.0291	75.3411	0.0000	0
237	VRSNEEFDPVDDGP	Sequence	VFDPVDDGP	VRSNEEFDPVDDGP	0.0000	84.3750	0.0161	82.6287	VFDPVDDGP	VRSNEEFDPVDDGP	0.0000	90.0000	0.0137	84.5776	VRDPVDDGP	VRSNEEFDPVDDGP	0.0000	95.0000	0.0087	95.5441	VFDPVDDGP	VRSNEEFDPVDDGP	0.0000	95.0000	0.0132	95.7264	0.0000	0
238	RSNEEFDPVDDGPD	Sequence	RSDPVDDGP	RSNEEFDPVDDGP	0.0000	98.5714	0.0183	77.3608	RSDPVDDGP	RSNEEFDPVDDGP	0.0000	100.0000	0.0130	85.8664	RSNEEFDPV	RSNEEFDPV	0.0000	100.0000	0.0088	95.5062	RFDPVDDGP	RSNEEFDPVDDGP	0.0000	100.0000	0.0152	95.0670	0.0000	0
239	SNEEFDPVDDGPDD	Sequence	SFDPVDDGP	SNEEFDPVDDGP	0.0000	99.2857	0.0063	96.8920	SFDPVDDGP	SNEEFDPVDDGP	0.0000	100.0000	0.0042	97.2220	SPVDDGPDD	SNEEFDPVDDGPDD	0.0000	95.0000	0.0064	96.7376	SPVDDGPDD	SNEEFDPVDDGPDD	0.0000	99.0000	0.0074	97.6145	0.0000	0
240	NEEFDPVDDGPDDE	Sequence	NVDDGPDDE	NEEFDPVDDGPDDE	0.0000	92.8571	0.0095	95.2969	NVDDGPDDE	NEEFDPVDDGPDDE	0.0000	100.0000	0.0040	97.3744	NVDDGPDDE	NEEFDPVDDGPDDE	0.0000	100.0000	0.0033	98.3222	NVDDGPDDE	NEEFDPVDDGPDDE	0.0000	99.0000	0.0052	98.3156	0.0000	0
241	EEFDPVDDGPDDET	Sequence	EDDGPDDET	EEFDPVDDGPDDET	0.0000	93.5714	0.0093	95.3881	EEFDPVDET	EEFDPVDDGPDDET	0.0000	87.5000	0.0073	95.2028	EEFDPVDET	EEFDPVDDGPDDET	0.0000	90.0000	0.0065	96.6547	EEFDPVDET	EEFDPVDDGPDDET	0.0000	80.7143	0.0096	96.8797	0.0000	0
242	EFDPVDDGPDDETD	Sequence	EFDPVDETD	EFDPVDDGPDDETD	0.0000	94.2857	0.0089	95.5770	EFDPVDETD	EFDPVDDGPDDETD	0.0000	100.0000	0.0056	96.3527	EFDPVDETD	EFDPVDDGPDDETD	0.0000	100.0000	0.0038	98.0809	EFDPPDDET	EFDPVDDGPDDET	0.0000	97.0000	0.0063	97.9610	0.0000	0
243	FDPVDDGPDDETDL	Sequence	FDPDDETDL	FDPVDDGPDDETDL	0.0000	85.0000	0.0122	91.1800	FGPDDETDL	FDPVDDGPDDETDL	0.0000	85.0000	0.0129	85.9950	FGPDDETDL	FDPVDDGPDDETDL	0.0000	76.6667	0.0145	84.8064	FGPDDETDL	FDPVDDGPDDETDL	0.0000	88.5714	0.0166	93.5391	0.0000	0
244	DPVDDGPDDETDLS	Sequence	DPDDETDLS	DPVDDGPDDETDLS	0.0000	92.8571	0.0142	86.9046	DPVDDGPLS	DPVDDGPDDETDLS	0.0000	95.0000	0.0051	96.6660	DPVDDGPLS	DPVDDGPDDETDLS	0.0000	76.6667	0.0124	89.7009	DPVDDGPLS	DPVDDGPDDETDLS	0.0000	93.0000	0.0092	97.0273	0.0000	0
245	PVDDGPDDETDLSK	Sequence	PVDDGPLSK	PVDDGPDDETDLSK	0.0033	9.1518	0.0627	16.1339	PVDDGPLSK	PVDDGPDDETDLSK	0.0000	75.0000	0.0084	93.7685	PVDDGPLSK	PVDDGPDDETDLSK	0.0000	67.0000	0.0047	97.6012	PVDDGPLSK	PVDDGPDDETDLSK	0.0000	95.0000	0.0060	98.0663	0.0008	0
246	VDDGPDDETDLSKL	Sequence	VDDGPLSKL	VDDGPDDETDLSKL	0.0003	38.5000	0.0211	70.7620	VDDGPLSKL	VDDGPDDETDLSKL	0.0000	62.5000	0.0117	88.1368	VDDGPLSKL	VDDGPDDETDLSKL	0.0000	59.4444	0.0139	86.3668	VDDGPLSKL	VDDGPDDETDLSKL	0.0000	76.0000	0.0147	95.2432	0.0001	0
247	DDGPDDETDLSKLS	Sequence	DETDLSKLS	DDGPDDETDLSKLS	0.0000	99.2857	0.0072	96.4434	DETDLSKLS	DDGPDDETDLSKLS	0.0000	100.0000	0.0039	97.4300	DDGPDDETL	DDGPDDETDLSKL	0.0000	95.0000	0.0046	97.6422	DETDLSKLS	DDGPDDETDLSKLS	0.0000	98.0000	0.0097	96.8651	0.0000	0
248	DGPDDETDLSKLSK	Sequence	DTDLSKLSK	DGPDDETDLSKLSK	0.0049	7.2938	0.0869	8.6635	DGPDSKLSK	DGPDDETDLSKLSK	0.0000	87.5000	0.0078	94.7994	DGPDSKLSK	DGPDDETDLSKLSK	0.0000	80.0000	0.0091	95.3472	DGDLSKLSK	DGPDDETDLSKLSK	0.0000	76.5000	0.0145	95.3096	0.0012	0
249	GPDDETDLSKLSKD	Sequence	GTDLSKLSK	GPDDETDLSKLSK	0.0001	52.5806	0.0267	57.9360	GPDDELSKL	GPDDETDLSKL	0.0000	100.0000	0.0058	96.1892	GPDDSKLSK	GPDDETDLSKLSK	0.0000	83.3333	0.0132	87.8481	GPDDETSKL	GPDDETDLSKL	0.0000	93.0000	0.0159	94.4313	0.0000	0
250	PDDETDLSKLSKDV	Sequence	ETDLSKLSV	ETDLSKLSKDV	0.0000	85.0000	0.0403	34.6345	PDDETDLSV	PDDETDLSKLSKDV	0.0000	100.0000	0.0117	88.1154	PDDETDLSV	PDDETDLSKLSKDV	0.0000	100.0000	0.0074	96.2339	PDDETDLSV	PDDETDLSKLSKDV	0.0000	99.0000	0.0154	95.0178	0.0000	0
251	DDETDLSKLSKDVV	Sequence	ETDLSKLSV	ETDLSKLSKDVV	0.0000	72.3077	0.0489	25.3403	DDETDLSVV	DDETDLSKLSKDVV	0.0000	95.0000	0.0151	82.0393	DSKLSKDVV	DDETDLSKLSKDVV	0.0000	83.3333	0.0127	89.0818	DSKLSKDVV	DDETDLSKLSKDVV	0.0001	61.5909	0.0391	61.0934	0.0000	0
252	DETDLSKLSKDVVQ	Sequence	ETDSKDVVQ	ETDLSKLSKDVVQ	0.0000	75.0000	0.0284	54.4003	DETDLSVVQ	DETDLSKLSKDVVQ	0.0000	100.0000	0.0075	95.1204	DETDLSVVQ	DETDLSKLSKDVVQ	0.0000	95.0000	0.0076	96.0907	DKLSKDVVQ	DETDLSKLSKDVVQ	0.0000	91.0000	0.0194	90.1120	0.0000	0
253	ETDLSKLSKDVVQY	Sequence	ETDLSKLQY	ETDLSKLSKDVVQY	0.8477	0.0775	0.5493	0.1054	ELSKDVVQY	ETDLSKLSKDVVQY	0.0000	65.0000	0.0175	77.7785	ETDLSKLSY	ETDLSKLSKDVVQY	0.0000	55.5556	0.0134	87.4603	ETDLSKLSY	ETDLSKLSKDVVQY	0.0001	53.4146	0.0220	86.2335	0.2120	1
254	TDLSKLSKDVVQYE	Sequence	TLSKDVVQY	TDLSKLSKDVVQY	0.0005	26.5946	0.0355	41.5971	TSKDVVQYE	TDLSKLSKDVVQYE	0.0000	82.5000	0.0183	76.5148	TSKDVVQYE	TDLSKLSKDVVQYE	0.0000	95.0000	0.0088	95.4878	TDKDVVQYE	TDLSKLSKDVVQYE	0.0000	93.0000	0.0201	89.0020	0.0001	0
255	DLSKLSKDVVQYEQ	Sequence	DLSKLSVQY	DLSKLSKDVVQY	0.0001	67.3333	0.0339	44.1764	DLSKVQYEQ	DLSKLSKDVVQYEQ	0.0000	95.0000	0.0142	83.7709	DLSKVQYEQ	DLSKLSKDVVQYEQ	0.0000	100.0000	0.0076	96.0963	DLDVVQYEQ	DLSKLSKDVVQYEQ	0.0000	92.0000	0.0202	88.9099	0.0000	0
256	LSKLSKDVVQYEQE	Sequence	LSSKDVVQY	LSKLSKDVVQY	0.0000	77.7273	0.0275	56.1543	LSKLSKEQE	LSKLSKDVVQYEQE	0.0000	95.0000	0.0129	86.1236	LSKLSKDVE	LSKLSKDVVQYEQE	0.0000	100.0000	0.0079	95.9511	LSKLSKEQE	LSKLSKDVVQYEQE	0.0000	98.0000	0.0201	89.0255	0.0000	0
257	SKLSKDVVQYEQEI	Sequence	SLSKDVVQY	SKLSKDVVQY	0.0000	72.6923	0.0246	62.5452	SVVQYEQEI	SKLSKDVVQYEQEI	0.0000	57.2727	0.0632	33.9117	SKLSKDVEI	SKLSKDVVQYEQEI	0.0000	80.0000	0.0221	66.6822	SKLSKEQEI	SKLSKDVVQYEQEI	0.0001	60.9091	0.0459	53.0484	0.0000	0
258	KLSKDVVQYEQEIE	Sequence	KLSKDVVQY	KLSKDVVQY	0.0000	84.3750	0.0171	80.4494	KLSKDVVQI	KLSKDVVQYEQEI	0.0000	55.0000	0.0556	37.7425	KLSKDVVQI	KLSKDVVQYEQEI	0.0000	100.0000	0.0093	95.2393	KLSKDVVQE	KLSKDVVQYEQEIE	0.0000	98.0000	0.0158	94.6055	0.0000	0
259	LSKDVVQYEQEIES	Sequence	LSYEQEIES	LSKDVVQYEQEIES	0.0000	77.7273	0.0251	61.2432	LQYEQEIES	LSKDVVQYEQEIES	0.0000	68.3333	0.0296	59.7207	LQYEQEIES	LSKDVVQYEQEIES	0.0000	95.0000	0.0121	90.5004	LSKDVVQES	LSKDVVQYEQEIES	0.0000	94.0000	0.0223	85.9102	0.0000	0
260	SKDVVQYEQEIESL	Sequence	SYEQEIESL	SKDVVQYEQEIESL	0.0001	63.0952	0.0231	65.9281	SKDQEIESL	SKDVVQYEQEIESL	0.0000	55.9091	0.0340	54.6736	SYEQEIESL	SKDVVQYEQEIESL	0.0001	47.0000	0.0239	63.0065	SYEQEIESL	SKDVVQYEQEIESL	0.0004	36.2414	0.0440	55.1830	0.0001	0
261	KDVVQYEQEIESLE	Sequence	KEQEIESLE	KDVVQYEQEIESLE	0.0000	95.0000	0.0132	89.2283	KDVEIESLE	KDVVQYEQEIESLE	0.0000	95.0000	0.0126	86.5398	KYEQEIESL	KDVVQYEQEIESL	0.0000	95.0000	0.0083	95.7762	KYEQEIESL	KDVVQYEQEIESL	0.0000	97.0000	0.0166	93.5217	0.0000	0
262	DVVQYEQEIESLEA	Sequence	DVEIESLEA	DVVQYEQEIESLEA	0.0000	75.4545	0.0280	55.2739	DVVQESLEA	DVVQYEQEIESLEA	0.0000	65.0000	0.0313	57.7611	DVVQESLEA	DVVQYEQEIESLEA	0.0000	85.0000	0.0160	81.0341	DVVQESLEA	DVVQYEQEIESLEA	0.0000	82.8571	0.0297	74.4020	0.0000	0
263	VVQYEQEIESLEAT	Sequence	VVQESLEAT	VVQYEQEIESLEAT	0.0000	92.1429	0.0187	76.5210	VVIESLEAT	VVQYEQEIESLEAT	0.0000	57.7273	0.0585	36.1483	VVIESLEAT	VVQYEQEIESLEAT	0.0000	92.5000	0.0165	79.8692	VEIESLEAT	VVQYEQEIESLEAT	0.0000	91.0000	0.0221	86.0872	0.0000	0
264	VQYEQEIESLEATY	Sequence	VIESLEATY	VQYEQEIESLEATY	0.0241	3.0167	0.1460	3.1724	VQYEQEITY	VQYEQEIESLEATY	0.0002	35.9231	0.0411	47.8308	VQYEQEITY	VQYEQEIESLEATY	0.0000	71.2500	0.0157	81.8136	VQYEQEITY	VQYEQEIESLEATY	0.0001	63.8636	0.0251	81.4827	0.0061	0
265	QYEQEIESLEATYH	Sequence	QIESLEATY	QYEQEIESLEATY	0.0004	29.5172	0.0433	31.0137	QYEQEIESH	QYEQEIESLEATYH	0.0000	95.0000	0.0098	91.4633	QESLEATYH	QYEQEIESLEATYH	0.0000	76.6667	0.0089	95.4500	QYEQEIESH	QYEQEIESLEATYH	0.0000	88.5714	0.0164	93.8365	0.0001	0
266	YEQEIESLEATYHI	Sequence	YIESLEATY	YEQEIESLEATY	0.0003	36.5625	0.0686	13.6363	YSLEATYHI	YEQEIESLEATYHI	0.0001	36.8333	0.1673	12.8739	YEQEIESLI	YEQEIESLEATYHI	0.0000	68.0000	0.0358	42.9693	YELEATYHI	YEQEIESLEATYHI	0.0000	69.6875	0.0565	42.9666	0.0001	0
267	EQEIESLEATYHII	Sequence	EQEIESLEI	EQEIESLEATYHII	0.0001	54.3548	0.0430	31.3861	EQEIESLEI	EQEIESLEATYHII	0.0000	78.3333	0.0424	46.7562	EQEIESLEI	EQEIESLEATYHII	0.0000	85.0000	0.0178	76.5407	EQEIESHII	EQEIESLEATYHII	0.0000	87.1429	0.0366	64.2019	0.0000	0
268	QEIESLEATYHIII	Sequence	QEIESHIII	QEIESLEATYHIII	0.0001	61.6667	0.0369	39.4503	QEIESLEAI	QEIESLEATYHIII	0.0000	72.5000	0.0459	43.9859	QEIESLEAI	QEIESLEATYHIII	0.0000	70.0000	0.0228	65.2982	QEIESLEAI	QEIESLEATYHIII	0.0000	74.2308	0.0438	55.3827	0.0000	0
269	EIESLEATYHIIIM	Sequence	EIESHIIIM	EIESLEATYHIIIM	0.0001	56.6000	0.0428	31.6458	EIESLEATM	EIESLEATYHIIIM	0.0000	82.5000	0.0311	58.0439	EIESHIIIM	EIESLEATYHIIIM	0.0000	72.5000	0.0231	64.6102	EIESHIIIM	EIESLEATYHIIIM	0.0001	66.8750	0.0556	43.6774	0.0000	0
270	IESLEATYHIIIMA	Sequence	IESHIIIMA	IESLEATYHIIIMA	0.0000	85.0000	0.0349	42.4414	ITYHIIIMA	IESLEATYHIIIMA	0.0000	58.6364	0.0900	24.6579	IESLEATYA	IESLEATYHIIIMA	0.0000	95.0000	0.0161	80.7489	IEYHIIIMA	IESLEATYHIIIMA	0.0000	88.5714	0.0334	68.7511	0.0000	0
271	ESLEATYHIIIMAL	Sequence	ESLEATMAL	ESLEATYHIIIMAL	0.0001	51.7742	0.0468	27.2816	ESLEAIMAL	ESLEATYHIIIMAL	0.0001	47.2500	0.1156	19.3037	ESLEATMAL	ESLEATYHIIIMAL	0.0001	49.3333	0.0448	33.3265	EYHIIIMAL	ESLEATYHIIIMAL	0.0005	32.0500	0.1074	18.0940	0.0002	0
272	SLEATYHIIIMALT	Sequence	SLEATYHLT	SLEATYHIIIMALT	0.0000	88.5714	0.0396	35.5027	SLIIIMALT	SLEATYHIIIMALT	0.0000	54.0000	0.1399	15.7403	SLEATIMAL	SLEATYHIIIMAL	0.0000	95.0000	0.0243	62.1356	SYHIIIMAL	SLEATYHIIIMAL	0.0000	80.0000	0.0629	38.0580	0.0000	0
273	LEATYHIIIMALTI	Sequence	LEATMALTI	LEATYHIIIMALTI	0.0000	80.0000	0.0434	30.9050	LIIIMALTI	LEATYHIIIMALTI	0.0000	82.5000	0.0734	29.8075	LEATYHITI	LEATYHIIIMALTI	0.0000	85.0000	0.0285	54.0908	LEATYHLTI	LEATYHIIIMALTI	0.0000	83.5714	0.0709	32.9108	0.0000	0
274	EATYHIIIMALTIM	Sequence	EATYHITIM	EATYHIIIMALTIM	0.0000	85.7143	0.0420	32.5357	EIIMALTIM	EATYHIIIMALTIM	0.0000	90.0000	0.0387	49.9591	EATYHITIM	EATYHIIIMALTIM	0.0000	83.3333	0.0316	48.9467	EATYHITIM	EATYHIIIMALTIM	0.0000	70.3846	0.0678	34.7975	0.0000	0
275	ATYHIIIMALTIMG	Sequence	ATYHALTIM	ATYHIIIMALTIM	0.0000	95.0000	0.0356	41.4270	ATYHIIIAL	ATYHIIIMAL	0.0000	90.0000	0.0508	40.6191	ATYHALTIM	ATYHIIIMALTIM	0.0000	100.0000	0.0172	78.1928	AYHIIIMAL	ATYHIIIMAL	0.0000	97.0000	0.0369	63.8798	0.0000	0
276	TYHIIIMALTIMGV	Sequence	TMALTIMGV	TYHIIIMALTIMGV	0.0000	92.8571	0.0432	31.1002	TMALTIMGV	TYHIIIMALTIMGV	0.0008	19.9709	0.4014	3.2297	TYHLTIMGV	TYHIIIMALTIMGV	0.0000	95.0000	0.0245	61.8270	TYHIIIMAV	TYHIIIMALTIMGV	0.0000	77.0000	0.0720	32.2612	0.0002	0
277	YHIIIMALTIMGVI	Sequence	YHLTIMGVI	YHIIIMALTIMGVI	0.0000	97.1429	0.0361	40.5535	YMALTIMGV	YHIIIMALTIMGV	0.0000	55.4545	0.2094	9.7493	YALTIMGVI	YHIIIMALTIMGVI	0.0000	92.5000	0.0336	45.9859	YHIIIMAVI	YHIIIMALTIMGVI	0.0000	89.2857	0.0695	33.7847	0.0000	0
278	HIIIMALTIMGVIF	Sequence	HLTIMGVIF	HIIIMALTIMGVIF	0.0000	81.8750	0.0341	43.7315	HLTIMGVIF	HIIIMALTIMGVIF	0.0000	87.5000	0.0638	33.6613	HIIIMGVIF	HIIIMALTIMGVIF	0.0000	85.0000	0.0252	60.3857	HIIIMALTF	HIIIMALTIMGVIF	0.0000	73.8462	0.0521	46.8416	0.0000	0
279	IIIMALTIMGVIFL	Sequence	ITIMGVIFL	IIIMALTIMGVIFL	0.0000	90.0000	0.0345	43.0436	IIIMGVIFL	IIIMALTIMGVIFL	0.0001	41.8571	0.1729	12.4076	IIIMALTIL	IIIMALTIMGVIFL	0.0000	90.0000	0.0236	63.6805	IIIMALTIL	IIIMALTIMGVIFL	0.0000	81.4286	0.0588	41.1376	0.0000	0
280	IIMALTIMGVIFLI	Sequence	IIMALTFLI	IIMALTIMGVIFLI	0.0000	95.0000	0.0505	23.9172	IIMGVIFLI	IIMALTIMGVIFLI	0.0006	21.8026	0.3698	3.8746	IIMALTILI	IIMALTIMGVIFLI	0.0000	95.0000	0.0233	64.1271	IIMALTIMI	IIMALTIMGVIFLI	0.0000	93.0000	0.0639	37.3701	0.0002	0
281	IMALTIMGVIFLIS	Sequence	IMAGVIFLI	IMALTIMGVIFLI	0.0000	98.5714	0.0346	43.0168	IMMGVIFLI	IMALTIMGVIFLI	0.0001	48.4000	0.2255	8.8560	IMALTFLIS	IMALTIMGVIFLIS	0.0000	100.0000	0.0162	80.5986	IMALTIMIS	IMALTIMGVIFLIS	0.0000	99.0000	0.0436	55.6111	0.0000	0
282	MALTIMGVIFLISI	Sequence	MALTIMISI	MALTIMGVIFLISI	0.0000	95.7143	0.0381	37.6750	MALTFLISI	MALTIMGVIFLISI	0.0000	63.7500	0.1464	14.9701	MALTIMGSI	MALTIMGVIFLISI	0.0000	92.5000	0.0430	35.0503	MALTILISI	MALTIMGVIFLISI	0.0000	75.0000	0.1004	20.1123	0.0000	0
283	ALTIMGVIFLISII	Sequence	AVIFLISII	ALTIMGVIFLISII	0.0000	97.1429	0.0339	44.0856	ALIFLISII	ALTIMGVIFLISII	0.0001	48.4000	0.1700	12.6513	ALTIMGSII	ALTIMGVIFLISII	0.0000	95.0000	0.0214	68.4001	AVIFLISII	ALTIMGVIFLISII	0.0000	97.0000	0.0453	53.6878	0.0000	0
284	LTIMGVIFLISIIV	Sequence	LTIMGSIIV	LTIMGVIFLISIIV	0.0000	91.4286	0.0429	31.4305	LIFLISIIV	LTIMGVIFLISIIV	0.0001	50.6667	0.1875	11.2115	LTIMGSIIV	LTIMGVIFLISIIV	0.0000	100.0000	0.0163	80.2318	LTFLISIIV	LTIMGVIFLISIIV	0.0000	96.0000	0.0382	62.2747	0.0000	0
285	TIMGVIFLISIIVL	Sequence	TIMGSIIVL	TIMGVIFLISIIVL	0.0000	84.3750	0.0333	45.1520	TIMGVIFLL	TIMGVIFLISIIVL	0.0013	16.3200	0.3318	4.7814	TIMGSIIVL	TIMGVIFLISIIVL	0.0000	57.2222	0.0495	29.5813	TIMGSIIVL	TIMGVIFLISIIVL	0.0002	42.5294	0.1008	20.0074	0.0004	0
286	IMGVIFLISIIVLV	Sequence	ILISIIVLV	IMGVIFLISIIVLV	0.0000	96.4286	0.0363	40.2670	ILISIIVLV	IMGVIFLISIIVLV	0.0035	10.7700	0.4139	2.9934	ILISIIVLV	IMGVIFLISIIVLV	0.0000	100.0000	0.0119	90.8960	IMISIIVLV	IMGVIFLISIIVLV	0.0000	93.0000	0.0493	49.5205	0.0009	0
287	MGVIFLISIIVLVC	Sequence	MLISIIVLV	MGVIFLISIIVLV	0.0000	99.2857	0.0203	72.6343	MLISIIVLV	MGVIFLISIIVLV	0.0001	44.8000	0.1929	10.8153	MISIIVLVC	MGVIFLISIIVLVC	0.0000	100.0000	0.0122	90.2749	MGSIIVLVC	MGVIFLISIIVLVC	0.0000	96.0000	0.0370	63.7869	0.0000	0
288	GVIFLISIIVLVCS	Sequence	GSIIVLVCS	GVIFLISIIVLVCS	0.0000	99.2857	0.0179	78.4961	GLISIIVLV	GVIFLISIIVLV	0.0000	68.3333	0.0934	23.7816	GVIFLISIS	GVIFLISIIVLVCS	0.0000	100.0000	0.0091	95.3477	GVIFLISCS	GVIFLISIIVLVCS	0.0000	99.0000	0.0182	91.6115	0.0000	0
289	VIFLISIIVLVCSC	Sequence	VIFLISISC	VIFLISIIVLVCSC	0.0000	99.2857	0.0143	86.8874	VLISIIVLV	VIFLISIIVLV	0.0000	69.1667	0.0844	26.2096	VIFLISISC	VIFLISIIVLVCSC	0.0000	100.0000	0.0112	92.1578	VIFLISISC	VIFLISIIVLVCSC	0.0000	98.0000	0.0240	83.3037	0.0000	0
290	IFLISIIVLVCSCD	Sequence	ILISIIVLV	IFLISIIVLV	0.0000	100.0000	0.0133	88.9510	ILISIIVLV	IFLISIIVLV	0.0000	75.0000	0.0865	25.6123	IFLISIIVL	IFLISIIVL	0.0000	100.0000	0.0063	96.7759	IFLISIIVL	IFLISIIVL	0.0000	99.0000	0.0225	85.5224	0.0000	0
291	FLISIIVLVCSCDK	Sequence	FLISIIVLK	FLISIIVLVCSCDK	0.0000	89.2857	0.0406	34.1727	FLISIIVLV	FLISIIVLV	0.0001	50.3333	0.1545	14.1161	FLISIIVLK	FLISIIVLVCSCDK	0.0000	100.0000	0.0144	85.1659	FLISIIVLK	FLISIIVLVCSCDK	0.0000	97.0000	0.0287	75.8791	0.0000	0
292	LISIIVLVCSCDKN	Sequence	LISIIVLKN	LISIIVLVCSCDKN	0.0000	100.0000	0.0194	74.8984	LISIIVLVK	LISIIVLVCSCDK	0.0000	100.0000	0.0194	74.5794	LISISCDKN	LISIIVLVCSCDKN	0.0000	100.0000	0.0075	96.1797	LISIIVLVN	LISIIVLVCSCDKN	0.0000	100.0000	0.0134	95.6646	0.0000	0
293	ISIIVLVCSCDKNN	Sequence	ISIIVDKNN	ISIIVLVCSCDKNN	0.0000	100.0000	0.0163	82.1770	ISIIVLVNN	ISIIVLVCSCDKNN	0.0000	100.0000	0.0127	86.4202	ISIIVDKNN	ISIIVLVCSCDKNN	0.0000	100.0000	0.0052	97.3353	ISIIVDKNN	ISIIVLVCSCDKNN	0.0000	100.0000	0.0117	96.2206	0.0000	0
294	SIIVLVCSCDKNND	Sequence	SIIVDKNND	SIIVLVCSCDKNND	0.0000	100.0000	0.0111	93.0799	SIIVLVCSD	SIIVLVCSCDKNND	0.0000	100.0000	0.0179	77.1441	SIIVDKNND	SIIVLVCSCDKNND	0.0000	100.0000	0.0074	96.2109	SIIVLVCSD	SIIVLVCSCDKNND	0.0000	99.0000	0.0161	94.1463	0.0000	0
295	IIVLVCSCDKNNDQ	Sequence	ISCDKNNDQ	IIVLVCSCDKNNDQ	0.0000	95.7143	0.0111	93.2069	IIVDKNNDQ	IIVLVCSCDKNNDQ	0.0000	95.0000	0.0151	81.9993	IIVDKNNDQ	IIVLVCSCDKNNDQ	0.0000	100.0000	0.0058	97.0480	IIVDKNNDQ	IIVLVCSCDKNNDQ	0.0000	99.0000	0.0098	96.8249	0.0000	0
296	IVLVCSCDKNNDQY	Sequence	IVDKNNDQY	IVLVCSCDKNNDQY	0.2867	0.5640	0.2667	0.9591	IVDKNNDQY	IVLVCSCDKNNDQY	0.0000	60.6250	0.0269	63.2286	IVDKNNDQY	IVLVCSCDKNNDQY	0.0000	70.0000	0.0135	87.1355	IVDKNNDQY	IVLVCSCDKNNDQY	0.0000	79.0000	0.0175	92.3855	0.0717	1
297	VLVCSCDKNNDQYK	Sequence	VLDKNNDQY	VLVCSCDKNNDQY	0.0013	16.3411	0.0690	13.4813	VLVNNDQYK	VLVCSCDKNNDQYK	0.0000	65.8333	0.0527	39.3658	VLKNNDQYK	VLVCSCDKNNDQYK	0.0000	95.0000	0.0112	92.2310	VLKNNDQYK	VLVCSCDKNNDQYK	0.0000	94.0000	0.0187	90.9582	0.0003	0
298	LVCSCDKNNDQYKF	Sequence	LVNNDQYKF	LVCSCDKNNDQYKF	0.0006	24.0435	0.0607	17.0997	LVNNDQYKF	LVCSCDKNNDQYKF	0.0000	82.5000	0.0339	54.7646	LVNNDQYKF	LVCSCDKNNDQYKF	0.0000	85.0000	0.0165	79.6657	LKNNDQYKF	LVCSCDKNNDQYKF	0.0000	86.4286	0.0333	68.9400	0.0002	0
299	VCSCDKNNDQYKFH	Sequence	VNNDQYKFH	VCSCDKNNDQYKFH	0.0000	81.8750	0.0248	61.9598	VCNDQYKFH	VCSCDKNNDQYKFH	0.0000	95.0000	0.0079	94.4985	VNNDQYKFH	VCSCDKNNDQYKFH	0.0000	100.0000	0.0055	97.1676	VKNNDQYKF	VCSCDKNNDQYKF	0.0000	98.0000	0.0131	95.7724	0.0000	0
300	CSCDKNNDQYKFHK	Sequence	CSDQYKFHK	CSCDKNNDQYKFHK	0.0003	38.4286	0.0812	9.8530	CSCDKNNHK	CSCDKNNDQYKFHK	0.0000	95.0000	0.0171	78.4216	CSCDKNNHK	CSCDKNNDQYKFHK	0.0000	100.0000	0.0089	95.4285	CSCDKKFHK	CSCDKNNDQYKFHK	0.0000	96.0000	0.0212	87.4159	0.0001	0
301	SCDKNNDQYKFHKL	Sequence	SCDKNNHKL	SCDKNNDQYKFHKL	0.0003	38.2857	0.0317	48.0364	SCDKNFHKL	SCDKNNDQYKFHKL	0.0001	49.2500	0.0210	71.9465	SCDKKFHKL	SCDKNNDQYKFHKL	0.0001	41.8000	0.0221	66.8803	SCDKKFHKL	SCDKNNDQYKFHKL	0.0015	20.7644	0.0937	22.3741	0.0005	0
302	CDKNNDQYKFHKLL	Sequence	CDKNNDQLL	CDKNNDQYKFHKLL	0.0000	80.0000	0.0335	44.7329	CQYKFHKLL	CDKNNDQYKFHKLL	0.0000	73.7500	0.0431	46.1318	CQYKFHKLL	CDKNNDQYKFHKLL	0.0000	90.0000	0.0223	66.3418	CQYKFHKLL	CDKNNDQYKFHKLL	0.0001	62.9545	0.0928	22.7192	0.0000	0
303	DKNNDQYKFHKLLP	Sequence	DKNNDQLLP	DKNNDQYKFHKLLP	0.0000	97.1429	0.0155	84.1222	DQYKFHKLL	DKNNDQYKFHKLL	0.0000	100.0000	0.0093	92.2805	DYKFHKLLP	DKNNDQYKFHKLLP	0.0000	92.5000	0.0125	89.4463	DQYKFHKLL	DKNNDQYKFHKLL	0.0001	67.8125	0.0527	46.2753	0.0000	0
0	MKTISVVTLLCVL	Sequence	KTISVVTLL	KTISVVTLLCVL	0.0000	92.1429	0.0464	27.6884	MVVTLLCVL	MKTISVVTLLCVL	0.0000	62.5000	0.1253	17.7437	MVVTLLCVL	MKTISVVTLLCVL	0.0000	65.0000	0.0577	24.4320	MKTISVVTL	MKTISVVTLLCVL	0.0001	57.2414	0.1323	12.6831	0.0000	0
1	KTISVVTLLCVLP	Sequence	KTISVVTLP	KTISVVTLLCVLP	0.0000	71.5385	0.0342	43.5671	KTISVCVLP	KTISVVTLLCVLP	0.0001	48.8000	0.0992	22.4422	KTISVVTLP	KTISVVTLLCVLP	0.0000	92.5000	0.0227	65.4050	KTISVVTLP	KTISVVTLLCVLP	0.0000	93.0000	0.0359	65.1745	0.0000	0
2	TISVVTLLCVLPA	Sequence	TISVVTLLA	TISVVTLLCVLPA	0.0000	77.2727	0.0689	13.5278	TISVVVLPA	TISVVTLLCVLPA	0.0001	41.0000	0.2023	10.2020	TISVVTLPA	TISVVTLLCVLPA	0.0000	92.5000	0.0374	40.9932	TTLLCVLPA	TISVVTLLCVLPA	0.0000	87.1429	0.0637	37.5035	0.0000	0
3	ISVVTLLCVLPAV	Sequence	ISVVTLLAV	ISVVTLLCVLPAV	0.0000	90.7143	0.0548	20.6770	ILLCVLPAV	ISVVTLLCVLPAV	0.0064	8.2697	0.5818	1.0281	ISVVTLPAV	ISVVTLLCVLPAV	0.0000	95.0000	0.0324	47.7553	ILLCVLPAV	ISVVTLLCVLPAV	0.0000	91.0000	0.0596	40.5265	0.0016	0
4	SVVTLLCVLPAVV	Sequence	SVVTLPAVV	SVVTLLCVLPAVV	0.0000	87.8571	0.0478	26.3573	SLCVLPAVV	SVVTLLCVLPAVV	0.0007	20.9195	0.3603	4.0843	SVVTLPAVV	SVVTLLCVLPAVV	0.0000	78.3333	0.0382	40.1107	SLCVLPAVV	SVVTLLCVLPAVV	0.0000	76.0000	0.0635	37.6681	0.0002	0
5	VVTLLCVLPAVVY	Sequence	VVTLPAVVY	VVTLLCVLPAVVY	0.0019	12.7300	0.1173	4.9145	VLLCVLPAV	VVTLLCVLPAV	0.0000	59.5455	0.1560	13.9585	VVTLPAVVY	VVTLLCVLPAVVY	0.0000	76.6667	0.0171	78.3188	VVTLPAVVY	VVTLLCVLPAVVY	0.0000	90.0000	0.0304	73.2737	0.0005	0
6	VTLLCVLPAVVYS	Sequence	VTLLPAVVY	VTLLCVLPAVVY	0.0002	44.2000	0.0701	13.0608	VVLPAVVYS	VTLLCVLPAVVYS	0.0001	43.8571	0.1407	15.6423	VVLPAVVYS	VTLLCVLPAVVYS	0.0000	95.0000	0.0173	77.8222	VVLPAVVYS	VTLLCVLPAVVYS	0.0000	97.0000	0.0298	74.2309	0.0001	0
7	TLLCVLPAVVYST	Sequence	TLVLPAVVY	TLLCVLPAVVY	0.0000	79.5455	0.0370	39.2339	TLLAVVYST	TLLCVLPAVVYST	0.0006	21.5132	0.2950	5.8857	TLPAVVYST	TLLCVLPAVVYST	0.0000	92.5000	0.0191	73.4725	TLPAVVYST	TLLCVLPAVVYST	0.0000	92.0000	0.0475	51.3854	0.0002	0
8	LLCVLPAVVYSTC	Sequence	LLVLPAVVY	LLCVLPAVVY	0.0000	94.2857	0.0305	50.3284	LLCVLPATC	LLCVLPAVVYSTC	0.0000	63.1250	0.0982	22.6479	LPAVVYSTC	LLCVLPAVVYSTC	0.0000	53.8462	0.0661	20.3905	LPAVVYSTC	LLCVLPAVVYSTC	0.0000	76.0000	0.0587	41.1494	0.0000	0
9	LCVLPAVVYSTCT	Sequence	LCVLPAVVY	LCVLPAVVY	0.0000	97.8571	0.0192	75.3198	LCVLPAVVT	LCVLPAVVYSTCT	0.0000	95.0000	0.0494	41.5690	LPAVVYSTC	LCVLPAVVYSTC	0.0000	100.0000	0.0226	65.7677	LPAVVYSTC	LCVLPAVVYSTC	0.0000	99.0000	0.0314	71.8172	0.0000	0
10	CVLPAVVYSTCTV	Sequence	CVLPSTCTV	CVLPAVVYSTCTV	0.0000	80.0000	0.0539	21.2612	CVLPAVVTV	CVLPAVVYSTCTV	0.0013	16.0750	0.3347	4.7054	CVLPSTCTV	CVLPAVVYSTCTV	0.0000	81.6667	0.0725	17.9654	CVLPAVVTV	CVLPAVVYSTCTV	0.0000	85.0000	0.0762	30.0242	0.0003	0
11	VLPAVVYSTCTVP	Sequence	VLPAVVTVP	VLPAVVYSTCTVP	0.0000	88.5714	0.0289	53.3877	VLPAVVYTV	VLPAVVYSTCTV	0.0004	26.6316	0.2172	9.2952	VLPAVVTVP	VLPAVVYSTCTVP	0.0000	90.0000	0.0421	35.9043	VLPAVVTVP	VLPAVVYSTCTVP	0.0000	92.0000	0.0410	58.6893	0.0001	0
12	LPAVVYSTCTVPT	Sequence	LPAVVYSTT	LPAVVYSTCTVPT	0.0000	97.8571	0.0298	51.5552	LPAVVTVPT	LPAVVYSTCTVPT	0.0000	95.0000	0.0539	38.6876	LPAVVTVPT	LPAVVYSTCTVPT	0.0001	33.7273	0.1799	4.6802	LPAVVYSTT	LPAVVYSTCTVPT	0.0000	79.5000	0.0848	25.8441	0.0000	0
13	PAVVYSTCTVPTM	Sequence	PSTCTVPTM	PAVVYSTCTVPTM	0.0000	90.0000	0.0441	30.1724	VVYSTVPTM	VVYSTCTVPTM	0.0000	82.5000	0.0591	35.8241	AVVYSTPTM	AVVYSTCTVPTM	0.0000	85.0000	0.0363	42.3518	PAVVYSTTM	PAVVYSTCTVPTM	0.0000	85.7143	0.0468	52.1141	0.0000	0
14	AVVYSTCTVPTMN	Sequence	ATCTVPTMN	AVVYSTCTVPTMN	0.0000	87.8571	0.0362	40.4555	AVVYTVPTM	AVVYSTCTVPTM	0.0000	87.5000	0.0498	41.2778	AVVYSTPTM	AVVYSTCTVPTM	0.0000	92.5000	0.0271	56.7094	AVVYSTPTM	AVVYSTCTVPTM	0.0000	96.0000	0.0320	70.8477	0.0000	0
15	VVYSTCTVPTMNN	Sequence	VVYSPTMNN	VVYSTCTVPTMNN	0.0000	92.8571	0.0338	44.3390	VVYSTVPTM	VVYSTCTVPTM	0.0000	78.3333	0.0546	38.2964	VVYSPTMNN	VVYSTCTVPTMNN	0.0000	95.0000	0.0238	63.1628	VVYSTVPTM	VVYSTCTVPTM	0.0000	95.0000	0.0313	71.9760	0.0000	0
16	VYSTCTVPTMNNA	Sequence	VTVPTMNNA	VYSTCTVPTMNNA	0.0001	58.8000	0.0469	27.2084	VTVPTMNNA	VYSTCTVPTMNNA	0.0001	48.8000	0.0632	33.9404	VYSPTMNNA	VYSTCTVPTMNNA	0.0000	78.3333	0.0324	47.7734	VYSPTMNNA	VYSTCTVPTMNNA	0.0000	82.8571	0.0381	62.3167	0.0000	0
17	YSTCTVPTMNNAK	Sequence	YSPTMNNAK	YSTCTVPTMNNAK	0.0006	24.4783	0.1002	6.5988	YVPTMNNAK	YSTCTVPTMNNAK	0.0000	75.0000	0.0483	42.2558	YVPTMNNAK	YSTCTVPTMNNAK	0.0000	76.6667	0.0295	52.4429	YVPTMNNAK	YSTCTVPTMNNAK	0.0000	94.0000	0.0321	70.6905	0.0002	0
18	STCTVPTMNNAKL	Sequence	STCTVPTKL	STCTVPTMNNAKL	0.0005	26.4595	0.0666	14.4197	STCTVPTKL	STCTVPTMNNAKL	0.0001	40.1250	0.0766	28.6822	SPTMNNAKL	STCTVPTMNNAKL	0.0078	5.7958	0.1999	3.9032	SPTMNNAKL	STCTVPTMNNAKL	0.0004	34.8788	0.0785	28.8070	0.0022	0
19	TCTVPTMNNAKLT	Sequence	TTMNNAKLT	TCTVPTMNNAKLT	0.0000	78.6364	0.0333	45.0703	TTMNNAKLT	TCTVPTMNNAKLT	0.0000	87.5000	0.0282	61.5894	TPTMNNAKL	TCTVPTMNNAKL	0.0000	72.5000	0.0359	42.8659	TPTMNNAKL	TCTVPTMNNAKL	0.0000	87.8571	0.0375	63.0944	0.0000	0
20	CTVPTMNNAKLTS	Sequence	CTVPTKLTS	CTVPTMNNAKLTS	0.0000	76.3636	0.0528	22.0508	CTVPTKLTS	CTVPTMNNAKLTS	0.0000	82.5000	0.0538	38.7008	CTVPTKLTS	CTVPTMNNAKLTS	0.0000	92.5000	0.0282	54.7305	CMNNAKLTS	CTVPTMNNAKLTS	0.0000	95.0000	0.0412	58.4406	0.0000	0
21	TVPTMNNAKLTST	Sequence	TVPTKLTST	TVPTMNNAKLTST	0.0000	79.0909	0.0224	67.4631	TVPTKLTST	TVPTMNNAKLTST	0.0000	57.2727	0.0345	54.1118	TVPTKLTST	TVPTMNNAKLTST	0.0000	68.0000	0.0362	42.5264	TVPTKLTST	TVPTMNNAKLTST	0.0001	59.3103	0.0577	41.9363	0.0000	0
22	VPTMNNAKLTSTE	Sequence	VPAKLTSTE	VPTMNNAKLTSTE	0.0000	90.0000	0.0195	74.5501	VNAKLTSTE	VPTMNNAKLTSTE	0.0000	95.0000	0.0168	78.9907	VPAKLTSTE	VPTMNNAKLTSTE	0.0003	24.9355	0.0851	14.4228	VPAKLTSTE	VPTMNNAKLTSTE	0.0000	70.0000	0.0457	53.3025	0.0001	0
23	PTMNNAKLTSTET	Sequence	PTMNTSTET	PTMNNAKLTSTET	0.0000	89.2857	0.0271	57.1455	PTMLTSTET	PTMNNAKLTSTET	0.0000	90.0000	0.0241	67.1611	PTMNTSTET	PTMNNAKLTSTET	0.0000	95.0000	0.0159	81.3704	PAKLTSTET	PTMNNAKLTSTET	0.0000	97.0000	0.0339	68.1079	0.0000	0
24	TMNNAKLTSTETS	Sequence	TMNNSTETS	TMNNAKLTSTETS	0.0000	81.8750	0.0268	57.5972	TMLTSTETS	TMNNAKLTSTETS	0.0000	56.8182	0.0601	35.3406	TMNNAKLTS	TMNNAKLTSTETS	0.0000	90.0000	0.0207	69.9199	TMNNAKLTS	TMNNAKLTSTETS	0.0000	92.0000	0.0379	62.5776	0.0000	0
25	MNNAKLTSTETSF	Sequence	MLTSTETSF	MNNAKLTSTETSF	0.0005	26.6757	0.0601	17.4562	MLTSTETSF	MNNAKLTSTETSF	0.0002	31.6000	0.0944	23.5453	MLTSTETSF	MNNAKLTSTETSF	0.0001	47.7500	0.0444	33.7244	MNNAKLTSF	MNNAKLTSTETSF	0.0009	25.5955	0.1573	9.1499	0.0004	0
26	NNAKLTSTETSFN	Sequence	NTSTETSFN	NNAKLTSTETSFN	0.0000	80.0000	0.0413	33.3800	NLTSTETSF	NNAKLTSTETSF	0.0000	95.0000	0.0161	80.2367	NLTSTETSF	NNAKLTSTETSF	0.0000	92.5000	0.0154	82.5955	NNAKLTTSF	NNAKLTSTETSF	0.0000	79.5000	0.0464	52.5619	0.0000	0
27	NAKLTSTETSFND	Sequence	NAKSTETSF	NAKLTSTETSF	0.0000	93.5714	0.0235	65.0405	NLTSTETSF	NAKLTSTETSF	0.0000	100.0000	0.0150	82.1650	NAKSTETSF	NAKLTSTETSF	0.0000	90.0000	0.0180	76.1216	NAKLTSTSF	NAKLTSTETSF	0.0000	71.5385	0.0523	46.6206	0.0000	0
28	AKLTSTETSFNDK	Sequence	ATETSFNDK	AKLTSTETSFNDK	0.0008	21.8710	0.0602	17.3785	AKLTSTETK	AKLTSTETSFNDK	0.0000	78.3333	0.0199	73.7529	AKLTSTETK	AKLTSTETSFNDK	0.0000	90.0000	0.0114	91.7642	AKLTSTTSF	AKLTSTETSF	0.0000	93.0000	0.0182	91.5829	0.0002	0
29	KLTSTETSFNDKQ	Sequence	KLTSTETSQ	KLTSTETSFNDKQ	0.0000	78.1818	0.0300	51.2230	KLTSTETSQ	KLTSTETSFNDKQ	0.0000	59.0909	0.0268	63.4250	KLTSTETSF	KLTSTETSF	0.0000	95.0000	0.0102	94.2603	KLTSTETSF	KLTSTETSF	0.0000	98.0000	0.0148	95.1972	0.0000	0
30	LTSTETSFNDKQK	Sequence	LTSTETSFK	LTSTETSFNDKQK	0.0011	17.2710	0.0995	6.6846	LTSTETSQK	LTSTETSFNDKQK	0.0000	80.0000	0.0192	74.8533	LTSTETSQK	LTSTETSFNDKQK	0.0000	92.5000	0.0102	94.1119	LTSTETSQK	LTSTETSFNDKQK	0.0000	97.0000	0.0140	95.4709	0.0003	0
31	TSTETSFNDKQKV	Sequence	TSTETSQKV	TSTETSFNDKQKV	0.0006	25.5610	0.0702	13.0288	TSFNDKQKV	TSTETSFNDKQKV	0.0001	39.5556	0.0782	28.1432	TSFNDKQKV	TSTETSFNDKQKV	0.0000	76.6667	0.0176	77.0082	TSFNDKQKV	TSTETSFNDKQKV	0.0000	73.0769	0.0251	81.5404	0.0002	0
32	STETSFNDKQKVT	Sequence	STETSFNVT	STETSFNDKQKVT	0.0003	33.4286	0.0627	16.1460	STNDKQKVT	STETSFNDKQKVT	0.0000	73.7500	0.0217	70.8640	STNDKQKVT	STETSFNDKQKVT	0.0000	80.0000	0.0161	80.6801	SFNDKQKVT	STETSFNDKQKVT	0.0001	63.6364	0.0280	77.0388	0.0001	0
33	TETSFNDKQKVTF	Sequence	ETDKQKVTF	ETSFNDKQKVTF	0.0029	9.8869	0.0684	13.7110	TEDKQKVTF	TETSFNDKQKVTF	0.0000	75.0000	0.0195	74.3789	TEDKQKVTF	TETSFNDKQKVTF	0.0001	34.1818	0.0260	58.8598	TEDKQKVTF	TETSFNDKQKVTF	0.0008	26.6250	0.0445	54.5985	0.0010	0
34	ETSFNDKQKVTFT	Sequence	ETDKQKVTF	ETSFNDKQKVTF	0.0008	20.9577	0.0607	17.1273	ETSQKVTFT	ETSFNDKQKVTFT	0.0000	82.5000	0.0279	61.9783	ETDKQKVTF	ETSFNDKQKVTF	0.0000	65.0000	0.0164	80.0509	ETKQKVTFT	ETSFNDKQKVTFT	0.0001	52.6829	0.0475	51.3348	0.0002	0
35	TSFNDKQKVTFTC	Sequence	TSDKQKVTF	TSFNDKQKVTF	0.0002	46.5000	0.0400	35.0245	TSFNDTFTC	TSFNDKQKVTFTC	0.0000	52.0000	0.0611	34.8880	TSFNDKQTC	TSFNDKQKVTFTC	0.0000	78.3333	0.0193	73.1284	TSFNDKQTC	TSFNDKQKVTFTC	0.0000	71.9231	0.0386	61.6510	0.0001	0
36	SFNDKQKVTFTCD	Sequence	SFDKQKVTF	SFNDKQKVTF	0.0000	83.7500	0.0198	73.9018	SFNDVTFTC	SFNDKQKVTFTC	0.0000	95.0000	0.0178	77.2782	SFDKQKVTF	SFNDKQKVTF	0.0000	78.3333	0.0130	88.3668	SFNDKKVTF	SFNDKQKVTF	0.0002	46.0000	0.0407	59.1162	0.0001	0
37	FNDKQKVTFTCDS	Sequence	FNDKQKVTS	FNDKQKVTFTCDS	0.0000	73.0769	0.0359	40.9532	FNDKQKVTS	FNDKQKVTFTCDS	0.0000	95.0000	0.0148	82.6165	FNDKQKVTS	FNDKQKVTFTCDS	0.0000	95.0000	0.0131	88.0748	FNDKQKVTF	FNDKQKVTF	0.0000	82.8571	0.0317	71.3779	0.0000	0
38	NDKQKVTFTCDSG	Sequence	NDKQKVTSG	NDKQKVTFTCDSG	0.0000	97.8571	0.0190	75.7080	NVTFTCDSG	NDKQKVTFTCDSG	0.0000	100.0000	0.0139	84.2516	NDKQKVTSG	NDKQKVTFTCDSG	0.0000	95.0000	0.0136	87.0093	NDKQKVTSG	NDKQKVTFTCDSG	0.0000	80.0000	0.0388	61.4715	0.0000	0
39	DKQKVTFTCDSGY	Sequence	DTFTCDSGY	DKQKVTFTCDSGY	0.0132	4.1782	0.1897	1.8795	DTFTCDSGY	DKQKVTFTCDSGY	0.0000	95.0000	0.0251	65.6822	DKQKVTFTY	DKQKVTFTCDSGY	0.0000	85.0000	0.0156	81.9995	DKQKVTFTY	DKQKVTFTCDSGY	0.0001	67.5000	0.0319	71.0203	0.0033	0
40	KQKVTFTCDSGYH	Sequence	KTFTCDSGY	KQKVTFTCDSGY	0.0001	49.8571	0.0605	17.2402	KQKVTFTYH	KQKVTFTCDSGYH	0.0000	87.5000	0.0227	69.2598	KQKVDSGYH	KQKVTFTCDSGYH	0.0000	90.0000	0.0178	76.6279	KQKVTFTYH	KQKVTFTCDSGYH	0.0000	76.5000	0.0375	63.1339	0.0000	0
41	QKVTFTCDSGYHS	Sequence	QTCDSGYHS	QKVTFTCDSGYHS	0.0002	46.1250	0.0555	20.1691	QTCDSGYHS	QKVTFTCDSGYHS	0.0000	87.5000	0.0258	64.7067	QTCDSGYHS	QKVTFTCDSGYHS	0.0000	95.0000	0.0134	87.3341	QTCDSGYHS	QKVTFTCDSGYHS	0.0000	96.0000	0.0224	85.6424	0.0000	0
42	KVTFTCDSGYHSL	Sequence	KVDSGYHSL	KVTFTCDSGYHSL	0.0019	12.7757	0.0936	7.4810	KVDSGYHSL	KVTFTCDSGYHSL	0.0032	11.1787	0.1262	17.6174	KVDSGYHSL	KVTFTCDSGYHSL	0.0021	10.7336	0.0890	13.5287	KVDSGYHSL	KVTFTCDSGYHSL	0.0006	30.5000	0.0871	24.8981	0.0020	0
43	VTFTCDSGYHSLD	Sequence	VTDSGYHSL	VTFTCDSGYHSL	0.0003	34.0556	0.0683	13.7171	VTDSGYHSL	VTFTCDSGYHSL	0.0000	65.0000	0.0536	38.8479	VTDSGYHSL	VTFTCDSGYHSL	0.0000	72.5000	0.0265	57.9438	VTDSGYHSL	VTFTCDSGYHSL	0.0000	82.8571	0.0468	52.1098	0.0001	0
44	TFTCDSGYHSLDP	Sequence	TFDSGYHSL	TFTCDSGYHSL	0.0000	77.2727	0.0395	35.7554	TFDSGYHSL	TFTCDSGYHSL	0.0000	90.0000	0.0276	62.3763	TFDSGYHSL	TFTCDSGYHSL	0.0000	78.3333	0.0181	75.9932	TFDSGYHSL	TFTCDSGYHSL	0.0001	60.6818	0.0415	58.1296	0.0000	0
45	FTCDSGYHSLDPN	Sequence	FTDSGYHSL	FTCDSGYHSL	0.0002	43.4545	0.0834	9.3437	FTDSGYHSL	FTCDSGYHSL	0.0000	71.2500	0.0645	33.3557	FTDSGYHSL	FTCDSGYHSL	0.0000	81.6667	0.0248	61.1998	FTDSGYHSL	FTCDSGYHSL	0.0000	87.8571	0.0387	61.5657	0.0001	0
46	TCDSGYHSLDPNA	Sequence	TCDSGYHSA	TCDSGYHSLDPNA	0.0002	44.3000	0.0336	44.6747	TCDSGYHSA	TCDSGYHSLDPNA	0.0000	54.6667	0.0250	65.9096	TYHSLDPNA	TCDSGYHSLDPNA	0.0000	80.0000	0.0160	80.9577	TCDSGYHSA	TCDSGYHSLDPNA	0.0000	76.5000	0.0266	79.1225	0.0001	0
47	CDSGYHSLDPNAV	Sequence	CDSGYHSLV	CDSGYHSLDPNAV	0.0001	59.2000	0.0569	19.2558	CDSGDPNAV	CDSGYHSLDPNAV	0.0000	87.5000	0.0441	45.3852	CHSLDPNAV	CDSGYHSLDPNAV	0.0000	81.6667	0.0270	56.8715	CDSGDPNAV	CDSGYHSLDPNAV	0.0000	85.0000	0.0457	53.3509	0.0000	0
48	DSGYHSLDPNAVC	Sequence	DSLDPNAVC	DSGYHSLDPNAVC	0.0000	74.6154	0.0282	54.7660	DSLDPNAVC	DSGYHSLDPNAVC	0.0000	78.3333	0.0234	68.2595	DSLDPNAVC	DSGYHSLDPNAVC	0.0000	85.0000	0.0162	80.4177	DSLDPNAVC	DSGYHSLDPNAVC	0.0000	85.0000	0.0291	75.2713	0.0000	0
49	SGYHSLDPNAVCE	Sequence	SLDPNAVCE	SGYHSLDPNAVCE	0.0003	38.9286	0.0359	40.8869	SLDPNAVCE	SGYHSLDPNAVCE	0.0000	55.0000	0.0374	51.2859	SLDPNAVCE	SGYHSLDPNAVCE	0.0000	90.0000	0.0173	77.8513	SLDPNAVCE	SGYHSLDPNAVCE	0.0000	88.5714	0.0260	80.1263	0.0001	0
50	GYHSLDPNAVCET	Sequence	SLDPNAVET	SLDPNAVCET	0.0000	92.8571	0.0278	55.6253	SLDPNVCET	SLDPNAVCET	0.0000	87.5000	0.0322	56.7578	GYHSLDPET	GYHSLDPNAVCET	0.0000	92.5000	0.0167	79.3823	GYHSLDPET	GYHSLDPNAVCET	0.0000	96.0000	0.0217	86.6798	0.0000	0
51	YHSLDPNAVCETD	Sequence	HSLDPNETD	HSLDPNAVCETD	0.0000	95.0000	0.0243	63.2052	YSLDPNAVC	YHSLDPNAVC	0.0000	95.0000	0.0235	68.0425	YPNAVCETD	YHSLDPNAVCETD	0.0000	90.0000	0.0354	43.5275	YHSLDPNAV	YHSLDPNAV	0.0000	96.0000	0.0314	71.7309	0.0000	0
52	HSLDPNAVCETDK	Sequence	HSLDPNAVK	HSLDPNAVCETDK	0.0008	21.2419	0.0522	22.5438	HSLDPNAVK	HSLDPNAVCETDK	0.0000	55.9091	0.0232	68.5211	HSLDPNAVK	HSLDPNAVCETDK	0.0000	67.0000	0.0203	70.7890	HSLDPNAVK	HSLDPNAVCETDK	0.0000	88.5714	0.0183	91.4671	0.0002	0
53	SLDPNAVCETDKW	Sequence	SLDPNTDKW	SLDPNAVCETDKW	0.0327	2.5618	0.0951	7.2584	SLDPNAVKW	SLDPNAVCETDKW	0.0009	18.9758	0.0448	44.8329	SLDPNAVKW	SLDPNAVCETDKW	0.0002	30.5294	0.0228	65.1602	SLDPNAVKW	SLDPNAVCETDKW	0.0002	46.1538	0.0255	80.8762	0.0085	0
54	LDPNAVCETDKWK	Sequence	LDPNAVCEK	LDPNAVCETDKWK	0.0000	77.7273	0.0288	53.4959	LVCETDKWK	LDPNAVCETDKWK	0.0000	90.0000	0.0180	76.8879	LDPNAVCEK	LDPNAVCETDKWK	0.0000	95.0000	0.0118	90.9335	LDPNAVDKW	LDPNAVCETDKW	0.0000	97.0000	0.0165	93.6187	0.0000	0
55	DPNAVCETDKWKY	Sequence	DCETDKWKY	DPNAVCETDKWKY	0.0070	5.9765	0.0721	12.3970	DPNTDKWKY	DPNAVCETDKWKY	0.0000	90.0000	0.0143	83.4396	DPNAVKWKY	DPNAVCETDKWKY	0.0001	45.2500	0.0217	67.6858	DPNAVKWKY	DPNAVCETDKWKY	0.0001	56.7241	0.0253	81.1834	0.0018	0
56	PNAVCETDKWKYE	Sequence	PNATDKWKY	PNAVCETDKWKY	0.0000	83.7500	0.0226	67.1395	AVCETDKYE	AVCETDKWKYE	0.0000	100.0000	0.0097	91.5406	PNAVETDKW	PNAVCETDKW	0.0000	100.0000	0.0055	97.2111	PETDKWKYE	PNAVCETDKWKYE	0.0000	99.0000	0.0123	96.0027	0.0000	0
57	NAVCETDKWKYEN	Sequence	NAETDKWKY	NAVCETDKWKY	0.0001	52.0968	0.0508	23.7127	NTDKWKYEN	NAVCETDKWKYEN	0.0000	100.0000	0.0129	86.0736	NAVCETDKW	NAVCETDKW	0.0000	100.0000	0.0113	91.9086	NADKWKYEN	NAVCETDKWKYEN	0.0000	99.0000	0.0210	87.7905	0.0000	0
58	AVCETDKWKYENP	Sequence	AVETDKWKY	AVCETDKWKY	0.0002	48.6250	0.0294	52.4951	AVCETYENP	AVCETDKWKYENP	0.0000	68.3333	0.0241	67.1299	AVKWKYENP	AVCETDKWKYENP	0.0000	95.0000	0.0085	95.6402	AVKWKYENP	AVCETDKWKYENP	0.0000	73.8462	0.0224	85.6234	0.0001	0
59	VCETDKWKYENPC	Sequence	VCETDKWKY	VCETDKWKY	0.0000	78.6364	0.0211	70.7547	VCWKYENPC	VCETDKWKYENPC	0.0000	100.0000	0.0153	81.7644	VKWKYENPC	VCETDKWKYENPC	0.0000	100.0000	0.0094	95.2051	VKWKYENPC	VCETDKWKYENPC	0.0000	98.0000	0.0247	82.1094	0.0000	0
60	CETDKWKYENPCK	Sequence	ETDKENPCK	ETDKWKYENPCK	0.0005	28.0333	0.0608	17.0441	CETDKWKYK	CETDKWKYENPCK	0.0000	95.0000	0.0125	86.7989	CETDKWKYK	CETDKWKYENPCK	0.0000	92.5000	0.0095	95.1294	CETDKNPCK	CETDKWKYENPCK	0.0000	95.0000	0.0254	81.0150	0.0001	0
61	ETDKWKYENPCKK	Sequence	ETDENPCKK	ETDKWKYENPCKK	0.0258	2.9216	0.1311	3.9333	ETYENPCKK	ETDKWKYENPCKK	0.0000	71.2500	0.0136	84.7360	ETYENPCKK	ETDKWKYENPCKK	0.0000	81.6667	0.0106	93.4454	ETYENPCKK	ETDKWKYENPCKK	0.0000	84.2857	0.0179	91.9288	0.0065	0
62	TDKWKYENPCKKM	Sequence	TDENPCKKM	TDKWKYENPCKKM	0.0002	48.6250	0.0234	65.1214	TYENPCKKM	TDKWKYENPCKKM	0.0000	95.0000	0.0094	92.0799	TYENPCKKM	TDKWKYENPCKKM	0.0000	68.0000	0.0187	74.4725	TDKWKYKKM	TDKWKYENPCKKM	0.0003	38.4167	0.0613	39.2619	0.0001	0
63	DKWKYENPCKKMC	Sequence	DYENPCKKM	DKWKYENPCKKM	0.0000	96.4286	0.0097	95.2136	DKWKYENMC	DKWKYENPCKKMC	0.0000	100.0000	0.0084	93.8310	DENPCKKMC	DKWKYENPCKKMC	0.0000	95.0000	0.0110	92.5178	DKWKYKKMC	DKWKYENPCKKMC	0.0000	83.5714	0.0366	64.2133	0.0000	0
64	KWKYENPCKKMCT	Sequence	KWYENPCKK	KWKYENPCKK	0.0000	97.8571	0.0140	87.4871	KWKYKKMCT	KWKYENPCKKMCT	0.0000	100.0000	0.0113	88.8960	KWKYENPKM	KWKYENPCKKM	0.0000	100.0000	0.0134	87.3364	KWKYKKMCT	KWKYENPCKKMCT	0.0000	89.2857	0.0511	47.7565	0.0000	0
65	WKYENPCKKMCTV	Sequence	WKYENPCTV	WKYENPCKKMCTV	0.0000	82.5000	0.0380	37.7649	WKYENPCTV	WKYENPCKKMCTV	0.0000	73.7500	0.0638	33.6546	WPCKKMCTV	WKYENPCKKMCTV	0.0002	29.5882	0.1332	7.4265	WPCKKMCTV	WKYENPCKKMCTV	0.0008	26.5500	0.2194	4.4720	0.0003	0
66	KYENPCKKMCTVS	Sequence	KYENPCTVS	KYENPCKKMCTVS	0.0000	95.0000	0.0222	68.1152	KYENPMCTV	KYENPCKKMCTV	0.0000	100.0000	0.0216	71.0336	KPCKKMCTV	KYENPCKKMCTV	0.0000	83.3333	0.0391	39.1526	KPCKKMCTV	KYENPCKKMCTV	0.0000	85.7143	0.0609	39.5080	0.0000	0
67	YENPCKKMCTVSD	Sequence	YENPKMCTV	YENPCKKMCTV	0.0000	95.7143	0.0229	66.2732	YENPKMCTV	YENPCKKMCTV	0.0000	100.0000	0.0239	67.4777	YPCKKMCTV	YENPCKKMCTV	0.0000	95.0000	0.0308	50.2013	YPCKKMCTV	YENPCKKMCTV	0.0000	83.5714	0.0731	31.6104	0.0000	0
68	ENPCKKMCTVSDY	Sequence	ENMCTVSDY	ENPCKKMCTVSDY	0.0005	26.4054	0.0968	7.0107	ENPCTVSDY	ENPCKKMCTVSDY	0.0000	100.0000	0.0119	87.8510	NPCKKMCTY	NPCKKMCTVSDY	0.0000	85.0000	0.0318	48.6494	ENPCKKSDY	ENPCKKMCTVSDY	0.0000	82.8571	0.0481	50.7223	0.0001	0
69	NPCKKMCTVSDYV	Sequence	NMCTVSDYV	NPCKKMCTVSDYV	0.0000	78.6364	0.0626	16.1561	NMCTVSDYV	NPCKKMCTVSDYV	0.0001	40.8750	0.2216	9.0618	NPCKKMCTV	NPCKKMCTVSDYV	0.0003	26.0385	0.0950	12.3416	NPCKKMCTV	NPCKKMCTVSDYV	0.0007	29.0909	0.1531	9.6420	0.0003	0
70	PCKKMCTVSDYVS	Sequence	PCCTVSDYV	PCKKMCTVSDYV	0.0000	99.2857	0.0201	72.9850	PMCTVSDYV	PCKKMCTVSDYV	0.0000	100.0000	0.0242	67.0274	PCKKSDYVS	PCKKMCTVSDYVS	0.0000	100.0000	0.0128	88.9276	PCKKSDYVS	PCKKMCTVSDYVS	0.0000	99.0000	0.0338	68.2636	0.0000	0
71	CKKMCTVSDYVSE	Sequence	CTVSDYVSE	CKKMCTVSDYVSE	0.0000	95.7143	0.0276	56.0142	CTVSDYVSE	CKKMCTVSDYVSE	0.0000	95.0000	0.0385	50.2166	CKKMCTVSE	CKKMCTVSDYVSE	0.0000	100.0000	0.0165	79.7868	CKKMDYVSE	CKKMCTVSDYVSE	0.0000	97.0000	0.0477	51.1518	0.0000	0
72	KKMCTVSDYVSEL	Sequence	KVSDYVSEL	KKMCTVSDYVSEL	0.0001	52.9032	0.0450	29.1011	KVSDYVSEL	KKMCTVSDYVSEL	0.0023	12.8473	0.1915	10.9106	KVSDYVSEL	KKMCTVSDYVSEL	0.0002	32.3846	0.0671	20.0053	KKMDYVSEL	KKMCTVSDYVSEL	0.0003	41.6111	0.1067	18.2973	0.0007	0
73	KMCTVSDYVSELY	Sequence	KSDYVSELY	KMCTVSDYVSELY	0.6694	0.1692	0.6731	0.0334	KMSDYVSEL	KMCTVSDYVSEL	0.0002	32.5556	0.1871	11.2468	KSDYVSELY	KMCTVSDYVSELY	0.0000	78.3333	0.0252	60.3410	KMDYVSELY	KMCTVSDYVSELY	0.0000	83.5714	0.0415	58.2002	0.1674	1
74	MCTVSDYVSELYD	Sequence	MSDYVSELY	MCTVSDYVSELY	0.1016	1.2744	0.5394	0.1142	MVSDYVSEL	MCTVSDYVSEL	0.0000	90.0000	0.0464	43.6641	MSDYVSELY	MCTVSDYVSELY	0.0000	95.0000	0.0186	74.7179	MVSDYVSEL	MCTVSDYVSEL	0.0000	97.0000	0.0332	69.1131	0.0254	1
75	CTVSDYVSELYDK	Sequence	CTDYVSELY	CTVSDYVSELY	0.0051	7.1274	0.3089	0.6874	CTVSDYVSK	CTVSDYVSELYDK	0.0000	87.5000	0.0359	52.7458	CTVSDYVSK	CTVSDYVSELYDK	0.0000	95.0000	0.0156	82.1268	CTVSDYVSK	CTVSDYVSELYDK	0.0000	99.0000	0.0233	84.2781	0.0013	0
76	TVSDYVSELYDKP	Sequence	TSDYVSELY	TVSDYVSELY	0.0149	3.9030	0.2681	0.9485	TVSDYVSEP	TVSDYVSELYDKP	0.0000	65.0000	0.0321	56.7930	TVSDYVSEP	TVSDYVSELYDKP	0.0000	90.0000	0.0150	83.6398	TVSDYVSKP	TVSDYVSELYDKP	0.0000	85.7143	0.0193	90.2190	0.0037	0
77	VSDYVSELYDKPL	Sequence	VSDYVSELY	VSDYVSELY	0.0106	4.7345	0.2395	1.1690	VSDYVSELL	VSDYVSELYDKPL	0.0000	51.6667	0.0806	27.3818	VSDYVSEPL	VSDYVSELYDKPL	0.0000	59.4444	0.0468	31.6860	VSDYVSELL	VSDYVSELYDKPL	0.0000	77.0000	0.0565	42.9525	0.0027	0
78	SDYVSELYDKPLY	Sequence	SDYVSELLY	SDYVSELYDKPLY	0.0239	3.0295	0.2252	1.3163	SDYVSELLY	SDYVSELYDKPLY	0.0000	72.5000	0.0381	50.5628	SDYVSKPLY	SDYVSELYDKPLY	0.0000	76.6667	0.0187	74.4404	SELYDKPLY	SDYVSELYDKPLY	0.0000	72.6923	0.0370	63.7220	0.0060	0
79	DYVSELYDKPLYE	Sequence	DLYDKPLYE	DYVSELYDKPLYE	0.0002	44.7000	0.0745	11.6435	YLYDKPLYE	YVSELYDKPLYE	0.0002	35.0769	0.0892	24.8578	DLYDKPLYE	DYVSELYDKPLYE	0.0000	85.0000	0.0139	86.1776	DLYDKPLYE	DYVSELYDKPLYE	0.0002	43.8571	0.0393	60.8478	0.0001	0
80	YVSELYDKPLYEV	Sequence	YVDKPLYEV	YVSELYDKPLYEV	0.0030	9.7738	0.1502	2.9847	YVSEPLYEV	YVSELYDKPLYEV	0.0542	2.8021	0.5954	0.9195	YYDKPLYEV	YVSELYDKPLYEV	0.0001	36.5556	0.0517	28.0211	YYDKPLYEV	YVSELYDKPLYEV	0.0011	24.1170	0.0735	31.4373	0.0146	0
81	VSELYDKPLYEVN	Sequence	VSELDKPLY	VSELYDKPLY	0.0003	36.3125	0.0770	10.9404	VLYDKPLYE	VSELYDKPLYE	0.0000	71.2500	0.0546	38.2992	VYDKPLYEV	VSELYDKPLYEV	0.0000	95.0000	0.0133	87.5981	VYDKPLYEV	VSELYDKPLYEV	0.0000	90.0000	0.0241	83.0433	0.0001	0
82	SELYDKPLYEVNS	Sequence	SELYDKPLY	SELYDKPLY	0.0000	79.0909	0.0252	61.2071	ELYDKPLYS	ELYDKPLYEVNS	0.0000	61.8750	0.0542	38.5273	SYDKPLYEV	SELYDKPLYEV	0.0000	95.0000	0.0134	87.3294	ELYDKPVNS	ELYDKPLYEVNS	0.0000	89.2857	0.0255	80.8840	0.0000	0
83	ELYDKPLYEVNST	Sequence	ELYDKPLYT	ELYDKPLYEVNST	0.0003	37.3333	0.0346	43.0034	ELYDKPLYT	ELYDKPLYEVNST	0.0050	9.1659	0.1479	14.8084	EPLYEVNST	ELYDKPLYEVNST	0.0000	56.1111	0.0287	53.7803	ELYDKPLST	ELYDKPLYEVNST	0.0020	18.2127	0.0686	34.2924	0.0018	0
84	LYDKPLYEVNSTM	Sequence	LYDEVNSTM	LYDKPLYEVNSTM	0.0014	15.2953	0.0651	15.0160	LLYEVNSTM	LYDKPLYEVNSTM	0.0067	8.0611	0.3287	4.8644	LYDKPNSTM	LYDKPLYEVNSTM	0.0026	9.8289	0.1165	9.1247	LYDEVNSTM	LYDKPLYEVNSTM	0.0072	9.5838	0.1051	18.7250	0.0045	0
85	YDKPLYEVNSTMT	Sequence	YDKPNSTMT	YDKPLYEVNSTMT	0.0001	63.0952	0.0345	43.1544	YLYEVNSTM	YDKPLYEVNSTM	0.0012	16.8700	0.2981	5.7828	YLYEVNSTM	YDKPLYEVNSTM	0.0000	70.0000	0.0387	39.5977	YLYEVNSTM	YDKPLYEVNSTM	0.0001	55.5172	0.0646	36.9028	0.0003	0
86	DKPLYEVNSTMTL	Sequence	DEVNSTMTL	DKPLYEVNSTMTL	0.0001	55.8000	0.0317	48.0801	DEVNSTMTL	DKPLYEVNSTMTL	0.0000	65.0000	0.0753	29.1407	KPVNSTMTL	KPLYEVNSTMTL	0.0029	9.2316	0.2392	2.8639	DKPLYTMTL	DKPLYEVNSTMTL	0.0016	20.2126	0.0974	21.0854	0.0012	0
87	KPLYEVNSTMTLS	Sequence	KVNSTMTLS	KPLYEVNSTMTLS	0.0000	81.8750	0.0335	44.8973	KLYEVNSTM	KPLYEVNSTM	0.0001	36.5000	0.1295	17.1222	KPLNSTMTL	KPLYEVNSTMTL	0.0034	8.5806	0.2311	3.0283	KPLNSTMTL	KPLYEVNSTMTL	0.0001	57.5862	0.0657	36.1764	0.0009	0
88	PLYEVNSTMTLSC	Sequence	PLYEVTLSC	PLYEVNSTMTLSC	0.0000	90.7143	0.0258	59.7532	PLYEVTLSC	PLYEVNSTMTLSC	0.0002	33.8750	0.0925	24.0075	PLYEVNSSC	PLYEVNSTMTLSC	0.0000	95.0000	0.0155	82.4019	PLYEVTLSC	PLYEVNSTMTLSC	0.0000	94.0000	0.0313	71.8634	0.0001	0
89	LYEVNSTMTLSCN	Sequence	LYEVNSTCN	LYEVNSTMTLSCN	0.0000	97.1429	0.0344	43.2819	LYVNSTMTL	LYEVNSTMTL	0.0000	100.0000	0.0224	69.7429	LYENSTMTL	LYEVNSTMTL	0.0000	92.5000	0.0194	72.8234	LYVNSTMTL	LYEVNSTMTL	0.0000	93.0000	0.0374	63.1976	0.0000	0
90	YEVNSTMTLSCNG	Sequence	YEVNSTMTG	YEVNSTMTLSCNG	0.0000	95.0000	0.0537	21.4100	YEVNSTMTL	YEVNSTMTL	0.0000	95.0000	0.0408	48.0823	YEVNSTMTL	YEVNSTMTL	0.0000	95.0000	0.0295	52.3866	YEVNSTMTL	YEVNSTMTL	0.0000	90.0000	0.0575	42.1359	0.0000	0
91	EVNSTMTLSCNGE	Sequence	EVNSTMTLE	EVNSTMTLSCNGE	0.0000	80.6250	0.0255	60.5289	EVNSTMTLE	EVNSTMTLSCNGE	0.0000	87.5000	0.0212	71.6498	EVNSTMTLE	EVNSTMTLSCNGE	0.0000	95.0000	0.0117	91.1709	EVNSTMTLE	EVNSTMTLSCNGE	0.0000	98.0000	0.0239	83.3583	0.0000	0
92	VNSTMTLSCNGET	Sequence	VTLSCNGET	VNSTMTLSCNGET	0.0000	94.2857	0.0362	40.5083	VNSTMTLST	VNSTMTLSCNGET	0.0000	95.0000	0.0263	64.0469	VNSTMTLST	VNSTMTLSCNGET	0.0000	100.0000	0.0151	83.3749	VNSTMTLST	VNSTMTLSCNGET	0.0000	98.0000	0.0293	75.0295	0.0000	0
93	NSTMTLSCNGETK	Sequence	NSTMTGETK	NSTMTLSCNGETK	0.0006	26.1081	0.0808	9.9258	NLSCNGETK	NSTMTLSCNGETK	0.0000	76.6667	0.0339	54.7072	NSTMTGETK	NSTMTLSCNGETK	0.0000	92.5000	0.0184	75.2495	NSTMNGETK	NSTMTLSCNGETK	0.0000	96.0000	0.0288	75.7380	0.0001	0
94	STMTLSCNGETKY	Sequence	STMTGETKY	STMTLSCNGETKY	0.2930	0.5534	0.3769	0.4116	STMNGETKY	STMTLSCNGETKY	0.0001	48.6000	0.0452	44.5357	STMNGETKY	STMTLSCNGETKY	0.0000	62.1429	0.0327	47.2991	STMTGETKY	STMTLSCNGETKY	0.0000	73.0769	0.0407	59.0624	0.0733	1
95	TMTLSCNGETKYF	Sequence	TSCNGETKY	TMTLSCNGETKY	0.0019	12.7947	0.0969	6.9957	TMNGETKYF	TMTLSCNGETKYF	0.0000	59.5455	0.0701	30.9927	TMNGETKYF	TMTLSCNGETKYF	0.0000	73.7500	0.0299	51.7059	TMNGETKYF	TMTLSCNGETKYF	0.0001	55.0000	0.0778	29.1612	0.0005	0
96	MTLSCNGETKYFR	Sequence	MTLSGETKY	MTLSCNGETKY	0.0011	17.9533	0.1068	5.8808	MTLETKYFR	MTLSCNGETKYFR	0.0000	69.1667	0.0612	34.8235	MTLETKYFR	MTLSCNGETKYFR	0.0000	85.0000	0.0293	52.8847	MTLETKYFR	MTLSCNGETKYFR	0.0000	90.0000	0.0502	48.6211	0.0003	0
97	TLSCNGETKYFRC	Sequence	TSCNGETKY	TLSCNGETKY	0.0002	43.4545	0.0526	22.2473	TLSTKYFRC	TLSCNGETKYFRC	0.0000	61.8750	0.0719	30.3367	TLSCNGETC	TLSCNGETKYFRC	0.0000	95.0000	0.0168	79.0746	TLSTKYFRC	TLSCNGETKYFRC	0.0000	87.1429	0.0423	57.2387	0.0001	0
98	LSCNGETKYFRCE	Sequence	LSCNGETKY	LSCNGETKY	0.0001	69.6667	0.0312	48.8871	LSCNGETKE	LSCNGETKYFRCE	0.0000	95.0000	0.0183	76.4340	LSCNGETKE	LSCNGETKYFRCE	0.0000	100.0000	0.0087	95.5671	LETKYFRCE	LSCNGETKYFRCE	0.0000	99.0000	0.0243	82.7066	0.0000	0
99	SCNGETKYFRCEE	Sequence	SCNGETKYE	SCNGETKYFRCEE	0.0000	95.0000	0.0203	72.5883	SCNGETKEE	SCNGETKYFRCEE	0.0000	90.0000	0.0136	84.8689	STKYFRCEE	SCNGETKYFRCEE	0.0000	95.0000	0.0143	85.2547	STKYFRCEE	SCNGETKYFRCEE	0.0000	96.0000	0.0362	64.7098	0.0000	0
100	CNGETKYFRCEEK	Sequence	CNGETKYFK	CNGETKYFRCEEK	0.0000	88.5714	0.0352	41.9663	CNYFRCEEK	CNGETKYFRCEEK	0.0000	95.0000	0.0154	81.4876	CNGETKEEK	CNGETKYFRCEEK	0.0000	100.0000	0.0110	92.5870	CKYFRCEEK	CNGETKYFRCEEK	0.0000	98.0000	0.0316	71.4673	0.0000	0
101	NGETKYFRCEEKN	Sequence	NGETKYFRK	NGETKYFRCEEK	0.0000	99.2857	0.0146	86.2425	NGYFRCEEK	NGETKYFRCEEK	0.0000	100.0000	0.0076	95.0602	NKYFRCEEK	NGETKYFRCEEK	0.0000	100.0000	0.0071	96.3633	NKYFRCEEK	NGETKYFRCEEK	0.0000	99.0000	0.0216	86.9066	0.0000	0
102	GETKYFRCEEKNG	Sequence	GETKYFREK	GETKYFRCEEK	0.0000	99.2857	0.0142	87.0228	GEYFRCEEK	GETKYFRCEEK	0.0000	100.0000	0.0076	95.0255	GETKEEKNG	GETKYFRCEEKNG	0.0000	100.0000	0.0091	95.3712	GERCEEKNG	GETKYFRCEEKNG	0.0000	99.0000	0.0262	79.8558	0.0000	0
103	ETKYFRCEEKNGN	Sequence	ETKEEKNGN	ETKYFRCEEKNGN	0.0000	93.5714	0.0203	72.7092	ETYFRCEEK	ETKYFRCEEK	0.0000	100.0000	0.0083	93.9724	ETKEEKNGN	ETKYFRCEEKNGN	0.0000	100.0000	0.0102	94.2504	ETKEEKNGN	ETKYFRCEEKNGN	0.0000	98.0000	0.0262	79.8465	0.0000	0
104	TKYFRCEEKNGNT	Sequence	TCEEKNGNT	TKYFRCEEKNGNT	0.0000	97.8571	0.0122	91.0309	TKYEKNGNT	TKYFRCEEKNGNT	0.0000	100.0000	0.0106	90.1266	TKYEKNGNT	TKYFRCEEKNGNT	0.0000	95.0000	0.0135	87.1098	TKYEKNGNT	TKYFRCEEKNGNT	0.0000	91.0000	0.0393	60.8694	0.0000	0
105	KYFRCEEKNGNTS	Sequence	KYEKNGNTS	KYFRCEEKNGNTS	0.0000	86.4286	0.0174	79.7754	KYFKNGNTS	KYFRCEEKNGNTS	0.0000	90.0000	0.0173	78.1241	KYFKNGNTS	KYFRCEEKNGNTS	0.0000	76.6667	0.0237	63.4125	KYFKNGNTS	KYFRCEEKNGNTS	0.0000	87.8571	0.0392	60.8910	0.0000	0
106	YFRCEEKNGNTSW	Sequence	YEKNGNTSW	YFRCEEKNGNTSW	0.0005	28.0000	0.0324	46.6458	YFKNGNTSW	YFRCEEKNGNTSW	0.0000	62.5000	0.0224	69.7265	YFRNGNTSW	YFRCEEKNGNTSW	0.0001	33.5455	0.0509	28.5848	YFKNGNTSW	YFRCEEKNGNTSW	0.0015	20.9195	0.1017	19.7403	0.0005	0
107	FRCEEKNGNTSWN	Sequence	FEKNGNTSW	FRCEEKNGNTSW	0.0000	73.4615	0.0150	85.1763	FEKNGNTSW	FRCEEKNGNTSW	0.0000	95.0000	0.0095	92.0174	FRKNGNTSW	FRCEEKNGNTSW	0.0000	83.3333	0.0169	78.8251	FEKNGNTSW	FRCEEKNGNTSW	0.0000	77.0000	0.0337	68.3372	0.0000	0
108	RCEEKNGNTSWND	Sequence	RCEEGNTSW	RCEEKNGNTSW	0.0000	75.4545	0.0122	91.1708	RCEEGNTSW	RCEEKNGNTSW	0.0000	100.0000	0.0086	93.3903	REKNGNTSW	RCEEKNGNTSW	0.0000	83.3333	0.0101	94.4146	REKNGNTSW	RCEEKNGNTSW	0.0000	92.0000	0.0171	92.8733	0.0000	0
109	CEEKNGNTSWNDT	Sequence	CEEKGNTSW	CEEKNGNTSW	0.0000	95.7143	0.0167	81.3132	CEEKNGNTT	CEEKNGNTSWNDT	0.0000	100.0000	0.0070	95.4520	CEEKNGNTT	CEEKNGNTSWNDT	0.0000	95.0000	0.0109	92.6899	EEKNGNTST	EEKNGNTSWNDT	0.0000	95.0000	0.0217	86.6491	0.0000	0
110	EEKNGNTSWNDTV	Sequence	EEKNGNTTV	EEKNGNTSWNDTV	0.0001	64.5238	0.0293	52.5265	EEKNGNTTV	EEKNGNTSWNDTV	0.0000	73.7500	0.0219	70.4809	EEKNGNTSV	EEKNGNTSWNDTV	0.0001	34.7273	0.0201	71.1789	EEKNGNTSV	EEKNGNTSWNDTV	0.0002	45.3077	0.0379	62.6324	0.0001	0
111	EKNGNTSWNDTVT	Sequence	ETSWNDTVT	EKNGNTSWNDTVT	0.0000	87.1429	0.0268	57.6286	ETSWNDTVT	EKNGNTSWNDTVT	0.0000	95.0000	0.0133	85.3984	EKNGNTTVT	EKNGNTSWNDTVT	0.0000	92.5000	0.0131	88.2196	EKNGNTTVT	EKNGNTSWNDTVT	0.0000	87.8571	0.0245	82.4446	0.0000	0
112	KNGNTSWNDTVTC	Sequence	KSWNDTVTC	KNGNTSWNDTVTC	0.0000	81.8750	0.0191	75.5005	KSWNDTVTC	KNGNTSWNDTVTC	0.0002	36.0000	0.0518	39.9700	KSWNDTVTC	KNGNTSWNDTVTC	0.0000	90.0000	0.0144	85.0911	KSWNDTVTC	KNGNTSWNDTVTC	0.0000	95.0000	0.0201	89.0313	0.0000	0
113	NGNTSWNDTVTCP	Sequence	NWNDTVTCP	NGNTSWNDTVTCP	0.0000	93.5714	0.0185	77.0215	NSWNDTVTC	NGNTSWNDTVTC	0.0000	95.0000	0.0166	79.3741	NWNDTVTCP	NGNTSWNDTVTCP	0.0000	95.0000	0.0105	93.6630	NWNDTVTCP	NGNTSWNDTVTCP	0.0000	87.8571	0.0218	86.5028	0.0000	0
114	GNTSWNDTVTCPN	Sequence	GWNDTVTCP	GNTSWNDTVTCP	0.0000	98.5714	0.0420	32.4713	GSWNDTVTC	GNTSWNDTVTC	0.0000	100.0000	0.0161	80.2039	GSWNDTVTC	GNTSWNDTVTC	0.0000	100.0000	0.0121	90.4608	GSWNDTVTC	GNTSWNDTVTC	0.0000	100.0000	0.0188	90.8039	0.0000	0
115	NTSWNDTVTCPNA	Sequence	NTSWNDTVA	NTSWNDTVTCPNA	0.0001	63.5714	0.0591	17.9614	TSWNDTVTA	TSWNDTVTCPNA	0.0000	72.5000	0.0541	38.5581	NTSWNDTVA	NTSWNDTVTCPNA	0.0000	90.0000	0.0243	62.0889	NTSWNDTVA	NTSWNDTVTCPNA	0.0000	95.0000	0.0359	65.1370	0.0000	0
116	TSWNDTVTCPNAE	Sequence	TSWNDTVTE	TSWNDTVTCPNAE	0.0001	68.0000	0.0326	46.3469	TSWNDTVTE	TSWNDTVTCPNAE	0.0000	68.3333	0.0333	55.3943	TSWNDPNAE	TSWNDTVTCPNAE	0.0000	92.5000	0.0176	77.0809	TSWNDTVTE	TSWNDTVTCPNAE	0.0000	97.0000	0.0228	85.1258	0.0000	0
117	SWNDTVTCPNAEC	Sequence	SWNDTVTEC	SWNDTVTCPNAEC	0.0000	72.6923	0.0265	58.3689	SWNDPNAEC	SWNDTVTCPNAEC	0.0000	63.7500	0.0361	52.5272	SWNDPNAEC	SWNDTVTCPNAEC	0.0000	73.7500	0.0226	65.7121	SWNDPNAEC	SWNDTVTCPNAEC	0.0001	67.1875	0.0261	79.9147	0.0000	0
118	WNDTVTCPNAECQ	Sequence	WTCPNAECQ	WNDTVTCPNAECQ	0.0000	76.3636	0.0485	25.7131	WTCPNAECQ	WNDTVTCPNAECQ	0.0000	100.0000	0.0168	78.9821	WNDPNAECQ	WNDTVTCPNAECQ	0.0000	100.0000	0.0153	82.7407	WNDPNAECQ	WNDTVTCPNAECQ	0.0000	98.0000	0.0233	84.2891	0.0000	0
119	NDTVTCPNAECQP	Sequence	VTCPNAEQP	VTCPNAECQP	0.0000	97.8571	0.0154	84.3610	NTCPNAECQ	NDTVTCPNAECQ	0.0000	100.0000	0.0110	89.3730	NCPNAECQP	NDTVTCPNAECQP	0.0000	100.0000	0.0076	96.0887	DTVTCPNAP	DTVTCPNAECQP	0.0000	96.0000	0.0134	95.6756	0.0000	0
120	DTVTCPNAECQPL	Sequence	DTNAECQPL	DTVTCPNAECQPL	0.0001	68.0000	0.0555	20.2125	DTVAECQPL	DTVTCPNAECQPL	0.0000	82.5000	0.0527	39.3764	DPNAECQPL	DTVTCPNAECQPL	0.0001	35.8889	0.0781	16.2593	DPNAECQPL	DTVTCPNAECQPL	0.0002	46.0000	0.0792	28.5002	0.0001	0
121	TVTCPNAECQPLQ	Sequence	TVAECQPLQ	TVTCPNAECQPLQ	0.0000	76.3636	0.0352	42.0725	TVAECQPLQ	TVTCPNAECQPLQ	0.0000	87.5000	0.0377	50.9753	TPNAECQPL	TVTCPNAECQPL	0.0000	67.0000	0.0574	24.5728	TPNAECQPL	TVTCPNAECQPL	0.0000	89.2857	0.0452	53.8116	0.0000	0
122	VTCPNAECQPLQL	Sequence	VTECQPLQL	VTCPNAECQPLQL	0.0033	9.2756	0.1095	5.6058	VTCPNPLQL	VTCPNAECQPLQL	0.0006	22.4769	0.0668	32.3653	VTCPQPLQL	VTCPNAECQPLQL	0.0001	39.5714	0.0501	29.0940	VTCPQPLQL	VTCPNAECQPLQL	0.0003	39.0000	0.0654	36.3755	0.0011	0
123	TCPNAECQPLQLE	Sequence	TCPNPLQLE	TCPNAECQPLQLE	0.0000	76.8182	0.0242	63.3929	TCPNPLQLE	TCPNAECQPLQLE	0.0000	82.5000	0.0153	81.6661	TCPNQPLQL	TCPNAECQPLQL	0.0000	83.3333	0.0302	51.2931	CPNAQPLQL	CPNAECQPLQL	0.0000	89.2857	0.0349	66.6614	0.0000	0
124	CPNAECQPLQLEH	Sequence	CPNPLQLEH	CPNAECQPLQLEH	0.0003	39.0000	0.0374	38.6992	CPQPLQLEH	CPNAECQPLQLEH	0.0000	95.0000	0.0132	85.4912	CPQPLQLEH	CPNAECQPLQLEH	0.0005	21.1633	0.0649	20.9132	CPQPLQLEH	CPNAECQPLQLEH	0.0001	53.7805	0.0543	44.8130	0.0002	0
125	PNAECQPLQLEHG	Sequence	NAEPLQLEH	NAECQPLQLEH	0.0000	96.4286	0.0143	86.7132	PQPLQLEHG	PNAECQPLQLEHG	0.0000	100.0000	0.0065	95.7378	NAEPLQLEH	NAECQPLQLEH	0.0000	100.0000	0.0061	96.8700	PNAEQPLQL	PNAECQPLQL	0.0000	99.0000	0.0139	95.5033	0.0000	0
126	NAECQPLQLEHGS	Sequence	NAEPLQLEH	NAECQPLQLEH	0.0000	75.4545	0.0280	55.0816	NPLQLEHGS	NAECQPLQLEHGS	0.0000	95.0000	0.0130	85.9271	NPLQLEHGS	NAECQPLQLEHGS	0.0000	81.6667	0.0226	65.7566	NPLQLEHGS	NAECQPLQLEHGS	0.0000	94.0000	0.0245	82.4930	0.0000	0
127	AECQPLQLEHGSC	Sequence	AECQPLQLC	AECQPLQLEHGSC	0.0000	84.3750	0.0162	82.5187	ALQLEHGSC	AECQPLQLEHGSC	0.0000	65.8333	0.0286	61.0435	AEQLEHGSC	AECQPLQLEHGSC	0.0000	80.0000	0.0191	73.6055	AECQPLQSC	AECQPLQLEHGSC	0.0000	81.4286	0.0305	73.1720	0.0000	0
128	ECQPLQLEHGSCQ	Sequence	ECQPLQLEQ	ECQPLQLEHGSCQ	0.0000	77.2727	0.0148	85.7889	EQLEHGSCQ	ECQPLQLEHGSCQ	0.0000	90.0000	0.0092	92.4860	EQLEHGSCQ	ECQPLQLEHGSCQ	0.0000	92.5000	0.0111	92.3200	EQLEHGSCQ	ECQPLQLEHGSCQ	0.0000	87.8571	0.0249	81.8163	0.0000	0
129	CQPLQLEHGSCQP	Sequence	CLEHGSCQP	CQPLQLEHGSCQP	0.0000	87.8571	0.0230	66.2518	CLEHGSCQP	CQPLQLEHGSCQP	0.0000	76.6667	0.0300	59.2959	QPLQGSCQP	QPLQLEHGSCQP	0.0000	92.5000	0.0179	76.4922	QPLQLEHQP	QPLQLEHGSCQP	0.0000	97.0000	0.0264	79.4884	0.0000	0
130	QPLQLEHGSCQPV	Sequence	QEHGSCQPV	QPLQLEHGSCQPV	0.0000	86.4286	0.0284	54.3040	QPLQLEHGV	QPLQLEHGSCQPV	0.0000	67.5000	0.0907	24.4598	QPHGSCQPV	QPLQLEHGSCQPV	0.0018	11.6364	0.2078	3.6595	QPHGSCQPV	QPLQLEHGSCQPV	0.0003	40.6000	0.1130	16.6640	0.0005	0
131	PLQLEHGSCQPVK	Sequence	PLQLEQPVK	PLQLEHGSCQPVK	0.0000	80.6250	0.0270	57.3588	PLQLEQPVK	PLQLEHGSCQPVK	0.0000	85.0000	0.0366	52.1217	LQLEHGSVK	LQLEHGSCQPVK	0.0000	95.0000	0.0157	81.7168	PLQLEHPVK	PLQLEHGSCQPVK	0.0000	98.0000	0.0318	71.1159	0.0000	0
132	LQLEHGSCQPVKE	Sequence	LQLEQPVKE	LQLEHGSCQPVKE	0.0000	87.1429	0.0185	76.9849	LQLEHPVKE	LQLEHGSCQPVKE	0.0000	61.8750	0.0623	34.3114	LQLEHGVKE	LQLEHGSCQPVKE	0.0000	95.0000	0.0198	71.8693	LQLEHPVKE	LQLEHGSCQPVKE	0.0000	85.0000	0.0476	51.2433	0.0000	0
133	QLEHGSCQPVKEK	Sequence	QLEQPVKEK	QLEHGSCQPVKEK	0.0004	31.1667	0.0379	37.8714	QLEQPVKEK	QLEHGSCQPVKEK	0.0000	55.0000	0.0347	53.9990	QLEQPVKEK	QLEHGSCQPVKEK	0.0000	81.6667	0.0146	84.6689	QLCQPVKEK	QLEHGSCQPVKEK	0.0000	90.0000	0.0226	85.4726	0.0001	0
134	LEHGSCQPVKEKY	Sequence	LEQPVKEKY	LEHGSCQPVKEKY	0.0157	3.7956	0.0697	13.2235	LCQPVKEKY	LEHGSCQPVKEKY	0.0000	80.0000	0.0135	85.0232	LEHPVKEKY	LEHGSCQPVKEKY	0.0000	53.0769	0.0181	75.7921	LEHPVKEKY	LEHGSCQPVKEKY	0.0001	62.9545	0.0284	76.3690	0.0040	0
135	EHGSCQPVKEKYS	Sequence	EHQPVKEKY	EHGSCQPVKEKY	0.0003	34.2778	0.0230	66.0566	EQPVKEKYS	EHGSCQPVKEKYS	0.0000	95.0000	0.0082	94.0053	EHQPVKEKY	EHGSCQPVKEKY	0.0000	95.0000	0.0078	96.0038	EHQPVKEKY	EHGSCQPVKEKY	0.0000	78.5000	0.0192	90.2987	0.0001	0
136	HGSCQPVKEKYSF	Sequence	HCQPVKEKY	HGSCQPVKEKY	0.0002	40.3846	0.0381	37.6183	HPVKEKYSF	HGSCQPVKEKYSF	0.0000	87.5000	0.0162	80.0838	HPVKEKYSF	HGSCQPVKEKYSF	0.0100	5.1315	0.1455	6.5068	HPVKEKYSF	HGSCQPVKEKYSF	0.0090	8.4980	0.1166	15.8355	0.0048	0
137	GSCQPVKEKYSFG	Sequence	GSQPVKEKY	GSCQPVKEKY	0.0001	55.4000	0.0261	59.0527	GVKEKYSFG	GSCQPVKEKYSFG	0.0000	95.0000	0.0175	77.8026	GPVKEKYSF	GSCQPVKEKYSF	0.0000	61.4286	0.0274	56.1817	GPVKEKYSF	GSCQPVKEKYSF	0.0000	74.6154	0.0532	45.8174	0.0000	0
138	SCQPVKEKYSFGE	Sequence	SCQPVKEKY	SCQPVKEKY	0.0001	68.0000	0.0152	84.7987	SCQPVSFGE	SCQPVKEKYSFGE	0.0000	87.5000	0.0142	83.7363	SPVKEKYSF	SCQPVKEKYSF	0.0000	58.3333	0.0328	47.2356	SPVKEKYSF	SCQPVKEKYSF	0.0000	73.8462	0.0402	59.7297	0.0000	0
139	CQPVKEKYSFGEY	Sequence	CQPYSFGEY	CQPVKEKYSFGEY	0.0014	15.4497	0.1099	5.5646	CQPVSFGEY	CQPVKEKYSFGEY	0.0000	85.0000	0.0244	66.7494	QPVKSFGEY	QPVKEKYSFGEY	0.0000	53.8462	0.0405	37.5899	CQPVKEKEY	CQPVKEKYSFGEY	0.0000	72.3077	0.0529	46.0396	0.0004	0
140	QPVKEKYSFGEYM	Sequence	QPYSFGEYM	QPVKEKYSFGEYM	0.0001	53.5484	0.0341	43.7349	QPYSFGEYM	QPVKEKYSFGEYM	0.0000	73.7500	0.0346	54.0228	QPVKEKYSM	QPVKEKYSFGEYM	0.0121	4.6543	0.1927	4.1557	QPVKEKYSM	QPVKEKYSFGEYM	0.0031	14.9013	0.0963	21.4733	0.0038	0
141	PVKEKYSFGEYMT	Sequence	PVKESFGEY	PVKEKYSFGEY	0.0000	85.7143	0.0243	63.2437	PVKEGEYMT	PVKEKYSFGEYMT	0.0000	95.0000	0.0185	76.0196	PVKEKGEYM	PVKEKYSFGEYM	0.0000	95.0000	0.0110	92.5079	PVKEKYSYM	PVKEKYSFGEYM	0.0000	82.8571	0.0359	65.1558	0.0000	0
142	VKEKYSFGEYMTI	Sequence	VSFGEYMTI	VKEKYSFGEYMTI	0.0001	64.7619	0.0506	23.8758	VSFGEYMTI	VKEKYSFGEYMTI	0.0001	46.6000	0.1071	20.7966	KEKGEYMTI	KEKYSFGEYMTI	0.0000	75.0000	0.0291	53.1440	VKFGEYMTI	VKEKYSFGEYMTI	0.0000	78.0000	0.0584	41.4049	0.0000	0
143	KEKYSFGEYMTIN	Sequence	KEKYSFGEY	KEKYSFGEY	0.0000	90.0000	0.0291	53.0672	KSFGEYMTI	KEKYSFGEYMTI	0.0000	87.5000	0.0504	40.9003	KEKGEYMTI	KEKYSFGEYMTI	0.0000	80.0000	0.0202	71.1491	KEKGEYMTI	KEKYSFGEYMTI	0.0000	90.0000	0.0401	59.8386	0.0000	0
144	EKYSFGEYMTINC	Sequence	ESFGEYMTI	EKYSFGEYMTI	0.0000	94.2857	0.0278	55.5270	YSFGETINC	YSFGEYMTINC	0.0000	95.0000	0.0311	58.0192	EKYSFGEYC	EKYSFGEYMTINC	0.0000	95.0000	0.0132	87.9206	EKYSFTINC	EKYSFGEYMTINC	0.0000	82.1429	0.0286	76.0465	0.0000	0
145	KYSFGEYMTINCD	Sequence	KSFGEYMTI	KYSFGEYMTI	0.0000	98.5714	0.0268	57.7792	KSFGEYMTI	KYSFGEYMTI	0.0000	95.0000	0.0347	53.9842	KYSFGEMTI	KYSFGEYMTI	0.0000	100.0000	0.0140	85.9953	KYFGEYMTI	KYSFGEYMTI	0.0000	99.0000	0.0261	79.9721	0.0000	0
146	YSFGEYMTINCDV	Sequence	YSFGEYMTV	YSFGEYMTINCDV	0.0002	41.2500	0.1114	5.4219	YSFGEYMTV	YSFGEYMTINCDV	0.0016	14.9315	0.3346	4.7074	YSFGEYMTV	YSFGEYMTINCDV	0.0000	80.0000	0.0413	36.7150	YSFGEYMTV	YSFGEYMTINCDV	0.0000	73.0769	0.0778	29.1751	0.0005	0
147	SFGEYMTINCDVG	Sequence	SFGINCDVG	SFGEYMTINCDVG	0.0000	98.5714	0.0270	57.1832	SFGEYMTIV	SFGEYMTINCDV	0.0000	100.0000	0.0304	58.8184	SFGENCDVG	SFGEYMTINCDVG	0.0000	100.0000	0.0172	78.1638	SFGEYMTVG	SFGEYMTINCDVG	0.0000	99.0000	0.0355	65.7297	0.0000	0
148	FGEYMTINCDVGY	Sequence	FTINCDVGY	FGEYMTINCDVGY	0.0130	4.2056	0.2674	0.9535	FTINCDVGY	FGEYMTINCDVGY	0.0000	76.6667	0.0593	35.7403	FTINCDVGY	FGEYMTINCDVGY	0.0000	92.5000	0.0212	68.7939	FGEYMTINY	FGEYMTINCDVGY	0.0000	93.0000	0.0361	64.9096	0.0033	0
149	GEYMTINCDVGYE	Sequence	GTINCDVGY	GEYMTINCDVGY	0.0001	59.6000	0.0547	20.7355	GEYMTINYE	GEYMTINCDVGYE	0.0000	95.0000	0.0306	58.5907	GEYMTINYE	GEYMTINCDVGYE	0.0000	100.0000	0.0129	88.5421	GEYMTINCE	GEYMTINCDVGYE	0.0000	96.0000	0.0292	75.1473	0.0000	0
150	EYMTINCDVGYEV	Sequence	EYCDVGYEV	EYMTINCDVGYEV	0.0002	43.9091	0.0825	9.5505	YMTDVGYEV	YMTINCDVGYEV	0.0003	30.1364	0.3365	4.6577	EYMDVGYEV	EYMTINCDVGYEV	0.0000	53.8462	0.0329	47.0076	EYMDVGYEV	EYMTINCDVGYEV	0.0003	38.1250	0.0834	26.4809	0.0002	0
151	YMTINCDVGYEVI	Sequence	YMDVGYEVI	YMTINCDVGYEVI	0.0002	43.0909	0.1271	4.2018	YMTDVGYEV	YMTINCDVGYEV	0.0003	27.1935	0.3301	4.8274	YCDVGYEVI	YMTINCDVGYEVI	0.0000	65.0000	0.0423	35.7418	YMDVGYEVI	YMTINCDVGYEVI	0.0001	68.4375	0.0996	20.3836	0.0002	0
152	MTINCDVGYEVIG	Sequence	MTINCDVGY	MTINCDVGY	0.0001	68.3333	0.0930	7.5830	MTIDVGYEV	MTINCDVGYEV	0.0000	82.5000	0.0864	25.6314	MTDVGYEVI	MTINCDVGYEVI	0.0000	95.0000	0.0287	53.9031	MTIVGYEVI	MTINCDVGYEVI	0.0000	98.0000	0.0433	55.9531	0.0000	0
153	TINCDVGYEVIGV	Sequence	TINYEVIGV	TINCDVGYEVIGV	0.0000	84.3750	0.0548	20.6145	TINYEVIGV	TINCDVGYEVIGV	0.0003	29.0400	0.1859	11.3392	TINYEVIGV	TINCDVGYEVIGV	0.0000	95.0000	0.0215	68.0819	TINYEVIGV	TINCDVGYEVIGV	0.0000	94.0000	0.0318	71.2084	0.0001	0
154	INCDVGYEVIGVS	Sequence	INCDVGYES	INCDVGYEVIGVS	0.0000	92.1429	0.0240	63.7387	IGYEVIGVS	INCDVGYEVIGVS	0.0000	95.0000	0.0370	51.6528	IGYEVIGVS	INCDVGYEVIGVS	0.0000	100.0000	0.0129	88.7243	INYEVIGVS	INCDVGYEVIGVS	0.0000	98.0000	0.0223	85.7872	0.0000	0
155	NCDVGYEVIGVSY	Sequence	NCDVGGVSY	NCDVGYEVIGVSY	0.0840	1.4385	0.1674	2.4266	NCDVGGVSY	NCDVGYEVIGVSY	0.0000	78.3333	0.0191	74.9902	NCDVGGVSY	NCDVGYEVIGVSY	0.0000	54.2308	0.0144	85.1121	NYEVIGVSY	NCDVGYEVIGVSY	0.0002	47.0000	0.0245	82.4228	0.0211	1
156	CDVGYEVIGVSYI	Sequence	CDEVIGVSY	CDVGYEVIGVSY	0.0000	71.9231	0.0504	24.0630	CDVGGVSYI	CDVGYEVIGVSYI	0.0000	82.5000	0.0560	37.5349	CDVGGVSYI	CDVGYEVIGVSYI	0.0000	92.5000	0.0222	66.6667	CEVIGVSYI	CDVGYEVIGVSYI	0.0000	95.0000	0.0379	62.6438	0.0000	0
157	DVGYEVIGVSYIS	Sequence	DVEVIGVSY	DVGYEVIGVSY	0.0000	72.3077	0.0295	52.2139	DVIGVSYIS	DVGYEVIGVSYIS	0.0000	90.0000	0.0289	60.5761	DVIGVSYIS	DVGYEVIGVSYIS	0.0000	95.0000	0.0141	85.8598	DYEVIGVSY	DVGYEVIGVSY	0.0000	95.0000	0.0266	79.2186	0.0000	0
158	VGYEVIGVSYISC	Sequence	VYEVIGVSY	VGYEVIGVSY	0.0000	86.4286	0.0218	68.8958	VGYEVIISC	VGYEVIGVSYISC	0.0000	66.6667	0.0370	51.7013	VGYEVIISC	VGYEVIGVSYISC	0.0000	90.0000	0.0142	85.6892	VGYESYISC	VGYEVIGVSYISC	0.0000	86.4286	0.0256	80.7031	0.0000	0
159	GYEVIGVSYISCT	Sequence	GYEVIGVSY	GYEVIGVSY	0.0000	87.8571	0.0206	71.9521	GYEVIGVST	GYEVIGVSYISCT	0.0000	95.0000	0.0222	70.0701	GYEVIGVST	GYEVIGVSYISCT	0.0000	95.0000	0.0115	91.6832	GYEVIGVST	GYEVIGVSYISCT	0.0000	95.0000	0.0268	78.9473	0.0000	0
160	YEVIGVSYISCTA	Sequence	YVSYISCTA	YEVIGVSYISCTA	0.0000	78.6364	0.0641	15.4638	YVSYISCTA	YEVIGVSYISCTA	0.0001	45.0000	0.1763	12.1200	YEVIGVSTA	YEVIGVSYISCTA	0.0000	78.3333	0.0536	26.7722	YEVIGVSTA	YEVIGVSYISCTA	0.0000	76.5000	0.0764	29.8869	0.0000	0
161	EVIGVSYISCTAN	Sequence	EVIGVSTAN	EVIGVSYISCTAN	0.0000	94.2857	0.0290	53.1498	EVIGVSYTA	EVIGVSYISCTA	0.0000	90.0000	0.0326	56.2873	EVIGVSTAN	EVIGVSYISCTAN	0.0000	95.0000	0.0193	73.1697	EVIGVSTAN	EVIGVSYISCTAN	0.0000	96.0000	0.0302	73.6606	0.0000	0
162	VIGVSYISCTANS	Sequence	VIGVSTANS	VIGVSYISCTANS	0.0000	97.8571	0.0246	62.5384	VIISCTANS	VIGVSYISCTANS	0.0000	90.0000	0.0469	43.3028	VIISCTANS	VIGVSYISCTANS	0.0000	100.0000	0.0166	79.5664	VYISCTANS	VIGVSYISCTANS	0.0000	99.0000	0.0223	85.8824	0.0000	0
163	IGVSYISCTANSW	Sequence	IGVSTANSW	IGVSYISCTANSW	0.0001	57.0000	0.0466	27.5170	IISCTANSW	IGVSYISCTANSW	0.0000	85.0000	0.0369	51.7349	IGVSTANSW	IGVSYISCTANSW	0.0000	83.3333	0.0279	55.1470	IGVSTANSW	IGVSYISCTANSW	0.0000	84.2857	0.0390	61.2258	0.0000	0
164	GVSYISCTANSWN	Sequence	GVSYTANSW	GVSYISCTANSW	0.0000	83.1250	0.0361	40.6727	GVSYISNSW	GVSYISCTANSW	0.0000	100.0000	0.0276	62.3540	GVSCTANSW	GVSYISCTANSW	0.0000	95.0000	0.0165	79.7117	GVSYISNSW	GVSYISCTANSW	0.0000	99.0000	0.0251	81.4640	0.0000	0
165	VSYISCTANSWNV	Sequence	VSYANSWNV	VSYISCTANSWNV	0.0001	70.0000	0.0716	12.5629	VSYANSWNV	VSYISCTANSWNV	0.0001	36.9167	0.2000	10.3491	VSYISCTAV	VSYISCTANSWNV	0.0000	90.0000	0.0369	41.6315	VSYINSWNV	VSYISCTANSWNV	0.0000	88.5714	0.0582	41.6053	0.0001	0
166	SYISCTANSWNVI	Sequence	STANSWNVI	SYISCTANSWNVI	0.0002	48.7500	0.0816	9.7466	STANSWNVI	SYISCTANSWNVI	0.0000	66.6667	0.0935	23.7571	SYANSWNVI	SYISCTANSWNVI	0.0000	62.1429	0.0606	22.9307	SYISSWNVI	SYISCTANSWNVI	0.0001	64.7727	0.0803	27.9641	0.0001	0
167	YISCTANSWNVIP	Sequence	YTANSWNVI	YISCTANSWNVI	0.0000	80.6250	0.0619	16.5173	YISSWNVIP	YISCTANSWNVIP	0.0000	69.1667	0.1245	17.8606	YANSWNVIP	YISCTANSWNVIP	0.0000	92.5000	0.0335	46.1370	YANSWNVIP	YISCTANSWNVIP	0.0000	96.0000	0.0454	53.5845	0.0000	0
168	ISCTANSWNVIPS	Sequence	ISCTANIPS	ISCTANSWNVIPS	0.0000	95.0000	0.0520	22.6978	ISCTNVIPS	ISCTANSWNVIPS	0.0000	90.0000	0.0506	40.7309	ISSWNVIPS	ISCTANSWNVIPS	0.0000	100.0000	0.0228	65.2425	INSWNVIPS	ISCTANSWNVIPS	0.0000	99.0000	0.0299	74.1292	0.0000	0
169	SCTANSWNVIPSC	Sequence	SSWNVIPSC	SCTANSWNVIPSC	0.0000	88.5714	0.0349	42.4923	SSWNVIPSC	SCTANSWNVIPSC	0.0001	42.8333	0.0656	32.8394	SSWNVIPSC	SCTANSWNVIPSC	0.0000	92.5000	0.0214	68.2866	SSWNVIPSC	SCTANSWNVIPSC	0.0000	93.0000	0.0307	72.9239	0.0000	0
170	CTANSWNVIPSCQ	Sequence	CTANSPSCQ	CTANSWNVIPSCQ	0.0001	69.0000	0.0600	17.5096	CTANIPSCQ	CTANSWNVIPSCQ	0.0000	100.0000	0.0280	61.8552	CTANSWNVQ	CTANSWNVIPSCQ	0.0000	100.0000	0.0183	75.4966	CTANSPSCQ	CTANSWNVIPSCQ	0.0000	98.0000	0.0287	75.9752	0.0000	0
171	TANSWNVIPSCQQ	Sequence	TANSPSCQQ	TANSWNVIPSCQQ	0.0001	57.6000	0.0272	56.9427	TANSPSCQQ	TANSWNVIPSCQQ	0.0000	90.0000	0.0189	75.3972	TANSPSCQQ	TANSWNVIPSCQQ	0.0000	83.3333	0.0162	80.4992	TANSPSCQQ	TANSWNVIPSCQQ	0.0000	97.0000	0.0200	89.1396	0.0000	0
172	ANSWNVIPSCQQK	Sequence	AVIPSCQQK	ANSWNVIPSCQQK	0.0002	41.5833	0.0358	41.1413	AVIPSCQQK	ANSWNVIPSCQQK	0.0001	46.6000	0.0269	63.2050	AVIPSCQQK	ANSWNVIPSCQQK	0.0000	72.5000	0.0141	85.7079	ANIPSCQQK	ANSWNVIPSCQQK	0.0000	93.0000	0.0202	88.8645	0.0001	0
173	NSWNVIPSCQQKC	Sequence	NSWNVQQKC	NSWNVIPSCQQKC	0.0001	65.6667	0.0291	53.0319	NSWNVIPSC	NSWNVIPSCQQKC	0.0000	61.8750	0.0459	43.9958	NSWNVIPSC	NSWNVIPSCQQKC	0.0000	92.5000	0.0155	82.3179	NSWNVIPSC	NSWNVIPSCQQKC	0.0000	90.0000	0.0274	78.0186	0.0000	0
174	SWNVIPSCQQKCD	Sequence	SVIPSCQQK	SWNVIPSCQQK	0.0000	94.2857	0.0129	89.8796	SVIPSCQQK	SWNVIPSCQQK	0.0000	95.0000	0.0119	87.8635	SPSCQQKCD	SWNVIPSCQQKCD	0.0000	100.0000	0.0118	90.9672	SWNVIPQKC	SWNVIPSCQQKC	0.0000	99.0000	0.0175	92.3731	0.0000	0
175	WNVIPSCQQKCDI	Sequence	WNVIPSCQI	WNVIPSCQQKCDI	0.0000	94.2857	0.0478	26.3255	NVIPSCQQI	NVIPSCQQKCDI	0.0000	90.0000	0.0380	50.6785	NVIPSCQQI	NVIPSCQQKCDI	0.0000	95.0000	0.0272	56.5793	WNVIPSCQI	WNVIPSCQQKCDI	0.0000	88.5714	0.0582	41.5425	0.0000	0
176	NVIPSCQQKCDIP	Sequence	NVIPSCQQP	NVIPSCQQKCDIP	0.0000	85.0000	0.0211	70.6072	NVIPSCQQP	NVIPSCQQKCDIP	0.0000	60.0000	0.0329	55.8707	NVIPSCQQP	NVIPSCQQKCDIP	0.0000	85.0000	0.0187	74.5734	NVIPSCQQP	NVIPSCQQKCDIP	0.0000	78.5000	0.0316	71.5274	0.0000	0
177	VIPSCQQKCDIPS	Sequence	VIPSCQQKS	VIPSCQQKCDIPS	0.0000	92.8571	0.0235	64.9277	VIPSCQIPS	VIPSCQQKCDIPS	0.0000	85.0000	0.0378	50.9298	VIPSCQQPS	VIPSCQQKCDIPS	0.0000	95.0000	0.0237	63.4612	VIPSCQQKS	VIPSCQQKCDIPS	0.0000	99.0000	0.0277	77.5581	0.0000	0
178	IPSCQQKCDIPSL	Sequence	IQKCDIPSL	IPSCQQKCDIPSL	0.0000	83.1250	0.0259	59.5880	IQKCDIPSL	IPSCQQKCDIPSL	0.0001	44.0000	0.0701	31.0029	IPKCDIPSL	IPSCQQKCDIPSL	0.0143	4.2782	0.2801	2.1498	IPKCDIPSL	IPSCQQKCDIPSL	0.0026	16.2586	0.1542	9.5056	0.0042	0
179	PSCQQKCDIPSLS	Sequence	PSCDIPSLS	PSCQQKCDIPSLS	0.0000	87.8571	0.0293	52.6799	PSCDIPSLS	PSCQQKCDIPSLS	0.0000	100.0000	0.0153	81.6151	SQKCDIPSL	SCQQKCDIPSL	0.0000	100.0000	0.0135	87.2687	SCQQKIPSL	SCQQKCDIPSL	0.0000	96.0000	0.0340	67.8656	0.0000	0
180	SCQQKCDIPSLSN	Sequence	SCDIPSLSN	SCQQKCDIPSLSN	0.0000	83.1250	0.0208	71.4175	SQKCDIPSL	SCQQKCDIPSL	0.0000	95.0000	0.0193	74.8093	SCQQKIPSL	SCQQKCDIPSL	0.0000	92.5000	0.0169	78.7306	SCQQKIPSL	SCQQKCDIPSL	0.0000	79.5000	0.0470	51.9214	0.0000	0
181	CQQKCDIPSLSNG	Sequence	CQQPSLSNG	CQQKCDIPSLSNG	0.0000	98.5714	0.0235	65.0714	CQIPSLSNG	CQQKCDIPSLSNG	0.0000	95.0000	0.0318	57.1779	CQQKDIPSL	CQQKCDIPSL	0.0000	100.0000	0.0198	71.9702	CQQKDIPSL	CQQKCDIPSL	0.0000	97.0000	0.0481	50.6835	0.0000	0
182	QQKCDIPSLSNGL	Sequence	QQPSLSNGL	QQKCDIPSLSNGL	0.0001	55.6000	0.0270	57.3045	QIPSLSNGL	QQKCDIPSLSNGL	0.0001	36.1667	0.0614	34.7247	QQKSLSNGL	QQKCDIPSLSNGL	0.0001	38.8571	0.0416	36.4124	QQKSLSNGL	QQKCDIPSLSNGL	0.0012	22.5077	0.1159	15.9756	0.0004	0
183	QKCDIPSLSNGLI	Sequence	QKCDIPSLI	QKCDIPSLSNGLI	0.0000	75.9091	0.0424	32.0105	QIPSLSNGL	QKCDIPSLSNGL	0.0000	85.0000	0.0334	55.2945	QPSLSNGLI	QKCDIPSLSNGLI	0.0007	18.2727	0.1303	7.6891	QKCDIPSLI	QKCDIPSLSNGLI	0.0000	69.3750	0.0514	47.4726	0.0002	0
184	KCDIPSLSNGLIS	Sequence	KSLSNGLIS	KCDIPSLSNGLIS	0.0000	73.8462	0.0357	41.2873	KSLSNGLIS	KCDIPSLSNGLIS	0.0000	85.0000	0.0296	59.8087	KPSLSNGLI	KCDIPSLSNGLI	0.0000	58.8889	0.0591	23.6774	KPSLSNGLI	KCDIPSLSNGLI	0.0000	96.0000	0.0300	74.0012	0.0000	0
185	CDIPSLSNGLISG	Sequence	CDIPGLISG	CDIPSLSNGLISG	0.0000	95.7143	0.0310	49.2519	CLSNGLISG	CDIPSLSNGLISG	0.0000	90.0000	0.0559	37.5796	CPSLSNGLI	CDIPSLSNGLI	0.0000	100.0000	0.0262	58.3622	CDIPSLSSG	CDIPSLSNGLISG	0.0000	99.0000	0.0349	66.6109	0.0000	0
186	DIPSLSNGLISGS	Sequence	DSNGLISGS	DIPSLSNGLISGS	0.0000	85.0000	0.0263	58.7181	DIPGLISGS	DIPSLSNGLISGS	0.0000	87.5000	0.0288	60.7973	DSNGLISGS	DIPSLSNGLISGS	0.0000	92.5000	0.0248	61.1510	DIPSLSNGL	DIPSLSNGL	0.0000	95.0000	0.0250	81.7088	0.0000	0
187	IPSLSNGLISGST	Sequence	IPSLSNGLT	IPSLSNGLISGST	0.0000	97.8571	0.0234	65.1618	SLSNGLIST	SLSNGLISGST	0.0000	95.0000	0.0380	50.6795	IPSLSSGST	IPSLSNGLISGST	0.0004	22.6667	0.1323	7.5014	IPSLISGST	IPSLSNGLISGST	0.0000	83.5714	0.0440	55.1901	0.0001	0
188	PSLSNGLISGSTF	Sequence	PSLSNGSTF	PSLSNGLISGSTF	0.0006	24.0435	0.0606	17.1669	SLSNGLITF	SLSNGLISGSTF	0.0000	59.5455	0.0625	34.2149	SLSNGGSTF	SLSNGLISGSTF	0.0000	70.0000	0.0324	47.7311	PSLSNGSTF	PSLSNGLISGSTF	0.0000	69.6875	0.0474	51.4456	0.0002	0
189	SLSNGLISGSTFS	Sequence	SLSNGGSTF	SLSNGLISGSTF	0.0002	48.5000	0.0456	28.4392	SLSNGLISS	SLSNGLISGSTFS	0.0006	21.9868	0.1509	14.4908	SLISGSTFS	SLSNGLISGSTFS	0.0000	62.8571	0.0309	50.0239	SLSNGGSTF	SLSNGLISGSTF	0.0000	77.5000	0.0430	56.3693	0.0002	0
190	LSNGLISGSTFSI	Sequence	LSSGSTFSI	LSNGLISGSTFSI	0.0001	55.8000	0.0789	10.4184	LISGSTFSI	LSNGLISGSTFSI	0.0003	29.3200	0.2340	8.4109	LSNGLISSI	LSNGLISGSTFSI	0.0000	69.0000	0.0524	27.5472	LISGSTFSI	LSNGLISGSTFSI	0.0000	81.4286	0.0679	34.7244	0.0001	0
191	SNGLISGSTFSIG	Sequence	SNSGSTFSI	SNGLISGSTFSI	0.0000	93.5714	0.0342	43.6175	SISGSTFSI	SNGLISGSTFSI	0.0000	75.0000	0.0695	31.2647	SISGSTFSI	SNGLISGSTFSI	0.0000	95.0000	0.0236	63.6013	SGLISGSTF	SNGLISGSTF	0.0000	97.0000	0.0419	57.7171	0.0000	0
192	NGLISGSTFSIGG	Sequence	NISGSTFSI	NGLISGSTFSI	0.0000	97.8571	0.0235	64.8508	GLISGTFSI	GLISGSTFSI	0.0000	95.0000	0.0444	45.1495	NGLISGSTF	NGLISGSTF	0.0000	95.0000	0.0159	81.2812	NGLISGSTF	NGLISGSTF	0.0000	95.0000	0.0346	66.9772	0.0000	0
193	GLISGSTFSIGGV	Sequence	GLISGSTFV	GLISGSTFSIGGV	0.0001	69.0000	0.0456	28.5283	GLISGSTFV	GLISGSTFSIGGV	0.0602	2.6308	0.4904	1.8884	GLISGSTGV	GLISGSTFSIGGV	0.0000	76.6667	0.0260	58.7561	GLISGSTGV	GLISGSTFSIGGV	0.0000	84.2857	0.0390	61.1940	0.0151	0
194	LISGSTFSIGGVI	Sequence	LTFSIGGVI	LISGSTFSIGGVI	0.0001	69.6667	0.0630	15.9977	LISGSTFSI	LISGSTFSIGGVI	0.0003	29.7600	0.2141	9.4595	LISGSTGVI	LISGSTFSIGGVI	0.0000	64.2857	0.0589	23.7976	LISGSTFSI	LISGSTFSIGGVI	0.0000	83.5714	0.0672	35.1262	0.0001	0
195	ISGSTFSIGGVIH	Sequence	ISGSGGVIH	ISGSTFSIGGVIH	0.0003	35.1667	0.0459	28.1855	ISSIGGVIH	ISGSTFSIGGVIH	0.0000	87.5000	0.0303	58.9592	ISSIGGVIH	ISGSTFSIGGVIH	0.0000	81.6667	0.0216	67.9261	IFSIGGVIH	ISGSTFSIGGVIH	0.0000	89.2857	0.0292	75.2372	0.0001	0
196	SGSTFSIGGVIHL	Sequence	SSIGGVIHL	SGSTFSIGGVIHL	0.0003	33.8095	0.0444	29.7708	SSIGGVIHL	SGSTFSIGGVIHL	0.0013	16.3400	0.1133	19.6792	SSIGGVIHL	SGSTFSIGGVIHL	0.0001	34.8182	0.0386	39.7179	SGIGGVIHL	SGSTFSIGGVIHL	0.0004	34.7879	0.0539	45.1338	0.0005	0
197	GSTFSIGGVIHLS	Sequence	GSTGVIHLS	GSTFSIGGVIHLS	0.0000	71.9231	0.0512	23.3929	GIGGVIHLS	GSTFSIGGVIHLS	0.0000	56.3636	0.0562	37.4204	GSIGGVIHL	GSTFSIGGVIHL	0.0000	95.0000	0.0179	76.3735	GSIGGVIHL	GSTFSIGGVIHL	0.0000	94.0000	0.0282	76.7085	0.0000	0
198	STFSIGGVIHLSC	Sequence	STFSIGLSC	STFSIGGVIHLSC	0.0001	58.6000	0.0448	29.3742	STFSIGLSC	STFSIGGVIHLSC	0.0001	36.7500	0.0858	25.8148	STFSIGGSC	STFSIGGVIHLSC	0.0000	67.0000	0.0317	48.8772	STFSIHLSC	STFSIGGVIHLSC	0.0000	72.6923	0.0440	55.1579	0.0001	0
199	TFSIGGVIHLSCK	Sequence	FSIGGVIHK	FSIGGVIHLSCK	0.0000	71.9231	0.0383	37.3292	FSIGGVIHK	FSIGGVIHLSCK	0.0000	78.3333	0.0358	52.8714	TFSIGGVIK	TFSIGGVIHLSCK	0.0000	92.5000	0.0152	83.0005	TFSIGGVIK	TFSIGGVIHLSCK	0.0000	85.0000	0.0322	70.5287	0.0000	0
200	FSIGGVIHLSCKS	Sequence	FSIGGVIHS	FSIGGVIHLSCKS	0.0001	70.7692	0.0469	27.1222	FSIGGVIHS	FSIGGVIHLSCKS	0.0001	49.7500	0.0738	29.6735	FSIGGSCKS	FSIGGVIHLSCKS	0.0000	90.0000	0.0217	67.7459	FSIGGVIHL	FSIGGVIHL	0.0000	91.0000	0.0328	69.6813	0.0000	0
201	SIGGVIHLSCKSG	Sequence	SIGGVIHLG	SIGGVIHLSCKSG	0.0000	95.0000	0.0186	76.8359	SIGGVIHLG	SIGGVIHLSCKSG	0.0000	85.0000	0.0326	56.2873	SIGGVIHSG	SIGGVIHLSCKSG	0.0000	95.0000	0.0178	76.5383	SIGGVIHSG	SIGGVIHLSCKSG	0.0000	97.0000	0.0346	67.0724	0.0000	0
202	IGGVIHLSCKSGF	Sequence	IGGVIHLSF	IGGVIHLSCKSGF	0.0000	82.5000	0.0318	47.7974	IHLSCKSGF	IGGVIHLSCKSGF	0.0000	95.0000	0.0231	68.7426	IHLSCKSGF	IGGVIHLSCKSGF	0.0000	83.3333	0.0256	59.5684	IGGVIHLSF	IGGVIHLSCKSGF	0.0000	70.7692	0.0529	46.1142	0.0000	0
203	GGVIHLSCKSGFT	Sequence	GHLSCKSGF	GGVIHLSCKSGF	0.0000	99.2857	0.0220	68.5364	GLSCKSGFT	GGVIHLSCKSGFT	0.0000	95.0000	0.0351	53.5856	GHLSCKSGF	GGVIHLSCKSGF	0.0000	100.0000	0.0148	84.1136	GHLSCKSGF	GGVIHLSCKSGF	0.0000	98.0000	0.0293	74.9830	0.0000	0
204	GVIHLSCKSGFTL	Sequence	GSCKSGFTL	GVIHLSCKSGFTL	0.0001	56.4000	0.0485	25.6787	GVIKSGFTL	GVIHLSCKSGFTL	0.0017	14.6199	0.2412	8.0569	GVIKSGFTL	GVIHLSCKSGFTL	0.0002	29.9412	0.0629	21.8426	GVIKSGFTL	GVIHLSCKSGFTL	0.0001	52.1951	0.1061	18.4490	0.0005	0
205	VIHLSCKSGFTLT	Sequence	VIKSGFTLT	VIHLSCKSGFTLT	0.0000	89.2857	0.0324	46.7048	VIHSGFTLT	VIHLSCKSGFTLT	0.0000	56.8182	0.0713	30.5835	VIHSGFTLT	VIHLSCKSGFTLT	0.0000	76.6667	0.0310	49.9685	VIKSGFTLT	VIHLSCKSGFTLT	0.0000	80.0000	0.0608	39.5984	0.0000	0
206	IHLSCKSGFTLTG	Sequence	IHLKSGFTL	IHLSCKSGFTL	0.0000	95.7143	0.0332	45.2892	IHLSSGFTL	IHLSCKSGFTL	0.0000	95.0000	0.0421	47.0100	IHLSSGFTL	IHLSCKSGFTL	0.0000	92.5000	0.0279	55.2733	IHLKSGFTL	IHLSCKSGFTL	0.0000	92.0000	0.0506	48.2519	0.0000	0
207	HLSCKSGFTLTGS	Sequence	HSGFTLTGS	HLSCKSGFTLTGS	0.0000	92.1429	0.0402	34.7068	HLSFTLTGS	HLSCKSGFTLTGS	0.0000	63.1250	0.0892	24.8537	HLSKSGFTL	HLSCKSGFTL	0.0000	90.0000	0.0294	52.6731	HLSCKGFTL	HLSCKSGFTL	0.0000	88.5714	0.0751	30.5777	0.0000	0
208	LSCKSGFTLTGSP	Sequence	LSCKSGFTP	LSCKSGFTLTGSP	0.0001	70.0000	0.0359	40.9623	LSFTLTGSP	LSCKSGFTLTGSP	0.0000	87.5000	0.0366	52.0593	LSCKSTGSP	LSCKSGFTLTGSP	0.0000	95.0000	0.0201	71.2913	LGFTLTGSP	LSCKSGFTLTGSP	0.0000	96.0000	0.0326	69.9365	0.0000	0
209	SCKSGFTLTGSPS	Sequence	SCKSGFTLS	SCKSGFTLTGSPS	0.0000	93.5714	0.0215	69.6145	SCKSGFTLS	SCKSGFTLTGSPS	0.0000	95.0000	0.0226	69.4486	SCKSGGSPS	SCKSGFTLTGSPS	0.0000	76.6667	0.0324	47.7704	SCKSGFTPS	SCKSGFTLTGSPS	0.0000	89.2857	0.0425	56.9947	0.0000	0
210	CKSGFTLTGSPSS	Sequence	CTLTGSPSS	CKSGFTLTGSPSS	0.0000	92.1429	0.0282	54.8565	CTLTGSPSS	CKSGFTLTGSPSS	0.0000	87.5000	0.0289	60.6913	CTLTGSPSS	CKSGFTLTGSPSS	0.0000	95.0000	0.0194	72.8096	CTLTGSPSS	CKSGFTLTGSPSS	0.0000	98.0000	0.0277	77.5287	0.0000	0
211	KSGFTLTGSPSST	Sequence	KSTGSPSST	KSGFTLTGSPSST	0.0000	76.8182	0.0243	63.1578	KLTGSPSST	KSGFTLTGSPSST	0.0001	37.3000	0.0445	45.0597	KLTGSPSST	KSGFTLTGSPSST	0.0000	80.0000	0.0220	66.9048	KLTGSPSST	KSGFTLTGSPSST	0.0000	95.0000	0.0232	84.4231	0.0000	0
212	SGFTLTGSPSSTC	Sequence	STGSPSSTC	SGFTLTGSPSSTC	0.0001	49.7143	0.0230	66.1161	STGSPSSTC	SGFTLTGSPSSTC	0.0001	48.0000	0.0369	51.8210	SGFSPSSTC	SGFTLTGSPSSTC	0.0000	60.0000	0.0274	56.2514	SGFSPSSTC	SGFTLTGSPSSTC	0.0000	73.8462	0.0320	70.8770	0.0001	0
213	GFTLTGSPSSTCI	Sequence	GFSPSSTCI	GFTLTGSPSSTCI	0.0000	74.2308	0.0563	19.6415	FTLTGSPSI	FTLTGSPSSTCI	0.0000	65.0000	0.0859	25.7881	GFTLTGSPI	GFTLTGSPSSTCI	0.0000	67.0000	0.0386	39.6809	GFSPSSTCI	GFTLTGSPSSTCI	0.0000	72.6923	0.0563	43.1573	0.0000	0
214	FTLTGSPSSTCID	Sequence	FTSPSSTCI	FTLTGSPSSTCI	0.0000	81.8750	0.0550	20.5138	FTLTGSPSI	FTLTGSPSSTCI	0.0000	69.1667	0.0708	30.7441	FTLTGSPSI	FTLTGSPSSTCI	0.0000	95.0000	0.0271	56.7490	FTLTGSPSI	FTLTGSPSSTCI	0.0000	98.0000	0.0351	66.3816	0.0000	0
215	TLTGSPSSTCIDG	Sequence	TLTGSPSSG	TLTGSPSSTCIDG	0.0000	92.8571	0.0272	56.9532	TLTGSPSSG	TLTGSPSSTCIDG	0.0000	85.0000	0.0387	50.0089	TPSSTCIDG	TLTGSPSSTCIDG	0.0000	92.5000	0.0285	54.2340	TLTGSPSSG	TLTGSPSSTCIDG	0.0000	96.0000	0.0240	83.2180	0.0000	0
216	LTGSPSSTCIDGK	Sequence	LTGSPSSTK	LTGSPSSTCIDGK	0.0012	16.7674	0.0749	11.5354	LTGSPSSTK	LTGSPSSTCIDGK	0.0000	69.1667	0.0251	65.7521	LTGSPSSTK	LTGSPSSTCIDGK	0.0000	75.0000	0.0197	72.2110	LTGSPSSTK	LTGSPSSTCIDGK	0.0000	97.0000	0.0207	88.1124	0.0003	0
217	TGSPSSTCIDGKW	Sequence	TGSPSSTKW	TGSPSSTCIDGKW	0.0014	15.4497	0.0563	19.6770	TGSPSSTKW	TGSPSSTCIDGKW	0.0000	85.0000	0.0152	81.8718	TGSPSSTKW	TGSPSSTCIDGKW	0.0000	63.5714	0.0275	55.9518	TGSPSSTKW	TGSPSSTCIDGKW	0.0001	65.9375	0.0251	81.5279	0.0004	0
218	GSPSSTCIDGKWN	Sequence	GSPSSTCKW	GSPSSTCIDGKW	0.0001	68.6667	0.0292	52.8765	GSPSSTGKW	GSPSSTCIDGKW	0.0000	100.0000	0.0125	86.7256	SPSSTDGKW	SPSSTCIDGKW	0.0000	95.0000	0.0158	81.6047	GSPSSTGKW	GSPSSTCIDGKW	0.0000	99.0000	0.0161	94.1911	0.0000	0
219	SPSSTCIDGKWNP	Sequence	SCIDGKWNP	SPSSTCIDGKWNP	0.0000	78.6364	0.0247	62.3124	SPIDGKWNP	SPSSTCIDGKWNP	0.0000	69.1667	0.0221	70.1255	SPIDGKWNP	SPSSTCIDGKWNP	0.0004	23.7179	0.0530	27.1789	SPIDGKWNP	SPSSTCIDGKWNP	0.0001	61.8182	0.0309	72.5570	0.0001	0
220	PSSTCIDGKWNPI	Sequence	STDGKWNPI	STCIDGKWNPI	0.0000	75.9091	0.0728	12.1823	SIDGKWNPI	SSTCIDGKWNPI	0.0000	90.0000	0.0519	39.8951	PIDGKWNPI	PSSTCIDGKWNPI	0.0000	95.0000	0.0301	51.3596	PIDGKWNPI	PSSTCIDGKWNPI	0.0000	95.0000	0.0512	47.6449	0.0000	0
221	SSTCIDGKWNPIL	Sequence	SSTKWNPIL	SSTCIDGKWNPIL	0.0001	61.4286	0.0730	12.1192	SSTKWNPIL	SSTCIDGKWNPIL	0.0000	68.3333	0.0672	32.1953	SSTKWNPIL	SSTCIDGKWNPIL	0.0000	75.0000	0.0425	35.5522	SSTKWNPIL	SSTCIDGKWNPIL	0.0000	82.1429	0.0554	43.8371	0.0000	0
222	STCIDGKWNPILP	Sequence	STCIDPILP	STCIDGKWNPILP	0.0002	41.7500	0.0543	20.9921	STKWNPILP	STCIDGKWNPILP	0.0000	75.0000	0.0440	45.4350	STKWNPILP	STCIDGKWNPILP	0.0000	92.5000	0.0192	73.4266	STCIDGKLP	STCIDGKWNPILP	0.0000	79.5000	0.0365	64.3610	0.0001	0
223	TCIDGKWNPILPT	Sequence	TCIDGKLPT	TCIDGKWNPILPT	0.0000	76.8182	0.0331	45.5261	TCIDPILPT	TCIDGKWNPILPT	0.0000	51.6667	0.0745	29.4174	TCIDPILPT	TCIDGKWNPILPT	0.0000	90.0000	0.0221	66.8180	TCIDGKWNT	TCIDGKWNPILPT	0.0000	85.7143	0.0360	64.9784	0.0000	0
224	CIDGKWNPILPTC	Sequence	CIDPILPTC	CIDGKWNPILPTC	0.0001	52.4194	0.0452	28.8920	CIDGILPTC	CIDGKWNPILPTC	0.0002	34.2143	0.0872	25.4110	CIDPILPTC	CIDGKWNPILPTC	0.0000	81.6667	0.0235	63.8693	CWNPILPTC	CIDGKWNPILPTC	0.0000	75.0000	0.0401	59.7979	0.0001	0
225	IDGKWNPILPTCV	Sequence	IDGKLPTCV	IDGKWNPILPTCV	0.0000	89.2857	0.0263	58.8038	IDPILPTCV	IDGKWNPILPTCV	0.0000	87.5000	0.0358	52.8615	IDPILPTCV	IDGKWNPILPTCV	0.0000	92.5000	0.0148	84.1238	INPILPTCV	IDGKWNPILPTCV	0.0000	81.4286	0.0381	62.3905	0.0000	0
226	DGKWNPILPTCVR	Sequence	DGKWNPILR	DGKWNPILPTCVR	0.0000	79.0909	0.0213	70.0992	DGKLPTCVR	DGKWNPILPTCVR	0.0000	90.0000	0.0195	74.3495	DPILPTCVR	DGKWNPILPTCVR	0.0000	51.9231	0.0304	50.9655	DPILPTCVR	DGKWNPILPTCVR	0.0000	69.6875	0.0390	61.1698	0.0000	0
227	GKWNPILPTCVRS	Sequence	GKWNPILRS	GKWNPILPTCVRS	0.0000	97.1429	0.0162	82.5585	GILPTCVRS	GKWNPILPTCVRS	0.0000	69.1667	0.0417	47.3567	GPILPTCVR	GKWNPILPTCVR	0.0000	85.0000	0.0258	59.1236	GKWNPIVRS	GKWNPILPTCVRS	0.0000	95.0000	0.0292	75.1969	0.0000	0
228	KWNPILPTCVRSN	Sequence	KWNPIVRSN	KWNPILPTCVRSN	0.0000	98.5714	0.0142	87.0744	KWNPILPTV	KWNPILPTCV	0.0000	90.0000	0.0279	61.9835	KPILPTCVR	KWNPILPTCVR	0.0000	90.0000	0.0229	64.9513	KWNPIVRSN	KWNPILPTCVRSN	0.0000	97.0000	0.0254	81.0617	0.0000	0
229	WNPILPTCVRSNE	Sequence	WNPILPTNE	WNPILPTCVRSNE	0.0000	98.5714	0.0179	78.3496	WNPILPTNE	WNPILPTCVRSNE	0.0000	100.0000	0.0163	79.8504	WPTCVRSNE	WNPILPTCVRSNE	0.0000	85.0000	0.0531	27.0832	WPTCVRSNE	WNPILPTCVRSNE	0.0000	97.0000	0.0455	53.5371	0.0000	0
230	NPILPTCVRSNEE	Sequence	NTCVRSNEE	NPILPTCVRSNEE	0.0000	95.7143	0.0162	82.3970	NPILPTNEE	NPILPTCVRSNEE	0.0000	95.0000	0.0132	85.4698	NPILPSNEE	NPILPTCVRSNEE	0.0002	27.8571	0.0629	21.8252	NPILRSNEE	NPILPTCVRSNEE	0.0001	53.9024	0.0570	42.5630	0.0001	0
231	PILPTCVRSNEEF	Sequence	PILPSNEEF	PILPTCVRSNEEF	0.0001	50.6452	0.0301	51.1050	PILPTNEEF	PILPTCVRSNEEF	0.0000	70.0000	0.0375	51.2245	PILPSNEEF	PILPTCVRSNEEF	0.0000	73.7500	0.0657	20.5534	PILPSNEEF	PILPTCVRSNEEF	0.0000	73.4615	0.0619	38.8384	0.0001	0
232	ILPTCVRSNEEFD	Sequence	ILPTSNEEF	ILPTCVRSNEEF	0.0000	83.1250	0.0222	68.1152	ILPTSNEEF	ILPTCVRSNEEF	0.0000	90.0000	0.0336	55.0692	ILPTSNEEF	ILPTCVRSNEEF	0.0000	95.0000	0.0230	64.7056	ILPTCVRSF	ILPTCVRSNEEF	0.0000	95.0000	0.0372	63.5031	0.0000	0
233	LPTCVRSNEEFDP	Sequence	LPSNEEFDP	LPTCVRSNEEFDP	0.0000	97.8571	0.0177	79.0503	LPTCVRSNP	LPTCVRSNEEFDP	0.0000	100.0000	0.0143	83.4541	LPTCVRSNP	LPTCVRSNEEFDP	0.0000	70.0000	0.0775	16.4063	LPVRSNEEF	LPTCVRSNEEF	0.0000	89.2857	0.0567	42.7965	0.0000	0
234	PTCVRSNEEFDPV	Sequence	PTNEEFDPV	PTCVRSNEEFDPV	0.0000	87.8571	0.0604	17.2815	PTNEEFDPV	PTCVRSNEEFDPV	0.0000	87.5000	0.0552	37.9317	PSNEEFDPV	PTCVRSNEEFDPV	0.0000	100.0000	0.0250	60.6516	PTCVRSNEV	PTCVRSNEEFDPV	0.0000	98.0000	0.0466	52.3283	0.0000	0
235	TCVRSNEEFDPVD	Sequence	TSNEEFDPV	TCVRSNEEFDPV	0.0000	96.4286	0.0309	49.4561	TSNEEFDPV	TCVRSNEEFDPV	0.0000	100.0000	0.0266	63.6017	TCVRSNEEF	TCVRSNEEF	0.0000	100.0000	0.0154	82.6414	TCVRSNEEF	TCVRSNEEF	0.0000	99.0000	0.0258	80.3804	0.0000	0
236	CVRSNEEFDPVDD	Sequence	CVNEEFDPV	CVRSNEEFDPV	0.0000	99.2857	0.0289	53.3897	CVNEEFDPV	CVRSNEEFDPV	0.0000	100.0000	0.0295	59.8463	CVRSNEEFD	CVRSNEEFDPVDD	0.0000	100.0000	0.0201	71.1858	CVRSNFDPV	CVRSNEEFDPV	0.0000	100.0000	0.0349	66.5619	0.0000	0
237	VRSNEEFDPVDDG	Sequence	VRSDPVDDG	VRSNEEFDPVDDG	0.0000	98.5714	0.0175	79.3335	VEFDPVDDG	VRSNEEFDPVDDG	0.0000	100.0000	0.0148	82.6602	VRFDPVDDG	VRSNEEFDPVDDG	0.0000	95.0000	0.0105	93.6392	VEFDPVDDG	VRSNEEFDPVDDG	0.0000	99.0000	0.0164	93.7768	0.0000	0
238	RSNEEFDPVDDGP	Sequence	RSDPVDDGP	RSNEEFDPVDDGP	0.0001	54.8387	0.0298	51.7086	RFDPVDDGP	RSNEEFDPVDDGP	0.0000	76.6667	0.0227	69.3222	RFDPVDDGP	RSNEEFDPVDDGP	0.0000	92.5000	0.0125	89.4579	RFDPVDDGP	RSNEEFDPVDDGP	0.0000	92.0000	0.0164	93.8514	0.0000	0
239	SNEEFDPVDDGPD	Sequence	SFDPVDDGP	SNEEFDPVDDGP	0.0000	97.8571	0.0104	94.4091	SFDPVDDGP	SNEEFDPVDDGP	0.0000	100.0000	0.0073	95.2237	SFDPVDDGP	SNEEFDPVDDGP	0.0000	100.0000	0.0050	97.4530	SFDPVDDGP	SNEEFDPVDDGP	0.0000	99.0000	0.0105	96.5989	0.0000	0
240	NEEFDPVDDGPDD	Sequence	NFDPVDDGP	NEEFDPVDDGP	0.0000	99.2857	0.0055	97.2564	NFDPVDDGP	NEEFDPVDDGP	0.0000	100.0000	0.0045	97.0402	NPVDDGPDD	NEEFDPVDDGPDD	0.0000	95.0000	0.0063	96.7887	NPVDDGPDD	NEEFDPVDDGPDD	0.0000	99.0000	0.0073	97.6216	0.0000	0
241	EEFDPVDDGPDDE	Sequence	EVDDGPDDE	EEFDPVDDGPDDE	0.0000	82.5000	0.0118	91.8281	EEFDPVDDE	EEFDPVDDGPDDE	0.0000	95.0000	0.0061	96.0119	EEFDPPDDE	EEFDPVDDGPDDE	0.0000	95.0000	0.0043	97.7899	EEFDGPDDE	EEFDPVDDGPDDE	0.0000	93.0000	0.0072	97.6695	0.0000	0
242	EFDPVDDGPDDET	Sequence	EFDPPDDET	EFDPVDDGPDDET	0.0001	60.9524	0.0178	78.7378	EFDPPDDET	EFDPVDDGPDDET	0.0000	73.7500	0.0119	87.8403	EFDPPDDET	EFDPVDDGPDDET	0.0000	90.0000	0.0073	96.2605	EFDPPDDET	EFDPVDDGPDDET	0.0000	76.5000	0.0104	96.6173	0.0000	0
243	FDPVDDGPDDETD	Sequence	FDPPDDETD	FDPVDDGPDDETD	0.0000	97.8571	0.0071	96.5000	FDPPDDETD	FDPVDDGPDDETD	0.0000	100.0000	0.0053	96.5457	DPVDDGPTD	DPVDDGPDDETD	0.0000	100.0000	0.0050	97.4371	FDDGPDDET	FDPVDDGPDDET	0.0000	99.0000	0.0062	97.9856	0.0000	0
244	DPVDDGPDDETDL	Sequence	DPVDDGPDL	DPVDDGPDDETDL	0.0000	78.6364	0.0127	90.2541	DPVDDGPDL	DPVDDGPDDETDL	0.0000	73.7500	0.0098	91.5127	DPVDDGTDL	DPVDDGPDDETDL	0.0005	19.8382	0.0336	46.0029	DPVDDGTDL	DPVDDGPDDETDL	0.0002	48.1000	0.0173	92.6443	0.0002	0
245	PVDDGPDDETDLS	Sequence	PVDDGTDLS	PVDDGPDDETDLS	0.0001	54.0323	0.0312	48.8215	PVDDGTDLS	PVDDGPDDETDLS	0.0000	90.0000	0.0070	95.4317	PPDDETDLS	PVDDGPDDETDLS	0.0000	95.0000	0.0050	97.4514	PPDDETDLS	PVDDGPDDETDLS	0.0000	97.0000	0.0066	97.8651	0.0000	0
246	VDDGPDDETDLSK	Sequence	VDDGPDLSK	VDDGPDDETDLSK	0.0015	14.9622	0.0347	42.7469	VDDGPDLSK	VDDGPDDETDLSK	0.0000	85.0000	0.0070	95.4441	VDDGPDLSK	VDDGPDDETDLSK	0.0000	95.0000	0.0060	96.9263	VDDGPDLSK	VDDGPDDETDLSK	0.0000	93.0000	0.0079	97.4464	0.0004	0
247	DDGPDDETDLSKL	Sequence	DDGPDLSKL	DDGPDDETDLSKL	0.0000	73.8462	0.0146	86.0426	DDGPDLSKL	DDGPDDETDLSKL	0.0000	85.0000	0.0079	94.5676	GPDDETSKL	GPDDETDLSKL	0.0000	56.6667	0.0152	83.1228	GPDDETSKL	GPDDETDLSKL	0.0000	70.3846	0.0167	93.4694	0.0000	0
248	DGPDDETDLSKLS	Sequence	DGPDLSKLS	DGPDDETDLSKLS	0.0000	94.2857	0.0108	93.6432	DGPDLSKLS	DGPDDETDLSKLS	0.0000	95.0000	0.0068	95.5795	GPDDETSKL	GPDDETDLSKL	0.0000	92.5000	0.0093	95.2403	DGPDDETKL	DGPDDETDLSKL	0.0000	88.5714	0.0146	95.2769	0.0000	0
249	GPDDETDLSKLSK	Sequence	GTDLSKLSK	GPDDETDLSKLSK	0.0056	6.7816	0.0898	8.1070	GTDLSKLSK	GPDDETDLSKLSK	0.0000	78.3333	0.0115	88.5155	GPDDSKLSK	GPDDETDLSKLSK	0.0006	18.6494	0.0298	51.9498	GPDDSKLSK	GPDDETDLSKLSK	0.0001	58.7931	0.0183	91.4796	0.0016	0
250	PDDETDLSKLSKD	Sequence	PTDLSKLSK	PDDETDLSKLSK	0.0001	65.3333	0.0297	51.7381	PTDLSKLSK	PDDETDLSKLSK	0.0000	100.0000	0.0044	97.0918	PTDLSKLSK	PDDETDLSKLSK	0.0000	100.0000	0.0032	98.3775	PTDLSKLSK	PDDETDLSKLSK	0.0000	100.0000	0.0077	97.5070	0.0000	0
251	DDETDLSKLSKDV	Sequence	DTDLSKLSK	DDETDLSKLSK	0.0002	46.1250	0.0613	16.7823	DLSKLSKDV	DDETDLSKLSKDV	0.0000	82.5000	0.0204	72.9622	DDETDLSKV	DDETDLSKLSKDV	0.0000	92.5000	0.0110	92.5613	DLSKLSKDV	DDETDLSKLSKDV	0.0000	90.0000	0.0259	80.2307	0.0000	0
252	DETDLSKLSKDVV	Sequence	ETDLSKLSV	ETDLSKLSKDVV	0.0003	35.5000	0.0800	10.1374	DETDSKDVV	DETDLSKLSKDVV	0.0000	82.5000	0.0242	67.0080	DEKLSKDVV	DETDLSKLSKDVV	0.0000	62.8571	0.0185	74.9771	DSKLSKDVV	DETDLSKLSKDVV	0.0002	44.2143	0.0496	49.1678	0.0001	0
253	ETDLSKLSKDVVQ	Sequence	ETDLSKLSQ	ETDLSKLSKDVVQ	0.0032	9.4257	0.0847	9.0749	ETDLSKLSV	ETDLSKLSKDVV	0.0000	90.0000	0.0153	81.7407	ETDSKDVVQ	ETDLSKLSKDVVQ	0.0000	80.0000	0.0133	87.6729	ETDSKDVVQ	ETDLSKLSKDVVQ	0.0000	81.4286	0.0255	80.9230	0.0008	0
254	TDLSKLSKDVVQY	Sequence	TLSKDVVQY	TDLSKLSKDVVQY	0.0622	1.7332	0.1326	3.8496	TLSKDVVQY	TDLSKLSKDVVQY	0.0001	36.1667	0.0280	61.7583	TDLSKVVQY	TDLSKLSKDVVQY	0.0000	68.0000	0.0138	86.5607	TDLSKVVQY	TDLSKLSKDVVQY	0.0001	64.0909	0.0273	78.1302	0.0156	1
255	DLSKLSKDVVQYE	Sequence	DLSKDVVQY	DLSKLSKDVVQY	0.0005	27.3714	0.0419	32.5918	DLSDVVQYE	DLSKLSKDVVQYE	0.0000	75.0000	0.0280	61.8133	DLKDVVQYE	DLSKLSKDVVQYE	0.0000	92.5000	0.0098	94.9664	DLKDVVQYE	DLSKLSKDVVQYE	0.0001	61.3636	0.0286	76.0558	0.0002	0
256	LSKLSKDVVQYEQ	Sequence	LSDVVQYEQ	LSKLSKDVVQYEQ	0.0006	25.4634	0.0854	8.9244	LLSKDVVQY	LSKLSKDVVQY	0.0000	90.0000	0.0199	73.7284	LSKLSKDVQ	LSKLSKDVVQYEQ	0.0000	95.0000	0.0116	91.4339	LSKLSKYEQ	LSKLSKDVVQYEQ	0.0000	95.0000	0.0252	81.4094	0.0001	0
257	SKLSKDVVQYEQE	Sequence	SLSKDVVQY	SKLSKDVVQY	0.0001	53.8710	0.0220	68.5626	SLSKDVVQY	SKLSKDVVQY	0.0000	85.0000	0.0146	82.8915	SKLSKDVVE	SKLSKDVVQYEQE	0.0000	95.0000	0.0069	96.4819	SKLSKDVQE	SKLSKDVVQYEQE	0.0000	86.4286	0.0211	87.5446	0.0000	0
258	KLSKDVVQYEQEI	Sequence	KLSKDVVQY	KLSKDVVQY	0.0001	59.6000	0.0298	51.5631	KLSKDVVQI	KLSKDVVQYEQEI	0.0120	6.1742	0.2384	8.1920	KLSKDVQEI	KLSKDVVQYEQEI	0.0000	71.2500	0.0254	59.8775	KLSKDVVQI	KLSKDVVQYEQEI	0.0000	82.8571	0.0361	64.9389	0.0030	0
259	LSKDVVQYEQEIE	Sequence	LSKDVVQYE	LSKDVVQYEQEIE	0.0001	70.7692	0.0283	54.6441	LSKDVVQYE	LSKDVVQYEQEIE	0.0000	82.5000	0.0207	72.4503	LSKDVVEIE	LSKDVVQYEQEIE	0.0000	92.5000	0.0128	88.8411	LSKDVVQYE	LSKDVVQYEQEIE	0.0000	95.0000	0.0269	78.7411	0.0000	0
260	SKDVVQYEQEIES	Sequence	SQYEQEIES	SKDVVQYEQEIES	0.0000	80.6250	0.0175	79.5435	SQYEQEIES	SKDVVQYEQEIES	0.0001	36.4167	0.0384	50.3254	SQYEQEIES	SKDVVQYEQEIES	0.0000	90.0000	0.0113	91.9205	SQYEQEIES	SKDVVQYEQEIES	0.0000	86.4286	0.0166	93.6075	0.0000	0
261	KDVVQYEQEIESL	Sequence	KDEQEIESL	KDVVQYEQEIESL	0.0001	51.6129	0.0218	69.0576	VQYEEIESL	VQYEQEIESL	0.0001	48.4000	0.0484	42.2417	KYEQEIESL	KDVVQYEQEIESL	0.0001	45.5000	0.0206	70.0757	KYEQEIESL	KDVVQYEQEIESL	0.0002	47.6364	0.0384	61.9476	0.0001	0
262	DVVQYEQEIESLE	Sequence	DVEQEIESL	DVVQYEQEIESL	0.0001	68.6667	0.0174	79.6875	DVQEIESLE	DVVQYEQEIESLE	0.0000	85.0000	0.0192	74.8549	DVEQEIESL	DVVQYEQEIESL	0.0000	90.0000	0.0115	91.6119	DYEQEIESL	DVVQYEQEIESL	0.0000	74.6154	0.0259	80.3040	0.0000	0
263	VVQYEQEIESLEA	Sequence	VVEIESLEA	VVQYEQEIESLEA	0.0002	41.2500	0.0474	26.6614	VVQYEQLEA	VVQYEQEIESLEA	0.0001	41.8571	0.0613	34.7686	VVQYESLEA	VVQYEQEIESLEA	0.0000	83.3333	0.0213	68.5180	VQEIESLEA	VVQYEQEIESLEA	0.0000	88.5714	0.0288	75.7721	0.0001	0
264	VQYEQEIESLEAT	Sequence	VQYEQEIET	VQYEQEIESLEAT	0.0000	82.5000	0.0167	81.3319	VQYEQEIET	VQYEQEIESLEAT	0.0004	25.1951	0.0844	26.2268	VQYEQEIAT	VQYEQEIESLEAT	0.0000	83.3333	0.0162	80.6342	VQYEQEIAT	VQYEQEIESLEAT	0.0001	69.0625	0.0312	72.1332	0.0001	0
265	QYEQEIESLEATY	Sequence	QIESLEATY	QYEQEIESLEATY	0.0682	1.6386	0.1788	2.1298	QIESLEATY	QYEQEIESLEATY	0.0000	75.0000	0.0211	71.8373	QYEQEIETY	QYEQEIESLEATY	0.0000	61.4286	0.0152	83.0387	QYEQEEATY	QYEQEIESLEATY	0.0002	49.9000	0.0235	83.9819	0.0171	1
266	YEQEIESLEATYH	Sequence	YIESLEATY	YEQEIESLEATY	0.0027	10.3494	0.1018	6.4141	YEQEIETYH	YEQEIESLEATYH	0.0000	85.0000	0.0191	75.1479	YEQEIESLH	YEQEIESLEATYH	0.0000	61.4286	0.0158	81.6454	YEQEIETYH	YEQEIESLEATYH	0.0000	75.5000	0.0262	79.8605	0.0007	0
267	EQEIESLEATYHI	Sequence	EQEIESLTY	EQEIESLEATY	0.0007	22.4912	0.0521	22.6183	EQLEATYHI	EQEIESLEATYHI	0.0002	34.9286	0.0936	23.7427	ESLEATYHI	EQEIESLEATYHI	0.0000	69.0000	0.0229	65.0067	EQLEATYHI	EQEIESLEATYHI	0.0001	66.2500	0.0421	57.4121	0.0002	0
268	QEIESLEATYHII	Sequence	QEIESLHII	QEIESLEATYHII	0.0002	42.4000	0.0502	24.1689	QLEATYHII	QEIESLEATYHII	0.0000	54.0000	0.0844	26.2176	QEIESLEAI	QEIESLEATYHII	0.0000	60.0000	0.0265	57.9024	QEIESLEAI	QEIESLEATYHII	0.0001	62.9545	0.0438	55.3767	0.0001	0
269	EIESLEATYHIII	Sequence	EIESLEATY	EIESLEATY	0.0001	57.0000	0.0499	24.4403	EIESLEATI	EIESLEATYHIII	0.0000	71.2500	0.0560	37.5527	EEATYHIII	EIESLEATYHIII	0.0000	76.6667	0.0236	63.5424	EEATYHIII	EIESLEATYHIII	0.0000	73.4615	0.0601	40.1515	0.0000	0
270	IESLEATYHIIIM	Sequence	IESLEATYM	IESLEATYHIIIM	0.0001	51.1290	0.0499	24.4840	IESLEATYM	IESLEATYHIIIM	0.0000	80.0000	0.0517	40.0141	IESLHIIIM	IESLEATYHIIIM	0.0000	70.0000	0.0333	46.4109	IESLHIIIM	IESLEATYHIIIM	0.0001	64.7727	0.0661	35.9072	0.0001	0
271	ESLEATYHIIIMA	Sequence	ESLEATYHA	ESLEATYHIIIMA	0.0004	33.3333	0.0539	21.2895	SLYHIIIMA	SLEATYHIIIMA	0.0001	36.0833	0.1422	15.4706	ESLEATYHA	ESLEATYHIIIMA	0.0000	85.0000	0.0197	72.1078	ETYHIIIMA	ESLEATYHIIIMA	0.0000	69.6875	0.0432	56.0715	0.0001	0
272	SLEATYHIIIMAL	Sequence	SLEATIMAL	SLEATYHIIIMAL	0.0002	45.2000	0.0629	16.0260	SLEATIMAL	SLEATYHIIIMAL	0.0038	10.3850	0.3138	5.2884	SLEATYHAL	SLEATYHIIIMAL	0.0001	37.5000	0.0721	18.1226	SLHIIIMAL	SLEATYHIIIMAL	0.0010	25.1011	0.1703	7.8245	0.0013	0
273	LEATYHIIIMALT	Sequence	LEATYHILT	LEATYHIIIMALT	0.0000	92.1429	0.0336	44.5839	LEATIIMAL	LEATYHIIIMAL	0.0000	95.0000	0.0424	46.7640	LEATYHIAL	LEATYHIIIMAL	0.0000	95.0000	0.0224	66.1994	LEATYHMAL	LEATYHIIIMAL	0.0000	85.0000	0.0682	34.5596	0.0000	0
274	EATYHIIIMALTI	Sequence	EATYHALTI	EATYHIIIMALTI	0.0000	77.2727	0.0555	20.2132	ATYHIILTI	ATYHIIIMALTI	0.0000	70.0000	0.0803	27.4807	EATYHILTI	EATYHIIIMALTI	0.0000	78.3333	0.0341	45.2944	EATYHILTI	EATYHIIIMALTI	0.0001	59.4828	0.0780	29.0640	0.0000	0
275	ATYHIIIMALTIM	Sequence	ATYHALTIM	ATYHIIIMALTIM	0.0001	52.2581	0.0608	17.0490	ATYHIIIMM	ATYHIIIMALTIM	0.0001	50.6667	0.0933	23.7999	ATYHALTIM	ATYHIIIMALTIM	0.0000	54.2308	0.0463	32.0309	ATYHIITIM	ATYHIIIMALTIM	0.0000	72.3077	0.0641	37.2222	0.0001	0
276	TYHIIIMALTIMG	Sequence	TYHIIIMAM	TYHIIIMALTIM	0.0000	96.4286	0.0288	53.5155	TIMALTIMG	TYHIIIMALTIMG	0.0000	95.0000	0.0487	41.9800	TYHIALTIM	TYHIIIMALTIM	0.0000	100.0000	0.0203	70.8601	TYHIIIMAL	TYHIIIMAL	0.0000	84.2857	0.0563	43.1056	0.0000	0
277	YHIIIMALTIMGV	Sequence	YMALTIMGV	YHIIIMALTIMGV	0.0000	87.8571	0.0618	16.5511	YMALTIMGV	YHIIIMALTIMGV	0.0066	8.1163	0.6147	0.7896	YHALTIMGV	YHIIIMALTIMGV	0.0000	83.3333	0.0342	45.1268	YMALTIMGV	YHIIIMALTIMGV	0.0000	76.5000	0.0953	21.7923	0.0017	0
278	HIIIMALTIMGVI	Sequence	HALTIMGVI	HIIIMALTIMGVI	0.0000	94.2857	0.0377	38.2855	HIIIMALTI	HIIIMALTIMGVI	0.0000	59.0909	0.1646	13.1198	HALTIMGVI	HIIIMALTIMGVI	0.0000	80.0000	0.0437	34.3632	HIIIMALTI	HIIIMALTIMGVI	0.0000	78.0000	0.0769	29.6203	0.0000	0
279	IIIMALTIMGVIF	Sequence	IIIMAGVIF	IIIMALTIMGVIF	0.0000	76.8182	0.0371	39.1140	IMALTIMGV	IIIMALTIMGV	0.0000	75.0000	0.1250	17.7929	IIIMAGVIF	IIIMALTIMGVIF	0.0000	83.3333	0.0248	61.1328	IIIMAGVIF	IIIMALTIMGVIF	0.0000	86.4286	0.0488	49.9361	0.0000	0
280	IIMALTIMGVIFL	Sequence	ITIMGVIFL	IIMALTIMGVIFL	0.0000	80.0000	0.0451	29.0213	IIMAGVIFL	IIMALTIMGVIFL	0.0027	11.9148	0.4119	3.0303	IIMAGVIFL	IIMALTIMGVIFL	0.0000	75.0000	0.0394	38.7624	IIMAGVIFL	IIMALTIMGVIFL	0.0001	62.5000	0.0949	21.9267	0.0007	0
281	IMALTIMGVIFLI	Sequence	IMAGVIFLI	IMALTIMGVIFLI	0.0000	88.5714	0.0647	15.2271	IMMGVIFLI	IMALTIMGVIFLI	0.0046	9.5076	0.5577	1.2135	IIMGVIFLI	IMALTIMGVIFLI	0.0000	95.0000	0.0286	54.0600	IMALTIMLI	IMALTIMGVIFLI	0.0000	84.2857	0.0884	24.3579	0.0012	0
282	MALTIMGVIFLIS	Sequence	MIMGVIFLI	MALTIMGVIFLI	0.0000	96.4286	0.0459	28.1908	MIMGVIFLI	MALTIMGVIFLI	0.0000	55.4545	0.2038	10.1019	MALTIMGVS	MALTIMGVIFLIS	0.0000	95.0000	0.0277	55.5541	MALTIFLIS	MALTIMGVIFLIS	0.0000	96.0000	0.0658	36.1198	0.0000	0
283	ALTIMGVIFLISI	Sequence	ALTIMGVSI	ALTIMGVIFLISI	0.0000	95.7143	0.0348	42.6389	ALVIFLISI	ALTIMGVIFLISI	0.0004	24.4375	0.2584	7.2541	ALTIMGVSI	ALTIMGVIFLISI	0.0000	95.0000	0.0199	71.8372	ALVIFLISI	ALTIMGVIFLISI	0.0000	89.2857	0.0521	46.7845	0.0001	0
284	LTIMGVIFLISII	Sequence	LTIMGVIFI	LTIMGVIFLISII	0.0000	91.4286	0.0486	25.6208	TIMGVIFLI	TIMGVIFLISII	0.0000	60.0000	0.1637	13.2077	LTIMGVSII	LTIMGVIFLISII	0.0000	95.0000	0.0273	56.4342	LTIMLISII	LTIMGVIFLISII	0.0000	91.0000	0.0615	39.1107	0.0000	0
285	TIMGVIFLISIIV	Sequence	TIMGVIFLV	TIMGVIFLISIIV	0.0000	87.1429	0.0432	31.1253	TIMGVIFLV	TIMGVIFLISIIV	0.0046	9.5620	0.4822	1.9748	TIMGISIIV	TIMGVIFLISIIV	0.0000	90.0000	0.0256	59.5722	TIMGISIIV	TIMGVIFLISIIV	0.0000	77.5000	0.0604	39.8727	0.0012	0
286	IMGVIFLISIIVL	Sequence	IFLISIIVL	IMGVIFLISIIVL	0.0000	95.0000	0.0271	57.1623	IMLISIIVL	IMGVIFLISIIVL	0.0004	25.6829	0.2333	8.4461	IFLISIIVL	IMGVIFLISIIVL	0.0000	90.0000	0.0222	66.6177	IFLISIIVL	IMGVIFLISIIVL	0.0002	50.1220	0.0936	22.4008	0.0001	0
287	MGVIFLISIIVLV	Sequence	MLISIIVLV	MGVIFLISIIVLV	0.0000	92.8571	0.0370	39.2807	MLISIIVLV	MGVIFLISIIVLV	0.0051	9.1407	0.4593	2.2911	MGISIIVLV	MGVIFLISIIVLV	0.0000	92.5000	0.0187	74.5138	MLISIIVLV	MGVIFLISIIVLV	0.0000	78.5000	0.0630	38.0316	0.0013	0
288	GVIFLISIIVLVC	Sequence	GVISIIVLV	GVIFLISIIVLV	0.0000	98.5714	0.0182	77.8320	GLISIIVLV	GVIFLISIIVLV	0.0002	33.7500	0.1853	11.3859	GVIFIVLVC	GVIFLISIIVLVC	0.0000	95.0000	0.0110	92.5712	GVIFIVLVC	GVIFLISIIVLVC	0.0000	96.0000	0.0219	86.3579	0.0000	0
289	VIFLISIIVLVCS	Sequence	VSIIVLVCS	VIFLISIIVLVCS	0.0000	97.8571	0.0220	68.5697	VLISIIVLV	VIFLISIIVLV	0.0001	50.3333	0.1353	16.3310	VIFLIIIVL	VIFLISIIVL	0.0000	100.0000	0.0098	94.9407	VFLISIIVL	VIFLISIIVL	0.0000	97.0000	0.0222	85.9570	0.0000	0
290	IFLISIIVLVCSC	Sequence	IFLISIISC	IFLISIIVLVCSC	0.0000	98.5714	0.0153	84.7004	ILISIIVLV	IFLISIIVLV	0.0001	50.3333	0.1410	15.6092	IFLISIISC	IFLISIIVLVCSC	0.0000	100.0000	0.0103	94.0210	IFLISIISC	IFLISIIVLVCSC	0.0000	93.0000	0.0337	68.4021	0.0000	0
291	FLISIIVLVCSCD	Sequence	FLISIIVLV	FLISIIVLV	0.0000	99.2857	0.0198	73.7784	FLISIIVLV	FLISIIVLV	0.0001	37.8000	0.2189	9.2034	FLISIIVLV	FLISIIVLV	0.0000	100.0000	0.0103	93.9834	FLISIIVLD	FLISIIVLVCSCD	0.0000	98.0000	0.0346	67.0234	0.0000	0
292	LISIIVLVCSCDK	Sequence	LISIIVLVK	LISIIVLVCSCDK	0.0000	90.7143	0.0365	39.9795	LISIIVLVK	LISIIVLVCSCDK	0.0000	95.0000	0.0306	58.5309	LISIIVLVK	LISIIVLVCSCDK	0.0000	100.0000	0.0118	91.0344	LISIIVLVK	LISIIVLVCSCDK	0.0000	99.0000	0.0198	89.5332	0.0000	0
293	ISIIVLVCSCDKN	Sequence	ISIISCDKN	ISIIVLVCSCDKN	0.0000	98.5714	0.0299	51.4432	ISIIVLVKN	ISIIVLVCSCDKN	0.0000	100.0000	0.0221	70.1598	ISICSCDKN	ISIIVLVCSCDKN	0.0000	100.0000	0.0081	95.8678	ISIIVLVKN	ISIIVLVCSCDKN	0.0000	100.0000	0.0149	95.1862	0.0000	0
294	SIIVLVCSCDKNN	Sequence	SIISCDKNN	SIIVLVCSCDKNN	0.0000	99.2857	0.0163	82.1465	SIIVLVCSN	SIIVLVCSCDKNN	0.0000	100.0000	0.0211	71.8226	SIIVLVCSN	SIIVLVCSCDKNN	0.0000	100.0000	0.0101	94.3117	SIIVLVCSN	SIIVLVCSCDKNN	0.0000	99.0000	0.0207	88.2221	0.0000	0
295	IIVLVCSCDKNND	Sequence	IIVLDKNND	IIVLVCSCDKNND	0.0000	99.2857	0.0116	92.2165	IIVLVCSND	IIVLVCSCDKNND	0.0000	100.0000	0.0207	72.4030	IIVLDKNND	IIVLVCSCDKNND	0.0000	100.0000	0.0058	97.0326	IIVLVKNND	IIVLVCSCDKNND	0.0000	100.0000	0.0119	96.1348	0.0000	0
296	IVLVCSCDKNNDQ	Sequence	ISCDKNNDQ	IVLVCSCDKNNDQ	0.0000	90.0000	0.0141	87.2055	IVLDKNNDQ	IVLVCSCDKNNDQ	0.0000	90.0000	0.0140	84.0513	IVLDKNNDQ	IVLVCSCDKNNDQ	0.0000	95.0000	0.0070	96.3985	IVLDKNNDQ	IVLVCSCDKNNDQ	0.0000	98.0000	0.0126	95.9230	0.0000	0
297	VLVCSCDKNNDQY	Sequence	VLDKNNDQY	VLVCSCDKNNDQY	0.3906	0.4021	0.3108	0.6779	VLDKNNDQY	VLVCSCDKNNDQY	0.0001	40.0000	0.0461	43.8807	VLDKNNDQY	VLVCSCDKNNDQY	0.0000	73.7500	0.0150	83.6246	VLDKNNDQY	VLVCSCDKNNDQY	0.0001	66.5625	0.0184	91.3676	0.0977	1
298	LVCSCDKNNDQYK	Sequence	LVDKNNDQY	LVCSCDKNNDQY	0.0072	5.8972	0.1152	5.0925	LVKNNDQYK	LVCSCDKNNDQYK	0.0000	80.0000	0.0303	58.9662	LVKNNDQYK	LVCSCDKNNDQYK	0.0000	85.0000	0.0136	87.0164	LVKNNDQYK	LVCSCDKNNDQYK	0.0000	91.0000	0.0210	87.7846	0.0018	0
299	VCSCDKNNDQYKF	Sequence	VCNNDQYKF	VCSCDKNNDQYKF	0.0007	23.6600	0.0529	21.9891	VCSNDQYKF	VCSCDKNNDQYKF	0.0000	82.5000	0.0145	83.1045	VCSNDQYKF	VCSCDKNNDQYKF	0.0000	92.5000	0.0104	93.8608	VCNNDQYKF	VCSCDKNNDQYKF	0.0000	73.0769	0.0261	79.9705	0.0002	0
300	CSCDKNNDQYKFH	Sequence	CSDKNNDQY	CSCDKNNDQY	0.0006	25.6341	0.0875	8.5466	CSCDKNNFH	CSCDKNNDQYKFH	0.0000	95.0000	0.0146	83.0280	CSCDKNNFH	CSCDKNNDQYKFH	0.0000	95.0000	0.0105	93.5898	CSCDKNNFH	CSCDKNNDQYKFH	0.0000	95.0000	0.0243	82.8422	0.0001	0
301	SCDKNNDQYKFHK	Sequence	SCDKNNFHK	SCDKNNDQYKFHK	0.0006	25.4390	0.0384	37.1715	SCDKNNDQK	SCDKNNDQYKFHK	0.0000	85.0000	0.0093	92.2476	SCDKNKFHK	SCDKNNDQYKFHK	0.0000	95.0000	0.0067	96.5719	SCDKNKFHK	SCDKNNDQYKFHK	0.0000	91.0000	0.0172	92.8211	0.0002	0
302	CDKNNDQYKFHKL	Sequence	CDKNNDHKL	CDKNNDQYKFHKL	0.0001	64.5238	0.0340	43.9547	CDKNNDHKL	CDKNNDQYKFHKL	0.0000	87.5000	0.0143	83.5980	CDKNKFHKL	CDKNNDQYKFHKL	0.0000	78.3333	0.0175	77.3328	CDKNKFHKL	CDKNNDQYKFHKL	0.0011	24.2021	0.1195	15.1948	0.0003	0
303	DKNNDQYKFHKLL	Sequence	DQYKFHKLL	DKNNDQYKFHKLL	0.0001	66.0000	0.0310	49.2443	DQYKFHKLL	DKNNDQYKFHKLL	0.0000	76.6667	0.0278	62.0202	DQYKFHKLL	DKNNDQYKFHKLL	0.0000	70.0000	0.0237	63.4024	DQYKFHKLL	DKNNDQYKFHKLL	0.0011	23.4423	0.1060	18.4872	0.0003	0
304	KNNDQYKFHKLLP	Sequence	KNNDHKLLP	KNNDQYKFHKLLP	0.0000	73.4615	0.0219	68.7934	KQYKFHKLL	KNNDQYKFHKLL	0.0000	87.5000	0.0230	68.7976	KYKFHKLLP	KNNDQYKFHKLLP	0.0000	90.0000	0.0190	73.8624	KYKFHKLLP	KNNDQYKFHKLLP	0.0000	75.0000	0.0565	42.9550	0.0000	0
0	MKTISVVTLLCV	Sequence	MSVVTLLCV	MKTISVVTLLCV	0.0000	83.7500	0.0721	12.4023	KTISVVTLV	KTISVVTLLCV	0.0001	46.0000	0.1711	12.5564	MKTISVVTV	MKTISVVTLLCV	0.0000	85.0000	0.0296	52.2893	MKTISVVTV	MKTISVVTLLCV	0.0000	75.5000	0.0822	27.0138	0.0000	0
1	KTISVVTLLCVL	Sequence	KTISVVTLL	KTISVVTLLCVL	0.0002	46.6250	0.0559	19.9354	KTISVVTLL	KTISVVTLLCVL	0.0015	15.2044	0.2155	9.3865	KTISVVTVL	KTISVVTLLCVL	0.0002	29.4118	0.0725	17.9608	KTISVVTVL	KTISVVTLLCVL	0.0001	57.0690	0.0819	27.1795	0.0005	0
2	TISVVTLLCVLP	Sequence	TISVVTLLP	TISVVTLLCVLP	0.0000	78.6364	0.0403	34.6493	TISVVTVLP	TISVVTLLCVLP	0.0000	62.5000	0.0830	26.6342	TISVVTVLP	TISVVTLLCVLP	0.0000	92.5000	0.0230	64.7564	TISVVTVLP	TISVVTLLCVLP	0.0000	89.2857	0.0491	49.7235	0.0000	0
3	ISVVTLLCVLPA	Sequence	ISVVTLLPA	ISVVTLLCVLPA	0.0000	84.3750	0.0615	16.7163	ITLLCVLPA	ISVVTLLCVLPA	0.0000	57.7273	0.1672	12.8847	ISVVTVLPA	ISVVTLLCVLPA	0.0000	95.0000	0.0330	46.8940	ITLLCVLPA	ISVVTLLCVLPA	0.0000	95.0000	0.0588	41.1140	0.0000	0
4	SVVTLLCVLPAV	Sequence	SVVTVLPAV	SVVTLLCVLPAV	0.0000	81.8750	0.0564	19.5833	SLLCVLPAV	SVVTLLCVLPAV	0.0318	3.7784	0.6970	0.3936	SVVTVLPAV	SVVTLLCVLPAV	0.0000	64.2857	0.0599	23.2497	SVVTVLPAV	SVVTLLCVLPAV	0.0000	69.6875	0.0881	24.4853	0.0080	0
5	VVTLLCVLPAVV	Sequence	VVTLLPAVV	VVTLLCVLPAVV	0.0000	88.5714	0.0485	25.6552	VLCVLPAVV	VVTLLCVLPAVV	0.0007	20.0460	0.3442	4.4599	VVTLLPAVV	VVTLLCVLPAVV	0.0000	81.6667	0.0324	47.7387	VVCVLPAVV	VVTLLCVLPAVV	0.0000	80.0000	0.0599	40.3030	0.0002	0
6	VTLLCVLPAVVY	Sequence	VTVLPAVVY	VTLLCVLPAVVY	0.0187	3.4467	0.1834	2.0124	VLLCVLPAV	VTLLCVLPAV	0.0001	45.6667	0.2141	9.4582	VTLLPAVVY	VTLLCVLPAVVY	0.0000	71.2500	0.0217	67.6480	VTLLPAVVY	VTLLCVLPAVVY	0.0000	84.2857	0.0388	61.4817	0.0047	0
7	TLLCVLPAVVYS	Sequence	TLLLPAVVY	TLLCVLPAVVY	0.0002	44.8000	0.0546	20.7526	TLLPAVVYS	TLLCVLPAVVYS	0.0022	13.1314	0.3041	5.5827	TVLPAVVYS	TLLCVLPAVVYS	0.0000	85.0000	0.0223	66.4241	TLLPAVVYS	TLLCVLPAVVYS	0.0000	88.5714	0.0420	57.5138	0.0006	0
8	LLCVLPAVVYST	Sequence	LLVLPAVVY	LLCVLPAVVY	0.0000	82.5000	0.0407	34.0348	LLPAVVYST	LLCVLPAVVYST	0.0004	24.2917	0.2316	8.5324	LLPAVVYST	LLCVLPAVVYST	0.0000	95.0000	0.0190	73.8005	LLPAVVYST	LLCVLPAVVYST	0.0000	92.0000	0.0505	48.3702	0.0001	0
9	LCVLPAVVYSTC	Sequence	LCVLPAVVY	LCVLPAVVY	0.0000	94.2857	0.0172	80.2247	LLPAVVYST	LCVLPAVVYST	0.0000	80.0000	0.0667	32.3993	LPAVVYSTC	LCVLPAVVYSTC	0.0001	36.4444	0.0854	14.3480	LPAVVYSTC	LCVLPAVVYSTC	0.0001	67.5000	0.0621	38.6488	0.0000	0
10	CVLPAVVYSTCT	Sequence	CVLPASTCT	CVLPAVVYSTCT	0.0000	91.4286	0.0289	53.4094	CVLPAVVYT	CVLPAVVYSTCT	0.0001	49.5000	0.1193	18.6965	CVLPASTCT	CVLPAVVYSTCT	0.0000	92.5000	0.0327	47.2719	CVLPASTCT	CVLPAVVYSTCT	0.0000	97.0000	0.0420	57.5448	0.0000	0
11	VLPAVVYSTCTV	Sequence	VLPASTCTV	VLPAVVYSTCTV	0.0001	60.7143	0.0544	20.9145	VLPAVVYTV	VLPAVVYSTCTV	0.0219	4.5486	0.5135	1.6376	LPAYSTCTV	LPAVVYSTCTV	0.0001	48.7500	0.1308	7.6470	VLPAVVYSV	VLPAVVYSTCTV	0.0001	67.5000	0.0922	22.9383	0.0055	0
12	LPAVVYSTCTVP	Sequence	LVYSTCTVP	LPAVVYSTCTVP	0.0000	94.2857	0.0292	52.8785	LVYSTCTVP	LPAVVYSTCTVP	0.0000	53.3333	0.0880	25.1880	LPYSTCTVP	LPAVVYSTCTVP	0.0003	25.1333	0.1485	6.3094	LPYSTCTVP	LPAVVYSTCTVP	0.0001	65.3125	0.0818	27.2036	0.0001	0
13	PAVVYSTCTVPT	Sequence	AVVYSTCTT	AVVYSTCTVPT	0.0000	98.5714	0.0261	59.1761	VVYSTTVPT	VVYSTCTVPT	0.0000	90.0000	0.0582	36.3094	VVYSTTVPT	VVYSTCTVPT	0.0000	100.0000	0.0234	64.0134	PYSTCTVPT	PAVVYSTCTVPT	0.0000	99.0000	0.0259	80.2401	0.0000	0
14	AVVYSTCTVPTM	Sequence	ASTCTVPTM	AVVYSTCTVPTM	0.0001	56.0000	0.0602	17.3725	AVVYTVPTM	AVVYSTCTVPTM	0.0003	28.0370	0.1367	16.1439	AVVYSTPTM	AVVYSTCTVPTM	0.0003	26.8077	0.0937	12.5791	AVVYSTPTM	AVVYSTCTVPTM	0.0001	57.7586	0.0655	36.2903	0.0002	0
15	VVYSTCTVPTMN	Sequence	VVYSTPTMN	VVYSTCTVPTMN	0.0000	81.2500	0.0410	33.7442	VVYSTVPTM	VVYSTCTVPTM	0.0000	55.9091	0.0793	27.7893	VVYSTVPTM	VVYSTCTVPTM	0.0000	83.3333	0.0350	44.0936	VVYSTVPTM	VVYSTCTVPTM	0.0000	83.5714	0.0427	56.7077	0.0000	0
16	VYSTCTVPTMNN	Sequence	VYSTPTMNN	VYSTCTVPTMNN	0.0000	96.4286	0.0381	37.5947	VYSTTVPTM	VYSTCTVPTM	0.0000	95.0000	0.0234	68.2194	VYSTTVPTM	VYSTCTVPTM	0.0000	95.0000	0.0204	70.5252	VYSTTVPTM	VYSTCTVPTM	0.0000	88.5714	0.0304	73.3570	0.0000	0
17	YSTCTVPTMNNA	Sequence	YSTPTMNNA	YSTCTVPTMNNA	0.0005	29.0000	0.0810	9.8963	YTVPTMNNA	YSTCTVPTMNNA	0.0005	24.1250	0.1325	16.7145	YTVPTMNNA	YSTCTVPTMNNA	0.0000	69.0000	0.0390	39.1988	YTVPTMNNA	YSTCTVPTMNNA	0.0000	81.4286	0.0406	59.2442	0.0002	0
18	STCTVPTMNNAK	Sequence	STCTVPTMK	STCTVPTMNNAK	0.0015	14.4649	0.0712	12.6965	STCTVPTAK	STCTVPTMNNAK	0.0000	58.1818	0.0364	52.2384	SVPTMNNAK	STCTVPTMNNAK	0.0000	66.0000	0.0235	63.7089	SVPTMNNAK	STCTVPTMNNAK	0.0000	87.8571	0.0246	82.2311	0.0004	0
19	TCTVPTMNNAKL	Sequence	TCTVPTMKL	TCTVPTMNNAKL	0.0001	57.2000	0.0454	28.7065	TCTVPTMKL	TCTVPTMNNAKL	0.0000	63.7500	0.0504	40.8554	TPTMNNAKL	TCTVPTMNNAKL	0.0078	5.7937	0.1803	4.6602	TPTMNNAKL	TCTVPTMNNAKL	0.0007	29.4545	0.0794	28.3745	0.0021	0
20	CTVPTMNNAKLT	Sequence	CTVPTMNLT	CTVPTMNNAKLT	0.0001	68.0000	0.0553	20.3092	CTVPTMNLT	CTVPTMNNAKLT	0.0000	73.7500	0.0573	36.7967	CPTMNNAKL	CTVPTMNNAKL	0.0000	76.6667	0.0426	35.3956	CPTMNNAKL	CTVPTMNNAKL	0.0000	91.0000	0.0506	48.2054	0.0000	0
21	TVPTMNNAKLTS	Sequence	TVNNAKLTS	TVPTMNNAKLTS	0.0001	62.3810	0.0309	49.4637	TMNNAKLTS	TVPTMNNAKLTS	0.0000	59.5455	0.0425	46.6770	TVNNAKLTS	TVPTMNNAKLTS	0.0000	57.7778	0.0450	33.1963	TVPNAKLTS	TVPTMNNAKLTS	0.0000	74.2308	0.0403	59.5647	0.0000	0
22	VPTMNNAKLTST	Sequence	VPNAKLTST	VPTMNNAKLTST	0.0000	85.0000	0.0201	73.2100	VPNAKLTST	VPTMNNAKLTST	0.0000	82.5000	0.0287	60.9230	VPNAKLTST	VPTMNNAKLTST	0.0050	7.1576	0.1576	5.7708	VPNAKLTST	VPTMNNAKLTST	0.0009	25.9888	0.1049	18.8009	0.0015	0
23	PTMNNAKLTSTE	Sequence	PTAKLTSTE	PTMNNAKLTSTE	0.0001	69.3333	0.0270	57.2438	PTMNLTSTE	PTMNNAKLTSTE	0.0000	90.0000	0.0261	64.2406	PTMNNTSTE	PTMNNAKLTSTE	0.0000	95.0000	0.0150	83.7112	PTMNNTSTE	PTMNNAKLTSTE	0.0000	97.0000	0.0313	71.8711	0.0000	0
24	TMNNAKLTSTET	Sequence	TMNNTSTET	TMNNAKLTSTET	0.0001	66.0000	0.0326	46.3229	TMNLTSTET	TMNNAKLTSTET	0.0001	43.4286	0.0697	31.1621	TAKLTSTET	TMNNAKLTSTET	0.0000	62.1429	0.0336	45.9296	TMKLTSTET	TMNNAKLTSTET	0.0001	54.6341	0.0707	33.0428	0.0001	0
25	MNNAKLTSTETS	Sequence	MNNTSTETS	MNNAKLTSTETS	0.0000	84.3750	0.0282	54.6815	MNLTSTETS	MNNAKLTSTETS	0.0000	95.0000	0.0190	75.1977	MKLTSTETS	MNNAKLTSTETS	0.0000	92.5000	0.0214	68.2733	MNNAKLTSS	MNNAKLTSTETS	0.0000	77.5000	0.0672	35.1869	0.0000	0
26	NNAKLTSTETSF	Sequence	NNASTETSF	NNAKLTSTETSF	0.0010	18.9362	0.0484	25.7665	NLTSTETSF	NNAKLTSTETSF	0.0002	34.0000	0.0462	43.7841	NLTSTETSF	NNAKLTSTETSF	0.0001	41.8000	0.0407	37.4090	NNAKLTTSF	NNAKLTSTETSF	0.0008	26.8250	0.1069	18.2334	0.0005	0
27	NAKLTSTETSFN	Sequence	NTSTETSFN	NAKLTSTETSFN	0.0001	65.6667	0.0444	29.7966	NLTSTETSF	NAKLTSTETSF	0.0000	90.0000	0.0200	73.6534	NAKSTETSF	NAKLTSTETSF	0.0000	64.2857	0.0279	55.1300	NAKLTSTSF	NAKLTSTETSF	0.0002	44.1429	0.0798	28.1858	0.0001	0
28	AKLTSTETSFND	Sequence	ALTSTETSF	AKLTSTETSF	0.0000	90.0000	0.0236	64.6835	ALTSTETSF	AKLTSTETSF	0.0000	80.0000	0.0264	63.9264	ALTSTETSF	AKLTSTETSF	0.0000	92.5000	0.0128	88.7850	AKLTSTTSF	AKLTSTETSF	0.0000	88.5714	0.0225	85.6116	0.0000	0
29	KLTSTETSFNDK	Sequence	KTETSFNDK	KLTSTETSFNDK	0.0005	28.8333	0.0656	14.8257	KLTSTETSK	KLTSTETSFNDK	0.0001	43.4286	0.0373	51.4184	KLTSTETSK	KLTSTETSFNDK	0.0000	83.3333	0.0151	83.4539	KLTSTETSF	KLTSTETSF	0.0000	95.0000	0.0183	91.4223	0.0001	0
30	LTSTETSFNDKQ	Sequence	LTSTETSFQ	LTSTETSFNDKQ	0.0004	31.9167	0.0641	15.4689	LTSTETSKQ	LTSTETSFNDKQ	0.0000	90.0000	0.0180	76.8896	LTSTETSKQ	LTSTETSFNDKQ	0.0000	95.0000	0.0091	95.3472	LETSFNDKQ	LTSTETSFNDKQ	0.0000	98.0000	0.0139	95.5020	0.0001	0
31	TSTETSFNDKQK	Sequence	TSTETSFQK	TSTETSFNDKQK	0.0017	13.7248	0.0645	15.3191	TSTETSFQK	TSTETSFNDKQK	0.0000	69.1667	0.0166	79.2865	TSTETSKQK	TSTETSFNDKQK	0.0000	85.0000	0.0102	94.0724	TSTETSKQK	TSTETSFNDKQK	0.0000	92.0000	0.0137	95.5710	0.0004	0
32	STETSFNDKQKV	Sequence	STETSFNKV	STETSFNDKQKV	0.0062	6.4350	0.1143	5.1664	STFNDKQKV	STETSFNDKQKV	0.0011	17.4258	0.0571	36.9344	STFNDKQKV	STETSFNDKQKV	0.0000	56.6667	0.0236	63.4876	STFNDKQKV	STETSFNDKQKV	0.0001	56.2069	0.0324	70.1634	0.0018	0
33	TETSFNDKQKVT	Sequence	TSFNDKQKV	TETSFNDKQKV	0.0001	63.5714	0.0227	66.7492	TSFNDKQKV	TETSFNDKQKV	0.0000	85.0000	0.0131	85.7306	TENDKQKVT	TETSFNDKQKVT	0.0000	68.0000	0.0146	84.5033	TFNDKQKVT	TETSFNDKQKVT	0.0001	52.6829	0.0311	72.1994	0.0001	0
34	ETSFNDKQKVTF	Sequence	ETDKQKVTF	ETSFNDKQKVTF	0.0554	1.8628	0.1264	4.2507	ETDKQKVTF	ETSFNDKQKVTF	0.0000	63.1250	0.0210	72.0085	ETDKQKVTF	ETSFNDKQKVTF	0.0006	19.1765	0.0322	48.0414	ETDKQKVTF	ETSFNDKQKVTF	0.0028	15.6799	0.0593	40.7341	0.0147	1
35	TSFNDKQKVTFT	Sequence	TSDKQKVTF	TSFNDKQKVTF	0.0007	23.4400	0.0487	25.5176	TSFNKVTFT	TSFNDKQKVTFT	0.0000	51.3333	0.0560	37.5323	TSDKQKVTF	TSFNDKQKVTF	0.0000	60.7143	0.0231	64.6366	TSKQKVTFT	TSFNDKQKVTFT	0.0002	46.1538	0.0684	34.4182	0.0002	0
36	SFNDKQKVTFTC	Sequence	SFDKQKVTF	SFNDKQKVTF	0.0001	59.2000	0.0292	52.8805	SFNDVTFTC	SFNDKQKVTFTC	0.0001	36.6667	0.0524	39.5350	SFNDKTFTC	SFNDKQKVTFTC	0.0000	50.7692	0.0224	66.2083	SFNDKTFTC	SFNDKQKVTFTC	0.0012	22.4615	0.0609	39.5398	0.0004	0
37	FNDKQKVTFTCD	Sequence	FNDKQKVTF	FNDKQKVTF	0.0000	80.0000	0.0273	56.6646	FNDKQKVTF	FNDKQKVTF	0.0000	95.0000	0.0169	78.9340	FNDKQKVTF	FNDKQKVTF	0.0000	95.0000	0.0126	89.2196	FNDKQKVTF	FNDKQKVTF	0.0000	70.3846	0.0495	49.3298	0.0000	0
38	NDKQKVTFTCDS	Sequence	NDKQKVTFS	NDKQKVTFTCDS	0.0000	92.8571	0.0161	82.7692	NDKQKVTFS	NDKQKVTFTCDS	0.0000	100.0000	0.0107	89.9696	NDKQKVTFS	NDKQKVTFTCDS	0.0000	92.5000	0.0114	91.7919	NDKQKVTFS	NDKQKVTFTCDS	0.0000	82.8571	0.0334	68.8391	0.0000	0
39	DKQKVTFTCDSG	Sequence	DKQKVTFTG	DKQKVTFTCDSG	0.0000	98.5714	0.0177	78.8794	DVTFTCDSG	DKQKVTFTCDSG	0.0000	100.0000	0.0140	84.1515	DKQKVTFTG	DKQKVTFTCDSG	0.0000	100.0000	0.0144	85.1963	DKQKVTFSG	DKQKVTFTCDSG	0.0000	95.0000	0.0391	61.0221	0.0000	0
40	KQKVTFTCDSGY	Sequence	KTFTCDSGY	KQKVTFTCDSGY	0.0155	3.8190	0.1851	1.9752	KTFTCDSGY	KQKVTFTCDSGY	0.0000	54.0000	0.0523	39.6167	KQKVTDSGY	KQKVTFTCDSGY	0.0000	73.7500	0.0245	61.6687	KQKVTFTGY	KQKVTFTCDSGY	0.0001	65.6250	0.0458	53.1464	0.0039	0
41	QKVTFTCDSGYH	Sequence	QTFTCDSGY	QKVTFTCDSGY	0.0004	30.5357	0.0891	8.2365	QTFTCDSGY	QKVTFTCDSGY	0.0000	95.0000	0.0222	70.0538	QKVTDSGYH	QKVTFTCDSGYH	0.0000	92.5000	0.0153	82.7101	QKVTFTCYH	QKVTFTCDSGYH	0.0000	96.0000	0.0220	86.2701	0.0001	0
42	KVTFTCDSGYHS	Sequence	KTCDSGYHS	KVTFTCDSGYHS	0.0002	47.3333	0.0549	20.5961	KVTDSGYHS	KVTFTCDSGYHS	0.0000	60.0000	0.0518	39.9132	KVTDSGYHS	KVTFTCDSGYHS	0.0000	90.0000	0.0203	70.7179	KVTDSGYHS	KVTFTCDSGYHS	0.0000	97.0000	0.0250	81.6682	0.0000	0
43	VTFTCDSGYHSL	Sequence	VTDSGYHSL	VTFTCDSGYHSL	0.0215	3.2241	0.1460	3.1732	VTDSGYHSL	VTFTCDSGYHSL	0.0021	13.2788	0.1501	14.5777	VTDSGYHSL	VTFTCDSGYHSL	0.0015	12.7206	0.0782	16.2251	VCDSGYHSL	VTFTCDSGYHSL	0.0020	18.2308	0.1047	18.8542	0.0068	0
44	TFTCDSGYHSLD	Sequence	TFDSGYHSL	TFTCDSGYHSL	0.0001	50.9677	0.0596	17.7190	TFDSGYHSL	TFTCDSGYHSL	0.0000	67.5000	0.0424	46.7537	TFDSGYHSL	TFTCDSGYHSL	0.0001	44.7500	0.0265	57.8213	TFDSGYHSL	TFTCDSGYHSL	0.0006	30.0435	0.0618	38.8457	0.0002	0
45	FTCDSGYHSLDP	Sequence	FTDSGYHSL	FTCDSGYHSL	0.0008	22.0702	0.0851	8.9893	FTDSGYHSL	FTCDSGYHSL	0.0001	47.0000	0.0744	29.4529	FTDSGYHSL	FTCDSGYHSL	0.0000	61.4286	0.0279	55.3072	FTDSGYHSL	FTCDSGYHSL	0.0001	65.9375	0.0462	52.8052	0.0002	0
46	TCDSGYHSLDPN	Sequence	TCDSGYHSN	TCDSGYHSLDPN	0.0000	80.6250	0.0262	58.8373	TCDSGYHSL	TCDSGYHSL	0.0000	87.5000	0.0169	78.7638	TCDSGYHSL	TCDSGYHSL	0.0000	83.3333	0.0122	90.1325	TCDSGYHSL	TCDSGYHSL	0.0000	86.4286	0.0202	88.8879	0.0000	0
47	CDSGYHSLDPNA	Sequence	CDSGYHSLA	CDSGYHSLDPNA	0.0000	80.6250	0.0459	28.2065	CYHSLDPNA	CDSGYHSLDPNA	0.0000	90.0000	0.0299	59.4274	CDSGYHSLA	CDSGYHSLDPNA	0.0000	95.0000	0.0185	74.8761	CYHSLDPNA	CDSGYHSLDPNA	0.0000	93.0000	0.0359	65.1442	0.0000	0
48	DSGYHSLDPNAV	Sequence	DSSLDPNAV	DSGYHSLDPNAV	0.0002	42.9000	0.0633	15.8484	DSSLDPNAV	DSGYHSLDPNAV	0.0000	61.8750	0.0661	32.6698	DHSLDPNAV	DSGYHSLDPNAV	0.0000	59.4444	0.0306	50.6568	DHSLDPNAV	DSGYHSLDPNAV	0.0002	42.4706	0.0642	37.1868	0.0001	0
49	SGYHSLDPNAVC	Sequence	SSLDPNAVC	SGYHSLDPNAVC	0.0001	53.7097	0.0286	53.9697	SSLDPNAVC	SGYHSLDPNAVC	0.0001	36.8333	0.0644	33.3633	SGYDPNAVC	SGYHSLDPNAVC	0.0000	55.0000	0.0318	48.6331	SGYHPNAVC	SGYHSLDPNAVC	0.0001	65.6250	0.0372	63.5412	0.0001	0
50	GYHSLDPNAVCE	Sequence	GLDPNAVCE	GYHSLDPNAVCE	0.0002	43.9091	0.0363	40.3002	GLDPNAVCE	GYHSLDPNAVCE	0.0001	49.2500	0.0317	57.3433	GYHSDPNAV	GYHSLDPNAV	0.0000	83.3333	0.0155	82.2848	GYDPNAVCE	GYHSLDPNAVCE	0.0000	81.4286	0.0238	83.5313	0.0001	0
51	YHSLDPNAVCET	Sequence	YHSLDPNET	YHSLDPNAVCET	0.0001	66.6667	0.0424	32.0912	SLDPNVCET	SLDPNAVCET	0.0000	65.0000	0.0505	40.8246	YHSLDPNAT	YHSLDPNAVCET	0.0000	78.3333	0.0263	58.1870	YHSLDPNAT	YHSLDPNAVCET	0.0000	84.2857	0.0309	72.4769	0.0000	0
52	HSLDPNAVCETD	Sequence	HSLDPNETD	HSLDPNAVCETD	0.0001	60.0000	0.0332	45.2680	HSLDPNATD	HSLDPNAVCETD	0.0000	76.6667	0.0305	58.7409	HPNAVCETD	HSLDPNAVCETD	0.0000	83.3333	0.0330	46.8616	HPNAVCETD	HSLDPNAVCETD	0.0000	96.0000	0.0271	78.3690	0.0000	0
53	SLDPNAVCETDK	Sequence	SLDPNAVCK	SLDPNAVCETDK	0.0091	5.1291	0.0892	8.2297	SLDPNAVCK	SLDPNAVCETDK	0.0003	27.0968	0.0487	42.0078	SLDPNAVCK	SLDPNAVCETDK	0.0000	68.0000	0.0177	76.8920	SLDPNAVCK	SLDPNAVCETDK	0.0000	77.5000	0.0183	91.4808	0.0024	0
54	LDPNAVCETDKW	Sequence	LDPNATDKW	LDPNAVCETDKW	0.0005	28.8667	0.0408	33.9160	LDPNAVDKW	LDPNAVCETDKW	0.0000	73.7500	0.0175	77.8353	LDPNAVDKW	LDPNAVCETDKW	0.0000	60.7143	0.0225	65.9724	LDPNAVDKW	LDPNAVCETDKW	0.0000	81.4286	0.0231	84.6087	0.0001	0
55	DPNAVCETDKWK	Sequence	DVCETDKWK	DPNAVCETDKWK	0.0000	73.0769	0.0208	71.4030	DPNAVCETK	DPNAVCETDKWK	0.0000	87.5000	0.0124	86.9132	DPNAVCETK	DPNAVCETDKWK	0.0000	62.8571	0.0211	68.9364	DPNAVCETK	DPNAVCETDKWK	0.0000	77.5000	0.0235	84.0162	0.0000	0
56	PNAVCETDKWKY	Sequence	AVETDKWKY	AVCETDKWKY	0.0066	6.2309	0.0955	7.1998	AVCEDKWKY	AVCETDKWKY	0.0000	90.0000	0.0170	78.6967	NAVTDKWKY	NAVCETDKWKY	0.0000	95.0000	0.0091	95.3692	NAVTDKWKY	NAVCETDKWKY	0.0000	94.0000	0.0144	95.3226	0.0016	0
57	NAVCETDKWKYE	Sequence	NAETDKWKY	NAVCETDKWKY	0.0010	18.5532	0.0527	22.1900	NAVDKWKYE	NAVCETDKWKYE	0.0000	95.0000	0.0181	76.7951	NAVDKWKYE	NAVCETDKWKYE	0.0000	95.0000	0.0128	88.7967	NAVDKWKYE	NAVCETDKWKYE	0.0000	88.5714	0.0276	77.6109	0.0003	0
58	AVCETDKWKYEN	Sequence	AVETDKWKY	AVCETDKWKY	0.0008	21.9194	0.0532	21.7649	AVCEDKWKY	AVCETDKWKY	0.0000	87.5000	0.0227	69.2435	AVCETKWKY	AVCETDKWKY	0.0000	95.0000	0.0092	95.2802	AVCETKWKY	AVCETDKWKY	0.0000	98.0000	0.0162	94.0978	0.0002	0
59	VCETDKWKYENP	Sequence	VCETDKWKY	VCETDKWKY	0.0001	53.5484	0.0237	64.5886	VCETDKWKP	VCETDKWKYENP	0.0000	95.0000	0.0083	93.9066	VDKWKYENP	VCETDKWKYENP	0.0000	100.0000	0.0060	96.9278	VCKWKYENP	VCETDKWKYENP	0.0000	89.2857	0.0185	91.1896	0.0000	0
60	CETDKWKYENPC	Sequence	ETDKWKYEC	ETDKWKYENPC	0.0000	80.0000	0.0344	43.3255	CETDKWKYC	CETDKWKYENPC	0.0000	95.0000	0.0186	75.9457	CETDKWKYC	CETDKWKYENPC	0.0000	95.0000	0.0147	84.3403	CETDKENPC	CETDKWKYENPC	0.0000	93.0000	0.0408	58.9632	0.0000	0
61	ETDKWKYENPCK	Sequence	ETDKENPCK	ETDKWKYENPCK	0.0155	3.8283	0.1348	3.7288	ETDKWKYEK	ETDKWKYENPCK	0.0000	78.3333	0.0151	82.1067	ETDKWKYEK	ETDKWKYENPCK	0.0000	90.0000	0.0113	91.9185	ETKYENPCK	ETDKWKYENPCK	0.0000	86.4286	0.0224	85.6512	0.0039	0
62	TDKWKYENPCKK	Sequence	TDYENPCKK	TDKWKYENPCKK	0.0003	35.2222	0.0243	63.1872	TKYENPCKK	TDKWKYENPCKK	0.0000	75.0000	0.0119	87.7599	TDKENPCKK	TDKWKYENPCKK	0.0000	83.3333	0.0099	94.7053	TKYENPCKK	TDKWKYENPCKK	0.0000	82.8571	0.0232	84.5167	0.0001	0
63	DKWKYENPCKKM	Sequence	DYENPCKKM	DKWKYENPCKKM	0.0001	58.6000	0.0194	74.7460	DYENPCKKM	DKWKYENPCKKM	0.0000	90.0000	0.0126	86.4952	DYENPCKKM	DKWKYENPCKKM	0.0000	59.4444	0.0219	67.1696	DYENPCKKM	DKWKYENPCKKM	0.0004	35.0333	0.0805	27.8416	0.0001	0
64	KWKYENPCKKMC	Sequence	KENPCKKMC	KWKYENPCKKMC	0.0000	80.0000	0.0117	92.1208	KWKYENPMC	KWKYENPCKKMC	0.0000	90.0000	0.0138	84.3773	KENPCKKMC	KWKYENPCKKMC	0.0000	85.0000	0.0162	80.5043	KWKYENPKM	KWKYENPCKKM	0.0000	85.0000	0.0346	67.0176	0.0000	0
65	WKYENPCKKMCT	Sequence	WKYENPMCT	WKYENPCKKMCT	0.0000	95.0000	0.0201	73.0793	WKYENPMCT	WKYENPCKKMCT	0.0000	87.5000	0.0186	75.8459	WKYEKKMCT	WKYENPCKKMCT	0.0000	92.5000	0.0200	71.4174	WKYEKKMCT	WKYENPCKKMCT	0.0001	58.6207	0.0953	21.8044	0.0000	0
66	KYENPCKKMCTV	Sequence	KYENPMCTV	KYENPCKKMCTV	0.0001	62.1429	0.0396	35.5652	KYENPMCTV	KYENPCKKMCTV	0.0000	65.8333	0.0574	36.7600	KPCKKMCTV	KYENPCKKMCTV	0.0014	13.1604	0.1418	6.7647	KPCKKMCTV	KYENPCKKMCTV	0.0009	26.3750	0.1387	11.6150	0.0006	0
67	YENPCKKMCTVS	Sequence	YENPKMCTV	YENPCKKMCTV	0.0000	76.3636	0.0338	44.2209	YENPKMCTV	YENPCKKMCTV	0.0000	90.0000	0.0378	50.8615	YPCKKMCTV	YENPCKKMCTV	0.0000	68.0000	0.0592	23.6186	YENPKMCTV	YENPCKKMCTV	0.0001	52.0732	0.1119	16.9209	0.0000	0
68	ENPCKKMCTVSD	Sequence	EPCKKMCTV	ENPCKKMCTV	0.0000	98.5714	0.0143	86.7885	EPCKKMCTV	ENPCKKMCTV	0.0000	100.0000	0.0108	89.8357	EPCKKMCTV	ENPCKKMCTV	0.0000	95.0000	0.0194	72.8349	EPCKKMCTV	ENPCKKMCTV	0.0000	85.7143	0.0542	44.9140	0.0000	0
69	NPCKKMCTVSDY	Sequence	NPCKTVSDY	NPCKKMCTVSDY	0.0014	15.2953	0.0748	11.5762	NPCKKMCTY	NPCKKMCTVSDY	0.0000	95.0000	0.0138	84.3809	NPCKKMCTY	NPCKKMCTVSDY	0.0002	27.8095	0.0980	11.7979	NPCKKMCTY	NPCKKMCTVSDY	0.0003	38.1250	0.0824	26.9491	0.0005	0
70	PCKKMCTVSDYV	Sequence	PMCTVSDYV	PCKKMCTVSDYV	0.0000	93.5714	0.0466	27.4910	PMCTVSDYV	PCKKMCTVSDYV	0.0000	71.2500	0.1279	17.3633	PCKKVSDYV	PCKKMCTVSDYV	0.0000	100.0000	0.0225	65.9880	PCKKMCTVV	PCKKMCTVSDYV	0.0000	95.0000	0.0657	36.1298	0.0000	0
71	CKKMCTVSDYVS	Sequence	CMCTVSDYV	CKKMCTVSDYV	0.0000	98.5714	0.0338	44.2825	CMCTVSDYV	CKKMCTVSDYV	0.0000	95.0000	0.0780	28.2258	CKKMCTVSS	CKKMCTVSDYVS	0.0000	100.0000	0.0230	64.8457	CKKMCTVSS	CKKMCTVSDYVS	0.0000	96.0000	0.0701	33.3682	0.0000	0
72	KKMCTVSDYVSE	Sequence	KTVSDYVSE	KKMCTVSDYVSE	0.0000	79.5455	0.0247	62.1948	KTVSDYVSE	KKMCTVSDYVSE	0.0000	72.5000	0.0796	27.6866	KTVSDYVSE	KKMCTVSDYVSE	0.0000	95.0000	0.0230	64.8680	KKMSDYVSE	KKMCTVSDYVSE	0.0000	94.0000	0.0371	63.6609	0.0000	0
73	KMCTVSDYVSEL	Sequence	KVSDYVSEL	KMCTVSDYVSEL	0.0002	40.3846	0.0585	18.3406	KMSDYVSEL	KMCTVSDYVSEL	0.0384	3.3994	0.4775	2.0334	KVSDYVSEL	KMCTVSDYVSEL	0.0004	22.4286	0.0690	19.2667	KMSDYVSEL	KMCTVSDYVSEL	0.0003	39.1429	0.0985	20.7421	0.0098	0
74	MCTVSDYVSELY	Sequence	MSDYVSELY	MCTVSDYVSELY	0.8916	0.0587	0.8167	0.0086	MVSDYVSEL	MCTVSDYVSEL	0.0000	56.3636	0.0824	26.8022	MSDYVSELY	MCTVSDYVSELY	0.0000	72.5000	0.0316	49.0110	MVSDYVSEL	MCTVSDYVSEL	0.0000	74.2308	0.0493	49.5424	0.2229	1
75	CTVSDYVSELYD	Sequence	CTDYVSELY	CTVSDYVSELY	0.0492	1.9953	0.4703	0.2009	CVSDYVSEL	CTVSDYVSEL	0.0000	90.0000	0.0435	45.8452	CTDYVSELY	CTVSDYVSELY	0.0000	95.0000	0.0185	74.9128	TVSDYVSEL	TVSDYVSEL	0.0000	98.0000	0.0291	75.2620	0.0123	1
76	TVSDYVSELYDK	Sequence	TSDYVSELY	TVSDYVSELY	0.0652	1.6830	0.3600	0.4696	TVSDYVSEK	TVSDYVSELYDK	0.0001	45.5000	0.0405	48.4061	TVSDYVSEK	TVSDYVSELYDK	0.0000	69.0000	0.0199	71.6881	TVSDYVSEL	TVSDYVSEL	0.0000	85.0000	0.0224	85.6687	0.0163	1
77	VSDYVSELYDKP	Sequence	VSDYVSELY	VSDYVSELY	0.0291	2.7502	0.2749	0.8956	VVSELYDKP	VSDYVSELYDKP	0.0000	71.2500	0.0290	60.5604	VSDELYDKP	VSDYVSELYDKP	0.0000	92.5000	0.0107	93.2476	VSSELYDKP	VSDYVSELYDKP	0.0000	95.0000	0.0143	95.3666	0.0073	0
78	SDYVSELYDKPL	Sequence	SDYVSELYL	SDYVSELYDKPL	0.0003	39.3846	0.0641	15.4876	SDYVSELYL	SDYVSELYDKPL	0.0001	44.2000	0.0917	24.1994	SDYVSDKPL	SDYVSELYDKPL	0.0001	48.0000	0.0479	30.7602	SDYVSELPL	SDYVSELYDKPL	0.0001	52.6829	0.0803	27.9759	0.0001	0
79	DYVSELYDKPLY	Sequence	YVSEDKPLY	YVSELYDKPLY	0.0156	3.8133	0.2614	1.0003	YVSEDKPLY	YVSELYDKPLY	0.0000	72.5000	0.0480	42.4897	DYVSDKPLY	DYVSELYDKPLY	0.0000	69.0000	0.0204	70.5000	DYVSDKPLY	DYVSELYDKPLY	0.0001	53.5366	0.0463	52.6211	0.0039	0
80	YVSELYDKPLYE	Sequence	YVSEDKPLY	YVSELYDKPLY	0.0054	6.9283	0.1692	2.3801	YLYDKPLYE	YVSELYDKPLYE	0.0206	4.7017	0.2459	7.8271	YVYDKPLYE	YVSELYDKPLYE	0.0000	53.4615	0.0317	48.8905	YLYDKPLYE	YVSELYDKPLYE	0.0008	27.6197	0.0728	31.7770	0.0067	0
81	VSELYDKPLYEV	Sequence	VSDKPLYEV	VSELYDKPLYEV	0.0042	8.0432	0.1490	3.0343	ELYDKPLYV	ELYDKPLYEV	0.0019	13.7775	0.2232	8.9769	VYDKPLYEV	VSELYDKPLYEV	0.0001	42.0000	0.0314	49.2650	VYDKPLYEV	VSELYDKPLYEV	0.0008	27.6901	0.0559	43.4331	0.0017	0
82	SELYDKPLYEVN	Sequence	SYDKPLYEV	SELYDKPLYEV	0.0001	61.4286	0.0316	48.1730	SLYDKPLYE	SELYDKPLYE	0.0001	43.4286	0.0961	23.1232	SYDKPLYEV	SELYDKPLYEV	0.0000	83.3333	0.0179	76.3760	SYDKPLYEV	SELYDKPLYEV	0.0000	73.0769	0.0334	68.8189	0.0001	0
83	ELYDKPLYEVNS	Sequence	ELYDKPLYS	ELYDKPLYEVNS	0.0004	31.2917	0.0415	33.1157	ELYDKPLYS	ELYDKPLYEVNS	0.0046	9.4902	0.1922	10.8640	ELYDKPLYS	ELYDKPLYEVNS	0.0000	70.0000	0.0161	80.6623	ELYDKPVNS	ELYDKPLYEVNS	0.0004	34.3333	0.0469	52.0011	0.0014	0
84	LYDKPLYEVNST	Sequence	LYDKPVNST	LYDKPLYEVNST	0.0001	53.5484	0.0305	50.1907	LYDKPVNST	LYDKPLYEVNST	0.0000	64.3750	0.0338	54.8210	LPLYEVNST	LYDKPLYEVNST	0.0001	39.2857	0.0676	19.7837	LYDKPVNST	LYDKPLYEVNST	0.0002	50.0000	0.0444	54.7083	0.0001	0
85	YDKPLYEVNSTM	Sequence	YDKPVNSTM	YDKPLYEVNSTM	0.0013	16.2713	0.0586	18.2615	YLYEVNSTM	YDKPLYEVNSTM	0.1225	1.6165	0.5472	1.3042	KPYEVNSTM	KPLYEVNSTM	0.0045	7.5228	0.1815	4.6069	YLYEVNSTM	YDKPLYEVNSTM	0.0049	11.7890	0.1443	10.7912	0.0333	1
86	DKPLYEVNSTMT	Sequence	DLYEVNSTM	DKPLYEVNSTM	0.0000	85.0000	0.0195	74.6396	KLYEVNSTM	KPLYEVNSTM	0.0000	63.7500	0.0764	28.7476	KPYEVNSTM	KPLYEVNSTM	0.0000	50.7692	0.0625	22.0066	DLYEVNSTM	DKPLYEVNSTM	0.0002	49.5000	0.0463	52.6286	0.0001	0
87	KPLYEVNSTMTL	Sequence	KEVNSTMTL	KPLYEVNSTMTL	0.0002	47.6667	0.0369	39.4781	KLYEVNSTM	KPLYEVNSTM	0.0010	17.7161	0.1994	10.3929	KPVNSTMTL	KPLYEVNSTMTL	0.5218	0.3626	0.6026	0.2367	KPLNSTMTL	KPLYEVNSTMTL	0.0048	11.8645	0.1387	11.6165	0.1320	1
88	PLYEVNSTMTLS	Sequence	PVNSTMTLS	PLYEVNSTMTLS	0.0000	82.5000	0.0382	37.5491	PLYEVTMTL	PLYEVNSTMTL	0.0003	28.0370	0.1363	16.1980	PLYESTMTL	PLYEVNSTMTL	0.0000	85.0000	0.0210	69.1255	PLYEVTMTL	PLYEVNSTMTL	0.0000	86.4286	0.0381	62.3027	0.0001	0
89	LYEVNSTMTLSC	Sequence	LYEVNSTSC	LYEVNSTMTLSC	0.0000	78.1818	0.0376	38.3450	LYSTMTLSC	LYEVNSTMTLSC	0.0000	90.0000	0.0335	55.1866	LYEVNSTSC	LYEVNSTMTLSC	0.0000	71.2500	0.0294	52.6919	LYEVNSTSC	LYEVNSTMTLSC	0.0001	65.9375	0.0579	41.7932	0.0000	0
90	YEVNSTMTLSCN	Sequence	YEVNSTMTN	YEVNSTMTLSCN	0.0000	87.8571	0.0487	25.5158	YEVNSTMTL	YEVNSTMTL	0.0000	90.0000	0.0300	59.3218	YEVNSTMTL	YEVNSTMTL	0.0000	90.0000	0.0227	65.5251	YEVNSTMTL	YEVNSTMTL	0.0000	81.4286	0.0416	57.9610	0.0000	0
91	EVNSTMTLSCNG	Sequence	EVNSTMTLG	EVNSTMTLSCNG	0.0000	87.1429	0.0396	35.6073	EVNSTMTLG	EVNSTMTLSCNG	0.0000	95.0000	0.0215	71.2194	EVNSTMTNG	EVNSTMTLSCNG	0.0000	95.0000	0.0210	69.1767	EVNSTMTLG	EVNSTMTLSCNG	0.0000	94.0000	0.0433	55.9651	0.0000	0
92	VNSTMTLSCNGE	Sequence	VNSTMTNGE	VNSTMTLSCNGE	0.0000	91.4286	0.0294	52.4479	VMTLSCNGE	VNSTMTLSCNGE	0.0000	90.0000	0.0405	48.3560	VNSTMTLSE	VNSTMTLSCNGE	0.0000	100.0000	0.0122	90.1681	VNSTMTLSE	VNSTMTLSCNGE	0.0000	98.0000	0.0282	76.6915	0.0000	0
93	NSTMTLSCNGET	Sequence	NSTMTLSET	NSTMTLSCNGET	0.0000	87.8571	0.0472	26.8737	NSTMTLSET	NSTMTLSCNGET	0.0000	95.0000	0.0337	54.9565	NSTMTLSET	NSTMTLSCNGET	0.0000	95.0000	0.0214	68.4179	NSTMTLSCT	NSTMTLSCNGET	0.0000	97.0000	0.0356	65.6720	0.0000	0
94	STMTLSCNGETK	Sequence	STMTNGETK	STMTLSCNGETK	0.0027	10.3402	0.1165	4.9780	STMTNGETK	STMTLSCNGETK	0.0001	45.8333	0.0519	39.8858	STMTLGETK	STMTLSCNGETK	0.0000	57.7778	0.0364	42.2891	STMTNGETK	STMTLSCNGETK	0.0000	79.0000	0.0429	56.4387	0.0007	0
95	TMTLSCNGETKY	Sequence	TSCNGETKY	TMTLSCNGETKY	0.1546	0.9179	0.2511	1.0715	TMTNGETKY	TMTLSCNGETKY	0.0001	39.8889	0.0525	39.5137	TMTNGETKY	TMTLSCNGETKY	0.0000	73.7500	0.0223	66.3596	TMTLGETKY	TMTLSCNGETKY	0.0000	75.5000	0.0341	67.7964	0.0387	1
96	MTLSCNGETKYF	Sequence	MTLSGETKY	MTLSCNGETKY	0.0132	4.1713	0.1736	2.2652	MTLGETKYF	MTLSCNGETKYF	0.0000	58.6364	0.0689	31.5037	MTLGETKYF	MTLSCNGETKYF	0.0000	53.4615	0.0556	25.5706	MTLSETKYF	MTLSCNGETKYF	0.0001	52.8049	0.0799	28.1311	0.0034	0
97	TLSCNGETKYFR	Sequence	TSCNGETKY	TLSCNGETKY	0.0009	19.6420	0.0779	10.6923	TLSETKYFR	TLSCNGETKYFR	0.0001	48.0000	0.0577	36.5933	TLSCNGETR	TLSCNGETKYFR	0.0000	78.3333	0.0219	67.3075	TLGETKYFR	TLSCNGETKYFR	0.0000	76.5000	0.0423	57.1478	0.0003	0
98	LSCNGETKYFRC	Sequence	LSCNGETKY	LSCNGETKY	0.0002	47.0000	0.0478	26.3386	LSCNGETKC	LSCNGETKYFRC	0.0000	87.5000	0.0311	58.0392	LSNGETKYF	LSCNGETKYF	0.0000	95.0000	0.0126	89.2617	LSCNKYFRC	LSCNGETKYFRC	0.0000	95.0000	0.0348	66.7969	0.0000	0
99	SCNGETKYFRCE	Sequence	SCNGETKYF	SCNGETKYF	0.0000	92.8571	0.0135	88.5598	SCNGETKYE	SCNGETKYFRCE	0.0000	87.5000	0.0104	90.4571	SCNGETKYE	SCNGETKYFRCE	0.0000	95.0000	0.0075	96.1761	SCNGETKYF	SCNGETKYF	0.0000	95.0000	0.0247	82.2123	0.0000	0
100	CNGETKYFRCEE	Sequence	CTKYFRCEE	CNGETKYFRCEE	0.0000	98.5714	0.0243	63.0515	CTKYFRCEE	CNGETKYFRCEE	0.0000	100.0000	0.0132	85.4859	CTKYFRCEE	CNGETKYFRCEE	0.0000	100.0000	0.0139	86.3902	CTKYFRCEE	CNGETKYFRCEE	0.0000	98.0000	0.0416	57.9885	0.0000	0
101	NGETKYFRCEEK	Sequence	NGETKYEEK	NGETKYFRCEEK	0.0001	70.7692	0.0314	48.5082	NGYFRCEEK	NGETKYFRCEEK	0.0000	90.0000	0.0160	80.4862	NKYFRCEEK	NGETKYFRCEEK	0.0000	95.0000	0.0131	88.0748	NKYFRCEEK	NGETKYFRCEEK	0.0000	84.2857	0.0374	63.2943	0.0000	0
102	GETKYFRCEEKN	Sequence	GETKYFEEK	GETKYFRCEEK	0.0000	97.1429	0.0184	77.1387	GEYFRCEEK	GETKYFRCEEK	0.0000	100.0000	0.0093	92.2230	GEYFRCEEK	GETKYFRCEEK	0.0000	100.0000	0.0081	95.8601	GEYFRCEEK	GETKYFRCEEK	0.0000	98.0000	0.0208	88.0348	0.0000	0
103	ETKYFRCEEKNG	Sequence	ETKYEEKNG	ETKYFRCEEKNG	0.0000	92.1429	0.0251	61.3901	ETYFRCEEK	ETKYFRCEEK	0.0000	100.0000	0.0096	91.8579	ETKYFRKNG	ETKYFRCEEKNG	0.0000	95.0000	0.0158	81.4595	ETKYFRCEG	ETKYFRCEEKNG	0.0000	88.5714	0.0534	45.5931	0.0000	0
104	TKYFRCEEKNGN	Sequence	TRCEEKNGN	TKYFRCEEKNGN	0.0000	99.2857	0.0103	94.6760	TKYEEKNGN	TKYFRCEEKNGN	0.0000	100.0000	0.0077	94.8454	TKYEEKNGN	TKYFRCEEKNGN	0.0000	100.0000	0.0085	95.6735	TKYFRKNGN	TKYFRCEEKNGN	0.0000	98.0000	0.0239	83.3973	0.0000	0
105	KYFRCEEKNGNT	Sequence	KYEEKNGNT	KYFRCEEKNGNT	0.0000	92.1429	0.0124	90.6738	KYFEKNGNT	KYFRCEEKNGNT	0.0000	87.5000	0.0178	77.2421	KYFEKNGNT	KYFRCEEKNGNT	0.0000	85.0000	0.0178	76.5577	KYFEKNGNT	KYFRCEEKNGNT	0.0000	90.0000	0.0337	68.2737	0.0000	0
106	YFRCEEKNGNTS	Sequence	YFEKNGNTS	YFRCEEKNGNTS	0.0001	55.6000	0.0288	53.6158	YFEKNGNTS	YFRCEEKNGNTS	0.0000	82.5000	0.0195	74.3854	YFRKNGNTS	YFRCEEKNGNTS	0.0000	62.1429	0.0402	37.8570	YFRKNGNTS	YFRCEEKNGNTS	0.0003	42.2941	0.0881	24.4809	0.0001	0
107	FRCEEKNGNTSW	Sequence	FEKNGNTSW	FRCEEKNGNTSW	0.0007	23.4800	0.0258	59.8097	FEKNGNTSW	FRCEEKNGNTSW	0.0000	55.0000	0.0167	79.1884	FEKNGNTSW	FRCEEKNGNTSW	0.0001	34.5455	0.0370	41.5648	FRKNGNTSW	FRCEEKNGNTSW	0.0005	33.4865	0.0655	36.3222	0.0003	0
108	RCEEKNGNTSWN	Sequence	RCEEKNTSW	RCEEKNGNTSW	0.0002	47.0000	0.0154	84.2650	RCEEKNTSW	RCEEKNGNTSW	0.0000	95.0000	0.0075	95.1171	REKNGNTSW	RCEEKNGNTSW	0.0000	66.0000	0.0158	81.4595	REKNGNTSW	RCEEKNGNTSW	0.0000	79.5000	0.0236	83.9040	0.0001	0
109	CEEKNGNTSWND	Sequence	CEEKGNTSW	CEEKNGNTSW	0.0000	90.0000	0.0152	84.8338	CEENGNTSW	CEEKNGNTSW	0.0000	100.0000	0.0078	94.7353	CEKNGNTSW	CEEKNGNTSW	0.0000	95.0000	0.0100	94.5253	CEKNGNTSW	CEEKNGNTSW	0.0000	95.0000	0.0194	90.0498	0.0000	0
110	EEKNGNTSWNDT	Sequence	EEKNGNTSW	EEKNGNTSW	0.0000	91.4286	0.0126	90.3056	EEKNGNTST	EEKNGNTSWNDT	0.0000	95.0000	0.0063	95.8647	EEKNGNTST	EEKNGNTSWNDT	0.0000	73.7500	0.0100	94.4759	EEKNGNTST	EEKNGNTSWNDT	0.0000	72.6923	0.0215	87.0588	0.0000	0
111	EKNGNTSWNDTV	Sequence	EKNGNTSTV	EKNGNTSWNDTV	0.0001	64.5238	0.0336	44.6558	EKNGNTSTV	EKNGNTSWNDTV	0.0000	82.5000	0.0266	63.6030	EKNGNTSTV	EKNGNTSWNDTV	0.0000	62.8571	0.0209	69.3525	EKNGNTSTV	EKNGNTSWNDTV	0.0001	53.1707	0.0426	56.7843	0.0001	0
112	KNGNTSWNDTVT	Sequence	KTSWNDTVT	KNGNTSWNDTVT	0.0000	80.0000	0.0297	51.7558	KTSWNDTVT	KNGNTSWNDTVT	0.0000	87.5000	0.0244	66.7182	KTSWNDTVT	KNGNTSWNDTVT	0.0000	92.5000	0.0177	76.8532	KTSWNDTVT	KNGNTSWNDTVT	0.0000	97.0000	0.0240	83.2133	0.0000	0
113	NGNTSWNDTVTC	Sequence	NSWNDTVTC	NGNTSWNDTVTC	0.0001	64.0476	0.0268	57.7478	NSWNDTVTC	NGNTSWNDTVTC	0.0001	43.2857	0.0444	45.1760	NSWNDTVTC	NGNTSWNDTVTC	0.0000	78.3333	0.0174	77.6332	NGNTSTVTC	NGNTSWNDTVTC	0.0000	77.5000	0.0304	73.2753	0.0000	0
114	GNTSWNDTVTCP	Sequence	GWNDTVTCP	GNTSWNDTVTCP	0.0000	88.5714	0.0226	67.1728	GWNDTVTCP	GNTSWNDTVTCP	0.0000	80.0000	0.0225	69.5274	GWNDTVTCP	GNTSWNDTVTCP	0.0000	95.0000	0.0101	94.3414	NTSDTVTCP	NTSWNDTVTCP	0.0000	85.7143	0.0187	90.9196	0.0000	0
115	NTSWNDTVTCPN	Sequence	NTDTVTCPN	NTSWNDTVTCPN	0.0001	62.8571	0.1075	5.8116	NTWNDTVTC	NTSWNDTVTC	0.0000	95.0000	0.0300	59.3394	NTDTVTCPN	NTSWNDTVTCPN	0.0000	100.0000	0.0247	61.3906	NTSDTVTCP	NTSWNDTVTCP	0.0000	93.0000	0.0325	70.0848	0.0000	0
116	TSWNDTVTCPNA	Sequence	TSWNDTVTA	TSWNDTVTCPNA	0.0004	32.2273	0.0577	18.7620	TSWNDTVTA	TSWNDTVTCPNA	0.0007	20.4023	0.1026	21.7037	TSWNDTVTA	TSWNDTVTCPNA	0.0000	69.0000	0.0312	49.6025	TSWNDTVTA	TSWNDTVTCPNA	0.0001	68.4375	0.0396	60.4099	0.0003	0
117	SWNDTVTCPNAE	Sequence	STVTCPNAE	SWNDTVTCPNAE	0.0000	82.5000	0.0283	54.6304	SWNDTVTAE	SWNDTVTCPNAE	0.0000	82.5000	0.0243	66.9397	SWNDTPNAE	SWNDTVTCPNAE	0.0000	85.0000	0.0177	76.8047	SWNDTPNAE	SWNDTVTCPNAE	0.0000	82.1429	0.0269	78.6806	0.0000	0
118	WNDTVTCPNAEC	Sequence	WNDTPNAEC	WNDTVTCPNAEC	0.0000	72.3077	0.0538	21.3302	WVTCPNAEC	WNDTVTCPNAEC	0.0000	87.5000	0.0413	47.7250	WNDTPNAEC	WNDTVTCPNAEC	0.0000	83.3333	0.0313	49.3896	WNDTPNAEC	WNDTVTCPNAEC	0.0000	93.0000	0.0357	65.5221	0.0000	0
119	NDTVTCPNAECQ	Sequence	NTCPNAECQ	NDTVTCPNAECQ	0.0001	70.3846	0.0230	66.1257	NTCPNAECQ	NDTVTCPNAECQ	0.0000	90.0000	0.0113	88.8192	NTCPNAECQ	NDTVTCPNAECQ	0.0000	100.0000	0.0084	95.7062	NTCPNAECQ	NDTVTCPNAECQ	0.0000	98.0000	0.0125	95.9651	0.0000	0
120	DTVTCPNAECQP	Sequence	DTVTCPNQP	DTVTCPNAECQP	0.0000	78.1818	0.0245	62.7667	DTVNAECQP	DTVTCPNAECQP	0.0000	87.5000	0.0167	79.1248	DTVTCPNAP	DTVTCPNAECQP	0.0000	92.5000	0.0114	91.7722	DTPNAECQP	DTVTCPNAECQP	0.0000	85.0000	0.0162	94.0804	0.0000	0
121	TVTCPNAECQPL	Sequence	TVTCPNAEL	TVTCPNAECQPL	0.0001	61.4286	0.0512	23.3563	TVTCPNAEL	TVTCPNAECQPL	0.0001	40.2500	0.1203	18.5407	TPNAECQPL	TVTCPNAECQPL	0.0085	5.5337	0.2407	2.8339	TPNAECQPL	TVTCPNAECQPL	0.0006	29.7091	0.1152	16.1368	0.0023	0
122	VTCPNAECQPLQ	Sequence	VTCPNAELQ	VTCPNAECQPLQ	0.0006	24.1957	0.0468	27.2285	VTCPNQPLQ	VTCPNAECQPLQ	0.0000	73.7500	0.0402	48.6717	VPNAECQPL	VTCPNAECQPL	0.0001	47.7500	0.0757	16.9190	VPNAECQPL	VTCPNAECQPL	0.0000	82.1429	0.0469	52.0377	0.0002	0
123	TCPNAECQPLQL	Sequence	TAECQPLQL	TCPNAECQPLQL	0.0007	22.8070	0.0595	17.7565	TCPNAPLQL	TCPNAECQPLQL	0.0001	41.7143	0.0311	57.9840	CPNAQPLQL	CPNAECQPLQL	0.0002	29.1176	0.0841	14.6590	TCPNQPLQL	TCPNAECQPLQL	0.0003	39.0476	0.0836	26.3977	0.0003	0
124	CPNAECQPLQLE	Sequence	CPNQPLQLE	CPNAECQPLQLE	0.0000	83.7500	0.0336	44.6832	CPNAEPLQL	CPNAECQPLQL	0.0000	90.0000	0.0181	76.8019	CPNAQPLQL	CPNAECQPLQL	0.0002	31.8000	0.0790	15.9930	CPNAQPLQL	CPNAECQPLQL	0.0001	58.9655	0.0712	32.7186	0.0001	0
125	PNAECQPLQLEH	Sequence	NAEPLQLEH	NAECQPLQLEH	0.0004	30.8929	0.0342	43.5772	PCQPLQLEH	PNAECQPLQLEH	0.0000	95.0000	0.0075	95.0975	NAQPLQLEH	NAECQPLQLEH	0.0000	92.5000	0.0093	95.2480	PNQPLQLEH	PNAECQPLQLEH	0.0000	90.0000	0.0162	94.0157	0.0001	0
126	NAECQPLQLEHG	Sequence	NAEPLQLEH	NAECQPLQLEH	0.0001	50.6452	0.0297	51.8777	NQPLQLEHG	NAECQPLQLEHG	0.0000	95.0000	0.0114	88.6388	NAQPLQLEH	NAECQPLQLEH	0.0000	95.0000	0.0129	88.4953	NAQPLQLEH	NAECQPLQLEH	0.0000	93.0000	0.0242	82.9514	0.0000	0
127	AECQPLQLEHGS	Sequence	AEQPLQLEH	AECQPLQLEH	0.0000	76.3636	0.0170	80.6718	AECQPLQLS	AECQPLQLEHGS	0.0000	85.0000	0.0147	82.7713	APLQLEHGS	AECQPLQLEHGS	0.0001	44.0000	0.0353	43.6887	APLQLEHGS	AECQPLQLEHGS	0.0000	87.1429	0.0211	87.6002	0.0000	0
128	ECQPLQLEHGSC	Sequence	ECQPLQLSC	ECQPLQLEHGSC	0.0001	69.3333	0.0192	75.3320	ECQPLQLSC	ECQPLQLEHGSC	0.0000	80.0000	0.0207	72.4780	QPLQLHGSC	QPLQLEHGSC	0.0000	75.0000	0.0264	58.1304	ELQLEHGSC	ECQPLQLEHGSC	0.0000	71.5385	0.0396	60.3984	0.0000	0
129	CQPLQLEHGSCQ	Sequence	CQPEHGSCQ	CQPLQLEHGSCQ	0.0000	81.2500	0.0224	67.4584	CQPEHGSCQ	CQPLQLEHGSCQ	0.0000	87.5000	0.0198	73.9289	QPLEHGSCQ	QPLQLEHGSCQ	0.0000	90.0000	0.0180	76.0610	CQLEHGSCQ	CQPLQLEHGSCQ	0.0000	94.0000	0.0348	66.7811	0.0000	0
130	QPLQLEHGSCQP	Sequence	QLEHGSCQP	QPLQLEHGSCQP	0.0001	66.6667	0.0169	80.8591	QLEHGSCQP	QPLQLEHGSCQP	0.0000	65.8333	0.0218	70.6374	QPLQGSCQP	QPLQLEHGSCQP	0.0003	25.7333	0.0517	28.0068	QPLQLEHQP	QPLQLEHGSCQP	0.0001	67.1875	0.0322	70.5472	0.0001	0
131	PLQLEHGSCQPV	Sequence	QLEHGSCQV	QLEHGSCQPV	0.0000	92.1429	0.0337	44.4863	LQLEHGQPV	LQLEHGSCQPV	0.0001	44.4000	0.1522	14.3530	PEHGSCQPV	PLQLEHGSCQPV	0.0000	85.0000	0.0313	49.4274	PLQLEHQPV	PLQLEHGSCQPV	0.0000	83.5714	0.0772	29.4752	0.0000	0
132	LQLEHGSCQPVK	Sequence	LQLEHGPVK	LQLEHGSCQPVK	0.0001	50.3226	0.0343	43.5117	LQLEHQPVK	LQLEHGSCQPVK	0.0001	36.3333	0.1230	18.0995	LQLEHGSVK	LQLEHGSCQPVK	0.0000	66.0000	0.0321	48.1657	LQLEHQPVK	LQLEHGSCQPVK	0.0000	74.6154	0.0683	34.4566	0.0001	0
133	QLEHGSCQPVKE	Sequence	QLEHGPVKE	QLEHGSCQPVKE	0.0001	57.2000	0.0281	55.0460	QLEHGPVKE	QLEHGSCQPVKE	0.0000	60.0000	0.0548	38.2044	QLEHGPVKE	QLEHGSCQPVKE	0.0000	92.5000	0.0162	80.5247	QLEHGPVKE	QLEHGSCQPVKE	0.0000	90.0000	0.0280	77.0109	0.0000	0
134	LEHGSCQPVKEK	Sequence	LEHGPVKEK	LEHGSCQPVKEK	0.0002	41.0833	0.0260	59.3768	LEHGPVKEK	LEHGSCQPVKEK	0.0000	65.0000	0.0193	74.7799	LEHGPVKEK	LEHGSCQPVKEK	0.0000	60.7143	0.0162	80.6062	LEHGPVKEK	LEHGSCQPVKEK	0.0000	84.2857	0.0274	77.9643	0.0001	0
135	EHGSCQPVKEKY	Sequence	ECQPVKEKY	EHGSCQPVKEKY	0.0182	3.4836	0.0681	13.7954	EHQPVKEKY	EHGSCQPVKEKY	0.0000	78.3333	0.0093	92.2904	EHQPVKEKY	EHGSCQPVKEKY	0.0000	53.4615	0.0113	91.9759	EHQPVKEKY	EHGSCQPVKEKY	0.0017	19.6616	0.0210	87.7568	0.0050	0
136	HGSCQPVKEKYS	Sequence	HCQPVKEKY	HGSCQPVKEKY	0.0010	18.9574	0.0328	45.9118	HQPVKEKYS	HGSCQPVKEKYS	0.0000	87.5000	0.0134	85.0732	HGSPVKEKY	HGSCQPVKEKY	0.0000	92.5000	0.0105	93.5463	HQPVKEKYS	HGSCQPVKEKYS	0.0000	85.7143	0.0238	83.5703	0.0002	0
137	GSCQPVKEKYSF	Sequence	GSCQPKYSF	GSCQPVKEKYSF	0.0011	17.6262	0.0414	33.2741	GSCQPVKSF	GSCQPVKEKYSF	0.0000	59.0909	0.0272	62.9301	GPVKEKYSF	GSCQPVKEKYSF	0.0140	4.3154	0.1350	7.2803	GPVKEKYSF	GSCQPVKEKYSF	0.0019	18.5158	0.0765	29.8285	0.0043	0
138	SCQPVKEKYSFG	Sequence	SCQPVKEKY	SCQPVKEKY	0.0001	50.8064	0.0209	71.0426	SVKEKYSFG	SCQPVKEKYSFG	0.0000	90.0000	0.0175	77.9023	SPVKEKYSF	SCQPVKEKYSF	0.0005	20.9643	0.0702	18.7918	SPVKEKYSF	SCQPVKEKYSF	0.0003	40.5500	0.0914	23.2207	0.0002	0
139	CQPVKEKYSFGE	Sequence	CQEKYSFGE	CQPVKEKYSFGE	0.0000	96.4286	0.0217	69.3218	CQPKYSFGE	CQPVKEKYSFGE	0.0000	95.0000	0.0250	65.8888	CPVKEKYSF	CQPVKEKYSF	0.0000	83.3333	0.0283	54.5309	CQPVKKYSF	CQPVKEKYSF	0.0000	79.0000	0.0576	42.0292	0.0000	0
140	QPVKEKYSFGEY	Sequence	QEKYSFGEY	QPVKEKYSFGEY	0.0072	5.9037	0.0731	12.0755	QPVKEKYSY	QPVKEKYSFGEY	0.0000	90.0000	0.0123	87.0900	QPVKEKYSY	QPVKEKYSFGEY	0.0041	7.8606	0.1189	8.8552	QPVKEKYSY	QPVKEKYSFGEY	0.0008	27.2676	0.0549	44.2660	0.0030	0
141	PVKEKYSFGEYM	Sequence	PVKEKGEYM	PVKEKYSFGEYM	0.0002	39.9231	0.0441	30.1050	PVYSFGEYM	PVKEKYSFGEYM	0.0000	65.8333	0.0455	44.3075	PVKEKGEYM	PVKEKYSFGEYM	0.0000	56.1111	0.0264	58.1097	PVKEKYSYM	PVKEKYSFGEYM	0.0013	22.0769	0.0934	22.4757	0.0004	0
142	VKEKYSFGEYMT	Sequence	VEKYSFGEY	VKEKYSFGEY	0.0000	77.2727	0.0253	60.8657	VYSFGEYMT	VKEKYSFGEYMT	0.0000	95.0000	0.0207	72.4927	VYSFGEYMT	VKEKYSFGEYMT	0.0000	92.5000	0.0148	84.1085	VKYSFGEYM	VKEKYSFGEYM	0.0000	91.0000	0.0322	70.5317	0.0000	0
143	KEKYSFGEYMTI	Sequence	KSFGEYMTI	KEKYSFGEYMTI	0.0002	42.3000	0.0546	20.7487	KSFGEYMTI	KEKYSFGEYMTI	0.0006	21.9868	0.1619	13.3832	KEKGEYMTI	KEKYSFGEYMTI	0.0001	46.7500	0.0448	33.3729	KEKGEYMTI	KEKYSFGEYMTI	0.0002	46.3077	0.0812	27.4919	0.0003	0
144	EKYSFGEYMTIN	Sequence	ESFGEYMTI	EKYSFGEYMTI	0.0000	87.8571	0.0364	40.2263	ESFGEYMTI	EKYSFGEYMTI	0.0000	90.0000	0.0354	53.2878	EKYSFGMTI	EKYSFGEYMTI	0.0000	95.0000	0.0163	80.3311	EKYSFGMTI	EKYSFGEYMTI	0.0000	87.1429	0.0382	62.2734	0.0000	0
145	KYSFGEYMTINC	Sequence	KYEYMTINC	KYSFGEYMTINC	0.0000	86.4286	0.0360	40.7707	YSFGETINC	YSFGEYMTINC	0.0000	75.0000	0.0565	37.2828	KYSFGTINC	KYSFGEYMTINC	0.0000	83.3333	0.0185	74.8532	KYSFGTINC	KYSFGEYMTINC	0.0000	93.0000	0.0270	78.5984	0.0000	0
146	YSFGEYMTINCD	Sequence	YSFGEYMTI	YSFGEYMTI	0.0000	81.2500	0.0499	24.4202	YSFGEYMTI	YSFGEYMTI	0.0000	72.5000	0.0686	31.6419	YSFGEYMTI	YSFGEYMTI	0.0000	95.0000	0.0188	74.1766	YSFGEYMTI	YSFGEYMTI	0.0000	96.0000	0.0388	61.4244	0.0000	0
147	SFGEYMTINCDV	Sequence	SFGEYMTIV	SFGEYMTINCDV	0.0000	91.4286	0.0444	29.7764	SFGEYMTIV	SFGEYMTINCDV	0.0000	61.2500	0.1004	22.1689	SYMTINCDV	SFGEYMTINCDV	0.0000	85.0000	0.0354	43.5372	SFGEYMTIV	SFGEYMTINCDV	0.0000	78.5000	0.0726	31.8801	0.0000	0
148	FGEYMTINCDVG	Sequence	FGEYMTIVG	FGEYMTINCDVG	0.0000	99.2857	0.0371	39.1447	FMTINCDVG	FGEYMTINCDVG	0.0000	100.0000	0.0477	42.7130	FYMTINCDV	FGEYMTINCDV	0.0000	100.0000	0.0224	66.0325	FYMTINCDV	FGEYMTINCDV	0.0000	99.0000	0.0491	49.6521	0.0000	0
149	GEYMTINCDVGY	Sequence	GTINCDVGY	GEYMTINCDVGY	0.0103	4.8007	0.1807	2.0821	GTINCDVGY	GEYMTINCDVGY	0.0000	64.3750	0.0620	34.4778	GEYMTIVGY	GEYMTINCDVGY	0.0000	76.6667	0.0207	69.7908	GEYMTDVGY	GEYMTINCDVGY	0.0000	78.5000	0.0380	62.4873	0.0026	0
150	EYMTINCDVGYE	Sequence	ETINCDVGY	EYMTINCDVGY	0.0005	28.5333	0.0813	9.8176	EINCDVGYE	EYMTINCDVGYE	0.0000	95.0000	0.0425	46.6968	EYMTINGYE	EYMTINCDVGYE	0.0000	95.0000	0.0182	75.7364	EYMTIVGYE	EYMTINCDVGYE	0.0000	72.3077	0.0467	52.1765	0.0001	0
151	YMTINCDVGYEV	Sequence	YNCDVGYEV	YMTINCDVGYEV	0.0006	25.9756	0.1282	4.1204	YMTDVGYEV	YMTINCDVGYEV	0.0606	2.6187	0.6807	0.4601	YMTDVGYEV	YMTINCDVGYEV	0.0000	70.0000	0.0438	34.3081	YMTINGYEV	YMTINCDVGYEV	0.0001	51.5854	0.1246	14.1214	0.0153	0
152	MTINCDVGYEVI	Sequence	MTDVGYEVI	MTINCDVGYEVI	0.0017	13.8761	0.1951	1.7749	MTINCDVGI	MTINCDVGYEVI	0.0001	37.2000	0.2163	9.3436	MTDVGYEVI	MTINCDVGYEVI	0.0000	59.4444	0.0576	24.4561	MTIVGYEVI	MTINCDVGYEVI	0.0000	76.5000	0.0821	27.0841	0.0005	0
153	TINCDVGYEVIG	Sequence	TIDVGYEVI	TINCDVGYEVI	0.0000	85.7143	0.0400	35.0842	TINDVGYEV	TINCDVGYEV	0.0000	75.0000	0.0575	36.7206	TIDVGYEVI	TINCDVGYEVI	0.0000	92.5000	0.0202	71.0275	TINDVGYEV	TINCDVGYEV	0.0000	98.0000	0.0305	73.1720	0.0000	0
154	INCDVGYEVIGV	Sequence	INCDVGYEV	INCDVGYEVIGV	0.0001	53.7097	0.0432	31.1595	IVGYEVIGV	INCDVGYEVIGV	0.0004	26.3947	0.1752	12.2077	INCDVGYEV	INCDVGYEVIGV	0.0000	92.5000	0.0165	79.8014	INCDVGYEV	INCDVGYEVIGV	0.0000	82.8571	0.0303	73.4849	0.0001	0
155	NCDVGYEVIGVS	Sequence	NCDEVIGVS	NCDVGYEVIGVS	0.0000	85.7143	0.0274	56.3488	NCYEVIGVS	NCDVGYEVIGVS	0.0000	90.0000	0.0327	56.0749	NGYEVIGVS	NCDVGYEVIGVS	0.0000	92.5000	0.0154	82.6872	NGYEVIGVS	NCDVGYEVIGVS	0.0000	95.0000	0.0237	83.7138	0.0000	0
156	CDVGYEVIGVSY	Sequence	CDEVIGVSY	CDVGYEVIGVSY	0.0065	6.2516	0.1264	4.2516	CDVGIGVSY	CDVGYEVIGVSY	0.0000	87.5000	0.0244	66.6662	CDVGIGVSY	CDVGYEVIGVSY	0.0000	76.6667	0.0172	78.0838	CYEVIGVSY	CDVGYEVIGVSY	0.0000	73.0769	0.0273	78.1302	0.0016	0
157	DVGYEVIGVSYI	Sequence	DVEVIGVSY	DVGYEVIGVSY	0.0005	27.5714	0.0500	24.3975	DVGYGVSYI	DVGYEVIGVSYI	0.0000	59.0909	0.0603	35.2412	DVVIGVSYI	DVGYEVIGVSYI	0.0000	68.0000	0.0243	62.2249	DVVIGVSYI	DVGYEVIGVSYI	0.0001	62.7273	0.0459	53.1033	0.0002	0
158	VGYEVIGVSYIS	Sequence	VYEVIGVSY	VGYEVIGVSY	0.0001	68.0000	0.0311	49.0286	VVIGVSYIS	VGYEVIGVSYIS	0.0000	67.5000	0.0667	32.4046	VGYEVGVSY	VGYEVIGVSY	0.0000	90.0000	0.0202	71.1353	VGYEIGVSY	VGYEVIGVSY	0.0000	93.0000	0.0295	74.7349	0.0000	0
159	GYEVIGVSYISC	Sequence	GYEVIGVSY	GYEVIGVSY	0.0000	75.4545	0.0195	74.5210	GIGVSYISC	GYEVIGVSYISC	0.0000	87.5000	0.0282	61.5227	GYEVIGVSC	GYEVIGVSYISC	0.0000	92.5000	0.0120	90.5973	GYEVIGVSC	GYEVIGVSYISC	0.0000	88.5714	0.0243	82.7611	0.0000	0
160	YEVIGVSYISCT	Sequence	YEVIGVSYT	YEVIGVSYISCT	0.0000	91.4286	0.0252	61.2206	YEVIGVSYT	YEVIGVSYISCT	0.0000	90.0000	0.0413	47.7258	YEVIGVSYT	YEVIGVSYISCT	0.0000	92.5000	0.0195	72.7431	YEVSYISCT	YEVIGVSYISCT	0.0000	87.8571	0.0433	55.9591	0.0000	0
161	EVIGVSYISCTA	Sequence	EVIGVSYTA	EVIGVSYISCTA	0.0001	57.2000	0.0454	28.7421	EVIGVSYTA	EVIGVSYISCTA	0.0003	28.4444	0.1079	20.6576	EVIGVSYTA	EVIGVSYISCTA	0.0000	59.4444	0.0399	38.1903	EVIGVSYTA	EVIGVSYISCTA	0.0001	58.6207	0.0615	39.0970	0.0001	0
162	VIGVSYISCTAN	Sequence	VSYISCTAN	VIGVSYISCTAN	0.0000	97.8571	0.0315	48.2878	VISYISCTA	VIGVSYISCTA	0.0000	90.0000	0.0513	40.2758	VIYISCTAN	VIGVSYISCTAN	0.0000	100.0000	0.0209	69.3413	VVSYISCTA	VIGVSYISCTA	0.0000	99.0000	0.0263	79.6961	0.0000	0
163	IGVSYISCTANS	Sequence	IGVSYISNS	IGVSYISCTANS	0.0000	98.5714	0.0261	59.0882	IVSYISCTA	IGVSYISCTA	0.0000	95.0000	0.0414	47.5942	IYISCTANS	IGVSYISCTANS	0.0000	100.0000	0.0185	74.8555	IYISCTANS	IGVSYISCTANS	0.0000	99.0000	0.0257	80.5722	0.0000	0
164	GVSYISCTANSW	Sequence	GVSYTANSW	GVSYISCTANSW	0.0004	33.0000	0.0532	21.7605	GVSYISNSW	GVSYISCTANSW	0.0000	72.5000	0.0408	48.1521	GVSYISNSW	GVSYISCTANSW	0.0000	60.0000	0.0357	43.0840	GVSYISNSW	GVSYISCTANSW	0.0000	75.5000	0.0436	55.6266	0.0001	0
165	VSYISCTANSWN	Sequence	VSYISANSW	VSYISCTANSW	0.0000	77.2727	0.0476	26.5182	VISCTANSW	VSYISCTANSW	0.0000	95.0000	0.0285	61.1233	VSYISANSW	VSYISCTANSW	0.0000	95.0000	0.0233	64.1291	VSYISANSW	VSYISCTANSW	0.0000	94.0000	0.0310	72.3181	0.0000	0
166	SYISCTANSWNV	Sequence	SYISNSWNV	SYISCTANSWNV	0.0000	73.0769	0.0652	14.9777	SYISNSWNV	SYISCTANSWNV	0.0001	37.3000	0.2556	7.3745	SYISNSWNV	SYISCTANSWNV	0.0000	71.2500	0.0427	35.2988	SYISNSWNV	SYISCTANSWNV	0.0001	53.1707	0.0719	32.3016	0.0001	0
167	YISCTANSWNVI	Sequence	YTANSWNVI	YISCTANSWNVI	0.0003	34.6111	0.1177	4.8887	YIANSWNVI	YISCTANSWNVI	0.0002	35.8462	0.2493	7.6610	YIANSWNVI	YISCTANSWNVI	0.0000	58.8889	0.0774	16.4565	YIANSWNVI	YISCTANSWNVI	0.0000	72.6923	0.0952	21.8225	0.0001	0
168	ISCTANSWNVIP	Sequence	ISNSWNVIP	ISCTANSWNVIP	0.0000	81.2500	0.0483	25.8833	ISNSWNVIP	ISCTANSWNVIP	0.0000	85.0000	0.0420	47.0942	IANSWNVIP	ISCTANSWNVIP	0.0000	95.0000	0.0206	70.1514	ISCTANSIP	ISCTANSWNVIP	0.0000	97.0000	0.0305	73.2182	0.0000	0
169	SCTANSWNVIPS	Sequence	STANSWNVI	SCTANSWNVI	0.0000	91.4286	0.0551	20.4191	SCSWNVIPS	SCTANSWNVIPS	0.0000	95.0000	0.0438	45.6050	STANSWNVI	SCTANSWNVI	0.0000	95.0000	0.0256	59.4874	SNSWNVIPS	SCTANSWNVIPS	0.0000	98.0000	0.0362	64.7887	0.0000	0
170	CTANSWNVIPSC	Sequence	CTANSWNSC	CTANSWNVIPSC	0.0001	68.3333	0.0588	18.1525	CTWNVIPSC	CTANSWNVIPSC	0.0000	57.7273	0.0743	29.4995	CTANSIPSC	CTANSWNVIPSC	0.0000	92.5000	0.0312	49.5331	CTANSIPSC	CTANSWNVIPSC	0.0000	96.0000	0.0404	59.4188	0.0000	0
171	TANSWNVIPSCQ	Sequence	TANSIPSCQ	TANSWNVIPSCQ	0.0001	64.2857	0.0292	52.7389	TANSIPSCQ	TANSWNVIPSCQ	0.0000	87.5000	0.0253	65.3285	TANSIPSCQ	TANSWNVIPSCQ	0.0000	90.0000	0.0181	75.8115	TANSIPSCQ	TANSWNVIPSCQ	0.0000	93.0000	0.0255	80.8294	0.0000	0
172	ANSWNVIPSCQQ	Sequence	ANSWNVIQQ	ANSWNVIPSCQQ	0.0000	80.6250	0.0236	64.6768	ANVIPSCQQ	ANSWNVIPSCQQ	0.0000	90.0000	0.0216	70.9586	ANSIPSCQQ	ANSWNVIPSCQQ	0.0000	95.0000	0.0114	91.8691	ANSWNVIQQ	ANSWNVIPSCQQ	0.0000	95.0000	0.0201	89.0064	0.0000	0
173	NSWNVIPSCQQK	Sequence	NSWPSCQQK	NSWNVIPSCQQK	0.0010	19.1481	0.0485	25.6624	NVIPSCQQK	NSWNVIPSCQQK	0.0001	47.5000	0.0322	56.7320	NVIPSCQQK	NSWNVIPSCQQK	0.0000	67.0000	0.0191	73.6399	NVIPSCQQK	NSWNVIPSCQQK	0.0000	83.5714	0.0260	80.1310	0.0003	0
174	SWNVIPSCQQKC	Sequence	SVIPSCQQK	SWNVIPSCQQK	0.0000	73.0769	0.0189	76.1182	SIPSCQQKC	SWNVIPSCQQKC	0.0000	69.1667	0.0243	66.8312	SIPSCQQKC	SWNVIPSCQQKC	0.0000	85.0000	0.0146	84.6969	SWNVIPQKC	SWNVIPSCQQKC	0.0001	65.3125	0.0306	73.0256	0.0000	0
175	WNVIPSCQQKCD	Sequence	WVIPSCQQK	WNVIPSCQQK	0.0000	95.0000	0.0176	79.2334	WVIPSCQQK	WNVIPSCQQK	0.0000	95.0000	0.0159	80.5790	WPSCQQKCD	WNVIPSCQQKCD	0.0000	100.0000	0.0165	79.8571	WNVIPSQKC	WNVIPSCQQKC	0.0000	98.0000	0.0228	85.0439	0.0000	0
176	NVIPSCQQKCDI	Sequence	NVIPSCQQI	NVIPSCQQKCDI	0.0001	64.5238	0.0407	34.1205	NVIPSCQQI	NVIPSCQQKCDI	0.0002	32.1667	0.0882	25.1243	NVIPSCQQI	NVIPSCQQKCDI	0.0000	51.5385	0.0433	34.7254	NVIPSCQQI	NVIPSCQQKCDI	0.0002	49.6000	0.0629	38.0749	0.0001	0
177	VIPSCQQKCDIP	Sequence	VIPSCQQKP	VIPSCQQKCDIP	0.0000	90.0000	0.0205	72.1190	VIPSCQQKP	VIPSCQQKCDIP	0.0000	73.7500	0.0282	61.5030	VIPQKCDIP	VIPSCQQKCDIP	0.0000	92.5000	0.0188	74.3440	VIPSCQQKP	VIPSCQQKCDIP	0.0000	95.0000	0.0258	80.4662	0.0000	0
178	IPSCQQKCDIPS	Sequence	IPSKCDIPS	IPSCQQKCDIPS	0.0000	97.1429	0.0243	63.0900	IQQKCDIPS	IPSCQQKCDIPS	0.0000	95.0000	0.0288	60.7227	IPSCQQKPS	IPSCQQKCDIPS	0.0000	53.0769	0.0974	11.9043	IPQKCDIPS	IPSCQQKCDIPS	0.0000	94.0000	0.0438	55.4126	0.0000	0
179	PSCQQKCDIPSL	Sequence	PSCQDIPSL	PSCQQKCDIPSL	0.0000	72.6923	0.0309	49.5344	SQKCDIPSL	SCQQKCDIPSL	0.0000	66.6667	0.0446	44.9882	PSCQQKCSL	PSCQQKCDIPSL	0.0000	68.0000	0.0315	49.0536	SCQQKIPSL	SCQQKCDIPSL	0.0003	39.3810	0.0914	23.2177	0.0001	0
180	SCQQKCDIPSLS	Sequence	SCQDIPSLS	SCQQKCDIPSLS	0.0001	67.6667	0.0262	58.8561	SQKCDIPSL	SCQQKCDIPSL	0.0000	65.0000	0.0350	53.6222	SCQQKIPSL	SCQQKCDIPSL	0.0000	75.0000	0.0249	60.9237	SCQQKIPSL	SCQQKCDIPSL	0.0002	47.0909	0.0723	32.0464	0.0001	0
181	CQQKCDIPSLSN	Sequence	CQDIPSLSN	CQQKCDIPSLSN	0.0000	79.0909	0.0377	38.2702	CQQKDIPSL	CQQKCDIPSL	0.0000	87.5000	0.0343	54.3175	CQQKDIPSL	CQQKCDIPSL	0.0000	95.0000	0.0215	68.0174	CQQKDIPSL	CQQKCDIPSL	0.0000	93.0000	0.0552	44.0369	0.0000	0
182	QQKCDIPSLSNG	Sequence	QQKPSLSNG	QQKCDIPSLSNG	0.0000	90.0000	0.0159	83.2935	QQIPSLSNG	QQKCDIPSLSNG	0.0000	72.5000	0.0246	66.5027	QQKCDIPSL	QQKCDIPSL	0.0000	90.0000	0.0187	74.4748	QQKCDIPSL	QQKCDIPSL	0.0001	69.0625	0.0529	46.0249	0.0000	0
183	QKCDIPSLSNGL	Sequence	QIPSLSNGL	QKCDIPSLSNGL	0.0001	50.4839	0.0306	50.0727	QIPSLSNGL	QKCDIPSLSNGL	0.0002	34.5000	0.0564	37.3075	QIPSLSNGL	QKCDIPSLSNGL	0.0001	35.5556	0.0332	46.5140	QKCDIPSLL	QKCDIPSLSNGL	0.0004	35.4000	0.0495	49.3308	0.0002	0
184	KCDIPSLSNGLI	Sequence	KCDIPSLLI	KCDIPSLSNGLI	0.0004	29.8966	0.0647	15.2248	KCDIPSLSI	KCDIPSLSNGLI	0.0001	49.2500	0.0539	38.6926	KPSLSNGLI	KCDIPSLSNGLI	0.0058	6.6361	0.2444	2.7621	KPSLSNGLI	KCDIPSLSNGLI	0.0000	71.1538	0.0581	41.6321	0.0016	0
185	CDIPSLSNGLIS	Sequence	CDIPSNGLI	CDIPSLSNGLI	0.0000	71.5385	0.0550	20.5322	CDIPSLSNS	CDIPSLSNGLIS	0.0000	90.0000	0.0376	51.0593	CPSLSNGLI	CDIPSLSNGLI	0.0000	90.0000	0.0480	30.7025	CDIPSSNGL	CDIPSLSNGL	0.0000	96.0000	0.0430	56.3585	0.0000	0
186	DIPSLSNGLISG	Sequence	DLSNGLISG	DIPSLSNGLISG	0.0000	89.2857	0.0248	61.9462	DLSNGLISG	DIPSLSNGLISG	0.0000	76.6667	0.0351	53.6083	DPSLSNGLI	DIPSLSNGLI	0.0000	85.0000	0.0317	48.7604	DLSNGLISG	DIPSLSNGLISG	0.0000	87.1429	0.0331	69.2731	0.0000	0
187	IPSLSNGLISGS	Sequence	ISNGLISGS	IPSLSNGLISGS	0.0000	86.4286	0.0307	49.9084	SLSNGLISS	SLSNGLISGS	0.0000	87.5000	0.0401	48.7218	IPNGLISGS	IPSLSNGLISGS	0.0002	28.9500	0.0965	12.0617	IPNGLISGS	IPSLSNGLISGS	0.0000	87.8571	0.0380	62.5318	0.0001	0
188	PSLSNGLISGST	Sequence	PSLSNGLST	PSLSNGLISGST	0.0000	84.3750	0.0284	54.3138	SLSNGLIST	SLSNGLISGST	0.0000	57.7273	0.0755	29.0636	PSLSNGLST	PSLSNGLISGST	0.0000	95.0000	0.0161	80.8355	PSLSNGLST	PSLSNGLISGST	0.0000	98.0000	0.0234	84.2111	0.0000	0
189	SLSNGLISGSTF	Sequence	SLSNSGSTF	SLSNGLISGSTF	0.0045	7.7052	0.0730	12.0985	SLSNGLITF	SLSNGLISGSTF	0.0040	10.1599	0.1413	15.5725	SLSNGGSTF	SLSNGLISGSTF	0.0009	15.9259	0.0779	16.3059	SLSNGGSTF	SLSNGLISGSTF	0.0010	24.7872	0.0905	23.5680	0.0026	0
190	LSNGLISGSTFS	Sequence	LSNGSGSTF	LSNGLISGSTF	0.0003	35.7778	0.0714	12.6361	LLISGSTFS	LSNGLISGSTFS	0.0002	30.3182	0.1429	15.3836	LSNGSGSTF	LSNGLISGSTF	0.0000	71.2500	0.0324	47.8520	LSNGSGSTF	LSNGLISGSTF	0.0000	87.8571	0.0427	56.7364	0.0001	0
191	SNGLISGSTFSI	Sequence	SNSGSTFSI	SNGLISGSTFSI	0.0002	47.7778	0.0542	21.0385	SISGSTFSI	SNGLISGSTFSI	0.0016	14.9726	0.2887	6.0983	SISGSTFSI	SNGLISGSTFSI	0.0001	48.0000	0.0614	22.5394	SISGSTFSI	SNGLISGSTFSI	0.0001	62.5000	0.0819	27.1859	0.0005	0
192	NGLISGSTFSIG	Sequence	NISGSTFSI	NGLISGSTFSI	0.0000	92.1429	0.0342	43.5688	GLISGTFSI	GLISGSTFSI	0.0000	71.2500	0.1007	22.1120	NGLISGSTF	NGLISGSTF	0.0000	92.5000	0.0250	60.6577	NGLISGSTF	NGLISGSTF	0.0000	89.2857	0.0495	49.3041	0.0000	0
193	GLISGSTFSIGG	Sequence	GLISGSTFG	GLISGSTFSIGG	0.0000	94.2857	0.0270	57.1644	GLISGTFSI	GLISGSTFSI	0.0004	24.9583	0.2492	7.6663	GLISGSTSI	GLISGSTFSI	0.0000	95.0000	0.0182	75.5572	GLISGSTFG	GLISGSTFSIGG	0.0000	96.0000	0.0317	71.3456	0.0001	0
194	LISGSTFSIGGV	Sequence	LISGSTFSV	LISGSTFSIGGV	0.0001	61.4286	0.0671	14.1784	LISGSTFSV	LISGSTFSIGGV	0.0042	9.9571	0.3862	3.5217	LISGSTFSV	LISGSTFSIGGV	0.0000	68.0000	0.0478	30.8194	LISGSTFSV	LISGSTFSIGGV	0.0000	78.5000	0.0581	41.6737	0.0011	0
195	ISGSTFSIGGVI	Sequence	ITFSIGGVI	ISGSTFSIGGVI	0.0001	60.7143	0.0654	14.9141	ITFSIGGVI	ISGSTFSIGGVI	0.0000	59.5455	0.0833	26.5509	ITFSIGGVI	ISGSTFSIGGVI	0.0000	75.0000	0.0479	30.7879	ITFSIGGVI	ISGSTFSIGGVI	0.0000	88.5714	0.0539	45.1365	0.0000	0
196	SGSTFSIGGVIH	Sequence	SGSTGGVIH	SGSTFSIGGVIH	0.0002	42.0000	0.0466	27.4619	SGSTGGVIH	SGSTFSIGGVIH	0.0000	82.5000	0.0399	48.9365	SGSIGGVIH	SGSTFSIGGVIH	0.0000	65.0000	0.0276	55.7350	SFSIGGVIH	SGSTFSIGGVIH	0.0000	77.5000	0.0340	67.9507	0.0001	0
197	GSTFSIGGVIHL	Sequence	GSTGGVIHL	GSTFSIGGVIHL	0.0004	32.3636	0.0527	22.1663	GSIGGVIHL	GSTFSIGGVIHL	0.0025	12.3398	0.1353	16.3364	GSIGGVIHL	GSTFSIGGVIHL	0.0001	48.2500	0.0396	38.6040	GSIGGVIHL	GSTFSIGGVIHL	0.0001	51.4634	0.0487	50.0969	0.0008	0
198	STFSIGGVIHLS	Sequence	STFSIGHLS	STFSIGGVIHLS	0.0007	22.7544	0.0769	10.9531	STFGGVIHL	STFSIGGVIHL	0.0006	21.7237	0.1270	17.4934	STFSIGHLS	STFSIGGVIHLS	0.0000	62.1429	0.0395	38.6260	STIGGVIHL	STFSIGGVIHL	0.0000	70.3846	0.0436	55.6243	0.0003	0
199	TFSIGGVIHLSC	Sequence	TSIGGVIHL	TFSIGGVIHL	0.0000	77.2727	0.0268	57.6558	TSIGGVIHL	TFSIGGVIHL	0.0000	67.5000	0.0485	42.1545	TFSIGGVSC	TFSIGGVIHLSC	0.0000	68.0000	0.0199	71.6307	TFSIGHLSC	TFSIGGVIHLSC	0.0001	55.0000	0.0479	50.8913	0.0000	0
200	FSIGGVIHLSCK	Sequence	FSIGGVIHK	FSIGGVIHLSCK	0.0010	18.9043	0.0664	14.4824	FSIGGVIHK	FSIGGVIHLSCK	0.0001	36.1667	0.0731	29.9055	FSIGGVIHK	FSIGGVIHLSCK	0.0000	76.6667	0.0230	64.8863	FSIGGVIHL	FSIGGVIHL	0.0000	83.5714	0.0407	59.1007	0.0003	0
201	SIGGVIHLSCKS	Sequence	SIGGVIHLS	SIGGVIHLSCKS	0.0000	75.9091	0.0288	53.5214	SIGGVIHLS	SIGGVIHLSCKS	0.0001	44.6000	0.0623	34.3146	SIGGVIHKS	SIGGVIHLSCKS	0.0000	90.0000	0.0220	66.9915	SIIHLSCKS	SIGGVIHLSCKS	0.0000	94.0000	0.0258	80.4553	0.0000	0
202	IGGVIHLSCKSG	Sequence	IIHLSCKSG	IGGVIHLSCKSG	0.0000	99.2857	0.0150	85.2709	IIHLSCKSG	IGGVIHLSCKSG	0.0000	100.0000	0.0187	75.6878	IIHLSCKSG	IGGVIHLSCKSG	0.0000	100.0000	0.0142	85.5421	IIHLSCKSG	IGGVIHLSCKSG	0.0000	99.0000	0.0341	67.8122	0.0000	0
203	GGVIHLSCKSGF	Sequence	GGVIHKSGF	GGVIHLSCKSGF	0.0000	79.5455	0.0318	47.7881	GGVIHLSGF	GGVIHLSCKSGF	0.0000	90.0000	0.0300	59.2995	GHLSCKSGF	GGVIHLSCKSGF	0.0000	72.5000	0.0278	55.3185	GGVIHKSGF	GGVIHLSCKSGF	0.0001	67.1875	0.0534	45.6193	0.0000	0
204	GVIHLSCKSGFT	Sequence	GVIHLSGFT	GVIHLSCKSGFT	0.0000	89.2857	0.0329	45.8137	GVIHLSCKT	GVIHLSCKSGFT	0.0000	67.5000	0.0801	27.5229	GVIHKSGFT	GVIHLSCKSGFT	0.0000	92.5000	0.0231	64.5879	GVIHKSGFT	GVIHLSCKSGFT	0.0000	92.0000	0.0407	59.1509	0.0000	0
205	VIHLSCKSGFTL	Sequence	VSCKSGFTL	VIHLSCKSGFTL	0.0002	42.2000	0.0544	20.9204	VIHKSGFTL	VIHLSCKSGFTL	0.0006	21.5263	0.1702	12.6307	VIHKSGFTL	VIHLSCKSGFTL	0.0006	18.6104	0.0893	13.4737	VIHKSGFTL	VIHLSCKSGFTL	0.0008	27.2254	0.1547	9.4472	0.0006	0
206	IHLSCKSGFTLT	Sequence	IHKSGFTLT	IHLSCKSGFTLT	0.0000	76.3636	0.0398	35.2989	HLSSGFTLT	HLSCKSGFTLT	0.0000	73.7500	0.0647	33.2639	IHKSGFTLT	IHLSCKSGFTLT	0.0000	51.5385	0.0388	39.4416	IHKSGFTLT	IHLSCKSGFTLT	0.0000	73.0769	0.0708	32.9590	0.0000	0
207	HLSCKSGFTLTG	Sequence	HLSGFTLTG	HLSCKSGFTLTG	0.0000	80.6250	0.0503	24.1227	HLSGFTLTG	HLSCKSGFTLTG	0.0001	46.8000	0.1259	17.6586	HLSKSGFTL	HLSCKSGFTL	0.0000	76.6667	0.0403	37.7876	HLSCKGFTL	HLSCKSGFTL	0.0000	69.3750	0.1152	16.1382	0.0000	0
208	LSCKSGFTLTGS	Sequence	LSCKSGFTS	LSCKSGFTLTGS	0.0000	73.0769	0.0500	24.3849	LSCKSGFTS	LSCKSGFTLTGS	0.0000	90.0000	0.0411	47.8358	LSCKSGFTL	LSCKSGFTL	0.0000	95.0000	0.0179	76.3469	LSCKSGFTL	LSCKSGFTL	0.0000	98.0000	0.0323	70.3129	0.0000	0
209	SCKSGFTLTGSP	Sequence	SCKSGFTSP	SCKSGFTLTGSP	0.0000	85.7143	0.0196	74.2114	SCKSGFTLP	SCKSGFTLTGSP	0.0000	70.0000	0.0254	65.2913	SCKSGFTSP	SCKSGFTLTGSP	0.0000	71.2500	0.0212	68.8206	SCKSGFTSP	SCKSGFTLTGSP	0.0001	61.5909	0.0374	63.2281	0.0000	0
210	CKSGFTLTGSPS	Sequence	CKSGFTLTS	CKSGFTLTGSPS	0.0000	98.5714	0.0285	54.0995	CKSGFTLTS	CKSGFTLTGSPS	0.0000	95.0000	0.0285	61.1312	CKSGTGSPS	CKSGFTLTGSPS	0.0000	95.0000	0.0306	50.5834	CFTLTGSPS	CKSGFTLTGSPS	0.0000	99.0000	0.0383	62.1003	0.0000	0
211	KSGFTLTGSPSS	Sequence	KTLTGSPSS	KSGFTLTGSPSS	0.0000	72.6923	0.0289	53.3445	KTLTGSPSS	KSGFTLTGSPSS	0.0000	61.2500	0.0331	55.6653	KTLTGSPSS	KSGFTLTGSPSS	0.0000	83.3333	0.0231	64.6508	KTLTGSPSS	KSGFTLTGSPSS	0.0000	96.0000	0.0228	85.1800	0.0000	0
212	SGFTLTGSPSST	Sequence	SLTGSPSST	SGFTLTGSPSST	0.0001	62.1429	0.0243	63.1126	SLTGSPSST	SGFTLTGSPSST	0.0003	26.8421	0.0534	38.9543	SLTGSPSST	SGFTLTGSPSST	0.0000	51.9231	0.0324	47.7961	SGFTLPSST	SGFTLTGSPSST	0.0001	66.2500	0.0383	62.0812	0.0001	0
213	GFTLTGSPSSTC	Sequence	GTGSPSSTC	GFTLTGSPSSTC	0.0001	66.0000	0.0218	68.9124	GTGSPSSTC	GFTLTGSPSSTC	0.0000	51.3333	0.0392	49.5632	GFTSPSSTC	GFTLTGSPSSTC	0.0000	69.0000	0.0242	62.3630	GFTSPSSTC	GFTLTGSPSSTC	0.0000	80.7143	0.0287	75.9876	0.0000	0
214	FTLTGSPSSTCI	Sequence	FTSPSSTCI	FTLTGSPSSTCI	0.0010	18.8617	0.1032	6.2614	FTLTGSPSI	FTLTGSPSSTCI	0.0023	12.7247	0.2437	7.9316	FTLTGSPSI	FTLTGSPSSTCI	0.0001	39.1429	0.0595	23.4964	FTLTGSPSI	FTLTGSPSSTCI	0.0001	53.5366	0.0788	28.6691	0.0009	0
215	TLTGSPSSTCID	Sequence	TLSPSSTCI	TLTGSPSSTCI	0.0000	85.0000	0.0348	42.5926	TLTGSPSSI	TLTGSPSSTCI	0.0000	58.1818	0.0558	37.6575	TLTGSPSSI	TLTGSPSSTCI	0.0000	90.0000	0.0221	66.8491	TLSPSSTCI	TLTGSPSSTCI	0.0000	95.0000	0.0264	79.4419	0.0000	0
216	LTGSPSSTCIDG	Sequence	LTGSPSSTG	LTGSPSSTCIDG	0.0001	69.3333	0.0421	32.4012	LTGSPSSTG	LTGSPSSTCIDG	0.0000	90.0000	0.0246	66.4001	LTGSPSSTG	LTGSPSSTCIDG	0.0000	90.0000	0.0398	38.3025	LTGSPSSTG	LTGSPSSTCIDG	0.0000	97.0000	0.0293	74.9353	0.0000	0
217	TGSPSSTCIDGK	Sequence	TSSTCIDGK	TGSPSSTCIDGK	0.0003	38.5000	0.0662	14.5518	TGSPSSTGK	TGSPSSTCIDGK	0.0000	73.7500	0.0182	76.6678	TGSPSSTGK	TGSPSSTCIDGK	0.0000	75.0000	0.0194	72.9381	TGSPSSTGK	TGSPSSTCIDGK	0.0000	91.0000	0.0189	90.6346	0.0001	0
218	GSPSSTCIDGKW	Sequence	GSPSSTCKW	GSPSSTCIDGKW	0.0018	13.2890	0.0597	17.6733	GSPSIDGKW	GSPSSTCIDGKW	0.0000	76.6667	0.0187	75.7772	SPSSIDGKW	SPSSTCIDGKW	0.0001	41.0000	0.0466	31.8250	GSPSSTGKW	GSPSSTCIDGKW	0.0000	85.7143	0.0272	78.2682	0.0005	0
219	SPSSTCIDGKWN	Sequence	SPSSIDGKW	SPSSTCIDGKW	0.0001	61.1905	0.0332	45.3497	SPSSTDGKW	SPSSTCIDGKW	0.0000	100.0000	0.0134	85.2215	SPSSIDGKW	SPSSTCIDGKW	0.0001	41.6000	0.0577	24.4374	SPSSTCIKW	SPSSTCIDGKW	0.0000	87.8571	0.0295	74.6655	0.0000	0
220	PSSTCIDGKWNP	Sequence	SSIDGKWNP	SSTCIDGKWNP	0.0001	69.6667	0.0250	61.5122	PSIDGKWNP	PSSTCIDGKWNP	0.0000	87.5000	0.0172	78.3649	PSIDGKWNP	PSSTCIDGKWNP	0.0000	100.0000	0.0070	96.4185	PSIDGKWNP	PSSTCIDGKWNP	0.0000	97.0000	0.0132	95.7122	0.0000	0
221	SSTCIDGKWNPI	Sequence	SSDGKWNPI	SSTCIDGKWNPI	0.0008	21.5806	0.1258	4.2889	SIDGKWNPI	SSTCIDGKWNPI	0.0001	38.3000	0.1261	17.6293	SIDGKWNPI	SSTCIDGKWNPI	0.0001	46.2500	0.0705	18.7011	SIDGKWNPI	SSTCIDGKWNPI	0.0001	60.9091	0.1019	19.6575	0.0003	0
222	STCIDGKWNPIL	Sequence	STCIDGPIL	STCIDGKWNPIL	0.0003	39.4615	0.0783	10.5710	STCIDGPIL	STCIDGKWNPIL	0.0001	42.5000	0.0867	25.5697	STCIDGPIL	STCIDGKWNPIL	0.0000	59.4444	0.0401	38.0264	STCIDGKIL	STCIDGKWNPIL	0.0001	64.0909	0.0609	39.5521	0.0001	0
223	TCIDGKWNPILP	Sequence	TCIDNPILP	TCIDGKWNPILP	0.0001	62.6190	0.0387	36.8698	TCIDGPILP	TCIDGKWNPILP	0.0000	51.3333	0.0389	49.8262	TCIDGPILP	TCIDGKWNPILP	0.0000	81.6667	0.0181	75.8454	TCIDNPILP	TCIDGKWNPILP	0.0000	73.4615	0.0342	67.6622	0.0000	0
224	CIDGKWNPILPT	Sequence	CIDGPILPT	CIDGKWNPILPT	0.0002	45.9000	0.0717	12.5469	CIDGPILPT	CIDGKWNPILPT	0.0001	40.1250	0.1670	12.8981	CIDGPILPT	CIDGKWNPILPT	0.0000	90.0000	0.0358	43.0234	CIDGKILPT	CIDGKWNPILPT	0.0000	93.0000	0.0557	43.6137	0.0001	0
225	IDGKWNPILPTC	Sequence	IDNPILPTC	IDGKWNPILPTC	0.0000	75.0000	0.0169	80.9504	IWNPILPTC	IDGKWNPILPTC	0.0001	50.3333	0.0378	50.9407	IDNPILPTC	IDGKWNPILPTC	0.0000	71.2500	0.0143	85.4533	IWNPILPTC	IDGKWNPILPTC	0.0003	41.4444	0.0312	72.0715	0.0001	0
226	DGKWNPILPTCV	Sequence	DGKWNPILV	DGKWNPILPTCV	0.0000	80.0000	0.0238	64.2812	KWNPILPTV	KWNPILPTCV	0.0000	75.0000	0.0486	42.1077	DGPILPTCV	DGKWNPILPTCV	0.0000	80.0000	0.0201	71.1651	DGKILPTCV	DGKWNPILPTCV	0.0003	40.5500	0.0726	31.8817	0.0001	0
227	GKWNPILPTCVR	Sequence	GPILPTCVR	GKWNPILPTCVR	0.0000	77.2727	0.0210	70.9990	GKWNPILVR	GKWNPILPTCVR	0.0000	59.0909	0.0375	51.1454	GPILPTCVR	GKWNPILPTCVR	0.0005	20.4286	0.0581	24.2056	GPILPTCVR	GKWNPILPTCVR	0.0000	75.5000	0.0408	58.9345	0.0002	0
228	KWNPILPTCVRS	Sequence	KWNPTCVRS	KWNPILPTCVRS	0.0000	92.8571	0.0199	73.5293	KILPTCVRS	KWNPILPTCVRS	0.0000	52.0000	0.0620	34.4454	KPILPTCVR	KWNPILPTCVR	0.0000	54.2308	0.0432	34.8553	KWNPILPTR	KWNPILPTCVR	0.0000	84.2857	0.0333	68.9400	0.0000	0
229	WNPILPTCVRSN	Sequence	WNPILPTSN	WNPILPTCVRSN	0.0000	97.8571	0.0209	71.1877	WILPTCVRS	WNPILPTCVRS	0.0000	100.0000	0.0260	64.4986	WPILPTCVR	WNPILPTCVR	0.0000	92.5000	0.0344	44.8179	WNPILVRSN	WNPILPTCVRSN	0.0000	96.0000	0.0369	63.9015	0.0000	0
230	NPILPTCVRSNE	Sequence	NPILPTSNE	NPILPTCVRSNE	0.0000	97.8571	0.0120	91.4341	NPILPTSNE	NPILPTCVRSNE	0.0000	95.0000	0.0188	75.5072	NPILPRSNE	NPILPTCVRSNE	0.0004	21.6122	0.0833	14.8512	NPILPRSNE	NPILPTCVRSNE	0.0001	50.8537	0.0579	41.7885	0.0001	0
231	PILPTCVRSNEE	Sequence	PILPTSNEE	PILPTCVRSNEE	0.0000	93.5714	0.0151	85.1483	PILPTSNEE	PILPTCVRSNEE	0.0000	85.0000	0.0214	71.3303	PILPRSNEE	PILPTCVRSNEE	0.0000	95.0000	0.0151	83.2781	PILPRSNEE	PILPTCVRSNEE	0.0000	96.0000	0.0224	85.7433	0.0000	0
232	ILPTCVRSNEEF	Sequence	ILPTSNEEF	ILPTCVRSNEEF	0.0007	22.1404	0.0413	33.3216	ILPTSNEEF	ILPTCVRSNEEF	0.0003	27.8710	0.0794	27.7432	LPTCVRSEF	LPTCVRSNEEF	0.0001	36.3333	0.1375	7.0768	ILPTSNEEF	ILPTCVRSNEEF	0.0002	46.7692	0.0921	22.9816	0.0003	0
233	LPTCVRSNEEFD	Sequence	LCVRSNEEF	LPTCVRSNEEF	0.0000	93.5714	0.0225	67.2656	LPTRSNEEF	LPTCVRSNEEF	0.0000	100.0000	0.0172	78.2840	LPTCVRSEF	LPTCVRSNEEF	0.0001	38.5714	0.1302	7.7020	LPTCVRSEF	LPTCVRSNEEF	0.0001	69.0625	0.0825	26.8759	0.0000	0
234	PTCVRSNEEFDP	Sequence	PTCVRSNEP	PTCVRSNEEFDP	0.0000	92.1429	0.0190	75.7788	PTCVRSNEP	PTCVRSNEEFDP	0.0000	100.0000	0.0094	92.1440	PTCVRSNEP	PTCVRSNEEFDP	0.0000	100.0000	0.0066	96.6455	PTCVRSNEP	PTCVRSNEEFDP	0.0000	96.0000	0.0141	95.4210	0.0000	0
235	TCVRSNEEFDPV	Sequence	TSNEEFDPV	TCVRSNEEFDPV	0.0002	40.3077	0.0887	8.3188	TSNEEFDPV	TCVRSNEEFDPV	0.0000	52.3333	0.1016	21.9183	TSNEEFDPV	TCVRSNEEFDPV	0.0000	81.6667	0.0384	39.8728	TSNEEFDPV	TCVRSNEEFDPV	0.0000	91.0000	0.0642	37.1833	0.0001	0
236	CVRSNEEFDPVD	Sequence	CSNEEFDPV	CVRSNEEFDPV	0.0000	95.7143	0.0445	29.7315	CVNEEFDPV	CVRSNEEFDPV	0.0000	90.0000	0.0550	38.0667	CVRSNDPVD	CVRSNEEFDPVD	0.0000	95.0000	0.0343	45.0211	CVRSNDPVD	CVRSNEEFDPVD	0.0000	99.0000	0.0528	46.1363	0.0000	0
237	VRSNEEFDPVDD	Sequence	VSNEEFDPV	VRSNEEFDPV	0.0000	98.5714	0.0210	70.9410	VSNEEFDPV	VRSNEEFDPV	0.0000	100.0000	0.0195	74.3984	VRSEEFDPV	VRSNEEFDPV	0.0000	100.0000	0.0114	91.8829	VRNEEFDPV	VRSNEEFDPV	0.0000	99.0000	0.0176	92.2959	0.0000	0
238	RSNEEFDPVDDG	Sequence	RSNDPVDDG	RSNEEFDPVDDG	0.0000	84.3750	0.0285	54.0975	REFDPVDDG	RSNEEFDPVDDG	0.0000	75.0000	0.0226	69.4129	REFDPVDDG	RSNEEFDPVDDG	0.0000	78.3333	0.0155	82.2517	REFDPVDDG	RSNEEFDPVDDG	0.0000	96.0000	0.0216	86.8496	0.0000	0
239	SNEEFDPVDDGP	Sequence	SFDPVDDGP	SNEEFDPVDDGP	0.0001	69.3333	0.0164	82.0318	SFDPVDDGP	SNEEFDPVDDGP	0.0000	73.7500	0.0135	85.0214	SFDPVDDGP	SNEEFDPVDDGP	0.0000	92.5000	0.0075	96.1782	SFDPVDDGP	SNEEFDPVDDGP	0.0000	80.7143	0.0110	96.4256	0.0000	0
240	NEEFDPVDDGPD	Sequence	NFDPVDDGP	NEEFDPVDDGP	0.0000	97.1429	0.0087	95.6761	NFDPVDDGP	NEEFDPVDDGP	0.0000	100.0000	0.0073	95.2080	NEDPVDDGP	NEEFDPVDDGP	0.0000	100.0000	0.0060	96.9206	NFDPVDDGP	NEEFDPVDDGP	0.0000	99.0000	0.0112	96.3621	0.0000	0
241	EEFDPVDDGPDD	Sequence	EFDPVDDGP	EEFDPVDDGP	0.0000	98.5714	0.0074	96.3503	EEFDPGPDD	EEFDPVDDGPDD	0.0000	100.0000	0.0063	95.8824	EPVDDGPDD	EEFDPVDDGPDD	0.0000	92.5000	0.0073	96.2702	EEFDPVDGP	EEFDPVDDGP	0.0000	96.0000	0.0096	96.8761	0.0000	0
242	EFDPVDDGPDDE	Sequence	EVDDGPDDE	EFDPVDDGPDDE	0.0001	57.6000	0.0179	78.3716	EFDPVDDGE	EFDPVDDGPDDE	0.0000	90.0000	0.0081	94.2535	EFDPGPDDE	EFDPVDDGPDDE	0.0000	95.0000	0.0054	97.2402	EFDPGPDDE	EFDPVDDGPDDE	0.0000	77.5000	0.0090	97.0986	0.0000	0
243	FDPVDDGPDDET	Sequence	FDDGPDDET	FDPVDDGPDDET	0.0001	67.3333	0.0168	81.0042	FDPGPDDET	FDPVDDGPDDET	0.0000	90.0000	0.0105	90.3436	DPVDDGPET	DPVDDGPDDET	0.0000	83.3333	0.0107	93.1052	DPVGPDDET	DPVDDGPDDET	0.0000	92.0000	0.0109	96.4648	0.0000	0
244	DPVDDGPDDETD	Sequence	DPDGPDDET	DPVDDGPDDET	0.0000	97.8571	0.0066	96.7404	DPVDDGPTD	DPVDDGPDDETD	0.0000	100.0000	0.0040	97.3548	DPVDDGPTD	DPVDDGPDDETD	0.0000	76.6667	0.0106	93.3979	DPVDDGETD	DPVDDGPDDETD	0.0000	95.0000	0.0066	97.8655	0.0000	0
245	PVDDGPDDETDL	Sequence	PVDDGPTDL	PVDDGPDDETDL	0.0005	27.5714	0.0282	54.8034	PVDDGPTDL	PVDDGPDDETDL	0.0000	54.3333	0.0136	84.8780	PVDDGPTDL	PVDDGPDDETDL	0.0000	51.9231	0.0104	93.8153	PVDDGPTDL	PVDDGPDDETDL	0.0000	71.9231	0.0100	96.7702	0.0002	0
246	VDDGPDDETDLS	Sequence	VPDDETDLS	VDDGPDDETDLS	0.0002	48.3750	0.0279	55.3053	VDDGPTDLS	VDDGPDDETDLS	0.0000	87.5000	0.0080	94.3555	VPDDETDLS	VDDGPDDETDLS	0.0000	69.0000	0.0122	90.1740	VPDDETDLS	VDDGPDDETDLS	0.0000	86.4286	0.0101	96.7287	0.0000	0
247	DDGPDDETDLSK	Sequence	DDDETDLSK	DDGPDDETDLSK	0.0004	33.0952	0.0265	58.2957	DDGPTDLSK	DDGPDDETDLSK	0.0000	87.5000	0.0058	96.1800	DDGPTDLSK	DDGPDDETDLSK	0.0000	83.3333	0.0075	96.1848	DDGPTDLSK	DDGPDDETDLSK	0.0000	91.0000	0.0079	97.4561	0.0001	0
248	DGPDDETDLSKL	Sequence	DGETDLSKL	DGPDDETDLSKL	0.0001	51.2903	0.0212	70.4015	DGPDDLSKL	DGPDDETDLSKL	0.0000	68.3333	0.0122	87.3098	GPDDETSKL	GPDDETDLSKL	0.0003	26.3462	0.0292	52.9222	DGPTDLSKL	DGPDDETDLSKL	0.0003	42.3529	0.0266	79.2527	0.0002	0
249	GPDDETDLSKLS	Sequence	GPDDETDLS	GPDDETDLSKLS	0.0001	60.7143	0.0177	78.9697	GPDDELSKL	GPDDETDLSKL	0.0000	82.5000	0.0098	91.4568	GPDDETSKL	GPDDETDLSKL	0.0002	27.8571	0.0379	40.4881	GPDDETSKL	GPDDETDLSKL	0.0001	59.1379	0.0199	89.4235	0.0001	0
250	PDDETDLSKLSK	Sequence	PTDLSKLSK	PDDETDLSKLSK	0.0066	6.1796	0.1004	6.5789	PTDLSKLSK	PDDETDLSKLSK	0.0000	90.0000	0.0083	93.9526	DETDSKLSK	DETDLSKLSK	0.0000	92.5000	0.0064	96.7468	PTDLSKLSK	PDDETDLSKLSK	0.0000	91.0000	0.0119	96.1584	0.0017	0
251	DDETDLSKLSKD	Sequence	DTDLSKLSK	DDETDLSKLSK	0.0008	20.6901	0.0470	27.0261	DTDLSKLSK	DDETDLSKLSK	0.0000	100.0000	0.0055	96.4044	DTDLSKLSK	DDETDLSKLSK	0.0000	100.0000	0.0047	97.5741	DTDLSKLSK	DDETDLSKLSK	0.0000	96.0000	0.0121	96.0681	0.0002	0
252	DETDLSKLSKDV	Sequence	ETDLSKLSV	ETDLSKLSKDV	0.0007	22.3333	0.0898	8.0994	DLSKLSKDV	DETDLSKLSKDV	0.0000	70.0000	0.0276	62.3409	DETDLSKLV	DETDLSKLSKDV	0.0000	72.5000	0.0156	82.1472	DETDLSKLV	DETDLSKLSKDV	0.0001	62.5000	0.0335	68.6415	0.0002	0
253	ETDLSKLSKDVV	Sequence	ETDLSKLSV	ETDLSKLSKDVV	0.0111	4.5994	0.1672	2.4322	ETDLSKLSV	ETDLSKLSKDVV	0.0002	35.9231	0.0463	43.6747	ETDLSKLSV	ETDLSKLSKDVV	0.0001	44.0000	0.0290	53.3333	ESKLSKDVV	ETDLSKLSKDVV	0.0005	33.9189	0.0625	38.3439	0.0029	0
254	TDLSKLSKDVVQ	Sequence	TDLSKLVVQ	TDLSKLSKDVVQ	0.0001	70.0000	0.0218	69.0957	TDLSKLVVQ	TDLSKLSKDVVQ	0.0000	90.0000	0.0171	78.4663	TDLSKLSVQ	TDLSKLSKDVVQ	0.0000	83.3333	0.0140	85.9299	TKLSKDVVQ	TDLSKLSKDVVQ	0.0000	82.8571	0.0342	67.6103	0.0000	0
255	DLSKLSKDVVQY	Sequence	DLSKDVVQY	DLSKLSKDVVQY	0.0399	2.3022	0.1332	3.8187	DLSKDVVQY	DLSKLSKDVVQY	0.0001	50.3333	0.0284	61.2464	DLSKLSVQY	DLSKLSKDVVQY	0.0000	70.0000	0.0144	85.0888	DLSKLSVQY	DLSKLSKDVVQY	0.0003	39.7143	0.0356	65.6230	0.0101	0
256	LSKLSKDVVQYE	Sequence	LSSKDVVQY	LSKLSKDVVQY	0.0019	12.7034	0.0674	14.0884	LSKDVVQYE	LSKLSKDVVQYE	0.0000	66.6667	0.0370	51.6874	LSKDVVQYE	LSKLSKDVVQYE	0.0000	85.0000	0.0139	86.2967	LSKLSKQYE	LSKLSKDVVQYE	0.0000	88.5714	0.0350	66.4191	0.0005	0
257	SKLSKDVVQYEQ	Sequence	SLSKDVVQY	SKLSKDVVQY	0.0005	27.0000	0.0395	35.7378	SLSKDVVQY	SKLSKDVVQY	0.0000	72.5000	0.0243	66.8951	SKLSKDVVQ	SKLSKDVVQYEQ	0.0000	90.0000	0.0092	95.2772	SKLSKQYEQ	SKLSKDVVQYEQ	0.0000	79.0000	0.0237	83.7122	0.0001	0
258	KLSKDVVQYEQE	Sequence	KLSKDVVQY	KLSKDVVQY	0.0002	46.7500	0.0221	68.3270	KLSKDVVQE	KLSKDVVQYEQE	0.0001	37.7000	0.0396	49.2011	KLSKDVVQE	KLSKDVVQYEQE	0.0000	95.0000	0.0074	96.2308	KLSKDVVQE	KLSKDVVQYEQE	0.0000	93.0000	0.0157	94.6603	0.0001	0
259	LSKDVVQYEQEI	Sequence	LSKDVVQYI	LSKDVVQYEQEI	0.0002	41.9167	0.0480	26.0861	LVVQYEQEI	LSKDVVQYEQEI	0.0001	47.5000	0.0600	35.4016	LSKDVVQEI	LSKDVVQYEQEI	0.0000	50.7692	0.0310	49.9779	LSKDVVQEI	LSKDVVQYEQEI	0.0002	48.4000	0.0580	41.6973	0.0001	0
260	SKDVVQYEQEIE	Sequence	SVQYEQEIE	SKDVVQYEQEIE	0.0000	78.6364	0.0194	74.7750	SVQYEQEIE	SKDVVQYEQEIE	0.0000	85.0000	0.0206	72.5937	SVQYEQEIE	SKDVVQYEQEIE	0.0000	92.5000	0.0129	88.6636	SKDVVQYEE	SKDVVQYEQEIE	0.0000	93.0000	0.0184	91.3775	0.0000	0
261	KDVVQYEQEIES	Sequence	KDYEQEIES	KDVVQYEQEIES	0.0000	80.0000	0.0163	82.2612	KQYEQEIES	KDVVQYEQEIES	0.0004	26.1316	0.0449	44.7922	KQYEQEIES	KDVVQYEQEIES	0.0000	81.6667	0.0111	92.3200	KQYEQEIES	KDVVQYEQEIES	0.0000	87.8571	0.0150	95.1467	0.0001	0
262	DVVQYEQEIESL	Sequence	DVEQEIESL	DVVQYEQEIESL	0.0005	28.4000	0.0263	58.7097	DVVQEIESL	DVVQYEQEIESL	0.0004	25.2683	0.0698	31.1489	DVVQEIESL	DVVQYEQEIESL	0.0001	33.6364	0.0298	52.0249	DYEQEIESL	DVVQYEQEIESL	0.0021	17.6581	0.0698	33.5853	0.0008	0
263	VVQYEQEIESLE	Sequence	VVQEIESLE	VVQYEQEIESLE	0.0001	60.0000	0.0235	65.0547	VVQEIESLE	VVQYEQEIESLE	0.0000	59.0909	0.0362	52.4500	VVEQEIESL	VVQYEQEIESL	0.0000	75.0000	0.0158	81.5970	VYEQEIESL	VVQYEQEIESL	0.0000	81.4286	0.0245	82.4899	0.0000	0
264	VQYEQEIESLEA	Sequence	VQYEQSLEA	VQYEQEIESLEA	0.0002	45.7000	0.0346	42.9275	VQYEESLEA	VQYEQEIESLEA	0.0088	7.1397	0.1579	13.7712	VQYEQSLEA	VQYEQEIESLEA	0.0000	66.0000	0.0221	66.8625	VQYEQSLEA	VQYEQEIESLEA	0.0002	48.5000	0.0430	56.2975	0.0023	0
265	QYEQEIESLEAT	Sequence	QYEESLEAT	QYEQEIESLEAT	0.0000	77.2727	0.0187	76.5991	QYIESLEAT	QYEQEIESLEAT	0.0000	72.5000	0.0288	60.7541	QEIESLEAT	QYEQEIESLEAT	0.0000	80.0000	0.0166	79.5858	QEIESLEAT	QYEQEIESLEAT	0.0001	66.8750	0.0280	76.9488	0.0000	0
266	YEQEIESLEATY	Sequence	YIESLEATY	YEQEIESLEATY	0.2325	0.6708	0.3137	0.6630	YIESLEATY	YEQEIESLEATY	0.0001	48.6000	0.0390	49.7707	YEQEIESTY	YEQEIESLEATY	0.0002	30.4118	0.0291	53.1354	YEQEIESTY	YEQEIESLEATY	0.0002	44.9286	0.0332	69.0785	0.0583	1
267	EQEIESLEATYH	Sequence	EQEIESLTY	EQEIESLEATY	0.0052	7.1131	0.0690	13.4634	EQSLEATYH	EQEIESLEATYH	0.0000	85.0000	0.0145	83.1209	EESLEATYH	EQEIESLEATYH	0.0000	69.0000	0.0111	92.2923	EQSLEATYH	EQEIESLEATYH	0.0000	76.5000	0.0182	91.5194	0.0013	0
268	QEIESLEATYHI	Sequence	QIESLEATY	QEIESLEATY	0.0008	21.7258	0.0549	20.5724	QSLEATYHI	QEIESLEATYHI	0.0001	36.3333	0.1051	21.2066	QEIESLEAI	QEIESLEATYHI	0.0001	46.7500	0.0344	44.8531	QEIESLEAI	QEIESLEATYHI	0.0002	50.2439	0.0440	55.1232	0.0003	0
269	EIESLEATYHII	Sequence	EIESLEATY	EIESLEATY	0.0003	35.4444	0.0591	17.9780	EIESLEATI	EIESLEATYHII	0.0000	58.6364	0.0704	30.8946	EIESLEATI	EIESLEATYHII	0.0000	70.0000	0.0249	61.0333	EIESTYHII	EIESLEATYHII	0.0000	71.5385	0.0488	49.9924	0.0001	0
270	IESLEATYHIII	Sequence	IESLEATYI	IESLEATYHIII	0.0001	63.5714	0.0498	24.5538	IESLEATYI	IESLEATYHIII	0.0000	75.0000	0.0791	27.8561	IESLEATYI	IESLEATYHIII	0.0000	67.0000	0.0252	60.2416	IESLEHIII	IESLEATYHIII	0.0000	73.4615	0.0559	43.4314	0.0000	0
271	ESLEATYHIIIM	Sequence	ESLEATYHM	ESLEATYHIIIM	0.0008	20.6197	0.0718	12.5048	ESLEHIIIM	ESLEATYHIIIM	0.0001	41.5714	0.0786	28.0165	ESLEATYHM	ESLEATYHIIIM	0.0001	48.0000	0.0375	40.9514	ESLEHIIIM	ESLEATYHIIIM	0.0004	34.3333	0.0847	25.8761	0.0004	0
272	SLEATYHIIIMA	Sequence	STYHIIIMA	SLEATYHIIIMA	0.0002	40.6154	0.0638	15.6296	SLYHIIIMA	SLEATYHIIIMA	0.0096	6.8757	0.3189	5.1368	SLEATYHIA	SLEATYHIIIMA	0.0000	80.0000	0.0310	49.9227	STYHIIIMA	SLEATYHIIIMA	0.0001	66.5625	0.0628	38.1323	0.0025	0
273	LEATYHIIIMAL	Sequence	LEATIIMAL	LEATYHIIIMAL	0.0001	58.8000	0.0476	26.5351	LEATIIMAL	LEATYHIIIMAL	0.0000	64.3750	0.0855	25.8928	LEATYHMAL	LEATYHIIIMAL	0.0001	46.0000	0.0623	22.1210	LEATYHMAL	LEATYHIIIMAL	0.0007	28.0492	0.1564	9.2513	0.0002	0
274	EATYHIIIMALT	Sequence	EATYHIILT	EATYHIIIMALT	0.0000	87.8571	0.0387	36.8347	EATYHIILT	EATYHIIIMALT	0.0000	85.0000	0.0529	39.2840	EATYHIIAL	EATYHIIIMAL	0.0000	90.0000	0.0269	57.1372	EAHIIIMAL	EATYHIIIMAL	0.0001	57.0690	0.0783	28.9192	0.0000	0
275	ATYHIIIMALTI	Sequence	ATYHIALTI	ATYHIIIMALTI	0.0001	49.2857	0.0743	11.7068	ATYHIILTI	ATYHIIIMALTI	0.0010	17.8839	0.1837	11.5195	ATYHIALTI	ATYHIIIMALTI	0.0000	68.0000	0.0383	39.9919	ATYHIIITI	ATYHIIIMALTI	0.0001	68.4375	0.0688	34.1564	0.0003	0
276	TYHIIIMALTIM	Sequence	TIIMALTIM	TYHIIIMALTIM	0.0000	77.2727	0.0389	36.5210	TIIMALTIM	TYHIIIMALTIM	0.0000	67.5000	0.0713	30.5593	TYHIALTIM	TYHIIIMALTIM	0.0000	62.8571	0.0429	35.0996	TYHIIIMAM	TYHIIIMALTIM	0.0003	38.6667	0.0929	22.6639	0.0001	0
277	YHIIIMALTIMG	Sequence	YHIIALTIM	YHIIIMALTIM	0.0000	97.1429	0.0371	39.1550	YIMALTIMG	YHIIIMALTIMG	0.0000	82.5000	0.0939	23.6616	YHIMALTIM	YHIIIMALTIM	0.0000	95.0000	0.0311	49.7950	YHIMALTIM	YHIIIMALTIM	0.0000	90.0000	0.0640	37.2986	0.0000	0
278	HIIIMALTIMGV	Sequence	HIALTIMGV	HIIIMALTIMGV	0.0000	83.1250	0.0513	23.2963	HMALTIMGV	HIIIMALTIMGV	0.0027	11.9377	0.4646	2.2161	HIALTIMGV	HIIIMALTIMGV	0.0000	75.0000	0.0422	35.8230	HIIIMALTV	HIIIMALTIMGV	0.0001	64.7727	0.0997	20.3323	0.0007	0
279	IIIMALTIMGVI	Sequence	IIIMALTVI	IIIMALTIMGVI	0.0000	95.7143	0.0371	39.0789	IMALTIMGV	IIIMALTIMGV	0.0001	37.4000	0.2572	7.3045	IIIMALTVI	IIIMALTIMGVI	0.0000	85.0000	0.0402	37.9253	IIIMALTVI	IIIMALTIMGVI	0.0000	86.4286	0.0697	33.6067	0.0000	0
280	IIMALTIMGVIF	Sequence	IIMAMGVIF	IIMALTIMGVIF	0.0001	68.6667	0.0468	27.2866	IIMATIMGV	IIMALTIMGV	0.0001	47.7500	0.2291	8.6645	IIMALGVIF	IIMALTIMGVIF	0.0000	64.2857	0.0454	32.8303	IIMALTIMF	IIMALTIMGVIF	0.0001	67.5000	0.0748	30.7356	0.0000	0
281	IMALTIMGVIFL	Sequence	ITIMGVIFL	IMALTIMGVIFL	0.0001	70.7692	0.0542	21.0573	IMAMGVIFL	IMALTIMGVIFL	0.0043	9.8149	0.4703	2.1356	IMALTIMGL	IMALTIMGVIFL	0.0000	83.3333	0.0413	36.7813	IMALTIMGL	IMALTIMGVIFL	0.0002	50.1220	0.1179	15.5375	0.0011	0
282	MALTIMGVIFLI	Sequence	MAMGVIFLI	MALTIMGVIFLI	0.0000	83.1250	0.0717	12.5422	MIMGVIFLI	MALTIMGVIFLI	0.0023	12.7312	0.4715	2.1188	MAMGVIFLI	MALTIMGVIFLI	0.0000	78.3333	0.0517	27.9901	MAMGVIFLI	MALTIMGVIFLI	0.0000	70.7692	0.1188	15.3327	0.0006	0
283	ALTIMGVIFLIS	Sequence	ATIMGVIFL	ALTIMGVIFL	0.0000	95.0000	0.0367	39.7281	ALMGVIFLI	ALTIMGVIFLI	0.0008	19.1165	0.3388	4.5977	ALTIMGVIS	ALTIMGVIFLIS	0.0000	100.0000	0.0123	89.9463	ALIMGVIFL	ALTIMGVIFL	0.0000	98.0000	0.0331	69.2155	0.0002	0
284	LTIMGVIFLISI	Sequence	LTIMGLISI	LTIMGVIFLISI	0.0000	84.3750	0.0495	24.7790	TIMGVIFSI	TIMGVIFLISI	0.0002	33.0625	0.2605	7.1637	LTIMGVISI	LTIMGVIFLISI	0.0000	90.0000	0.0279	55.2337	LTIMGVISI	LTIMGVIFLISI	0.0000	77.0000	0.0714	32.6056	0.0001	0
285	TIMGVIFLISII	Sequence	TIMGVIFLI	TIMGVIFLISII	0.0000	88.5714	0.0441	30.1702	TIMGVIFLI	TIMGVIFLISII	0.0019	13.9223	0.3822	3.6082	TIMGVISII	TIMGVIFLISII	0.0000	75.0000	0.0462	32.1806	TIMGVISII	TIMGVIFLISII	0.0000	72.6923	0.0909	23.4257	0.0005	0
286	IMGVIFLISIIV	Sequence	IMFLISIIV	IMGVIFLISIIV	0.0000	96.4286	0.0328	45.9052	IMFLISIIV	IMGVIFLISIIV	0.0005	24.1250	0.2779	6.4769	IIFLISIIV	IMGVIFLISIIV	0.0000	95.0000	0.0160	81.0494	IIFLISIIV	IMGVIFLISIIV	0.0000	80.7143	0.0607	39.7048	0.0001	0
287	MGVIFLISIIVL	Sequence	MFLISIIVL	MGVIFLISIIVL	0.0000	92.8571	0.0259	59.6215	MFLISIIVL	MGVIFLISIIVL	0.0000	58.1818	0.1107	20.1093	MFLISIIVL	MGVIFLISIIVL	0.0000	72.5000	0.0358	43.0455	MFLISIIVL	MGVIFLISIIVL	0.0003	38.9583	0.1154	16.0975	0.0001	0
288	GVIFLISIIVLV	Sequence	GVISIIVLV	GVIFLISIIVLV	0.0000	87.8571	0.0329	45.7810	GLISIIVLV	GVIFLISIIVLV	0.0238	4.3728	0.4317	2.7064	GVISIIVLV	GVIFLISIIVLV	0.0000	85.0000	0.0173	77.8876	GVISIIVLV	GVIFLISIIVLV	0.0000	75.5000	0.0389	61.2946	0.0060	0
289	VIFLISIIVLVC	Sequence	VIFLISLVC	VIFLISIIVLVC	0.0000	97.1429	0.0199	73.4615	VLISIIVLV	VIFLISIIVLV	0.0004	25.3415	0.2215	9.0643	VIFLISLVC	VIFLISIIVLVC	0.0000	95.0000	0.0137	86.6822	VIFLISIVC	VIFLISIIVLVC	0.0000	88.5714	0.0285	76.2341	0.0001	0
290	IFLISIIVLVCS	Sequence	ISIIVLVCS	IFLISIIVLVCS	0.0000	97.8571	0.0234	65.2189	ILISIIVLV	IFLISIIVLV	0.0002	32.2778	0.2036	10.1165	IFLISIIVL	IFLISIIVL	0.0000	100.0000	0.0085	95.6438	IFLISIIVL	IFLISIIVL	0.0000	91.0000	0.0293	74.9969	0.0001	0
291	FLISIIVLVCSC	Sequence	FLISIIVLC	FLISIIVLVCSC	0.0000	95.0000	0.0207	71.7150	FLISIIVSC	FLISIIVLVCSC	0.0023	12.8710	0.3088	5.4366	FLISIIVSC	FLISIIVLVCSC	0.0000	92.5000	0.0164	80.0153	FLISIIVSC	FLISIIVLVCSC	0.0000	74.6154	0.0530	46.0230	0.0006	0
292	LISIIVLVCSCD	Sequence	LISIIVSCD	LISIIVLVCSCD	0.0000	99.2857	0.0183	77.5708	LISIIVLVD	LISIIVLVCSCD	0.0000	100.0000	0.0323	56.5607	LISIIVLVD	LISIIVLVCSCD	0.0000	100.0000	0.0092	95.3160	LISIIVLVD	LISIIVLVCSCD	0.0000	99.0000	0.0228	85.1493	0.0000	0
293	ISIIVLVCSCDK	Sequence	ISIIVLVCK	ISIIVLVCSCDK	0.0000	77.7273	0.0440	30.2431	ISIIVLVCK	ISIIVLVCSCDK	0.0000	95.0000	0.0324	56.4609	ISIIVLVCK	ISIIVLVCSCDK	0.0000	100.0000	0.0121	90.3877	ISIIVLVCK	ISIIVLVCSCDK	0.0000	99.0000	0.0192	90.2987	0.0000	0
294	SIIVLVCSCDKN	Sequence	SIIVSCDKN	SIIVLVCSCDKN	0.0000	98.5714	0.0233	65.3950	SIIVLVCKN	SIIVLVCSCDKN	0.0000	95.0000	0.0307	58.4475	SIIVSCDKN	SIIVLVCSCDKN	0.0000	100.0000	0.0134	87.4042	SIIVLVCSN	SIIVLVCSCDKN	0.0000	99.0000	0.0245	82.4057	0.0000	0
295	IIVLVCSCDKNN	Sequence	IIVLVDKNN	IIVLVCSCDKNN	0.0000	99.2857	0.0154	84.3188	IIVLVCSNN	IIVLVCSCDKNN	0.0000	100.0000	0.0225	69.4991	IIVLVDKNN	IIVLVCSCDKNN	0.0000	100.0000	0.0071	96.3924	IIVLVDKNN	IIVLVCSCDKNN	0.0000	100.0000	0.0134	95.6480	0.0000	0
296	IVLVCSCDKNND	Sequence	IVLVDKNND	IVLVCSCDKNND	0.0000	99.2857	0.0141	87.1432	IVLVDKNND	IVLVCSCDKNND	0.0000	100.0000	0.0177	77.5069	IVLVDKNND	IVLVCSCDKNND	0.0000	100.0000	0.0066	96.6189	IVLVDKNND	IVLVCSCDKNND	0.0000	100.0000	0.0135	95.6263	0.0000	0
297	VLVCSCDKNNDQ	Sequence	VSCDKNNDQ	VLVCSCDKNNDQ	0.0000	81.2500	0.0175	79.5190	VLVDKNNDQ	VLVCSCDKNNDQ	0.0000	73.7500	0.0300	59.2748	VLVDKNNDQ	VLVCSCDKNNDQ	0.0000	95.0000	0.0088	95.4853	VLVDKNNDQ	VLVCSCDKNNDQ	0.0000	96.0000	0.0127	95.8728	0.0000	0
298	LVCSCDKNNDQY	Sequence	LVDKNNDQY	LVCSCDKNNDQY	0.6028	0.2145	0.4021	0.3378	LVDKNNDQY	LVCSCDKNNDQY	0.0001	50.3333	0.0322	56.7296	LVDKNNDQY	LVCSCDKNNDQY	0.0000	58.3333	0.0159	81.3041	LVDKNNDQY	LVCSCDKNNDQY	0.0000	76.5000	0.0194	90.0162	0.1507	1
299	VCSCDKNNDQYK	Sequence	VCDKNNDQY	VCSCDKNNDQY	0.0007	22.5088	0.0724	12.3018	VCKNNDQYK	VCSCDKNNDQYK	0.0000	82.5000	0.0157	80.8867	VDKNNDQYK	VCSCDKNNDQYK	0.0000	92.5000	0.0090	95.4050	VCKNNDQYK	VCSCDKNNDQYK	0.0000	94.0000	0.0153	95.0567	0.0002	0
300	CSCDKNNDQYKF	Sequence	CSDKNNDQY	CSCDKNNDQY	0.0049	7.3248	0.1463	3.1603	CSCDDQYKF	CSCDKNNDQYKF	0.0000	80.0000	0.0221	70.1125	CSCDKQYKF	CSCDKNNDQYKF	0.0000	83.3333	0.0167	79.3726	CSCDKNNKF	CSCDKNNDQYKF	0.0001	65.9375	0.0418	57.7314	0.0012	0
301	SCDKNNDQYKFH	Sequence	SCDDQYKFH	SCDKNNDQYKFH	0.0014	15.2953	0.0366	39.8582	SCDDQYKFH	SCDKNNDQYKFH	0.0000	85.0000	0.0081	94.2042	SCDKNNKFH	SCDKNNDQYKFH	0.0000	85.0000	0.0093	95.2628	SCDKNQYKF	SCDKNNDQYKF	0.0000	81.4286	0.0191	90.4716	0.0004	0
302	CDKNNDQYKFHK	Sequence	CDDQYKFHK	CDKNNDQYKFHK	0.0002	45.4000	0.0447	29.4494	CDKNNDQYK	CDKNNDQYKFHK	0.0000	95.0000	0.0098	91.5307	CDKNNDQYK	CDKNNDQYKFHK	0.0000	95.0000	0.0084	95.6898	CDKNNKFHK	CDKNNDQYKFHK	0.0000	93.0000	0.0257	80.5207	0.0000	0
303	DKNNDQYKFHKL	Sequence	DKNNDQHKL	DKNNDQYKFHKL	0.0001	56.6000	0.0262	58.9084	DKNNDFHKL	DKNNDQYKFHKL	0.0000	80.0000	0.0115	88.5477	DDQYKFHKL	DKNNDQYKFHKL	0.0000	50.7692	0.0170	78.6628	DKNNKFHKL	DKNNDQYKFHKL	0.0132	6.8020	0.1526	9.7063	0.0033	0
304	KNNDQYKFHKLL	Sequence	KNNDQHKLL	KNNDQYKFHKLL	0.0001	57.0000	0.0381	37.5809	KQYKFHKLL	KNNDQYKFHKLL	0.0001	39.4444	0.0718	30.3810	KQYKFHKLL	KNNDQYKFHKLL	0.0000	62.1429	0.0366	42.0172	KQYKFHKLL	KNNDQYKFHKLL	0.0004	35.7667	0.1026	19.4664	0.0002	0
305	NNDQYKFHKLLP	Sequence	NNDQHKLLP	NNDQYKFHKLLP	0.0001	64.0476	0.0346	42.9167	NQYKFHKLL	NNDQYKFHKLL	0.0000	87.5000	0.0221	70.1647	NYKFHKLLP	NNDQYKFHKLLP	0.0000	81.6667	0.0193	73.1170	NNDQKFHKL	NNDQYKFHKL	0.0002	44.3571	0.0859	25.3866	0.0001	0
0	MKTISVVTLLC	Sequence	MISVVTLLC	MKTISVVTLLC	0.0001	70.7692	0.0420	32.5275	MTISVVTLL	MKTISVVTLL	0.0001	45.5000	0.1151	19.3815	MTISVVTLL	MKTISVVTLL	0.0000	78.3333	0.0267	57.5292	MKTISVVTL	MKTISVVTL	0.0001	65.9375	0.0585	41.3561	0.0000	0
1	KTISVVTLLCV	Sequence	KTISVVTLV	KTISVVTLLCV	0.0004	32.5455	0.0618	16.5780	KTISVVTLV	KTISVVTLLCV	0.0140	5.7407	0.3355	4.6833	KTISVVTLV	KTISVVTLLCV	0.0000	50.3846	0.0321	48.2677	KTISVVTCV	KTISVVTLLCV	0.0001	64.7727	0.0413	58.3377	0.0036	0
2	TISVVTLLCVL	Sequence	TISVVTLLL	TISVVTLLCVL	0.0001	49.5714	0.0538	21.3331	TISVVTLLL	TISVVTLLCVL	0.0008	19.2233	0.1657	13.0111	TISVVTLVL	TISVVTLLCVL	0.0004	22.4524	0.0671	20.0123	TISVVTLVL	TISVVTLLCVL	0.0004	35.1000	0.0967	21.3156	0.0005	0
3	ISVVTLLCVLP	Sequence	ISVVTLLLP	ISVVTLLCVLP	0.0000	78.6364	0.0338	44.3185	IVTLLCVLP	ISVVTLLCVLP	0.0000	67.5000	0.0604	35.2281	IVVTLLCVL	ISVVTLLCVL	0.0000	92.5000	0.0183	75.4772	IVVTLLCVL	ISVVTLLCVL	0.0000	94.0000	0.0336	68.5045	0.0000	0
4	SVVTLLCVLPA	Sequence	SVVTLLLPA	SVVTLLCVLPA	0.0000	72.6923	0.0600	17.4909	SVVTLLLPA	SVVTLLCVLPA	0.0010	17.8194	0.2846	6.2435	SVVTLLLPA	SVVTLLCVLPA	0.0000	65.0000	0.0619	22.2818	SVVTLVLPA	SVVTLLCVLPA	0.0000	75.5000	0.0774	29.3853	0.0003	0
5	VVTLLCVLPAV	Sequence	VVTLVLPAV	VVTLLCVLPAV	0.0000	84.3750	0.0420	32.5626	VLLCVLPAV	VVTLLCVLPAV	0.0301	3.8790	0.6262	0.7266	VVTLVLPAV	VVTLLCVLPAV	0.0000	69.0000	0.0406	37.4227	VVTLVLPAV	VVTLLCVLPAV	0.0000	71.1538	0.0620	38.7472	0.0076	0
6	VTLLCVLPAVV	Sequence	VTCVLPAVV	VTLLCVLPAVV	0.0001	63.8095	0.0609	17.0061	TLLCVLPAV	TLLCVLPAVV	0.0034	10.8167	0.4462	2.4773	VTLLLPAVV	VTLLCVLPAVV	0.0000	71.2500	0.0332	46.6495	VTLVLPAVV	VTLLCVLPAVV	0.0001	62.5000	0.0629	38.0757	0.0009	0
7	TLLCVLPAVVY	Sequence	TLLLPAVVY	TLLCVLPAVVY	0.0079	5.5659	0.1084	5.7203	TLLCVLPAV	TLLCVLPAVV	0.0016	14.8185	0.4053	3.1558	TLLLPAVVY	TLLCVLPAVVY	0.0000	52.6923	0.0232	64.3443	TLLLPAVVY	TLLCVLPAVVY	0.0002	47.1818	0.0486	50.2368	0.0024	0
8	LLCVLPAVVYS	Sequence	LLCLPAVVY	LLCVLPAVVY	0.0002	41.9167	0.0525	22.3530	LLLPAVVYS	LLCVLPAVVYS	0.0065	8.1730	0.2759	6.5514	LVLPAVVYS	LLCVLPAVVYS	0.0000	81.6667	0.0175	77.4249	LLLPAVVYS	LLCVLPAVVYS	0.0000	88.5714	0.0323	70.3160	0.0017	0
9	LCVLPAVVYST	Sequence	LLPAVVYST	LCVLPAVVYST	0.0000	79.0909	0.0207	71.5409	LLPAVVYST	LCVLPAVVYST	0.0019	13.9223	0.2059	9.9650	LCVLPAVST	LCVLPAVVYST	0.0000	83.3333	0.0178	76.6570	LLPAVVYST	LCVLPAVVYST	0.0000	84.2857	0.0322	70.5102	0.0005	0
10	CVLPAVVYSTC	Sequence	CVLPAVSTC	CVLPAVVYSTC	0.0000	87.1429	0.0195	74.4896	CVLPAVVTC	CVLPAVVYSTC	0.0003	28.0000	0.0911	24.3650	CPAVVYSTC	CVLPAVVYSTC	0.0001	41.6000	0.0704	18.7443	CPAVVYSTC	CVLPAVVYSTC	0.0001	68.1250	0.0506	48.2045	0.0001	0
11	VLPAVVYSTCT	Sequence	VLPAVSTCT	VLPAVVYSTCT	0.0000	72.3077	0.0246	62.4412	VLPAVVYST	VLPAVVYSTCT	0.0032	11.0852	0.1898	11.0235	VPAVVYSTC	VLPAVVYSTC	0.0000	71.2500	0.0493	29.7433	VLPAVVYST	VLPAVVYSTCT	0.0000	80.7143	0.0422	57.3320	0.0008	0
12	LPAVVYSTCTV	Sequence	LPAVSTCTV	LPAVVYSTCTV	0.0001	68.0000	0.0423	32.1263	LVVYSTCTV	LPAVVYSTCTV	0.0006	21.5000	0.2090	9.7716	LPAYSTCTV	LPAVVYSTCTV	0.0129	4.5014	0.3436	1.4088	LPAVSTCTV	LPAVVYSTCTV	0.0010	24.6596	0.1404	11.3544	0.0036	0
13	PAVVYSTCTVP	Sequence	PAYSTCTVP	PAVVYSTCTVP	0.0000	89.2857	0.0198	73.8558	AVYSTCTVP	AVVYSTCTVP	0.0000	72.5000	0.0404	48.4624	PAYSTCTVP	PAVVYSTCTVP	0.0000	92.5000	0.0159	81.3118	PAYSTCTVP	PAVVYSTCTVP	0.0000	96.0000	0.0202	88.9377	0.0000	0
14	AVVYSTCTVPT	Sequence	AVVYSTCTT	AVVYSTCTVPT	0.0000	82.5000	0.0316	48.1475	AVVYSTVPT	AVVYSTCTVPT	0.0001	41.7143	0.1146	19.4566	AVVYSTVPT	AVVYSTCTVPT	0.0000	64.2857	0.0510	28.5106	AVVYSTCTT	AVVYSTCTVPT	0.0000	92.0000	0.0338	68.2059	0.0000	0
15	VVYSTCTVPTM	Sequence	VVYSTVPTM	VVYSTCTVPTM	0.0003	37.2667	0.0529	21.9877	VVYSTVPTM	VVYSTCTVPTM	0.0064	8.2298	0.1731	12.3889	VVYSTVPTM	VVYSTCTVPTM	0.0012	14.1506	0.0920	12.9137	VVYSTVPTM	VVYSTCTVPTM	0.0011	24.0957	0.0739	31.1839	0.0022	0
16	VYSTCTVPTMN	Sequence	VTCTVPTMN	VYSTCTVPTMN	0.0000	72.3077	0.0411	33.5579	VYSTTVPTM	VYSTCTVPTM	0.0000	80.0000	0.0319	57.0124	VYSTTVPTM	VYSTCTVPTM	0.0000	69.0000	0.0292	53.0621	VYSTTVPTM	VYSTCTVPTM	0.0001	60.6818	0.0382	62.2696	0.0000	0
17	YSTCTVPTMNN	Sequence	YSTVPTMNN	YSTCTVPTMNN	0.0001	66.3333	0.0588	18.1554	YSTCTVPTM	YSTCTVPTM	0.0000	90.0000	0.0371	51.6212	YSTCTVPTM	YSTCTVPTM	0.0000	95.0000	0.0248	61.1186	YSTCTVPTM	YSTCTVPTM	0.0000	96.0000	0.0312	72.0746	0.0000	0
18	STCTVPTMNNA	Sequence	STCTVPTMA	STCTVPTMNNA	0.0012	16.4419	0.0558	19.9839	STVPTMNNA	STCTVPTMNNA	0.0014	15.8711	0.0789	27.9085	STVPTMNNA	STCTVPTMNNA	0.0001	43.4000	0.0280	54.9608	STCTVPTMA	STCTVPTMNNA	0.0001	61.3636	0.0257	80.5192	0.0007	0
19	TCTVPTMNNAK	Sequence	TVPTMNNAK	TCTVPTMNNAK	0.0004	31.7500	0.0418	32.8070	TVPTMNNAK	TCTVPTMNNAK	0.0000	56.8182	0.0264	63.8492	TVPTMNNAK	TCTVPTMNNAK	0.0000	57.7778	0.0214	68.3155	TVPTMNNAK	TCTVPTMNNAK	0.0000	82.1429	0.0193	90.1979	0.0001	0
20	CTVPTMNNAKL	Sequence	CTVPNNAKL	CTVPTMNNAKL	0.0006	26.0811	0.0646	15.2340	CTVPTNAKL	CTVPTMNNAKL	0.0004	24.5833	0.0980	22.7027	CPTMNNAKL	CTVPTMNNAKL	0.0032	8.8766	0.1790	4.7217	CPTMNNAKL	CTVPTMNNAKL	0.0004	34.7879	0.0869	24.9761	0.0011	0
21	TVPTMNNAKLT	Sequence	TTMNNAKLT	TVPTMNNAKLT	0.0002	45.8000	0.0292	52.8175	TVMNNAKLT	TVPTMNNAKLT	0.0000	52.0000	0.0334	55.3203	TPTMNNAKL	TVPTMNNAKL	0.0004	23.7949	0.0656	20.6120	TPTMNNAKL	TVPTMNNAKL	0.0001	51.9512	0.0435	55.7187	0.0002	0
22	VPTMNNAKLTS	Sequence	VPNNAKLTS	VPTMNNAKLTS	0.0001	70.7692	0.0225	67.3132	VMNNAKLTS	VPTMNNAKLTS	0.0001	45.8333	0.0432	46.0973	VPNNAKLTS	VPTMNNAKLTS	0.0063	6.3729	0.1309	7.6317	VPTMNNAKL	VPTMNNAKL	0.0002	47.0909	0.0418	57.7924	0.0017	0
23	PTMNNAKLTST	Sequence	PTMNNLTST	PTMNNAKLTST	0.0001	63.8095	0.0230	66.0328	PTMNNLTST	PTMNNAKLTST	0.0000	58.1818	0.0411	47.8167	PTMNKLTST	PTMNNAKLTST	0.0000	85.0000	0.0192	73.3142	PTMNKLTST	PTMNNAKLTST	0.0001	66.5625	0.0572	42.3736	0.0000	0
24	TMNNAKLTSTE	Sequence	TMNNATSTE	TMNNAKLTSTE	0.0001	57.0000	0.0241	63.5511	TMAKLTSTE	TMNNAKLTSTE	0.0001	36.3333	0.0509	40.5181	TMAKLTSTE	TMNNAKLTSTE	0.0000	60.7143	0.0289	53.4220	TMNKLTSTE	TMNNAKLTSTE	0.0001	55.6897	0.0547	44.4399	0.0001	0
25	MNNAKLTSTET	Sequence	MNNAKSTET	MNNAKLTSTET	0.0001	58.8000	0.0273	56.6207	MAKLTSTET	MNNAKLTSTET	0.0000	70.0000	0.0214	71.2944	MAKLTSTET	MNNAKLTSTET	0.0001	44.0000	0.0442	33.8965	MNNAKLTST	MNNAKLTSTET	0.0004	36.5517	0.0879	24.5593	0.0001	0
26	NNAKLTSTETS	Sequence	NNAKLTSTS	NNAKLTSTETS	0.0000	75.4545	0.0165	81.7978	NNAKSTETS	NNAKLTSTETS	0.0000	90.0000	0.0098	91.4748	NNAKLTSTS	NNAKLTSTETS	0.0000	83.3333	0.0158	81.4544	NNAKLTSTS	NNAKLTSTETS	0.0000	76.0000	0.0328	69.5991	0.0000	0
27	NAKLTSTETSF	Sequence	NAKSTETSF	NAKLTSTETSF	0.0020	12.5665	0.0349	42.5123	NLTSTETSF	NAKLTSTETSF	0.0010	17.5161	0.0498	41.2911	NAKLTSTSF	NAKLTSTETSF	0.0041	7.8986	0.0775	16.4165	NAKLTSTSF	NAKLTSTETSF	0.0231	4.7976	0.1496	10.0645	0.0075	0
28	AKLTSTETSFN	Sequence	ATSTETSFN	AKLTSTETSFN	0.0002	48.0000	0.0349	42.4383	ALTSTETSF	AKLTSTETSF	0.0001	36.2500	0.0348	53.8902	ALTSTETSF	AKLTSTETSF	0.0000	63.5714	0.0171	78.2728	AKLTSTTSF	AKLTSTETSF	0.0001	62.7273	0.0249	81.7836	0.0001	0
29	KLTSTETSFND	Sequence	KLTSTETSF	KLTSTETSF	0.0000	81.8750	0.0236	64.6745	KLTSTETSF	KLTSTETSF	0.0001	46.4000	0.0575	36.6950	KLTSTETSF	KLTSTETSF	0.0000	75.0000	0.0147	84.3021	KLTSTETSF	KLTSTETSF	0.0000	87.1429	0.0176	92.2959	0.0000	0
30	LTSTETSFNDK	Sequence	LTSTETSFK	LTSTETSFNDK	0.0033	9.1865	0.0967	7.0203	LTSTETSFK	LTSTETSFNDK	0.0000	69.1667	0.0209	72.1731	LTSTETSFK	LTSTETSFNDK	0.0000	85.0000	0.0121	90.4371	LTSTETSFK	LTSTETSFNDK	0.0000	96.0000	0.0145	95.2937	0.0008	0
31	TSTETSFNDKQ	Sequence	TSTETSDKQ	TSTETSFNDKQ	0.0007	23.5600	0.0410	33.7674	TSTETSFKQ	TSTETSFNDKQ	0.0000	80.0000	0.0120	87.6617	TSTETSFKQ	TSTETSFNDKQ	0.0000	85.0000	0.0086	95.6111	TSTETSFKQ	TSTETSFNDKQ	0.0000	92.0000	0.0112	96.3861	0.0002	0
32	STETSFNDKQK	Sequence	STETSFNQK	STETSFNDKQK	0.0170	3.6337	0.0788	10.4452	STETSFNQK	STETSFNDKQK	0.0000	60.0000	0.0128	86.2969	STETSFNQK	STETSFNDKQK	0.0000	71.2500	0.0117	91.1353	STETSFNQK	STETSFNDKQK	0.0000	80.7143	0.0137	95.5655	0.0043	0
33	TETSFNDKQKV	Sequence	TSFNDKQKV	TETSFNDKQKV	0.0010	19.1235	0.0383	37.3181	TSFNDKQKV	TETSFNDKQKV	0.0006	21.1316	0.0307	58.4663	TEFNDKQKV	TETSFNDKQKV	0.0001	37.8750	0.0207	69.8420	TEFNDKQKV	TETSFNDKQKV	0.0003	40.9000	0.0264	79.4651	0.0005	0
34	ETSFNDKQKVT	Sequence	ETFNDKQKV	ETSFNDKQKV	0.0003	37.4667	0.0267	57.9339	ETSDKQKVT	ETSFNDKQKVT	0.0000	66.6667	0.0117	88.1243	ETNDKQKVT	ETSFNDKQKVT	0.0000	65.0000	0.0130	88.3481	EFNDKQKVT	ETSFNDKQKVT	0.0006	30.9348	0.0300	73.9642	0.0002	0
35	TSFNDKQKVTF	Sequence	TSDKQKVTF	TSFNDKQKVTF	0.0563	1.8444	0.0818	9.7133	TSFNDKVTF	TSFNDKQKVTF	0.0003	30.0000	0.0229	68.9150	TSDKQKVTF	TSFNDKQKVTF	0.0016	12.3860	0.0425	35.5280	SFNDKKVTF	SFNDKQKVTF	0.0078	9.1678	0.0675	34.9359	0.0165	1
36	SFNDKQKVTFT	Sequence	SFDKQKVTF	SFNDKQKVTF	0.0005	29.0345	0.0266	58.0803	SFNDKVTFT	SFNDKQKVTFT	0.0001	43.4286	0.0240	67.3380	SFDKQKVTF	SFNDKQKVTF	0.0003	27.0000	0.0221	66.7267	SFNDKKVTF	SFNDKQKVTF	0.0070	9.7463	0.0817	27.2853	0.0019	0
37	FNDKQKVTFTC	Sequence	FNDKQTFTC	FNDKQKVTFTC	0.0003	34.5000	0.0371	39.0731	FNDKQTFTC	FNDKQKVTFTC	0.0000	57.7273	0.0283	61.4860	FNDKQKVTC	FNDKQKVTFTC	0.0000	55.0000	0.0165	79.8062	FNDKQKVTF	FNDKQKVTF	0.0004	35.6000	0.0515	47.4158	0.0002	0
38	NDKQKVTFTCD	Sequence	NDKQKTFTC	NDKQKVTFTC	0.0000	93.5714	0.0096	95.2305	NDKQKVTTC	NDKQKVTFTC	0.0000	100.0000	0.0075	95.0922	NDKQKVTTC	NDKQKVTFTC	0.0000	95.0000	0.0087	95.5339	NDKQKVTTC	NDKQKVTFTC	0.0001	60.4545	0.0403	59.5755	0.0000	0
39	DKQKVTFTCDS	Sequence	DKQKVTFTS	DKQKVTFTCDS	0.0000	96.4286	0.0099	95.0828	DKQKVTFTS	DKQKVTFTCDS	0.0000	100.0000	0.0103	90.6215	DKQKVTFTS	DKQKVTFTCDS	0.0000	92.5000	0.0112	92.0886	DKQKVTFTS	DKQKVTFTCDS	0.0000	84.2857	0.0282	76.6698	0.0000	0
40	KQKVTFTCDSG	Sequence	KQKVTFTSG	KQKVTFTCDSG	0.0000	95.7143	0.0163	82.3642	KQKVTFTSG	KQKVTFTCDSG	0.0000	95.0000	0.0251	65.6540	KQKVTFTSG	KQKVTFTCDSG	0.0000	85.0000	0.0236	63.6683	KQKVTFTSG	KQKVTFTCDSG	0.0001	67.1875	0.0563	43.1573	0.0000	0
41	QKVTFTCDSGY	Sequence	QTFTCDSGY	QKVTFTCDSGY	0.0585	1.8002	0.2077	1.5691	QTFTCDSGY	QKVTFTCDSGY	0.0000	62.5000	0.0341	54.5974	QKVTFTSGY	QKVTFTCDSGY	0.0000	62.1429	0.0197	72.2408	QKVTFTSGY	QKVTFTCDSGY	0.0000	71.9231	0.0228	85.1258	0.0146	1
42	KVTFTCDSGYH	Sequence	KTFTCDSGY	KVTFTCDSGY	0.0009	19.8025	0.0689	13.5089	KVTFTSGYH	KVTFTCDSGYH	0.0000	71.2500	0.0341	54.5381	KVTFTSGYH	KVTFTCDSGYH	0.0000	70.0000	0.0228	65.2581	KVTFDSGYH	KVTFTCDSGYH	0.0000	96.0000	0.0190	90.5911	0.0002	0
43	VTFTCDSGYHS	Sequence	VTFDSGYHS	VTFTCDSGYHS	0.0009	20.1127	0.0646	15.2683	VTFDSGYHS	VTFTCDSGYHS	0.0002	30.3182	0.0517	40.0201	VTFDSGYHS	VTFTCDSGYHS	0.0000	71.2500	0.0208	69.5839	VTFDSGYHS	VTFTCDSGYHS	0.0000	86.4286	0.0239	83.3676	0.0003	0
44	TFTCDSGYHSL	Sequence	FTDSGYHSL	FTCDSGYHSL	0.0094	5.0469	0.1262	4.2606	TFDSGYHSL	TFTCDSGYHSL	0.0046	9.5525	0.1226	18.1679	TFDSGYHSL	TFTCDSGYHSL	0.0148	4.1939	0.0718	18.2350	TFDSGYHSL	TFTCDSGYHSL	0.0636	2.3813	0.1217	14.7320	0.0231	0
45	FTCDSGYHSLD	Sequence	FTDSGYHSL	FTCDSGYHSL	0.0044	7.7538	0.1083	5.7287	FTDSGYHSL	FTCDSGYHSL	0.0013	15.9600	0.1084	20.5578	FTDSGYHSL	FTCDSGYHSL	0.0002	27.5714	0.0390	39.2220	FTDSGYHSL	FTCDSGYHSL	0.0004	34.6667	0.0526	46.3738	0.0016	0
46	TCDSGYHSLDP	Sequence	TCDSGYHSP	TCDSGYHSLDP	0.0002	46.5000	0.0270	57.2208	TCDSGYHSP	TCDSGYHSLDP	0.0000	53.6667	0.0147	82.8223	TCDSGYHSL	TCDSGYHSL	0.0000	59.4444	0.0124	89.8318	TCDSGYHSL	TCDSGYHSL	0.0001	57.0690	0.0192	90.3646	0.0001	0
47	CDSGYHSLDPN	Sequence	CDSGYHSLN	CDSGYHSLDPN	0.0000	95.7143	0.0302	50.8710	CDSGYHSLP	CDSGYHSLDP	0.0000	100.0000	0.0164	79.7816	CGYHSLDPN	CDSGYHSLDPN	0.0000	100.0000	0.0102	94.0843	CDSGYHSLN	CDSGYHSLDPN	0.0000	100.0000	0.0194	90.0423	0.0000	0
48	DSGYHSLDPNA	Sequence	DSGYHSLNA	DSGYHSLDPNA	0.0002	40.5385	0.0369	39.4152	DYHSLDPNA	DSGYHSLDPNA	0.0000	65.0000	0.0330	55.7921	DYHSLDPNA	DSGYHSLDPNA	0.0000	71.2500	0.0190	73.7523	DYHSLDPNA	DSGYHSLDPNA	0.0001	58.6207	0.0346	67.0955	0.0001	0
49	SGYHSLDPNAV	Sequence	SGYHSPNAV	SGYHSLDPNAV	0.0003	38.3571	0.0375	38.4626	SGYHSPNAV	SGYHSLDPNAV	0.0015	15.3111	0.1518	14.3951	SGYHSPNAV	SGYHSLDPNAV	0.0005	20.3571	0.0527	27.3809	SGYHSPNAV	SGYHSLDPNAV	0.0006	29.6182	0.0591	40.9061	0.0007	0
50	GYHSLDPNAVC	Sequence	GSLDPNAVC	GYHSLDPNAVC	0.0001	60.9524	0.0181	78.0444	GSLDPNAVC	GYHSLDPNAVC	0.0002	33.5000	0.0354	53.2275	GYHDPNAVC	GYHSLDPNAVC	0.0001	41.4000	0.0254	59.9849	GYLDPNAVC	GYHSLDPNAVC	0.0001	57.0690	0.0248	81.9816	0.0001	0
51	YHSLDPNAVCE	Sequence	YLDPNAVCE	YHSLDPNAVCE	0.0036	8.7486	0.0587	18.2425	YLDPNAVCE	YHSLDPNAVCE	0.0013	15.9378	0.0656	32.8705	YHDPNAVCE	YHSLDPNAVCE	0.0001	46.2500	0.0233	64.2712	YLDPNAVCE	YHSLDPNAVCE	0.0006	30.4565	0.0323	70.4562	0.0014	0
52	HSLDPNAVCET	Sequence	HSLDPVCET	HSLDPNAVCET	0.0007	23.7400	0.0447	29.5022	SLDPNAVET	SLDPNAVCET	0.0005	23.8000	0.0756	29.0213	HSLDPNAVT	HSLDPNAVCET	0.0001	49.0000	0.0286	54.0771	HSLDPNAVT	HSLDPNAVCET	0.0001	68.7500	0.0238	83.5532	0.0003	0
53	SLDPNAVCETD	Sequence	SLDPNAVTD	SLDPNAVCETD	0.0004	33.0952	0.0349	42.5247	SLDPNAVET	SLDPNAVCET	0.0005	23.7273	0.0758	28.9434	SPNAVCETD	SLDPNAVCETD	0.0000	60.7143	0.0364	42.2214	SLDPNAVTD	SLDPNAVCETD	0.0000	83.5714	0.0218	86.5642	0.0002	0
54	LDPNAVCETDK	Sequence	LDPNAVCEK	LDPNAVCETDK	0.0001	60.4762	0.0231	65.9710	LDPNAVCEK	LDPNAVCETDK	0.0000	87.5000	0.0108	89.7320	DPNAVCETK	DPNAVCETDK	0.0000	85.0000	0.0124	89.6682	LDPNAVCEK	LDPNAVCETDK	0.0000	94.0000	0.0146	95.2575	0.0000	0
55	DPNAVCETDKW	Sequence	DPNAVTDKW	DPNAVCETDKW	0.0005	26.5135	0.0263	58.7767	DPNAVTDKW	DPNAVCETDKW	0.0000	85.0000	0.0082	94.1088	DPNAVTDKW	DPNAVCETDKW	0.0005	19.8971	0.0337	45.8859	DPNAVTDKW	DPNAVCETDKW	0.0005	32.1000	0.0294	74.9121	0.0004	0
56	PNAVCETDKWK	Sequence	PVCETDKWK	PNAVCETDKWK	0.0000	78.6364	0.0202	72.9681	PVCETDKWK	PNAVCETDKWK	0.0000	87.5000	0.0109	89.6731	NAVETDKWK	NAVCETDKWK	0.0000	95.0000	0.0073	96.2528	PNAETDKWK	PNAVCETDKWK	0.0000	95.0000	0.0107	96.5348	0.0000	0
57	NAVCETDKWKY	Sequence	NAETDKWKY	NAVCETDKWKY	0.2224	0.6927	0.1610	2.6210	AVCEDKWKY	AVCETDKWKY	0.0000	61.8750	0.0215	71.0972	NAETDKWKY	NAVCETDKWKY	0.0000	50.7692	0.0166	79.6124	NAVTDKWKY	NAVCETDKWKY	0.0001	54.3902	0.0195	89.9342	0.0556	1
58	AVCETDKWKYE	Sequence	AVETDKWKY	AVCETDKWKY	0.0104	4.7764	0.0533	21.7141	AVTDKWKYE	AVCETDKWKYE	0.0000	55.0000	0.0232	68.4839	AVTDKWKYE	AVCETDKWKYE	0.0000	68.0000	0.0097	95.0624	AETDKWKYE	AVCETDKWKYE	0.0000	79.0000	0.0153	95.0541	0.0026	0
59	VCETDKWKYEN	Sequence	VCETDKWKY	VCETDKWKY	0.0008	22.0877	0.0482	25.9756	VTDKWKYEN	VCETDKWKYEN	0.0000	95.0000	0.0104	90.5311	VTDKWKYEN	VCETDKWKYEN	0.0000	100.0000	0.0062	96.8225	VETDKWKYE	VCETDKWKYE	0.0000	98.0000	0.0121	96.0820	0.0002	0
60	CETDKWKYENP	Sequence	ETDKKYENP	ETDKWKYENP	0.0001	51.9355	0.0282	54.8368	ETDKWKYEP	ETDKWKYENP	0.0000	95.0000	0.0096	91.8563	CETDKWKYP	CETDKWKYENP	0.0000	95.0000	0.0090	95.3856	ETKWKYENP	ETDKWKYENP	0.0001	67.5000	0.0247	82.2061	0.0000	0
61	ETDKWKYENPC	Sequence	ETDKWKYEC	ETDKWKYENPC	0.0012	17.1215	0.0652	14.9864	ETDKWENPC	ETDKWKYENPC	0.0000	63.1250	0.0260	64.3755	ETDKWKYEC	ETDKWKYENPC	0.0000	68.0000	0.0161	80.7616	ETKWKYENP	ETDKWKYENP	0.0001	64.0909	0.0346	67.0767	0.0003	0
62	TDKWKYENPCK	Sequence	TDKWENPCK	TDKWKYENPCK	0.0001	56.8000	0.0168	81.1704	TWKYENPCK	TDKWKYENPCK	0.0000	87.5000	0.0093	92.2377	TDKWKNPCK	TDKWKYENPCK	0.0000	90.0000	0.0098	95.0010	TDKWKYECK	TDKWKYENPCK	0.0000	75.5000	0.0261	80.0047	0.0000	0
63	DKWKYENPCKK	Sequence	DKYENPCKK	DKWKYENPCKK	0.0000	77.7273	0.0103	94.6281	DKYENPCKK	DKWKYENPCKK	0.0000	80.0000	0.0105	90.3272	DKYENPCKK	DKWKYENPCKK	0.0000	81.6667	0.0095	95.1422	DKYENPCKK	DKWKYENPCKK	0.0001	68.4375	0.0213	87.3398	0.0000	0
64	KWKYENPCKKM	Sequence	KYENPCKKM	KWKYENPCKKM	0.0001	54.0323	0.0174	79.6387	KWKYENPKM	KWKYENPCKKM	0.0000	65.8333	0.0170	78.6623	KYENPCKKM	KWKYENPCKKM	0.0002	33.0909	0.0279	55.1734	KWKYENPKM	KWKYENPCKKM	0.0007	28.9016	0.0636	37.5472	0.0002	0
65	WKYENPCKKMC	Sequence	WENPCKKMC	WKYENPCKKMC	0.0000	81.2500	0.0137	88.1019	WKYENPKMC	WKYENPCKKMC	0.0000	67.5000	0.0194	74.5028	WKYENPKMC	WKYENPCKKMC	0.0000	76.6667	0.0194	72.8326	WKYENPKMC	WKYENPCKKMC	0.0001	53.1707	0.0506	48.2568	0.0000	0
66	KYENPCKKMCT	Sequence	KYENPKMCT	KYENPCKKMCT	0.0000	77.7273	0.0153	84.6067	KYENPKMCT	KYENPCKKMCT	0.0000	90.0000	0.0127	86.3219	KYENPKMCT	KYENPCKKMCT	0.0000	73.7500	0.0146	84.4931	KYENKKMCT	KYENPCKKMCT	0.0001	63.6364	0.0394	60.7319	0.0000	0
67	YENPCKKMCTV	Sequence	YENPKMCTV	YENPCKKMCTV	0.0007	22.8596	0.0510	23.5349	YENPKMCTV	YENPCKKMCTV	0.0002	30.3636	0.0937	23.6977	YPCKKMCTV	YENPCKKMCTV	0.0038	8.1786	0.1721	5.0387	YPCKKMCTV	YENPCKKMCTV	0.0099	8.0167	0.2160	4.6449	0.0037	0
68	ENPCKKMCTVS	Sequence	EPCKKMCTV	ENPCKKMCTV	0.0000	92.1429	0.0163	82.1863	ENPKKMCTV	ENPCKKMCTV	0.0000	95.0000	0.0131	85.6252	EPCKKMCTV	ENPCKKMCTV	0.0000	61.4286	0.0345	44.7945	EPCKKMCTV	ENPCKKMCTV	0.0002	49.0000	0.0720	32.2284	0.0001	0
69	NPCKKMCTVSD	Sequence	NPCKKMCTV	NPCKKMCTV	0.0000	97.1429	0.0102	94.7128	NPCKKMCTV	NPCKKMCTV	0.0000	95.0000	0.0113	88.9586	NPCKKTVSD	NPCKKMCTVSD	0.0001	46.7500	0.0548	26.0404	NPCKKTVSD	NPCKKMCTVSD	0.0001	50.6098	0.0807	27.7693	0.0001	0
70	PCKKMCTVSDY	Sequence	PCKKTVSDY	PCKKMCTVSDY	0.0005	27.5429	0.0495	24.8134	PCKKTVSDY	PCKKMCTVSDY	0.0000	100.0000	0.0104	90.4423	PCKKTVSDY	PCKKMCTVSDY	0.0000	95.0000	0.0124	89.8692	PCKKTVSDY	PCKKMCTVSDY	0.0000	93.0000	0.0292	75.1411	0.0001	0
71	CKKMCTVSDYV	Sequence	CMCTVSDYV	CKKMCTVSDYV	0.0000	76.3636	0.0635	15.7633	CMCTVSDYV	CKKMCTVSDYV	0.0004	24.3542	0.2713	6.7293	CKKTVSDYV	CKKMCTVSDYV	0.0000	90.0000	0.0317	48.7855	CKKMCTVSV	CKKMCTVSDYV	0.0001	66.8750	0.1107	17.2200	0.0001	0
72	KKMCTVSDYVS	Sequence	KKMCTVSDY	KKMCTVSDY	0.0000	93.5714	0.0238	64.3422	KMCTVSDYV	KKMCTVSDYV	0.0000	52.6667	0.1502	14.5607	KKMCTVSVS	KKMCTVSDYVS	0.0000	92.5000	0.0284	54.3245	KKMVSDYVS	KKMCTVSDYVS	0.0000	97.0000	0.0412	58.4956	0.0000	0
73	KMCTVSDYVSE	Sequence	KTVSDYVSE	KMCTVSDYVSE	0.0001	62.1429	0.0252	61.2071	KMVSDYVSE	KMCTVSDYVSE	0.0002	31.9500	0.1252	17.7628	KMCTVSVSE	KMCTVSDYVSE	0.0000	83.3333	0.0162	80.4432	KMCTVSVSE	KMCTVSDYVSE	0.0000	88.5714	0.0269	78.6899	0.0001	0
74	MCTVSDYVSEL	Sequence	MVSDYVSEL	MCTVSDYVSEL	0.0005	27.9714	0.0580	18.6382	MVSDYVSEL	MCTVSDYVSEL	0.0105	6.5984	0.2135	9.4914	MVSDYVSEL	MCTVSDYVSEL	0.0011	14.5361	0.0818	15.2351	MVSDYVSEL	MCTVSDYVSEL	0.0011	24.0957	0.0940	22.2740	0.0033	0
75	CTVSDYVSELY	Sequence	CTDYVSELY	CTVSDYVSELY	0.8284	0.0847	0.7610	0.0128	CVSDYVSEL	CTVSDYVSEL	0.0001	45.6667	0.0637	33.7164	TVSDYVSEY	TVSDYVSELY	0.0000	67.0000	0.0273	56.3419	CTDYVSELY	CTVSDYVSELY	0.0000	77.5000	0.0349	66.5720	0.2071	1
76	TVSDYVSELYD	Sequence	TSDYVSELY	TVSDYVSELY	0.3887	0.4050	0.4627	0.2149	TVSDYVSEL	TVSDYVSEL	0.0001	40.6250	0.0471	43.1489	TVSDYVSEL	TVSDYVSEL	0.0000	58.8889	0.0202	71.0940	TVSDYVSEL	TVSDYVSEL	0.0001	67.8125	0.0232	84.5385	0.0972	1
77	VSDYVSELYDK	Sequence	VSDYVSELY	VSDYVSELY	0.1426	0.9873	0.3212	0.6249	VSDYVSELK	VSDYVSELYDK	0.0000	69.1667	0.0241	67.1418	VSDYVSELK	VSDYVSELYDK	0.0000	83.3333	0.0107	93.2595	VSDYVSELK	VSDYVSELYDK	0.0000	87.8571	0.0148	95.1917	0.0356	1
78	SDYVSELYDKP	Sequence	SVSELYDKP	SDYVSELYDKP	0.0001	58.4000	0.0223	67.8605	SVSELYDKP	SDYVSELYDKP	0.0001	47.7500	0.0222	70.0440	SDYVSELYP	SDYVSELYDKP	0.0000	78.3333	0.0102	94.0882	SDYVSELYP	SDYVSELYDKP	0.0000	84.2857	0.0142	95.3996	0.0000	0
79	DYVSELYDKPL	Sequence	DSELYDKPL	DYVSELYDKPL	0.0001	56.0000	0.0480	26.1319	YVSELDKPL	YVSELYDKPL	0.0001	39.8889	0.1287	17.2394	DYVSEDKPL	DYVSELYDKPL	0.0001	38.2857	0.0493	29.6896	DYVSELKPL	DYVSELYDKPL	0.0014	21.1241	0.0901	23.7318	0.0004	0
80	YVSELYDKPLY	Sequence	YVSEDKPLY	YVSELYDKPLY	0.3331	0.4875	0.3851	0.3864	YVSEDKPLY	YVSELYDKPLY	0.0006	21.1579	0.1222	18.2281	YVSEDKPLY	YVSELYDKPLY	0.0002	29.4706	0.0432	34.8287	YVSELKPLY	YVSELYDKPLY	0.0004	36.4483	0.0562	43.1814	0.0836	1
81	VSELYDKPLYE	Sequence	VSEYDKPLY	VSELYDKPLY	0.0314	2.6292	0.1647	2.4978	VLYDKPLYE	VSELYDKPLYE	0.0145	5.6323	0.1253	17.7484	VLYDKPLYE	VSELYDKPLYE	0.0000	60.0000	0.0153	82.8120	VLYDKPLYE	VSELYDKPLYE	0.0004	36.2069	0.0308	72.6695	0.0116	0
82	SELYDKPLYEV	Sequence	SYDKPLYEV	SELYDKPLYEV	0.0022	11.8772	0.0555	20.1875	ELYDKPLYV	ELYDKPLYEV	0.0420	3.2379	0.3213	5.0672	SYDKPLYEV	SELYDKPLYEV	0.0006	18.8052	0.0361	42.5953	SYDKPLYEV	SELYDKPLYEV	0.0038	13.5122	0.0701	33.3884	0.0121	0
83	ELYDKPLYEVN	Sequence	ELYDKPLYV	ELYDKPLYEV	0.0006	24.9130	0.0392	36.0910	ELYDKPLYV	ELYDKPLYEV	0.0461	3.0532	0.2996	5.7324	ELYDKPLEV	ELYDKPLYEV	0.0000	53.4615	0.0178	76.6352	ELYDKPLEV	ELYDKPLYEV	0.0016	20.4023	0.0567	42.7706	0.0121	0
84	LYDKPLYEVNS	Sequence	LYDKPLYES	LYDKPLYEVNS	0.0002	45.5000	0.0277	55.8574	LYDKPLVNS	LYDKPLYEVNS	0.0001	50.6667	0.0299	59.4332	LYDKPEVNS	LYDKPLYEVNS	0.0000	63.5714	0.0142	85.5701	LYDKPLYEV	LYDKPLYEV	0.0001	59.1379	0.0213	87.2593	0.0001	0
85	YDKPLYEVNST	Sequence	YDKPEVNST	YDKPLYEVNST	0.0002	48.0000	0.0171	80.4494	YPLYEVNST	YDKPLYEVNST	0.0000	62.5000	0.0224	69.7057	YPLYEVNST	YDKPLYEVNST	0.0007	17.2955	0.0914	13.0211	YDKPLVNST	YDKPLYEVNST	0.0004	34.7576	0.0515	47.3475	0.0003	0
86	DKPLYEVNSTM	Sequence	DLYEVNSTM	DKPLYEVNSTM	0.0006	24.7174	0.0275	56.2275	KLYEVNSTM	KPLYEVNSTM	0.0144	5.6584	0.2652	6.9665	KPYEVNSTM	KPLYEVNSTM	0.0821	1.6319	0.2818	2.1241	DLYEVNSTM	DKPLYEVNSTM	0.0077	9.2697	0.0831	26.6018	0.0262	1
87	KPLYEVNSTMT	Sequence	KPYEVNSTM	KPLYEVNSTM	0.0001	59.0000	0.0189	76.0645	KLYEVNSTM	KPLYEVNSTM	0.0281	4.0073	0.2954	5.8711	KPYEVNSTM	KPLYEVNSTM	0.0914	1.5332	0.2694	2.3193	KPYEVNSTM	KPLYEVNSTM	0.0005	32.4500	0.0511	47.7141	0.0300	1
88	PLYEVNSTMTL	Sequence	PLYESTMTL	PLYEVNSTMTL	0.0003	39.0000	0.0356	41.4607	PLYESTMTL	PLYEVNSTMTL	0.0818	2.1824	0.3214	5.0624	PLYESTMTL	PLYEVNSTMTL	0.0003	26.5385	0.0481	30.5972	PLYESTMTL	PLYEVNSTMTL	0.0013	22.1385	0.0719	32.2998	0.0209	0
89	LYEVNSTMTLS	Sequence	LYESTMTLS	LYEVNSTMTLS	0.0001	51.6129	0.0434	30.9326	LVNSTMTLS	LYEVNSTMTLS	0.0000	56.8182	0.0460	43.8850	LYENSTMTL	LYEVNSTMTL	0.0001	47.2500	0.0365	42.1058	LYEVNSTTL	LYEVNSTMTL	0.0003	39.6190	0.0547	44.4205	0.0001	0
90	YEVNSTMTLSC	Sequence	YESTMTLSC	YEVNSTMTLSC	0.0001	50.4839	0.0359	40.9864	YEVNSTMTC	YEVNSTMTLSC	0.0000	55.9091	0.0389	49.8044	YEVNSTLSC	YEVNSTMTLSC	0.0000	50.3846	0.0309	50.0802	YEVNSTLSC	YEVNSTMTLSC	0.0001	53.2927	0.0489	49.9190	0.0001	0
91	EVNSTMTLSCN	Sequence	EVNSTMTLN	EVNSTMTLSCN	0.0001	70.7692	0.0289	53.4408	EVNSTTLSC	EVNSTMTLSC	0.0000	87.5000	0.0145	83.1956	EVNSTTLSC	EVNSTMTLSC	0.0000	90.0000	0.0131	88.1822	EVNSTTLSC	EVNSTMTLSC	0.0000	92.0000	0.0210	87.6924	0.0000	0
92	VNSTMTLSCNG	Sequence	VTMTLSCNG	VNSTMTLSCNG	0.0000	94.2857	0.0371	39.0921	VTMTLSCNG	VNSTMTLSCNG	0.0000	95.0000	0.0288	60.7109	VTMTLSCNG	VNSTMTLSCNG	0.0000	100.0000	0.0198	71.8968	VTMTLSCNG	VNSTMTLSCNG	0.0000	98.0000	0.0379	62.6540	0.0000	0
93	NSTMTLSCNGE	Sequence	NSTMTLSGE	NSTMTLSCNGE	0.0000	78.1818	0.0297	51.7322	NSTMTLNGE	NSTMTLSCNGE	0.0000	87.5000	0.0313	57.7153	NSTMTLSGE	NSTMTLSCNGE	0.0000	95.0000	0.0149	83.7545	NMTLSCNGE	NSTMTLSCNGE	0.0000	96.0000	0.0299	74.0829	0.0000	0
94	STMTLSCNGET	Sequence	STMTLSGET	STMTLSCNGET	0.0002	45.7000	0.0631	15.9593	STMTLSCET	STMTLSCNGET	0.0000	56.8182	0.0749	29.2590	STMTLSGET	STMTLSCNGET	0.0000	68.0000	0.0420	35.9855	STMTLSCET	STMTLSCNGET	0.0000	87.8571	0.0458	53.2153	0.0001	0
95	TMTLSCNGETK	Sequence	TMTLNGETK	TMTLSCNGETK	0.0006	25.3902	0.0652	14.9950	TMTLSGETK	TMTLSCNGETK	0.0001	38.7000	0.0512	40.3514	TMTLSGETK	TMTLSCNGETK	0.0000	70.0000	0.0234	64.0215	TMTLNGETK	TMTLSCNGETK	0.0000	77.0000	0.0302	73.5959	0.0002	0
96	MTLSCNGETKY	Sequence	MTLSGETKY	MTLSCNGETKY	0.3958	0.3963	0.3449	0.5252	MTLSGETKY	MTLSCNGETKY	0.0002	35.5385	0.0436	45.7296	MTLSGETKY	MTLSCNGETKY	0.0001	43.8000	0.0334	46.2371	MTLSGETKY	MTLSCNGETKY	0.0001	62.5000	0.0314	71.7355	0.0990	1
97	TLSCNGETKYF	Sequence	TSCNGETKY	TLSCNGETKY	0.0089	5.2208	0.0990	6.7475	TLNGETKYF	TLSCNGETKYF	0.0011	17.4839	0.0768	28.6030	TLNGETKYF	TLSCNGETKYF	0.0001	35.1111	0.0398	38.3443	TLNGETKYF	TLSCNGETKYF	0.0008	26.8375	0.0664	35.6709	0.0027	0
98	LSCNGETKYFR	Sequence	LSCNGETKY	LSCNGETKY	0.0011	17.7850	0.0562	19.7190	LSCETKYFR	LSCNGETKYFR	0.0000	62.5000	0.0287	60.9178	LSCETKYFR	LSCNGETKYFR	0.0000	78.3333	0.0146	84.5517	LSCNGKYFR	LSCNGETKYFR	0.0000	85.7143	0.0249	81.8054	0.0003	0
99	SCNGETKYFRC	Sequence	SCNGETKYC	SCNGETKYFRC	0.0001	65.3333	0.0170	80.5548	SCNGETFRC	SCNGETKYFRC	0.0000	64.3750	0.0162	80.0146	SCNGETKYC	SCNGETKYFRC	0.0000	92.5000	0.0088	95.4960	SGETKYFRC	SCNGETKYFRC	0.0000	77.5000	0.0246	82.3433	0.0000	0
100	CNGETKYFRCE	Sequence	CNGETKYFE	CNGETKYFRCE	0.0000	97.8571	0.0133	88.9252	CNGETKYFE	CNGETKYFRCE	0.0000	100.0000	0.0081	94.1861	CNGETKYFE	CNGETKYFRCE	0.0000	100.0000	0.0069	96.4819	CETKYFRCE	CNGETKYFRCE	0.0000	98.0000	0.0254	81.0150	0.0000	0
101	NGETKYFRCEE	Sequence	NTKYFRCEE	NGETKYFRCEE	0.0000	90.7143	0.0189	75.9790	NTKYFRCEE	NGETKYFRCEE	0.0000	95.0000	0.0109	89.6517	NGETKRCEE	NGETKYFRCEE	0.0000	95.0000	0.0136	87.0748	NGKYFRCEE	NGETKYFRCEE	0.0000	77.0000	0.0471	51.8116	0.0000	0
102	GETKYFRCEEK	Sequence	GETKYFEEK	GETKYFRCEEK	0.0001	59.6000	0.0293	52.5305	GEYFRCEEK	GETKYFRCEEK	0.0000	75.0000	0.0165	79.4515	GEYFRCEEK	GETKYFRCEEK	0.0000	80.0000	0.0117	91.1926	GEYFRCEEK	GETKYFRCEEK	0.0000	80.0000	0.0284	76.3923	0.0000	0
103	ETKYFRCEEKN	Sequence	ETYFRCEEK	ETKYFRCEEK	0.0000	74.6154	0.0265	58.2330	ETYFRCEEK	ETKYFRCEEK	0.0000	95.0000	0.0090	92.8362	ETKYFREEK	ETKYFRCEEK	0.0000	95.0000	0.0110	92.5494	ETKYFREKN	ETKYFRCEEKN	0.0000	93.0000	0.0286	76.0977	0.0000	0
104	TKYFRCEEKNG	Sequence	TKYFEEKNG	TKYFRCEEKNG	0.0000	98.5714	0.0095	95.2751	TKYFRCEEK	TKYFRCEEK	0.0000	100.0000	0.0077	94.8323	TFRCEEKNG	TKYFRCEEKNG	0.0000	95.0000	0.0097	95.0307	TKYFRCEEG	TKYFRCEEKNG	0.0000	93.0000	0.0348	66.6946	0.0000	0
105	KYFRCEEKNGN	Sequence	KYFEEKNGN	KYFRCEEKNGN	0.0000	97.8571	0.0086	95.7148	KYFEEKNGN	KYFRCEEKNGN	0.0000	95.0000	0.0074	95.1537	KYFEEKNGN	KYFRCEEKNGN	0.0000	95.0000	0.0089	95.4362	KYFEEKNGN	KYFRCEEKNGN	0.0000	97.0000	0.0155	94.8830	0.0000	0
106	YFRCEEKNGNT	Sequence	YFEEKNGNT	YFRCEEKNGNT	0.0000	71.5385	0.0173	79.8730	YFEEKNGNT	YFRCEEKNGNT	0.0000	78.3333	0.0158	80.7247	YFREKNGNT	YFRCEEKNGNT	0.0000	61.4286	0.0295	52.3866	YFREKNGNT	YFRCEEKNGNT	0.0003	38.7083	0.0721	32.1684	0.0001	0
107	FRCEEKNGNTS	Sequence	FREKNGNTS	FRCEEKNGNTS	0.0001	59.8000	0.0143	86.7670	FRCENGNTS	FRCEEKNGNTS	0.0000	82.5000	0.0116	88.3780	FEEKNGNTS	FRCEEKNGNTS	0.0000	68.0000	0.0194	72.8417	FEEKNGNTS	FRCEEKNGNTS	0.0001	64.3182	0.0312	72.0499	0.0000	0
108	RCEEKNGNTSW	Sequence	RCEEGNTSW	RCEEKNGNTSW	0.0037	8.6313	0.0275	56.2735	RCEEKNTSW	RCEEKNGNTSW	0.0001	42.5000	0.0118	88.0118	REKNGNTSW	RCEEKNGNTSW	0.0007	18.3247	0.0360	42.7651	RCKNGNTSW	RCEEKNGNTSW	0.0007	28.2623	0.0376	62.9697	0.0013	0
109	CEEKNGNTSWN	Sequence	CEEKGNTSW	CEEKNGNTSW	0.0001	63.5714	0.0161	82.6568	CEEKGNTSW	CEEKNGNTSW	0.0000	95.0000	0.0061	96.0387	CEKNGNTSW	CEEKNGNTSW	0.0000	80.0000	0.0141	85.7897	CEKNGNTSW	CEEKNGNTSW	0.0000	80.7143	0.0221	86.1223	0.0000	0
110	EEKNGNTSWND	Sequence	EEKNGNTSW	EEKNGNTSW	0.0000	85.0000	0.0075	96.2962	EEKNGNTSW	EEKNGNTSW	0.0000	90.0000	0.0051	96.6719	EEKNGNTSW	EEKNGNTSW	0.0000	75.0000	0.0076	96.0938	EEKNGNTSW	EEKNGNTSW	0.0000	81.4286	0.0141	95.4385	0.0000	0
111	EKNGNTSWNDT	Sequence	EGNTSWNDT	EKNGNTSWNDT	0.0000	95.7143	0.0108	93.6248	EKNGNTSWT	EKNGNTSWNDT	0.0000	100.0000	0.0065	95.7457	EKNGNTSWT	EKNGNTSWNDT	0.0000	92.5000	0.0087	95.5543	EKNGNTSWT	EKNGNTSWNDT	0.0000	85.7143	0.0175	92.4602	0.0000	0
112	KNGNTSWNDTV	Sequence	KNTSWNDTV	KNGNTSWNDTV	0.0001	67.3333	0.0296	52.0252	KNGNTSWTV	KNGNTSWNDTV	0.0001	42.0000	0.0528	39.3396	KNGNTSWTV	KNGNTSWNDTV	0.0000	81.6667	0.0174	77.5751	KNGNTSWTV	KNGNTSWNDTV	0.0000	82.8571	0.0333	68.8881	0.0000	0
113	NGNTSWNDTVT	Sequence	NTSWNDTVT	NGNTSWNDTVT	0.0001	64.2857	0.0319	47.5539	NTSWNDTVT	NGNTSWNDTVT	0.0000	85.0000	0.0191	75.0413	NTSWNDTVT	NGNTSWNDTVT	0.0000	81.6667	0.0196	72.3073	NGNTNDTVT	NGNTSWNDTVT	0.0000	79.0000	0.0294	74.8027	0.0000	0
114	GNTSWNDTVTC	Sequence	GSWNDTVTC	GNTSWNDTVTC	0.0001	62.6190	0.0235	64.9435	GSWNDTVTC	GNTSWNDTVTC	0.0006	21.9342	0.0511	40.4029	GSWNDTVTC	GNTSWNDTVTC	0.0000	78.3333	0.0141	85.8925	GNWNDTVTC	GNTSWNDTVTC	0.0000	84.2857	0.0180	91.7832	0.0002	0
115	NTSWNDTVTCP	Sequence	NTSDTVTCP	NTSWNDTVTCP	0.0003	37.8667	0.0309	49.4599	NTSDTVTCP	NTSWNDTVTCP	0.0000	54.6667	0.0286	60.9793	NTNDTVTCP	NTSWNDTVTCP	0.0000	78.3333	0.0152	83.1508	NWNDTVTCP	NTSWNDTVTCP	0.0001	57.2414	0.0225	85.4873	0.0001	0
116	TSWNDTVTCPN	Sequence	TSDTVTCPN	TSWNDTVTCPN	0.0001	50.4839	0.0840	9.2310	TSWNDTVTN	TSWNDTVTCPN	0.0000	64.3750	0.0296	59.8076	TSWNDTVTN	TSWNDTVTCPN	0.0000	92.5000	0.0233	64.2875	TWNDTVTCP	TSWNDTVTCP	0.0000	94.0000	0.0281	76.8791	0.0000	0
117	SWNDTVTCPNA	Sequence	SWNDTVTCA	SWNDTVTCPNA	0.0001	57.8000	0.0378	38.0687	SWNDTVPNA	SWNDTVTCPNA	0.0004	25.4390	0.0448	44.8800	SWNDTVTNA	SWNDTVTCPNA	0.0000	50.3846	0.0260	58.8372	SWNDTVTNA	SWNDTVTCPNA	0.0002	44.9286	0.0385	61.8024	0.0002	0
118	WNDTVTCPNAE	Sequence	WNDTVPNAE	WNDTVTCPNAE	0.0001	68.3333	0.0398	35.2731	WNDTVTNAE	WNDTVTCPNAE	0.0000	90.0000	0.0224	69.6433	WNDTVPNAE	WNDTVTCPNAE	0.0000	90.0000	0.0224	66.1015	WNDTVPNAE	WNDTVTCPNAE	0.0000	80.7143	0.0321	70.6905	0.0000	0
119	NDTVTCPNAEC	Sequence	DTVTPNAEC	DTVTCPNAEC	0.0000	81.8750	0.0178	78.7549	NVTCPNAEC	NDTVTCPNAEC	0.0000	68.3333	0.0263	64.0469	NVTCPNAEC	NDTVTCPNAEC	0.0000	78.3333	0.0191	73.4610	NDTVPNAEC	NDTVTCPNAEC	0.0000	91.0000	0.0177	92.1416	0.0000	0
120	DTVTCPNAECQ	Sequence	DTCPNAECQ	DTVTCPNAECQ	0.0001	49.4286	0.0236	64.6270	DTVPNAECQ	DTVTCPNAECQ	0.0000	87.5000	0.0118	87.9511	DTVPNAECQ	DTVTCPNAECQ	0.0000	85.0000	0.0095	95.1365	DTVPNAECQ	DTVTCPNAECQ	0.0000	87.8571	0.0128	95.8498	0.0000	0
121	TVTCPNAECQP	Sequence	VTCPNAEQP	VTCPNAECQP	0.0001	64.2857	0.0201	73.1809	TVTCPNAQP	TVTCPNAECQP	0.0000	56.3636	0.0271	62.9589	TVTCPNAQP	TVTCPNAECQP	0.0000	76.6667	0.0165	79.6754	TVPNAECQP	TVTCPNAECQP	0.0000	86.4286	0.0150	95.1435	0.0000	0
122	VTCPNAECQPL	Sequence	VTCPNAECL	VTCPNAECQPL	0.0011	17.3551	0.0544	20.9237	VTCPNAEPL	VTCPNAECQPL	0.0004	25.3415	0.0929	23.9109	VPNAECQPL	VTCPNAECQPL	0.0362	2.6225	0.2649	2.3908	VPNAECQPL	VTCPNAECQPL	0.0012	23.0769	0.0919	23.0293	0.0097	0
123	TCPNAECQPLQ	Sequence	TCPNAQPLQ	TCPNAECQPLQ	0.0001	62.1429	0.0186	76.7188	TCPECQPLQ	TCPNAECQPLQ	0.0000	78.3333	0.0182	76.5389	TPNAECQPL	TCPNAECQPL	0.0004	21.5714	0.0924	12.8374	TPNAECQPL	TCPNAECQPL	0.0001	62.0455	0.0471	51.7578	0.0002	0
124	CPNAECQPLQL	Sequence	CAECQPLQL	CPNAECQPLQL	0.0009	19.5432	0.0672	14.1582	CPNAEPLQL	CPNAECQPLQL	0.0001	43.2857	0.0367	51.9674	CPNAQPLQL	CPNAECQPLQL	0.0738	1.7552	0.2649	2.3899	CPNAQPLQL	CPNAECQPLQL	0.0066	10.0914	0.1416	11.1663	0.0203	1
125	PNAECQPLQLE	Sequence	NAEQPLQLE	NAECQPLQLE	0.0000	78.1818	0.0193	74.9395	PECQPLQLE	PNAECQPLQLE	0.0000	87.5000	0.0090	92.6932	NACQPLQLE	NAECQPLQLE	0.0000	95.0000	0.0077	96.0539	PNAEQPLQL	PNAECQPLQL	0.0000	89.2857	0.0148	95.1946	0.0000	0
126	NAECQPLQLEH	Sequence	NAEPLQLEH	NAECQPLQLEH	0.0117	4.4668	0.0585	18.3073	NAQPLQLEH	NAECQPLQLEH	0.0000	63.7500	0.0113	88.9264	NAQPLQLEH	NAECQPLQLEH	0.0001	37.2500	0.0187	74.4954	NAQPLQLEH	NAECQPLQLEH	0.0002	47.4545	0.0247	82.1936	0.0030	0
127	AECQPLQLEHG	Sequence	AEQPLQLEH	AECQPLQLEH	0.0001	52.7419	0.0141	87.2657	AQPLQLEHG	AECQPLQLEHG	0.0000	76.6667	0.0111	89.2998	AEQPLQLEH	AECQPLQLEH	0.0000	83.3333	0.0078	96.0365	AEQPLQLEH	AECQPLQLEH	0.0000	85.0000	0.0153	95.0531	0.0000	0
128	ECQPLQLEHGS	Sequence	ECQPLQLES	ECQPLQLEHGS	0.0001	62.8571	0.0160	82.8745	ECQPLQLES	ECQPLQLEHGS	0.0000	82.5000	0.0149	82.5109	EPLQLEHGS	ECQPLQLEHGS	0.0000	54.6154	0.0187	74.4312	EPLQLEHGS	ECQPLQLEHGS	0.0000	74.2308	0.0188	90.7641	0.0000	0
129	CQPLQLEHGSC	Sequence	CLQLEHGSC	CQPLQLEHGSC	0.0000	85.7143	0.0198	73.7131	CQPLQLESC	CQPLQLEHGSC	0.0000	57.7273	0.0419	47.1475	QPLQLHGSC	QPLQLEHGSC	0.0001	35.5556	0.0439	34.1841	CQPLQHGSC	CQPLQLEHGSC	0.0001	61.1364	0.0496	49.2402	0.0001	0
130	QPLQLEHGSCQ	Sequence	QQLEHGSCQ	QPLQLEHGSCQ	0.0001	64.0476	0.0111	93.2069	QQLEHGSCQ	QPLQLEHGSCQ	0.0000	76.6667	0.0129	86.0486	QPLEHGSCQ	QPLQLEHGSCQ	0.0010	15.0296	0.0598	23.3252	QPLQHGSCQ	QPLQLEHGSCQ	0.0002	43.2143	0.0370	63.7169	0.0003	0
131	PLQLEHGSCQP	Sequence	PLQLESCQP	PLQLEHGSCQP	0.0000	78.6364	0.0130	89.5636	PLQLGSCQP	PLQLEHGSCQP	0.0000	65.0000	0.0221	70.2038	PLQLGSCQP	PLQLEHGSCQP	0.0000	95.0000	0.0101	94.3730	LQLEHGSQP	LQLEHGSCQP	0.0000	89.2857	0.0221	86.1633	0.0000	0
132	LQLEHGSCQPV	Sequence	LQLEHGSCV	LQLEHGSCQPV	0.0002	48.3750	0.0397	35.3845	LQLEHGQPV	LQLEHGSCQPV	0.0108	6.4809	0.3493	4.3413	LQLEHGQPV	LQLEHGSCQPV	0.0001	44.2500	0.0590	23.7315	LQLEHGQPV	LQLEHGSCQPV	0.0007	28.8689	0.1315	12.8377	0.0029	0
133	QLEHGSCQPVK	Sequence	QLEHGSCQK	QLEHGSCQPVK	0.0013	16.3643	0.0444	29.8326	QLEHGSPVK	QLEHGSCQPVK	0.0002	32.3333	0.0978	22.7358	QLEHGSPVK	QLEHGSCQPVK	0.0000	66.0000	0.0218	67.4410	QLEHGSPVK	QLEHGSCQPVK	0.0000	71.5385	0.0340	67.8699	0.0004	0
134	LEHGSCQPVKE	Sequence	LEHGSPVKE	LEHGSCQPVKE	0.0001	70.7692	0.0148	85.7567	LEHGSPVKE	LEHGSCQPVKE	0.0000	85.0000	0.0139	84.1897	LEHGSPVKE	LEHGSCQPVKE	0.0000	81.6667	0.0141	85.9065	LEHGQPVKE	LEHGSCQPVKE	0.0000	79.5000	0.0252	81.4468	0.0000	0
135	EHGSCQPVKEK	Sequence	ESCQPVKEK	EHGSCQPVKEK	0.0006	25.7805	0.0217	69.2337	ESCQPVKEK	EHGSCQPVKEK	0.0000	65.8333	0.0103	90.6873	EHCQPVKEK	EHGSCQPVKEK	0.0000	62.8571	0.0113	91.9264	EHCQPVKEK	EHGSCQPVKEK	0.0001	52.0732	0.0172	92.8061	0.0002	0
136	HGSCQPVKEKY	Sequence	HCQPVKEKY	HGSCQPVKEKY	0.0516	1.9423	0.0852	8.9647	HCQPVKEKY	HGSCQPVKEKY	0.0001	49.0000	0.0113	88.9121	HGSPVKEKY	HGSCQPVKEKY	0.0001	36.1111	0.0138	86.4182	HGQPVKEKY	HGSCQPVKEKY	0.0005	33.1892	0.0180	91.7882	0.0131	1
137	GSCQPVKEKYS	Sequence	GSQPVKEKY	GSCQPVKEKY	0.0056	6.8233	0.0353	41.7945	GSCQPVKYS	GSCQPVKEKYS	0.0000	67.5000	0.0129	86.0111	GSCQPVKYS	GSCQPVKEKYS	0.0000	83.3333	0.0069	96.4620	GQPVKEKYS	GSCQPVKEKYS	0.0000	82.8571	0.0144	95.3478	0.0014	0
138	SCQPVKEKYSF	Sequence	SCQPVKESF	SCQPVKEKYSF	0.0031	9.6448	0.0254	60.6872	SCQPVKESF	SCQPVKEKYSF	0.0001	41.1429	0.0177	77.4450	SPVKEKYSF	SCQPVKEKYSF	0.1669	1.0320	0.2294	3.0740	SPVKEKYSF	SCQPVKEKYSF	0.0258	4.4558	0.1036	19.1718	0.0490	1
139	CQPVKEKYSFG	Sequence	CQPKEKYSF	CQPVKEKYSF	0.0000	83.1250	0.0224	67.6725	CQPEKYSFG	CQPVKEKYSFG	0.0000	87.5000	0.0225	69.6225	CPVKEKYSF	CQPVKEKYSF	0.0001	37.5000	0.0537	26.7450	CQPVKKYSF	CQPVKEKYSF	0.0002	43.7857	0.0961	21.5160	0.0001	0
140	QPVKEKYSFGE	Sequence	QPVKEKYSE	QPVKEKYSFGE	0.0000	86.4286	0.0104	94.4956	QPVKEKYSF	QPVKEKYSF	0.0000	95.0000	0.0079	94.5034	QPVKEKYSF	QPVKEKYSF	0.0008	16.3333	0.0469	31.5805	QPVKEKYSF	QPVKEKYSF	0.0008	27.8310	0.0458	53.2443	0.0004	0
141	PVKEKYSFGEY	Sequence	PVKESFGEY	PVKEKYSFGEY	0.0110	4.6165	0.0690	13.4914	PVKESFGEY	PVKEKYSFGEY	0.0000	76.6667	0.0109	89.6320	PVKESFGEY	PVKEKYSFGEY	0.0000	53.0769	0.0156	82.0402	PVKEKYSEY	PVKEKYSFGEY	0.0003	38.1667	0.0287	75.9054	0.0029	0
142	VKEKYSFGEYM	Sequence	VEKYSFGEY	VKEKYSFGEY	0.0004	29.5172	0.0341	43.8658	VKYSFGEYM	VKEKYSFGEYM	0.0000	66.6667	0.0301	59.2138	VKYSFGEYM	VKEKYSFGEYM	0.0000	55.0000	0.0278	55.3317	VKYSFGEYM	VKEKYSFGEYM	0.0002	45.1538	0.0551	44.0650	0.0002	0
143	KEKYSFGEYMT	Sequence	KEKYSFGEY	KEKYSFGEY	0.0001	54.6774	0.0202	72.9511	KEYSFGEYM	KEKYSFGEYM	0.0000	80.0000	0.0259	64.6190	KEKYSGEYM	KEKYSFGEYM	0.0000	62.8571	0.0216	67.9105	KEKFGEYMT	KEKYSFGEYMT	0.0001	60.6818	0.0418	57.7792	0.0001	0
144	EKYSFGEYMTI	Sequence	ESFGEYMTI	EKYSFGEYMTI	0.0005	26.4865	0.0529	21.9971	ESFGEYMTI	EKYSFGEYMTI	0.0003	28.1852	0.1078	20.6663	ESFGEYMTI	EKYSFGEYMTI	0.0001	43.0000	0.0306	50.6602	EKYSFGMTI	EKYSFGEYMTI	0.0008	27.7465	0.0692	33.9437	0.0004	0
145	KYSFGEYMTIN	Sequence	KSFGEYMTI	KYSFGEYMTI	0.0000	82.5000	0.0356	41.4254	KSFGEYMTI	KYSFGEYMTI	0.0000	52.6667	0.0753	29.1300	KYSFGEMTI	KYSFGEYMTI	0.0000	83.3333	0.0189	73.9564	KYFGEYMTI	KYSFGEYMTI	0.0000	85.0000	0.0282	76.7070	0.0000	0
146	YSFGEYMTINC	Sequence	YSEYMTINC	YSFGEYMTINC	0.0003	34.6111	0.0612	16.8473	YSFGETINC	YSFGEYMTINC	0.0008	19.3689	0.1108	20.0939	YSFGEYMTC	YSFGEYMTINC	0.0001	46.0000	0.0230	64.7544	YSFGEYMTC	YSFGEYMTINC	0.0001	63.8636	0.0367	64.1039	0.0003	0
147	SFGEYMTINCD	Sequence	SEYMTINCD	SFGEYMTINCD	0.0000	95.0000	0.0156	83.8319	SFGEYTINC	SFGEYMTINC	0.0000	95.0000	0.0217	70.8966	SEYMTINCD	SFGEYMTINCD	0.0000	100.0000	0.0102	94.2188	SEYMTINCD	SFGEYMTINCD	0.0000	96.0000	0.0263	79.6527	0.0000	0
148	FGEYMTINCDV	Sequence	FGEYMTINV	FGEYMTINCDV	0.0000	78.6364	0.0531	21.8774	FGMTINCDV	FGEYMTINCDV	0.0000	59.5455	0.1147	19.4460	FYMTINCDV	FGEYMTINCDV	0.0000	85.0000	0.0349	44.2094	FYMTINCDV	FGEYMTINCDV	0.0000	71.9231	0.0803	27.9326	0.0000	0
149	GEYMTINCDVG	Sequence	GEYMTINVG	GEYMTINCDVG	0.0000	94.2857	0.0225	67.2537	GEYMTINVG	GEYMTINCDVG	0.0000	95.0000	0.0278	62.1406	GEYMTIDVG	GEYMTINCDVG	0.0000	95.0000	0.0175	77.4588	GEYMTINVG	GEYMTINCDVG	0.0000	91.0000	0.0395	60.5626	0.0000	0
150	EYMTINCDVGY	Sequence	ETINCDVGY	EYMTINCDVGY	0.0390	2.3303	0.2007	1.6820	YMINCDVGY	YMTINCDVGY	0.0000	63.7500	0.0761	28.8595	EYMTINVGY	EYMTINCDVGY	0.0000	58.3333	0.0229	64.9330	EYMTINVGY	EYMTINCDVGY	0.0004	34.6970	0.0427	56.6503	0.0099	0
151	YMTINCDVGYE	Sequence	YTINCDVGY	YMTINCDVGY	0.0014	15.1946	0.1173	4.9162	YMTIDVGYE	YMTINCDVGYE	0.0000	56.3636	0.1015	21.9263	YTINCDVGY	YMTINCDVGY	0.0000	92.5000	0.0221	66.7089	YMTINCDYE	YMTINCDVGYE	0.0000	83.5714	0.0464	52.5221	0.0004	0
152	MTINCDVGYEV	Sequence	MTIDVGYEV	MTINCDVGYEV	0.0019	13.0000	0.1209	4.6474	MTIDVGYEV	MTINCDVGYEV	0.0210	4.6516	0.3977	3.3009	MTIDVGYEV	MTINCDVGYEV	0.0001	45.2500	0.0559	25.4127	MTIDVGYEV	MTINCDVGYEV	0.0002	50.1220	0.0717	32.4527	0.0058	0
153	TINCDVGYEVI	Sequence	TIDVGYEVI	TINCDVGYEVI	0.0004	29.6207	0.0599	17.5691	TINDVGYEV	TINCDVGYEV	0.0004	25.7805	0.1157	19.2848	TIDVGYEVI	TINCDVGYEVI	0.0001	46.0000	0.0355	43.3843	TINVGYEVI	TINCDVGYEVI	0.0001	65.3125	0.0437	55.4879	0.0002	0
154	INCDVGYEVIG	Sequence	INCDVGYEG	INCDVGYEVIG	0.0000	90.0000	0.0195	74.6347	INCDVGEVI	INCDVGYEVI	0.0000	85.0000	0.0218	70.6847	ICDVGYEVI	INCDVGYEVI	0.0000	92.5000	0.0105	93.5542	INCDVGVIG	INCDVGYEVIG	0.0000	95.0000	0.0201	89.1293	0.0000	0
155	NCDVGYEVIGV	Sequence	NCDYEVIGV	NCDVGYEVIGV	0.0003	34.6667	0.0428	31.5957	NVGYEVIGV	NCDVGYEVIGV	0.0007	20.6322	0.1162	19.2086	NCDVGYEVV	NCDVGYEVIGV	0.0000	73.7500	0.0157	81.8849	NCDVGVIGV	NCDVGYEVIGV	0.0000	77.0000	0.0237	83.7901	0.0003	0
156	CDVGYEVIGVS	Sequence	CDVGYEVVS	CDVGYEVIGVS	0.0000	92.8571	0.0240	63.7929	CGYEVIGVS	CDVGYEVIGVS	0.0000	85.0000	0.0389	49.8662	CDYEVIGVS	CDVGYEVIGVS	0.0000	92.5000	0.0151	83.3367	DVYEVIGVS	DVGYEVIGVS	0.0000	96.0000	0.0223	85.7726	0.0000	0
157	DVGYEVIGVSY	Sequence	DVEVIGVSY	DVGYEVIGVSY	0.0895	1.3799	0.1236	4.4483	DVGYEVVSY	DVGYEVIGVSY	0.0000	59.5455	0.0183	76.4649	DVEVIGVSY	DVGYEVIGVSY	0.0001	40.4286	0.0170	78.5029	DYEVIGVSY	DVGYEVIGVSY	0.0010	24.7872	0.0251	81.5887	0.0226	1
158	VGYEVIGVSYI	Sequence	VYEVIGVSY	VGYEVIGVSY	0.0005	27.8000	0.0359	40.9804	VGYEGVSYI	VGYEVIGVSYI	0.0006	21.4868	0.0940	23.6375	VGYEGVSYI	VGYEVIGVSYI	0.0001	46.5000	0.0307	50.3855	VGYEGVSYI	VGYEVIGVSYI	0.0001	54.7561	0.0427	56.6874	0.0003	0
159	GYEVIGVSYIS	Sequence	GYEVIGVSY	GYEVIGVSY	0.0001	54.8387	0.0221	68.3008	GVIGVSYIS	GYEVIGVSYIS	0.0000	51.6667	0.0516	40.0382	GVIGVSYIS	GYEVIGVSYIS	0.0000	80.0000	0.0174	77.5460	GYEVIGVSY	GYEVIGVSY	0.0000	78.5000	0.0250	81.6682	0.0000	0
160	YEVIGVSYISC	Sequence	YEVIGVSSC	YEVIGVSYISC	0.0001	71.1538	0.0191	75.4883	YIGVSYISC	YEVIGVSYISC	0.0000	61.2500	0.0431	46.1748	YEVIGVSSC	YEVIGVSYISC	0.0000	76.6667	0.0182	75.7655	YEVIGVSSC	YEVIGVSYISC	0.0001	60.0000	0.0369	63.8798	0.0000	0
161	EVIGVSYISCT	Sequence	EVIGVSSCT	EVIGVSYISCT	0.0000	72.3077	0.0211	70.7717	EVIGVISCT	EVIGVSYISCT	0.0001	50.0000	0.0474	42.9057	EVIGVSSCT	EVIGVSYISCT	0.0000	75.0000	0.0185	74.9839	EVIGVISCT	EVIGVSYISCT	0.0000	69.6875	0.0355	65.8062	0.0000	0
162	VIGVSYISCTA	Sequence	VVSYISCTA	VIGVSYISCTA	0.0000	77.7273	0.0382	37.5214	VISYISCTA	VIGVSYISCTA	0.0003	26.8421	0.1374	16.0522	VVSYISCTA	VIGVSYISCTA	0.0000	67.0000	0.0423	35.6944	VVSYISCTA	VIGVSYISCTA	0.0000	80.0000	0.0453	53.7255	0.0001	0
163	IGVSYISCTAN	Sequence	ISYISCTAN	IGVSYISCTAN	0.0000	95.7143	0.0290	53.1046	IVSYISCTA	IGVSYISCTA	0.0000	78.3333	0.0483	42.3118	ISYISCTAN	IGVSYISCTAN	0.0000	95.0000	0.0213	68.5670	IGVSYISTA	IGVSYISCTA	0.0000	98.0000	0.0277	77.4605	0.0000	0
164	GVSYISCTANS	Sequence	GVSYITANS	GVSYISCTANS	0.0000	90.0000	0.0286	54.0189	GVSYITANS	GVSYISCTANS	0.0000	65.8333	0.0523	39.6136	GVSYISCTS	GVSYISCTANS	0.0000	90.0000	0.0223	66.3974	GVSYITANS	GVSYISCTANS	0.0000	96.0000	0.0247	82.1858	0.0000	0
165	VSYISCTANSW	Sequence	VSYISANSW	VSYISCTANSW	0.0017	13.6422	0.0702	13.0561	VSYISANSW	VSYISCTANSW	0.0000	61.8750	0.0405	48.3998	VSYISANSW	VSYISCTANSW	0.0001	43.2000	0.0450	33.2105	VSYISANSW	VSYISCTANSW	0.0002	49.5000	0.0491	49.6635	0.0005	0
166	SYISCTANSWN	Sequence	SISCTANSW	SYISCTANSW	0.0000	73.4615	0.0340	44.0411	SYISTANSW	SYISCTANSW	0.0000	90.0000	0.0243	66.8683	SYISTANSW	SYISCTANSW	0.0000	67.0000	0.0272	56.4795	SYISTANSW	SYISCTANSW	0.0000	69.3750	0.0363	64.6003	0.0000	0
167	YISCTANSWNV	Sequence	YISANSWNV	YISCTANSWNV	0.0001	51.6129	0.0835	9.3392	YISANSWNV	YISCTANSWNV	0.0131	5.9185	0.5511	1.2698	YISCTANSV	YISCTANSWNV	0.0000	63.5714	0.0558	25.4732	YISANSWNV	YISCTANSWNV	0.0001	63.1818	0.0799	28.1297	0.0033	0
168	ISCTANSWNVI	Sequence	ITANSWNVI	ISCTANSWNVI	0.0003	38.1429	0.0711	12.7459	ITANSWNVI	ISCTANSWNVI	0.0000	51.6667	0.0755	29.0742	ITANSWNVI	ISCTANSWNVI	0.0000	56.1111	0.0460	32.3411	ITANSWNVI	ISCTANSWNVI	0.0000	77.5000	0.0487	50.1001	0.0001	0
169	SCTANSWNVIP	Sequence	STANSWNVI	SCTANSWNVI	0.0001	62.3810	0.0419	32.6374	SANSWNVIP	SCTANSWNVIP	0.0000	69.1667	0.0338	54.8081	SANSWNVIP	SCTANSWNVIP	0.0000	76.6667	0.0255	59.6476	SANSWNVIP	SCTANSWNVIP	0.0000	88.5714	0.0286	76.0171	0.0000	0
170	CTANSWNVIPS	Sequence	CTANSWNVS	CTANSWNVIPS	0.0001	61.9048	0.0800	10.1417	CTANSVIPS	CTANSWNVIPS	0.0000	76.6667	0.0721	30.2793	CTANNVIPS	CTANSWNVIPS	0.0000	92.5000	0.0346	44.5696	CTANNVIPS	CTANSWNVIPS	0.0000	97.0000	0.0390	61.1914	0.0000	0
171	TANSWNVIPSC	Sequence	TANSVIPSC	TANSWNVIPSC	0.0001	57.6000	0.0261	59.2534	TSWNVIPSC	TANSWNVIPSC	0.0003	27.0968	0.0625	34.2337	TANSVIPSC	TANSWNVIPSC	0.0001	46.2500	0.0321	48.3062	TANSVIPSC	TANSWNVIPSC	0.0001	57.0690	0.0365	64.3241	0.0001	0
172	ANSWNVIPSCQ	Sequence	ANSWIPSCQ	ANSWNVIPSCQ	0.0001	68.0000	0.0217	69.1766	ASWNVIPSC	ANSWNVIPSC	0.0000	67.5000	0.0272	62.8528	AWNVIPSCQ	ANSWNVIPSCQ	0.0000	92.5000	0.0116	91.4577	ANSWNVIPQ	ANSWNVIPSCQ	0.0000	91.0000	0.0218	86.5730	0.0000	0
173	NSWNVIPSCQQ	Sequence	NSWNPSCQQ	NSWNVIPSCQQ	0.0003	34.7222	0.0274	56.4471	NSWNVIPQQ	NSWNVIPSCQQ	0.0000	66.6667	0.0227	69.2093	NSWNPSCQQ	NSWNVIPSCQQ	0.0000	80.0000	0.0161	80.7489	NSWNVIPSQ	NSWNVIPSCQQ	0.0000	85.7143	0.0226	85.3278	0.0001	0
174	SWNVIPSCQQK	Sequence	SVIPSCQQK	SWNVIPSCQQK	0.0006	24.7174	0.0228	66.6183	SVIPSCQQK	SWNVIPSCQQK	0.0003	26.9737	0.0248	66.1341	SVIPSCQQK	SWNVIPSCQQK	0.0001	43.4000	0.0173	77.9215	SWNVIPQQK	SWNVIPSCQQK	0.0001	55.8621	0.0218	86.5789	0.0003	0
175	WNVIPSCQQKC	Sequence	WVIPSCQQK	WNVIPSCQQK	0.0001	67.0000	0.0196	74.3372	NVIPSQQKC	NVIPSCQQKC	0.0000	68.3333	0.0247	66.3035	NVIPSQQKC	NVIPSCQQKC	0.0000	81.6667	0.0161	80.7259	WNVIPSQKC	WNVIPSCQQKC	0.0000	82.1429	0.0241	83.0200	0.0000	0
176	NVIPSCQQKCD	Sequence	NVIPSCQQK	NVIPSCQQK	0.0000	80.6250	0.0117	92.0545	NVIPSQQKC	NVIPSCQQKC	0.0000	71.2500	0.0163	79.8710	NVIPSQQKC	NVIPSCQQKC	0.0000	83.3333	0.0141	85.8271	NVIPSQQKC	NVIPSCQQKC	0.0000	89.2857	0.0189	90.7043	0.0000	0
177	VIPSCQQKCDI	Sequence	VIPSCQQKI	VIPSCQQKCDI	0.0001	66.0000	0.0308	49.5744	VIPSCQQKI	VIPSCQQKCDI	0.0004	26.5000	0.0573	36.8156	IPSQQKCDI	IPSCQQKCDI	0.0000	50.7692	0.0510	28.4602	VIPSCQQKI	VIPSCQQKCDI	0.0000	75.5000	0.0405	59.2968	0.0001	0
178	IPSCQQKCDIP	Sequence	IPSQKCDIP	IPSCQQKCDIP	0.0000	95.7143	0.0164	81.9569	IPQQKCDIP	IPSCQQKCDIP	0.0000	87.5000	0.0132	85.4948	IPSQKCDIP	IPSCQQKCDIP	0.0001	34.4545	0.0552	25.8184	IPQQKCDIP	IPSCQQKCDIP	0.0001	53.5366	0.0413	58.3485	0.0001	0
179	PSCQQKCDIPS	Sequence	PSCQQKIPS	PSCQQKCDIPS	0.0000	95.0000	0.0229	66.3922	PSCQQDIPS	PSCQQKCDIPS	0.0000	100.0000	0.0139	84.2170	PSCQQDIPS	PSCQQKCDIPS	0.0000	100.0000	0.0104	93.8627	SCQQKDIPS	SCQQKCDIPS	0.0000	99.0000	0.0206	88.3567	0.0000	0
180	SCQQKCDIPSL	Sequence	SCQQDIPSL	SCQQKCDIPSL	0.0002	40.3846	0.0249	61.8083	SQKCDIPSL	SCQQKCDIPSL	0.0022	12.9634	0.1029	21.6386	SCQQKIPSL	SCQQKCDIPSL	0.0009	15.9481	0.0587	23.8970	SCQQKIPSL	SCQQKCDIPSL	0.0217	4.9849	0.1526	9.7002	0.0063	0
181	CQQKCDIPSLS	Sequence	CQQDIPSLS	CQQKCDIPSLS	0.0001	67.3333	0.0307	49.8397	CQQDIPSLS	CQQKCDIPSLS	0.0001	45.8333	0.0612	34.8445	CQQKDIPSL	CQQKCDIPSL	0.0000	83.3333	0.0277	55.5654	CQQKDIPSL	CQQKCDIPSL	0.0000	71.5385	0.0684	34.4002	0.0000	0
182	QQKCDIPSLSN	Sequence	QQDIPSLSN	QQKCDIPSLSN	0.0002	46.3750	0.0213	70.3072	QQDIPSLSN	QQKCDIPSLSN	0.0000	60.6250	0.0222	70.0456	QQKIPSLSN	QQKCDIPSLSN	0.0000	71.2500	0.0181	75.7825	QQKCDIPSL	QQKCDIPSL	0.0001	53.0488	0.0484	50.4112	0.0001	0
183	QKCDIPSLSNG	Sequence	QDIPSLSNG	QKCDIPSLSNG	0.0000	86.4286	0.0112	93.0431	QDIPSLSNG	QKCDIPSLSNG	0.0000	95.0000	0.0091	92.5682	QDIPSLSNG	QKCDIPSLSNG	0.0000	90.0000	0.0093	95.2485	QKCDIPSLG	QKCDIPSLSNG	0.0000	89.2857	0.0147	95.2413	0.0000	0
184	KCDIPSLSNGL	Sequence	KCDIPSLSL	KCDIPSLSNGL	0.0017	13.8807	0.0385	37.1604	KIPSLSNGL	KCDIPSLSNGL	0.0033	11.0508	0.0913	24.3073	KCDIPSLSL	KCDIPSLSNGL	0.0026	9.8205	0.0540	26.5286	KCDIPSLSL	KCDIPSLSNGL	0.0007	28.1639	0.0390	61.2525	0.0021	0
185	CDIPSLSNGLI	Sequence	CDIPSLGLI	CDIPSLSNGLI	0.0005	28.0333	0.0613	16.7861	CDIPSLSLI	CDIPSLSNGLI	0.0001	49.5000	0.0573	36.8017	CPSLSNGLI	CDIPSLSNGLI	0.0007	17.5114	0.1592	5.6829	CPSLSNGLI	CDIPSLSNGLI	0.0000	70.0000	0.0638	37.4313	0.0003	0
186	DIPSLSNGLIS	Sequence	DSLSNGLIS	DIPSLSNGLIS	0.0001	51.9355	0.0317	48.0692	DIPSNGLIS	DIPSLSNGLIS	0.0000	63.7500	0.0274	62.6394	DPSLSNGLI	DIPSLSNGLI	0.0000	56.6667	0.0477	30.8947	DIPSLSNGL	DIPSLSNGL	0.0000	70.3846	0.0313	71.8711	0.0001	0
187	IPSLSNGLISG	Sequence	ILSNGLISG	IPSLSNGLISG	0.0000	87.1429	0.0215	69.7882	ILSNGLISG	IPSLSNGLISG	0.0003	27.7097	0.0834	26.5124	IPSNGLISG	IPSLSNGLISG	0.0008	16.9099	0.1216	8.5727	IPSNGLISG	IPSLSNGLISG	0.0001	68.4375	0.0402	59.7237	0.0003	0
188	PSLSNGLISGS	Sequence	PSLSNGLIS	PSLSNGLISGS	0.0000	76.8182	0.0256	60.2057	SLSNGLISS	SLSNGLISGS	0.0001	48.0000	0.0597	35.5707	SLSNGLISS	SLSNGLISGS	0.0000	95.0000	0.0120	90.5063	SLSNGLISS	SLSNGLISGS	0.0000	98.0000	0.0169	93.1745	0.0000	0
189	SLSNGLISGST	Sequence	SLSNGLIST	SLSNGLISGST	0.0001	61.1905	0.0292	52.7821	SLSNGLIST	SLSNGLISGST	0.0261	4.1816	0.2116	9.6086	SLSNGLIST	SLSNGLISGST	0.0000	56.1111	0.0327	47.3882	SLSNGLIST	SLSNGLISGST	0.0001	61.1364	0.0379	62.6095	0.0066	0
190	LSNGLISGSTF	Sequence	LSNGSGSTF	LSNGLISGSTF	0.0145	3.9521	0.0879	8.4764	LSNGSGSTF	LSNGLISGSTF	0.0001	40.3750	0.0368	51.8704	LSNGSGSTF	LSNGLISGSTF	0.0011	14.4458	0.0751	17.1213	LSNGLGSTF	LSNGLISGSTF	0.0005	32.0500	0.0655	36.2803	0.0041	0
191	SNGLISGSTFS	Sequence	SLISGSTFS	SNGLISGSTFS	0.0001	51.9355	0.0304	50.3716	SLISGSTFS	SNGLISGSTFS	0.0023	12.8452	0.1275	17.4258	SLISGSTFS	SNGLISGSTFS	0.0000	51.9231	0.0280	54.9812	SGLISGSTF	SNGLISGSTF	0.0001	64.5455	0.0369	63.9142	0.0006	0
192	NGLISGSTFSI	Sequence	NISGSTFSI	NGLISGSTFSI	0.0001	49.7143	0.0373	38.8947	GLISGTFSI	GLISGSTFSI	0.0100	6.7306	0.4120	3.0282	NISGSTFSI	NGLISGSTFSI	0.0001	34.6364	0.0556	25.5769	NGLISGSSI	NGLISGSTFSI	0.0004	36.7241	0.0846	25.9345	0.0027	0
193	GLISGSTFSIG	Sequence	GLISGSTSI	GLISGSTFSI	0.0000	78.6364	0.0294	52.3830	GLISGTFSI	GLISGSTFSI	0.0130	5.9440	0.4025	3.2084	GLISGSTSI	GLISGSTFSI	0.0000	78.3333	0.0253	60.1624	GLISGSTSI	GLISGSTFSI	0.0000	84.2857	0.0360	65.0389	0.0033	0
194	LISGSTFSIGG	Sequence	LISGSTFSI	LISGSTFSI	0.0000	85.7143	0.0267	57.9005	LISGSTFSI	LISGSTFSI	0.0000	54.6667	0.0847	26.1206	LISGSTFSG	LISGSTFSIGG	0.0000	90.0000	0.0272	56.5530	LISGSTFSI	LISGSTFSI	0.0000	95.0000	0.0308	72.6588	0.0000	0
195	ISGSTFSIGGV	Sequence	ISGSSIGGV	ISGSTFSIGGV	0.0001	59.4000	0.0507	23.7744	ISGSTFSGV	ISGSTFSIGGV	0.0001	41.8571	0.0964	23.0582	ISGSTFSGV	ISGSTFSIGGV	0.0000	81.6667	0.0280	55.0622	ISGSTFSIV	ISGSTFSIGGV	0.0000	92.0000	0.0348	66.7003	0.0001	0
196	SGSTFSIGGVI	Sequence	STFSIGGVI	SGSTFSIGGVI	0.0003	33.4762	0.0584	18.4048	STFSIGGVI	SGSTFSIGGVI	0.0001	37.6000	0.0836	26.4580	STFSIGGVI	SGSTFSIGGVI	0.0001	36.6667	0.0595	23.4802	STFSIGGVI	SGSTFSIGGVI	0.0001	61.3636	0.0549	44.3161	0.0002	0
197	GSTFSIGGVIH	Sequence	GSSIGGVIH	GSTFSIGGVIH	0.0007	23.9400	0.0461	27.9820	STFSGGVIH	STFSIGGVIH	0.0000	71.2500	0.0332	55.4975	STFSGGVIH	STFSIGGVIH	0.0000	57.7778	0.0233	64.1169	GFSIGGVIH	GSTFSIGGVIH	0.0000	80.0000	0.0228	85.0951	0.0002	0
198	STFSIGGVIHL	Sequence	STFGGVIHL	STFSIGGVIHL	0.0028	10.2069	0.0574	18.9765	STFGGVIHL	STFSIGGVIHL	0.1338	1.5298	0.2537	7.4550	STFSIGGVL	STFSIGGVIHL	0.0017	11.8240	0.0872	13.9174	STIGGVIHL	STFSIGGVIHL	0.0021	17.6654	0.0610	39.4392	0.0351	1
199	TFSIGGVIHLS	Sequence	TSIGGVIHL	TFSIGGVIHL	0.0001	50.3226	0.0354	41.7849	TSIGGVIHL	TFSIGGVIHL	0.0003	27.9677	0.0716	30.4652	TFSGGVIHL	TFSIGGVIHL	0.0000	57.2222	0.0209	69.5016	TFIGGVIHL	TFSIGGVIHL	0.0004	37.3846	0.0366	64.2846	0.0002	0
200	FSIGGVIHLSC	Sequence	FSIGGHLSC	FSIGGVIHLSC	0.0002	45.9000	0.0334	44.9795	FSIGGVIHC	FSIGGVIHLSC	0.0013	16.1550	0.0939	23.6480	FSIGGHLSC	FSIGGVIHLSC	0.0001	39.1429	0.0293	52.8727	FSIGGHLSC	FSIGGVIHLSC	0.0001	51.4634	0.0480	50.8719	0.0004	0
201	SIGGVIHLSCK	Sequence	SIGGVIHLK	SIGGVIHLSCK	0.0004	29.5862	0.0325	46.5277	SIGGVIHLK	SIGGVIHLSCK	0.0002	33.3125	0.0391	49.6597	SIGGVIHLK	SIGGVIHLSCK	0.0000	68.0000	0.0190	73.8601	SIVIHLSCK	SIGGVIHLSCK	0.0000	85.7143	0.0293	75.0000	0.0002	0
202	IGGVIHLSCKS	Sequence	IVIHLSCKS	IGGVIHLSCKS	0.0000	92.1429	0.0199	73.5970	IVIHLSCKS	IGGVIHLSCKS	0.0000	70.0000	0.0337	54.9288	IVIHLSCKS	IGGVIHLSCKS	0.0000	92.5000	0.0152	83.2068	IVIHLSCKS	IGGVIHLSCKS	0.0000	96.0000	0.0228	85.1200	0.0000	0
203	GGVIHLSCKSG	Sequence	GIHLSCKSG	GGVIHLSCKSG	0.0000	98.5714	0.0116	92.2607	GIHLSCKSG	GGVIHLSCKSG	0.0000	95.0000	0.0153	81.7043	GGVIHLSSG	GGVIHLSCKSG	0.0000	95.0000	0.0131	88.1986	GGVIHLSSG	GGVIHLSCKSG	0.0000	96.0000	0.0268	78.8419	0.0000	0
204	GVIHLSCKSGF	Sequence	GVIHLSSGF	GVIHLSCKSGF	0.0002	39.9231	0.0331	45.4804	GVIHLSSGF	GVIHLSCKSGF	0.0002	34.9286	0.0590	35.8723	GVIHLKSGF	GVIHLSCKSGF	0.0002	29.6471	0.0466	31.8258	GVIHLKSGF	GVIHLSCKSGF	0.0003	40.6500	0.0559	43.4548	0.0002	0
205	VIHLSCKSGFT	Sequence	VIHLSKSGF	VIHLSCKSGF	0.0000	81.2500	0.0279	55.4517	VLSCKSGFT	VIHLSCKSGFT	0.0000	55.0000	0.0645	33.3190	VIHLSSGFT	VIHLSCKSGFT	0.0000	73.7500	0.0282	54.6264	VIHLSKSGF	VIHLSCKSGF	0.0000	73.0769	0.0513	47.5245	0.0000	0
206	IHLSCKSGFTL	Sequence	ISCKSGFTL	IHLSCKSGFTL	0.0004	30.5714	0.0520	22.7183	HLSKSGFTL	HLSCKSGFTL	0.0009	18.7984	0.1903	10.9896	IHLKSGFTL	IHLSCKSGFTL	0.0006	19.1618	0.0707	18.6416	IHLKSGFTL	IHLSCKSGFTL	0.0015	20.9943	0.1601	8.8429	0.0008	0
207	HLSCKSGFTLT	Sequence	HLSSGFTLT	HLSCKSGFTLT	0.0002	44.4000	0.0483	25.8407	HLSSGFTLT	HLSCKSGFTLT	0.0022	12.9785	0.1925	10.8466	HLSKSGFTL	HLSCKSGFTL	0.0001	38.7143	0.0492	29.7963	HLKSGFTLT	HLSCKSGFTLT	0.0012	22.9077	0.1497	10.0537	0.0009	0
208	LSCKSGFTLTG	Sequence	LSSGFTLTG	LSCKSGFTLTG	0.0001	61.1905	0.0513	23.3247	LSCKSGFTL	LSCKSGFTL	0.0000	80.0000	0.0394	49.4095	LSCKSGFTL	LSCKSGFTL	0.0000	85.0000	0.0232	64.4844	SCKSGFTTG	SCKSGFTLTG	0.0000	87.8571	0.0381	62.2976	0.0000	0
209	SCKSGFTLTGS	Sequence	SSGFTLTGS	SCKSGFTLTGS	0.0000	76.3636	0.0267	57.8545	SCKSGFTLS	SCKSGFTLTGS	0.0000	71.2500	0.0233	68.3101	SCKSGFTLS	SCKSGFTLTGS	0.0000	81.6667	0.0164	79.9976	SCKSGFTLS	SCKSGFTLTGS	0.0000	79.5000	0.0285	76.1721	0.0000	0
210	CKSGFTLTGSP	Sequence	CKSGFTLSP	CKSGFTLTGSP	0.0000	93.5714	0.0187	76.5845	CKSGFTLTP	CKSGFTLTGSP	0.0000	87.5000	0.0218	70.6847	CKSGLTGSP	CKSGFTLTGSP	0.0000	92.5000	0.0170	78.6604	CGFTLTGSP	CKSGFTLTGSP	0.0000	95.0000	0.0275	77.7302	0.0000	0
211	KSGFTLTGSPS	Sequence	KSTLTGSPS	KSGFTLTGSPS	0.0000	82.5000	0.0298	51.5336	KSTLTGSPS	KSGFTLTGSPS	0.0000	85.0000	0.0352	53.4520	KSTLTGSPS	KSGFTLTGSPS	0.0000	75.0000	0.0389	39.3353	KFTLTGSPS	KSGFTLTGSPS	0.0000	97.0000	0.0273	78.1333	0.0000	0
212	SGFTLTGSPSS	Sequence	STLTGSPSS	SGFTLTGSPSS	0.0001	50.4839	0.0224	67.4988	STLTGSPSS	SGFTLTGSPSS	0.0001	45.3333	0.0317	57.2882	SGFTGSPSS	SGFTLTGSPSS	0.0000	55.5556	0.0294	52.6578	SGFTGSPSS	SGFTLTGSPSS	0.0000	74.2308	0.0297	74.3650	0.0001	0
213	GFTLTGSPSST	Sequence	GLTGSPSST	GFTLTGSPSST	0.0001	71.1538	0.0207	71.5820	GLTGSPSST	GFTLTGSPSST	0.0007	21.0263	0.0535	38.9058	GFTGSPSST	GFTLTGSPSST	0.0000	55.0000	0.0263	58.2793	GFTGSPSST	GFTLTGSPSST	0.0000	72.6923	0.0269	78.6977	0.0002	0
214	FTLTGSPSSTC	Sequence	FTGSPSSTC	FTLTGSPSSTC	0.0005	27.5143	0.0323	46.9779	FTLSPSSTC	FTLTGSPSSTC	0.0011	16.9900	0.0811	27.1986	FTLSPSSTC	FTLTGSPSSTC	0.0001	38.8571	0.0378	40.6475	FTLSPSSTC	FTLTGSPSSTC	0.0001	52.9268	0.0352	66.1191	0.0005	0
215	TLTGSPSSTCI	Sequence	TLSPSSTCI	TLTGSPSSTCI	0.0004	31.1667	0.0443	29.8607	TLTGSPSSI	TLTGSPSSTCI	0.0091	7.0335	0.1460	15.0043	TLTGSPSSI	TLTGSPSSTCI	0.0002	28.0500	0.0431	34.9419	TLTGSPSSI	TLTGSPSSTCI	0.0004	34.4848	0.0477	51.1927	0.0025	0
216	LTGSPSSTCID	Sequence	LTGSPSSTD	LTGSPSSTCID	0.0001	54.1936	0.0415	33.0609	LTGSPSSTI	LTGSPSSTCI	0.0000	71.2500	0.0282	61.6156	LTGSPSSTI	LTGSPSSTCI	0.0000	83.3333	0.0230	64.8660	LTSPSSTCI	LTGSPSSTCI	0.0000	95.0000	0.0229	85.0220	0.0000	0
217	TGSPSSTCIDG	Sequence	TGSPSSTCG	TGSPSSTCIDG	0.0000	90.0000	0.0180	78.2690	TGSPSSTCG	TGSPSSTCIDG	0.0000	95.0000	0.0111	89.2765	TPSSTCIDG	TGSPSSTCIDG	0.0000	71.2500	0.0370	41.5236	TGSPSSTCI	TGSPSSTCI	0.0000	94.0000	0.0209	87.8841	0.0000	0
218	GSPSSTCIDGK	Sequence	GSPSSTDGK	GSPSSTCIDGK	0.0011	17.5981	0.0523	22.4627	GSPSSIDGK	GSPSSTCIDGK	0.0000	71.2500	0.0169	78.8979	SPSSTCIGK	SPSSTCIDGK	0.0000	62.8571	0.0261	58.6713	GSPSSTCGK	GSPSSTCIDGK	0.0000	96.0000	0.0167	93.4022	0.0003	0
219	SPSSTCIDGKW	Sequence	SPSSIDGKW	SPSSTCIDGKW	0.0019	12.9658	0.0609	17.0055	SPSSTDGKW	SPSSTCIDGKW	0.0000	70.0000	0.0186	75.8545	SPSSIDGKW	SPSSTCIDGKW	0.0092	5.3374	0.1218	8.5487	SPSSTCIKW	SPSSTCIDGKW	0.0006	29.9636	0.0431	56.2796	0.0029	0
220	PSSTCIDGKWN	Sequence	PSSTIDGKW	PSSTCIDGKW	0.0001	59.4000	0.0245	62.7735	PSSTIDGKW	PSSTCIDGKW	0.0000	100.0000	0.0067	95.6286	PSSTIDGKW	PSSTCIDGKW	0.0000	100.0000	0.0062	96.8460	PSSTIDGKW	PSSTCIDGKW	0.0000	100.0000	0.0099	96.8081	0.0000	0
221	SSTCIDGKWNP	Sequence	SSTDGKWNP	SSTCIDGKWNP	0.0003	33.9048	0.0304	50.3637	SSIDGKWNP	SSTCIDGKWNP	0.0002	35.0769	0.0325	56.3225	SSIDGKWNP	SSTCIDGKWNP	0.0000	73.7500	0.0133	87.6472	SSIDGKWNP	SSTCIDGKWNP	0.0000	69.6875	0.0184	91.2855	0.0001	0
222	STCIDGKWNPI	Sequence	STDGKWNPI	STCIDGKWNPI	0.0031	9.5952	0.1205	4.6783	SIDGKWNPI	STCIDGKWNPI	0.0005	23.3455	0.1238	17.9671	SIDGKWNPI	STCIDGKWNPI	0.0002	27.9524	0.0635	21.5570	SIDGKWNPI	STCIDGKWNPI	0.0003	41.8333	0.0940	22.2397	0.0010	0
223	TCIDGKWNPIL	Sequence	TCIDGKWNL	TCIDGKWNPIL	0.0003	38.4286	0.0522	22.5422	TCIDGNPIL	TCIDGKWNPIL	0.0015	15.0178	0.0878	25.2491	TCIDGKPIL	TCIDGKWNPIL	0.0003	24.8387	0.0412	36.8705	TCIDGKWIL	TCIDGKWNPIL	0.0018	19.3384	0.0613	39.2185	0.0010	0
224	CIDGKWNPILP	Sequence	CIDGNPILP	CIDGKWNPILP	0.0009	19.8765	0.0671	14.2061	CIDGKPILP	CIDGKWNPILP	0.0002	32.3333	0.0686	31.6112	CIDGKNPIL	CIDGKWNPIL	0.0000	69.0000	0.0302	51.2538	CIDGKNPIL	CIDGKWNPIL	0.0000	70.7692	0.0468	52.0861	0.0003	0
225	IDGKWNPILPT	Sequence	IDWNPILPT	IDGKWNPILPT	0.0000	80.6250	0.0201	73.1059	IDWNPILPT	IDGKWNPILPT	0.0000	61.2500	0.0421	46.9776	IDWNPILPT	IDGKWNPILPT	0.0000	83.3333	0.0184	75.2810	IKWNPILPT	IDGKWNPILPT	0.0000	83.5714	0.0363	64.6118	0.0000	0
226	DGKWNPILPTC	Sequence	DGNPILPTC	DGKWNPILPTC	0.0001	56.8000	0.0128	89.9506	DWNPILPTC	DGKWNPILPTC	0.0001	45.5000	0.0249	65.9973	DGKPILPTC	DGKWNPILPTC	0.0000	67.0000	0.0149	83.8767	DGKWNPITC	DGKWNPILPTC	0.0011	23.2788	0.0512	47.7064	0.0003	0
227	GKWNPILPTCV	Sequence	GKWNPPTCV	GKWNPILPTCV	0.0000	75.4545	0.0211	70.7305	GKWNPILCV	GKWNPILPTCV	0.0006	22.0769	0.0935	23.7614	GKWNPPTCV	GKWNPILPTCV	0.0000	57.2222	0.0262	58.3377	GKWNPPTCV	GKWNPILPTCV	0.0001	50.9756	0.0481	50.7363	0.0002	0
228	KWNPILPTCVR	Sequence	KPILPTCVR	KWNPILPTCVR	0.0001	53.8710	0.0223	67.7891	KWNPILPTV	KWNPILPTCV	0.0004	25.9268	0.0519	39.8496	KPILPTCVR	KWNPILPTCVR	0.0045	7.5659	0.0812	15.3939	KWNPILPTR	KWNPILPTCVR	0.0003	41.6667	0.0415	58.0961	0.0013	0
229	WNPILPTCVRS	Sequence	WNPILPTRS	WNPILPTCVRS	0.0000	79.5455	0.0245	62.5972	WILPTCVRS	WNPILPTCVRS	0.0000	61.2500	0.0590	35.9157	WPILPTCVR	WNPILPTCVR	0.0000	54.6154	0.0563	25.1775	NPILPTVRS	NPILPTCVRS	0.0000	82.1429	0.0398	60.1642	0.0000	0
230	NPILPTCVRSN	Sequence	NPILPTRSN	NPILPTCVRSN	0.0000	85.0000	0.0125	90.4713	NILPTCVRS	NPILPTCVRS	0.0000	90.0000	0.0193	74.6740	NPILPTRSN	NPILPTCVRSN	0.0003	25.0667	0.0791	15.9622	NPILPTRSN	NPILPTCVRSN	0.0001	61.3636	0.0421	57.4324	0.0001	0
231	PILPTCVRSNE	Sequence	PILPTRSNE	PILPTCVRSNE	0.0000	92.8571	0.0112	92.8866	PILPTCVNE	PILPTCVRSNE	0.0000	82.5000	0.0244	66.7940	PPTCVRSNE	PILPTCVRSNE	0.0000	95.0000	0.0202	71.1170	PILPTRSNE	PILPTCVRSNE	0.0000	96.0000	0.0211	87.6193	0.0000	0
232	ILPTCVRSNEE	Sequence	ILPTRSNEE	ILPTCVRSNEE	0.0001	68.0000	0.0195	74.5646	ILPTCVNEE	ILPTCVRSNEE	0.0001	45.8333	0.0407	48.2129	ILPTRSNEE	ILPTCVRSNEE	0.0000	76.6667	0.0279	55.2563	ILPTRSNEE	ILPTCVRSNEE	0.0001	66.5625	0.0368	64.0109	0.0000	0
233	LPTCVRSNEEF	Sequence	LPTRSNEEF	LPTCVRSNEEF	0.0004	29.6897	0.0399	35.1889	LPVRSNEEF	LPTCVRSNEEF	0.0000	72.5000	0.0223	69.8662	LPTCVRSEF	LPTCVRSNEEF	0.0540	2.1342	0.4373	0.7821	LPTCVRSEF	LPTCVRSNEEF	0.0027	15.8545	0.1572	9.1599	0.0143	0
234	PTCVRSNEEFD	Sequence	PTCRSNEEF	PTCVRSNEEF	0.0000	75.9091	0.0207	71.7199	PTVRSNEEF	PTCVRSNEEF	0.0000	100.0000	0.0076	95.0608	PTVRSNEEF	PTCVRSNEEF	0.0000	100.0000	0.0065	96.6956	PTCVRSNEF	PTCVRSNEEF	0.0000	96.0000	0.0138	95.5321	0.0000	0
235	TCVRSNEEFDP	Sequence	TCVRSNEEF	TCVRSNEEF	0.0000	85.0000	0.0125	90.5873	TCVRSNEEP	TCVRSNEEFDP	0.0000	90.0000	0.0103	90.6643	TCVRSNEEF	TCVRSNEEF	0.0000	92.5000	0.0089	95.4587	TCVRSNEEF	TCVRSNEEF	0.0000	93.0000	0.0141	95.4437	0.0000	0
236	CVRSNEEFDPV	Sequence	CSNEEFDPV	CVRSNEEFDPV	0.0002	46.2500	0.0920	7.7422	CVNEEFDPV	CVRSNEEFDPV	0.0004	25.1463	0.1932	10.8017	CVRSNEEPV	CVRSNEEFDPV	0.0000	55.5556	0.0747	17.2538	CVRSNFDPV	CVRSNEEFDPV	0.0001	65.0000	0.1150	16.1978	0.0002	0
237	VRSNEEFDPVD	Sequence	VSNEEFDPV	VRSNEEFDPV	0.0000	92.8571	0.0269	57.5721	VSNEEFDPV	VRSNEEFDPV	0.0000	87.5000	0.0285	61.1705	VRSEEFDPV	VRSNEEFDPV	0.0000	92.5000	0.0151	83.2578	VRNEEFDPV	VRSNEEFDPV	0.0000	97.0000	0.0207	88.1826	0.0000	0
238	RSNEEFDPVDD	Sequence	RSNEEPVDD	RSNEEFDPVDD	0.0000	82.5000	0.0247	62.2265	RSNEEFDPV	RSNEEFDPV	0.0000	87.5000	0.0243	66.8148	RSNEEFDPV	RSNEEFDPV	0.0000	95.0000	0.0122	90.1543	RSNEEFDPV	RSNEEFDPV	0.0000	99.0000	0.0160	94.3604	0.0000	0
239	SNEEFDPVDDG	Sequence	SEFDPVDDG	SNEEFDPVDDG	0.0000	92.8571	0.0112	92.9897	SEFDPVDDG	SNEEFDPVDDG	0.0000	76.6667	0.0082	94.1384	SEFDPVDDG	SNEEFDPVDDG	0.0000	76.6667	0.0077	96.0386	SEFDPVDDG	SNEEFDPVDDG	0.0000	93.0000	0.0100	96.7556	0.0000	0
240	NEEFDPVDDGP	Sequence	NFDPVDDGP	NEEFDPVDDGP	0.0001	66.0000	0.0114	92.5571	NFDPVDDGP	NEEFDPVDDGP	0.0000	69.1667	0.0097	91.5768	NFDPVDDGP	NEEFDPVDDGP	0.0000	85.0000	0.0065	96.6517	NFDPVDDGP	NEEFDPVDDGP	0.0000	74.6154	0.0096	96.8767	0.0000	0
241	EEFDPVDDGPD	Sequence	EFDPVDDGP	EEFDPVDDGP	0.0000	96.4286	0.0089	95.5973	EEFDPVDPD	EEFDPVDDGPD	0.0000	90.0000	0.0088	93.1108	EEFDPVGPD	EEFDPVDDGPD	0.0000	85.0000	0.0084	95.7231	EEFDPVDGP	EEFDPVDDGP	0.0000	89.2857	0.0117	96.2193	0.0000	0
242	EFDPVDDGPDD	Sequence	EFDPVGPDD	EFDPVDDGPDD	0.0001	70.3846	0.0113	92.6915	EFDPVDDGD	EFDPVDDGPDD	0.0000	90.0000	0.0075	95.0791	EPVDDGPDD	EFDPVDDGPDD	0.0000	85.0000	0.0080	95.9307	EFDPVGPDD	EFDPVDDGPDD	0.0000	91.0000	0.0094	96.9684	0.0000	0
243	FDPVDDGPDDE	Sequence	FVDDGPDDE	FDPVDDGPDDE	0.0006	25.3902	0.0270	57.3066	FVDDGPDDE	FDPVDDGPDDE	0.0000	70.0000	0.0100	91.0885	FVDDGPDDE	FDPVDDGPDDE	0.0000	85.0000	0.0082	95.8207	FVDDGPDDE	FDPVDDGPDDE	0.0000	89.2857	0.0088	97.1588	0.0002	0
244	DPVDDGPDDET	Sequence	DPDGPDDET	DPVDDGPDDET	0.0001	58.4000	0.0108	93.6046	DPVDDGPET	DPVDDGPDDET	0.0000	73.7500	0.0066	95.6502	DPVDDGPET	DPVDDGPDDET	0.0002	33.3636	0.0201	71.2523	DPVDDGPET	DPVDDGPDDET	0.0001	52.6829	0.0098	96.8120	0.0001	0
245	PVDDGPDDETD	Sequence	PVDDGPDTD	PVDDGPDDETD	0.0001	68.6667	0.0088	95.6360	PVDDGPETD	PVDDGPDDETD	0.0000	95.0000	0.0040	97.3934	PVDDGPETD	PVDDGPDDETD	0.0000	100.0000	0.0023	98.8367	PVDDGPETD	PVDDGPDDETD	0.0000	99.0000	0.0030	99.0349	0.0000	0
246	VDDGPDDETDL	Sequence	VDDGPDDEL	VDDGPDDETDL	0.0006	25.5610	0.0181	78.0518	VDDGPDDEL	VDDGPDDETDL	0.0001	50.6667	0.0120	87.6081	VDDGPDDEL	VDDGPDDETDL	0.0001	37.7500	0.0134	87.3551	VDDGPDDEL	VDDGPDDETDL	0.0001	60.2273	0.0111	96.3913	0.0002	0
247	DDGPDDETDLS	Sequence	DPDDETDLS	DDGPDDETDLS	0.0001	65.6667	0.0152	84.7168	DPDDETDLS	DDGPDDETDLS	0.0000	87.5000	0.0049	96.8263	DPDDETDLS	DDGPDDETDLS	0.0000	73.7500	0.0080	95.9235	DPDDETDLS	DDGPDDETDLS	0.0000	79.0000	0.0073	97.6355	0.0000	0
248	DGPDDETDLSK	Sequence	DGDETDLSK	DGPDDETDLSK	0.0023	11.4311	0.0387	36.7997	DGDETDLSK	DGPDDETDLSK	0.0000	68.3333	0.0079	94.6333	GPDDETLSK	GPDDETDLSK	0.0000	53.4615	0.0108	92.8896	DGDETDLSK	DGPDDETDLSK	0.0001	62.9545	0.0100	96.7466	0.0006	0
249	GPDDETDLSKL	Sequence	GPDDETSKL	GPDDETDLSKL	0.0018	13.3073	0.0272	56.7733	GPDDELSKL	GPDDETDLSKL	0.0003	27.5161	0.0179	77.1063	GPDDETSKL	GPDDETDLSKL	0.0594	2.0034	0.1003	11.4058	GPDDETSKL	GPDDETDLSKL	0.0026	16.2212	0.0272	78.2589	0.0160	0
250	PDDETDLSKLS	Sequence	PDDETLSKL	PDDETDLSKL	0.0000	80.0000	0.0100	95.0416	PDDETLSKL	PDDETDLSKL	0.0000	95.0000	0.0041	97.3051	PDDETLSKL	PDDETDLSKL	0.0000	100.0000	0.0039	98.0206	PDDETLSKL	PDDETDLSKL	0.0000	95.0000	0.0076	97.5257	0.0000	0
251	DDETDLSKLSK	Sequence	DTDLSKLSK	DDETDLSKLSK	0.0255	2.9344	0.1083	5.7248	DTDLSKLSK	DDETDLSKLSK	0.0000	75.0000	0.0084	93.7619	DTDLSKLSK	DDETDLSKLSK	0.0000	62.8571	0.0096	95.0905	DTDLSKLSK	DDETDLSKLSK	0.0001	62.5000	0.0149	95.1642	0.0064	0
252	DETDLSKLSKD	Sequence	DTDLSKLSK	DETDLSKLSK	0.0014	15.1544	0.0469	27.1703	DTDLSKLSK	DETDLSKLSK	0.0000	95.0000	0.0063	95.9118	DETDSKLSK	DETDLSKLSK	0.0000	85.0000	0.0064	96.7054	DTDLSKLSK	DETDLSKLSK	0.0000	82.8571	0.0152	95.0719	0.0004	0
253	ETDLSKLSKDV	Sequence	ETDLSKLSV	ETDLSKLSKDV	0.0216	3.2180	0.1459	3.1757	ETDLSKLSV	ETDLSKLSKDV	0.0004	24.9167	0.0449	44.7467	ETDLSKLSV	ETDLSKLSKDV	0.0002	30.8235	0.0249	61.0272	ETDLSKLSV	ETDLSKLSKDV	0.0006	30.3696	0.0378	62.7329	0.0057	0
254	TDLSKLSKDVV	Sequence	TDLSKLSKV	TDLSKLSKDVV	0.0005	28.4667	0.0353	41.9374	TDLSKLSKV	TDLSKLSKDVV	0.0002	33.4375	0.0413	47.6533	TDLSKLSVV	TDLSKLSKDVV	0.0001	37.2500	0.0305	50.7506	TDLSKLSVV	TDLSKLSKDVV	0.0006	30.2826	0.0714	32.6217	0.0003	0
255	DLSKLSKDVVQ	Sequence	DLLSKDVVQ	DLSKLSKDVVQ	0.0001	61.1905	0.0196	74.2429	DLLSKDVVQ	DLSKLSKDVVQ	0.0000	57.2727	0.0261	64.3362	DLSKLSVVQ	DLSKLSKDVVQ	0.0000	69.0000	0.0149	83.7901	DLLSKDVVQ	DLSKLSKDVVQ	0.0004	34.3030	0.0449	54.1981	0.0001	0
256	LSKLSKDVVQY	Sequence	LSSKDVVQY	LSKLSKDVVQY	0.2841	0.5685	0.1973	1.7385	LLSKDVVQY	LSKLSKDVVQY	0.0010	18.0806	0.0409	48.0322	LSKLSKVQY	LSKLSKDVVQY	0.0001	41.0000	0.0196	72.3257	LSKLSKVQY	LSKLSKDVVQY	0.0003	38.8750	0.0362	64.7225	0.0714	1
257	SKLSKDVVQYE	Sequence	SLSKDVVQY	SKLSKDVVQY	0.0051	7.1178	0.0419	32.6620	SLSKDVVQY	SKLSKDVVQY	0.0002	33.2500	0.0463	43.7354	SSKDVVQYE	SKLSKDVVQYE	0.0000	68.0000	0.0116	91.4715	SKLSKVVQY	SKLSKDVVQY	0.0001	50.6098	0.0282	76.7659	0.0014	0
258	KLSKDVVQYEQ	Sequence	KLSKDVVQY	KLSKDVVQY	0.0010	18.2553	0.0432	31.1913	KLSKDVVEQ	KLSKDVVQYEQ	0.0005	22.9692	0.0533	39.0000	KLDVVQYEQ	KLSKDVVQYEQ	0.0000	81.6667	0.0100	94.5866	KLSKDVVQQ	KLSKDVVQYEQ	0.0000	76.0000	0.0166	93.5254	0.0004	0
259	LSKDVVQYEQE	Sequence	LSKDVVQQE	LSKDVVQYEQE	0.0002	42.4000	0.0299	51.3901	LSKDVVQYE	LSKDVVQYEQE	0.0000	60.0000	0.0147	82.7458	LSKDVVQQE	LSKDVVQYEQE	0.0000	81.6667	0.0089	95.4597	LSKDVVQQE	LSKDVVQYEQE	0.0000	77.5000	0.0210	87.6822	0.0001	0
260	SKDVVQYEQEI	Sequence	SVVQYEQEI	SKDVVQYEQEI	0.0002	42.3000	0.0266	58.1619	SVVQYEQEI	SKDVVQYEQEI	0.0007	20.0920	0.0622	34.3612	SVVQYEQEI	SKDVVQYEQEI	0.0001	43.4000	0.0298	52.0351	SKDQYEQEI	SKDVVQYEQEI	0.0003	42.1176	0.0327	69.7245	0.0003	0
261	KDVVQYEQEIE	Sequence	KVQYEQEIE	KDVVQYEQEIE	0.0000	81.2500	0.0127	90.2393	KVVQYEQEI	KDVVQYEQEI	0.0000	70.0000	0.0249	66.0434	KVVQYEQEI	KDVVQYEQEI	0.0000	92.5000	0.0107	93.2279	KVQYEQEIE	KDVVQYEQEIE	0.0000	95.0000	0.0127	95.8747	0.0000	0
262	DVVQYEQEIES	Sequence	DVYEQEIES	DVVQYEQEIES	0.0001	67.3333	0.0151	85.0967	DVYEQEIES	DVVQYEQEIES	0.0001	43.1429	0.0248	66.1445	DVYEQEIES	DVVQYEQEIES	0.0000	65.0000	0.0122	90.1879	DQYEQEIES	DVVQYEQEIES	0.0001	56.3793	0.0177	92.2113	0.0001	0
263	VVQYEQEIESL	Sequence	VVEQEIESL	VVQYEQEIESL	0.0009	20.3944	0.0270	57.2982	VVQQEIESL	VVQYEQEIESL	0.0078	7.5610	0.1162	19.2048	VVEQEIESL	VVQYEQEIESL	0.0011	14.2892	0.0384	39.9387	VYEQEIESL	VVQYEQEIESL	0.0019	18.4661	0.0500	48.8178	0.0029	0
264	VQYEQEIESLE	Sequence	VQQEIESLE	VQYEQEIESLE	0.0001	58.4000	0.0157	83.5487	VQYEEIESL	VQYEQEIESL	0.0085	7.2783	0.1168	19.1067	VQYEQEESL	VQYEQEIESL	0.0000	53.8462	0.0161	80.7310	VQYEQIESL	VQYEQEIESL	0.0007	29.5091	0.0365	64.4488	0.0023	0
265	QYEQEIESLEA	Sequence	QYEQESLEA	QYEQEIESLEA	0.0004	32.5455	0.0311	49.1698	QQEIESLEA	QYEQEIESLEA	0.0001	39.0000	0.0262	64.1817	QYEQESLEA	QYEQEIESLEA	0.0000	50.0000	0.0185	74.9220	QYEQEIESL	QYEQEIESL	0.0002	45.0769	0.0290	75.4729	0.0002	0
266	YEQEIESLEAT	Sequence	YEQEIESLT	YEQEIESLEAT	0.0001	56.4000	0.0221	68.2937	YEIESLEAT	YEQEIESLEAT	0.0001	40.3750	0.0390	49.7279	YEQEIESAT	YEQEIESLEAT	0.0000	62.8571	0.0224	66.0814	YEQEILEAT	YEQEIESLEAT	0.0001	51.5854	0.0325	70.1187	0.0001	0
267	EQEIESLEATY	Sequence	EQEIESLEY	EQEIESLEATY	0.3018	0.5385	0.1906	1.8612	EQESLEATY	EQEIESLEATY	0.0001	47.7500	0.0200	73.5197	EQESLEATY	EQEIESLEATY	0.0001	36.2222	0.0160	81.1386	EQESLEATY	EQEIESLEATY	0.0003	42.0588	0.0208	88.0304	0.0756	1
268	QEIESLEATYH	Sequence	QIESLEATY	QEIESLEATY	0.0058	6.6467	0.0556	20.0980	QEIESLTYH	QEIESLEATYH	0.0000	59.5455	0.0135	84.9326	QEIEEATYH	QEIESLEATYH	0.0001	40.8571	0.0120	90.6507	QEIESLEAH	QEIESLEATYH	0.0001	53.6585	0.0147	95.2432	0.0015	0
269	EIESLEATYHI	Sequence	EIESLEATY	EIESLEATY	0.0016	13.9908	0.0517	22.9386	EILEATYHI	EIESLEATYHI	0.0011	17.1742	0.1102	20.2093	ESLEATYHI	EIESLEATYHI	0.0001	45.0000	0.0276	55.8198	EILEATYHI	EIESLEATYHI	0.0003	41.3889	0.0432	56.0895	0.0008	0
270	IESLEATYHII	Sequence	IESLEATYI	IESLEATYHII	0.0002	40.5385	0.0511	23.4602	ILEATYHII	IESLEATYHII	0.0007	20.2069	0.1536	14.2125	IESLEATYI	IESLEATYHII	0.0000	51.9231	0.0281	54.8533	IESLEAHII	IESLEATYHII	0.0001	56.0345	0.0475	51.3154	0.0003	0
271	ESLEATYHIII	Sequence	ESLEATYHI	ESLEATYHIII	0.0005	26.6486	0.0592	17.9449	ESLEATIII	ESLEATYHIII	0.0003	28.9630	0.1124	19.8240	ESLEATYHI	ESLEATYHIII	0.0001	43.0000	0.0290	53.3060	ESLEAHIII	ESLEATYHIII	0.0002	42.4706	0.0655	36.3129	0.0003	0
272	SLEATYHIIIM	Sequence	SLEATYHIM	SLEATYHIIIM	0.0010	19.1852	0.0673	14.1045	SLEAHIIIM	SLEATYHIIIM	0.0054	8.8562	0.1786	11.9260	SLEAHIIIM	SLEATYHIIIM	0.0002	28.8500	0.0595	23.4938	SLEAHIIIM	SLEATYHIIIM	0.0010	24.4574	0.1031	19.3129	0.0019	0
273	LEATYHIIIMA	Sequence	LTYHIIIMA	LEATYHIIIMA	0.0001	57.0000	0.0384	37.1826	LTYHIIIMA	LEATYHIIIMA	0.0003	27.2903	0.0928	23.9189	LEATYHIMA	LEATYHIIIMA	0.0000	68.0000	0.0249	61.0374	LEYHIIIMA	LEATYHIIIMA	0.0001	61.3636	0.0538	45.2839	0.0001	0
274	EATYHIIIMAL	Sequence	EATYHIIAL	EATYHIIIMAL	0.0001	56.4000	0.0355	41.5490	ATYHIIIAL	ATYHIIIMAL	0.0002	33.2500	0.0911	24.3712	EATYHIMAL	EATYHIIIMAL	0.0004	21.6327	0.0652	20.7675	EAHIIIMAL	EATYHIIIMAL	0.0086	8.6973	0.1608	8.7697	0.0023	0
275	ATYHIIIMALT	Sequence	ATYHIIILT	ATYHIIIMALT	0.0001	52.5806	0.0384	37.2725	ATYHIIIAL	ATYHIIIMAL	0.0007	21.1184	0.1106	20.1301	ATYHIIMAL	ATYHIIIMAL	0.0000	69.0000	0.0244	61.9488	AYHIIIMAL	ATYHIIIMAL	0.0001	57.5862	0.0437	55.5621	0.0002	0
276	TYHIIIMALTI	Sequence	TYHIIALTI	TYHIIIMALTI	0.0000	80.6250	0.0324	46.7454	TIIIMALTI	TYHIIIMALTI	0.0001	41.8571	0.1000	22.2467	TYHIMALTI	TYHIIIMALTI	0.0000	68.0000	0.0243	62.1275	TYHIIIMTI	TYHIIIMALTI	0.0008	27.6197	0.0821	27.0507	0.0002	0
277	YHIIIMALTIM	Sequence	YIIMALTIM	YHIIIMALTIM	0.0001	65.0000	0.0379	37.8838	YIIMALTIM	YHIIIMALTIM	0.0001	41.7143	0.1096	20.3291	YIIMALTIM	YHIIIMALTIM	0.0001	43.8000	0.0500	29.1963	YHIMALTIM	YHIIIMALTIM	0.0003	41.1667	0.0864	25.1975	0.0001	0
278	HIIIMALTIMG	Sequence	HIMALTIMG	HIIIMALTIMG	0.0000	95.0000	0.0226	67.0086	HIMALTIMG	HIIIMALTIMG	0.0000	75.0000	0.0566	37.1866	HIIMALTIM	HIIIMALTIM	0.0000	85.0000	0.0307	50.4316	HIIIMALTM	HIIIMALTIM	0.0000	77.0000	0.0538	45.2450	0.0000	0
279	IIIMALTIMGV	Sequence	IIALTIMGV	IIIMALTIMGV	0.0000	85.0000	0.0392	36.1429	IMALTIMGV	IIIMALTIMGV	0.0139	5.7618	0.5595	1.1980	IIIMALTGV	IIIMALTIMGV	0.0000	76.6667	0.0293	52.8864	IMALTIMGV	IIIMALTIMGV	0.0000	71.9231	0.0673	35.0901	0.0035	0
280	IIMALTIMGVI	Sequence	IIMALTIMI	IIMALTIMGVI	0.0000	88.5714	0.0390	36.3543	IIMALTIMI	IIMALTIMGVI	0.0020	13.6354	0.3953	3.3462	IIMALTGVI	IIMALTIMGVI	0.0000	54.2308	0.0676	19.7826	IIMALTIVI	IIMALTIMGVI	0.0000	69.3750	0.0868	25.0298	0.0005	0
281	IMALTIMGVIF	Sequence	IMALTGVIF	IMALTIMGVIF	0.0002	43.2727	0.0478	26.3283	IMALTIMGV	IMALTIMGV	0.0005	24.2292	0.2796	6.4189	IMALTGVIF	IMALTIMGVIF	0.0001	45.0000	0.0374	41.0206	IMALTGVIF	IMALTIMGVIF	0.0003	39.4286	0.0798	28.2230	0.0003	0
282	MALTIMGVIFL	Sequence	MTIMGVIFL	MALTIMGVIFL	0.0002	48.6250	0.0517	22.9722	ALIMGVIFL	ALTIMGVIFL	0.0021	13.4343	0.2407	8.0777	MALTGVIFL	MALTIMGVIFL	0.0001	35.3333	0.0729	17.8319	MALTGVIFL	MALTIMGVIFL	0.0005	33.3514	0.1204	14.9965	0.0007	0
283	ALTIMGVIFLI	Sequence	ALMGVIFLI	ALTIMGVIFLI	0.0001	70.7692	0.0510	23.5593	ALMGVIFLI	ALTIMGVIFLI	0.0631	2.5477	0.5871	0.9869	AIMGVIFLI	ALTIMGVIFLI	0.0000	75.0000	0.0224	66.1638	ALMGVIFLI	ALTIMGVIFLI	0.0000	78.0000	0.0480	50.8708	0.0158	0
284	LTIMGVIFLIS	Sequence	LTIMGVIFS	LTIMGVIFLIS	0.0000	74.2308	0.0450	29.1539	LIMGVIFLI	LTIMGVIFLI	0.0002	34.4286	0.2198	9.1544	LTIMGVIFS	LTIMGVIFLIS	0.0000	95.0000	0.0159	81.2379	LTIMGVIFL	LTIMGVIFL	0.0000	96.0000	0.0376	62.9659	0.0001	0
285	TIMGVIFLISI	Sequence	TIMGVIFLI	TIMGVIFLISI	0.0000	76.8182	0.0360	40.7210	TIMGVIISI	TIMGVIFLISI	0.0415	3.2633	0.5123	1.6497	TIMGVIISI	TIMGVIFLISI	0.0001	46.2500	0.0441	34.0049	TIMGVIISI	TIMGVIFLISI	0.0003	38.7917	0.0878	24.6051	0.0105	0
286	IMGVIFLISII	Sequence	IVIFLISII	IMGVIFLISII	0.0000	94.2857	0.0312	49.0019	IMIFLISII	IMGVIFLISII	0.0003	29.6400	0.2269	8.7802	IVIFLISII	IMGVIFLISII	0.0000	90.0000	0.0235	63.8632	IMGVIFSII	IMGVIFLISII	0.0001	67.1875	0.0815	27.3753	0.0001	0
287	MGVIFLISIIV	Sequence	MIFLISIIV	MGVIFLISIIV	0.0000	91.4286	0.0284	54.4691	MIFLISIIV	MGVIFLISIIV	0.0005	23.2364	0.1967	10.5695	MGFLISIIV	MGVIFLISIIV	0.0000	80.0000	0.0238	63.0715	MIFLISIIV	MGVIFLISIIV	0.0001	67.1875	0.0602	40.0099	0.0001	0
288	GVIFLISIIVL	Sequence	GVIFSIIVL	GVIFLISIIVL	0.0000	83.7500	0.0179	78.4521	GVLISIIVL	GVIFLISIIVL	0.0015	15.2222	0.1311	16.8990	GVIFSIIVL	GVIFLISIIVL	0.0002	31.6000	0.0321	48.2737	GFLISIIVL	GVIFLISIIVL	0.0004	37.2308	0.0505	48.3828	0.0005	0
289	VIFLISIIVLV	Sequence	VIFSIIVLV	VIFLISIIVLV	0.0000	75.0000	0.0283	54.6500	VLISIIVLV	VIFLISIIVLV	0.0428	3.2015	0.4254	2.8081	VIISIIVLV	VIFLISIIVLV	0.0000	80.0000	0.0165	79.7892	VIFLIIVLV	VIFLISIIVLV	0.0001	52.9268	0.0361	64.8969	0.0107	0
290	IFLISIIVLVC	Sequence	IFLISILVC	IFLISIIVLVC	0.0000	95.0000	0.0174	79.6729	ILISIIVLV	IFLISIIVLV	0.0023	12.7204	0.2848	6.2349	IISIIVLVC	IFLISIIVLVC	0.0000	92.5000	0.0104	93.6828	IFLISIIVL	IFLISIIVL	0.0001	65.3125	0.0299	74.0768	0.0006	0
291	FLISIIVLVCS	Sequence	FLISIIVLS	FLISIIVLVCS	0.0000	87.8571	0.0260	59.3977	FLISIIVLV	FLISIIVLV	0.0042	9.8931	0.3623	4.0381	FLISIIVLS	FLISIIVLVCS	0.0000	95.0000	0.0112	92.1381	FLISIIVCS	FLISIIVLVCS	0.0000	78.0000	0.0329	69.5241	0.0011	0
292	LISIIVLVCSC	Sequence	LISIIVLSC	LISIIVLVCSC	0.0000	97.8571	0.0156	83.9490	LISIIVLSC	LISIIVLVCSC	0.0000	55.9091	0.0475	42.8703	LISIIVLSC	LISIIVLVCSC	0.0000	92.5000	0.0142	85.5584	LISIIVLSC	LISIIVLVCSC	0.0000	85.0000	0.0303	73.4911	0.0000	0
293	ISIIVLVCSCD	Sequence	ISIIVLSCD	ISIIVLVCSCD	0.0000	98.5714	0.0177	79.0503	ISIIVLVSC	ISIIVLVCSC	0.0000	95.0000	0.0244	66.7702	ISIIVLVSC	ISIIVLVCSC	0.0000	100.0000	0.0077	96.0590	ISIIVLSCD	ISIIVLVCSCD	0.0000	99.0000	0.0183	91.4211	0.0000	0
294	SIIVLVCSCDK	Sequence	SIIVLVCSK	SIIVLVCSCDK	0.0000	78.1818	0.0294	52.4007	SIIVLVCSK	SIIVLVCSCDK	0.0000	70.0000	0.0349	53.7992	SIIVLVCSK	SIIVLVCSCDK	0.0000	90.0000	0.0168	79.0819	SIIVLVCSK	SIIVLVCSCDK	0.0000	93.0000	0.0234	84.1519	0.0000	0
295	IIVLVCSCDKN	Sequence	IIVLSCDKN	IIVLVCSCDKN	0.0000	98.5714	0.0179	78.3398	ILVCSCDKN	IIVLVCSCDKN	0.0000	95.0000	0.0267	63.5363	IIVLVCSKN	IIVLVCSCDKN	0.0000	100.0000	0.0085	95.6320	IIVLVCSKN	IIVLVCSCDKN	0.0000	100.0000	0.0131	95.7423	0.0000	0
296	IVLVCSCDKNN	Sequence	IVLSCDKNN	IVLVCSCDKNN	0.0000	98.5714	0.0150	85.2214	IVLSCDKNN	IVLVCSCDKNN	0.0000	100.0000	0.0151	81.9738	IVLSCDKNN	IVLVCSCDKNN	0.0000	100.0000	0.0073	96.2543	IVLVCSKNN	IVLVCSCDKNN	0.0000	100.0000	0.0131	95.7449	0.0000	0
297	VLVCSCDKNND	Sequence	VLVCSKNND	VLVCSCDKNND	0.0000	99.2857	0.0127	90.2320	VLVCSCNND	VLVCSCDKNND	0.0000	95.0000	0.0310	58.1225	VLVCSKNND	VLVCSCDKNND	0.0000	100.0000	0.0078	96.0212	VLVCSKNND	VLVCSCDKNND	0.0000	100.0000	0.0121	96.0703	0.0000	0
298	LVCSCDKNNDQ	Sequence	LSCDKNNDQ	LVCSCDKNNDQ	0.0000	75.0000	0.0152	84.8010	LVCDKNNDQ	LVCSCDKNNDQ	0.0000	90.0000	0.0120	87.6295	LVCDKNNDQ	LVCSCDKNNDQ	0.0000	92.5000	0.0075	96.1669	LVCDKNNDQ	LVCSCDKNNDQ	0.0000	98.0000	0.0113	96.3421	0.0000	0
299	VCSCDKNNDQY	Sequence	VCDKNNDQY	VCSCDKNNDQY	0.2012	0.7526	0.2799	0.8648	VCDKNNDQY	VCSCDKNNDQY	0.0000	54.6667	0.0132	85.4591	VCDKNNDQY	VCSCDKNNDQY	0.0000	60.7143	0.0108	92.9332	VCDKNNDQY	VCSCDKNNDQY	0.0000	69.3750	0.0136	95.5797	0.0503	1
300	CSCDKNNDQYK	Sequence	CSDKNNDQY	CSCDKNNDQY	0.0401	2.2953	0.1975	1.7339	CSCDNDQYK	CSCDKNNDQYK	0.0000	71.2500	0.0199	73.8148	CSCDKNNYK	CSCDKNNDQYK	0.0000	83.3333	0.0137	86.8107	CSCDKNQYK	CSCDKNNDQYK	0.0000	89.2857	0.0220	86.2467	0.0100	0
301	SCDKNNDQYKF	Sequence	SCDNDQYKF	SCDKNNDQYKF	0.0157	3.7979	0.0578	18.7540	SCDKNQYKF	SCDKNNDQYKF	0.0001	38.2000	0.0163	79.9381	SCDKNQYKF	SCDKNNDQYKF	0.0004	23.2564	0.0176	77.0640	SCDKNQYKF	SCDKNNDQYKF	0.0011	23.6635	0.0309	72.5092	0.0043	0
302	CDKNNDQYKFH	Sequence	CDNDQYKFH	CDKNNDQYKFH	0.0001	50.9677	0.0255	60.3368	CDKNNDQYH	CDKNNDQYKFH	0.0000	95.0000	0.0059	96.1185	CDKNNDQYH	CDKNNDQYKFH	0.0000	90.0000	0.0078	96.0324	CNNDQYKFH	CDKNNDQYKFH	0.0000	78.0000	0.0235	84.0677	0.0000	0
303	DKNNDQYKFHK	Sequence	DNDQYKFHK	DKNNDQYKFHK	0.0003	39.1538	0.0224	67.5131	DKDQYKFHK	DKNNDQYKFHK	0.0000	87.5000	0.0069	95.4801	DKDQYKFHK	DKNNDQYKFHK	0.0000	83.3333	0.0063	96.7974	DKNQYKFHK	DKNNDQYKFHK	0.0001	68.4375	0.0189	90.6981	0.0001	0
304	KNNDQYKFHKL	Sequence	KNNDQFHKL	KNNDQYKFHKL	0.0004	31.7917	0.0280	55.1276	KNNDQFHKL	KNNDQYKFHKL	0.0001	36.1667	0.0195	74.3642	KNNDKFHKL	KNNDQYKFHKL	0.0001	34.9091	0.0237	63.3415	KNNDKFHKL	KNNDQYKFHKL	0.0076	9.3247	0.1167	15.8087	0.0021	0
305	NNDQYKFHKLL	Sequence	NNDQYKFLL	NNDQYKFHKLL	0.0007	23.4200	0.0549	20.6066	NQYKFHKLL	NNDQYKFHKLL	0.0002	31.8500	0.0585	36.1783	NNDQFHKLL	NNDQYKFHKLL	0.0001	41.0000	0.0337	45.9014	NQYKFHKLL	NNDQYKFHKLL	0.0037	13.5647	0.1357	12.0998	0.0012	0
306	NDQYKFHKLLP	Sequence	NDQYKFLLP	NDQYKFHKLLP	0.0001	63.3333	0.0233	65.3736	NQYKFHKLL	NDQYKFHKLL	0.0000	75.0000	0.0236	67.9697	NDKFHKLLP	NDQYKFHKLLP	0.0000	64.2857	0.0193	72.9977	NDQYKFHKL	NDQYKFHKL	0.0003	38.0000	0.0810	27.5947	0.0001	0
0	MKTISVVTLL	Sequence	MTISVVTLL	MKTISVVTLL	0.0008	21.4516	0.0987	6.7777	MTISVVTLL	MKTISVVTLL	0.0067	8.0835	0.3746	3.7710	MTISVVTLL	MKTISVVTLL	0.0005	19.8088	0.0953	12.2943	MKTISVVTL	MKTISVVTLL	0.0015	20.5862	0.1608	8.7699	0.0024	0
1	KTISVVTLLC	Sequence	KTISVTLLC	KTISVVTLLC	0.0005	27.4000	0.0731	12.0711	KTISVVLLC	KTISVVTLLC	0.0022	13.0992	0.1966	10.5763	KTISVVTLL	KTISVVTLL	0.0001	43.2000	0.0427	35.3627	KTISVVTLC	KTISVVTLLC	0.0001	64.3182	0.0424	57.1227	0.0007	0
2	TISVVTLLCV	Sequence	TISVVTLLV	TISVVTLLCV	0.0004	33.0476	0.1169	4.9478	TISVVTLLV	TISVVTLLCV	0.0062	8.3466	0.4079	3.1063	TISVVTLLV	TISVVTLLCV	0.0000	64.2857	0.0444	33.7145	TISVVTLCV	TISVVTLLCV	0.0001	53.7805	0.0875	24.7193	0.0017	0
3	ISVVTLLCVL	Sequence	ISVVTLLCL	ISVVTLLCVL	0.0001	53.3871	0.0752	11.4411	IVVTLLCVL	ISVVTLLCVL	0.0004	26.3421	0.2287	8.6873	IVVTLLCVL	ISVVTLLCVL	0.0002	31.2667	0.0966	12.0476	IVVTLLCVL	ISVVTLLCVL	0.0002	46.8462	0.1157	16.0368	0.0002	0
4	SVVTLLCVLP	Sequence	SVVTLLVLP	SVVTLLCVLP	0.0001	70.3846	0.0442	30.0530	SVVTLLVLP	SVVTLLCVLP	0.0004	26.2895	0.1622	13.3567	SVVTLLCVL	SVVTLLCVL	0.0000	62.8571	0.0582	24.1643	SVVTLLCVL	SVVTLLCVL	0.0001	68.1250	0.0743	31.0027	0.0001	0
5	VVTLLCVLPA	Sequence	VTLLCVLPA	VVTLLCVLPA	0.0000	72.3077	0.0799	10.1631	VVTLLCVLA	VVTLLCVLPA	0.0010	18.1290	0.3311	4.7992	VVTLLVLPA	VVTLLCVLPA	0.0000	75.0000	0.0646	21.0042	VVTLLVLPA	VVTLLCVLPA	0.0000	79.0000	0.0974	21.0911	0.0003	0
6	VTLLCVLPAV	Sequence	VTLLVLPAV	VTLLCVLPAV	0.0001	60.9524	0.0945	7.3442	VLLCVLPAV	VTLLCVLPAV	0.0834	2.1530	0.7611	0.1792	VTLLVLPAV	VTLLCVLPAV	0.0000	63.5714	0.0667	20.1707	VTLLVLPAV	VTLLCVLPAV	0.0001	57.5862	0.1133	16.5989	0.0209	0
7	TLLCVLPAVV	Sequence	TLCVLPAVV	TLLCVLPAVV	0.0001	68.0000	0.0660	14.6361	TLLCVLPAV	TLLCVLPAVV	0.1082	1.7730	0.7793	0.1457	TLLVLPAVV	TLLCVLPAVV	0.0000	60.0000	0.0547	26.1175	TLLVLPAVV	TLLCVLPAVV	0.0004	37.5769	0.1422	11.0882	0.0272	1
8	LLCVLPAVVY	Sequence	LLCVPAVVY	LLCVLPAVVY	0.0183	3.4789	0.2027	1.6486	LLCVLPAVV	LLCVLPAVV	0.0004	25.2927	0.2719	6.7064	LLVLPAVVY	LLCVLPAVVY	0.0001	45.5000	0.0308	50.3207	LLVLPAVVY	LLCVLPAVVY	0.0002	47.6364	0.0627	38.2307	0.0047	0
9	LCVLPAVVYS	Sequence	LCVLPAVVY	LCVLPAVVY	0.0002	47.2222	0.0334	45.0065	LVLPAVVYS	LCVLPAVVYS	0.0005	22.6000	0.1563	13.9335	LVLPAVVYS	LCVLPAVVYS	0.0000	69.0000	0.0283	54.5548	LVLPAVVYS	LCVLPAVVYS	0.0000	86.4286	0.0272	78.2000	0.0002	0
10	CVLPAVVYST	Sequence	CVLPAVVYT	CVLPAVVYST	0.0001	69.6667	0.0391	36.2829	CLPAVVYST	CVLPAVVYST	0.0015	15.0356	0.2900	6.0513	CVLPAVVST	CVLPAVVYST	0.0000	55.5556	0.0466	31.8234	CVLPAVVST	CVLPAVVYST	0.0000	76.5000	0.0672	35.1816	0.0004	0
11	VLPAVVYSTC	Sequence	VLPAVVSTC	VLPAVVYSTC	0.0001	51.1290	0.0280	55.1213	VLPAVVYTC	VLPAVVYSTC	0.0083	7.3574	0.2321	8.5071	VPAVVYSTC	VLPAVVYSTC	0.0064	6.3344	0.1854	4.4393	VPAVVYSTC	VLPAVVYSTC	0.0006	30.8043	0.0871	24.8953	0.0039	0
12	LPAVVYSTCT	Sequence	LPAVVYSTT	LPAVVYSTCT	0.0000	86.4286	0.0325	46.5701	LPAVVYSTT	LPAVVYSTCT	0.0000	76.6667	0.0474	42.9235	LPAVVYSTT	LPAVVYSTCT	0.0040	7.9367	0.2342	2.9619	LPAVVYSTT	LPAVVYSTCT	0.0002	43.3571	0.1117	16.9693	0.0011	0
13	PAVVYSTCTV	Sequence	PVVYSTCTV	PAVVYSTCTV	0.0000	75.4545	0.0498	24.5613	AVVYSTCTV	AVVYSTCTV	0.0003	29.9200	0.2018	10.2366	PAVVYSTTV	PAVVYSTCTV	0.0000	71.2500	0.0543	26.3779	PAVVYSTTV	PAVVYSTCTV	0.0000	85.0000	0.0525	46.3932	0.0001	0
14	AVVYSTCTVP	Sequence	AVVYSTTVP	AVVYSTCTVP	0.0001	63.8095	0.0368	39.6228	AVYSTCTVP	AVVYSTCTVP	0.0004	25.7805	0.1641	13.1719	AVYSTCTVP	AVVYSTCTVP	0.0001	44.2500	0.0541	26.4671	AVYSTCTVP	AVVYSTCTVP	0.0000	76.5000	0.0424	57.1060	0.0001	0
15	VVYSTCTVPT	Sequence	VVYSTTVPT	VVYSTCTVPT	0.0000	72.6923	0.0514	23.2094	VVYSTTVPT	VVYSTCTVPT	0.0014	15.8667	0.2812	6.3617	VVYSTTVPT	VVYSTCTVPT	0.0001	34.8182	0.0933	12.6567	VVYSTTVPT	VVYSTCTVPT	0.0000	78.5000	0.0631	37.9493	0.0004	0
16	VYSTCTVPTM	Sequence	VSTCTVPTM	VYSTCTVPTM	0.0004	31.9583	0.0870	8.6340	VYSTTVPTM	VYSTCTVPTM	0.0002	34.7143	0.1046	21.3047	VYSTTVPTM	VYSTCTVPTM	0.0009	15.4519	0.1082	10.1848	VYSTTVPTM	VYSTCTVPTM	0.0015	20.4483	0.1006	20.0500	0.0008	0
17	YSTCTVPTMN	Sequence	YSTTVPTMN	YSTCTVPTMN	0.0003	37.3333	0.0965	7.0489	YSTCTVPTM	YSTCTVPTM	0.0000	65.0000	0.0766	28.6805	YSTCTVPTM	YSTCTVPTM	0.0000	76.6667	0.0490	29.9649	YSTCTVPTM	YSTCTVPTM	0.0000	82.8571	0.0536	45.4485	0.0001	0
18	STCTVPTMNN	Sequence	STTVPTMNN	STCTVPTMNN	0.0002	42.4000	0.0663	14.5345	STCTPTMNN	STCTVPTMNN	0.0000	78.3333	0.0340	54.6083	STTVPTMNN	STCTVPTMNN	0.0000	92.5000	0.0170	78.6119	STCTVPTMN	STCTVPTMNN	0.0000	96.0000	0.0230	84.7505	0.0001	0
19	TCTVPTMNNA	Sequence	TTVPTMNNA	TCTVPTMNNA	0.0007	23.4000	0.0514	23.2070	TTVPTMNNA	TCTVPTMNNA	0.0012	16.5150	0.0968	22.9579	TTVPTMNNA	TCTVPTMNNA	0.0001	41.6000	0.0383	40.0554	TTVPTMNNA	TCTVPTMNNA	0.0001	57.5862	0.0327	69.7765	0.0005	0
20	CTVPTMNNAK	Sequence	CTVPTNNAK	CTVPTMNNAK	0.0017	13.7294	0.0981	6.8545	CTVPTMNAK	CTVPTMNNAK	0.0001	49.0000	0.0619	34.5249	CTVPTNNAK	CTVPTMNNAK	0.0000	56.1111	0.0423	35.7215	CVPTMNNAK	CTVPTMNNAK	0.0000	85.0000	0.0357	65.5221	0.0005	0
21	TVPTMNNAKL	Sequence	TVPTNNAKL	TVPTMNNAKL	0.0008	20.7324	0.0431	31.2232	TVPTMNAKL	TVPTMNNAKL	0.0009	18.5161	0.0868	25.5327	TPTMNNAKL	TVPTMNNAKL	0.0754	1.7279	0.3009	1.8454	TPTMNNAKL	TVPTMNNAKL	0.0040	13.0385	0.1099	17.4246	0.0203	1
22	VPTMNNAKLT	Sequence	VTMNNAKLT	VPTMNNAKLT	0.0001	50.1613	0.0362	40.4691	VTMNNAKLT	VPTMNNAKLT	0.0000	58.1818	0.0419	47.1992	VPTMNNAKL	VPTMNNAKL	0.0037	8.2868	0.1749	4.9082	VPTMNNAKL	VPTMNNAKL	0.0004	36.7586	0.0700	33.4575	0.0011	0
23	PTMNNAKLTS	Sequence	PTMNNALTS	PTMNNAKLTS	0.0002	44.7000	0.0494	24.9067	TMNNAKLTS	TMNNAKLTS	0.0000	75.0000	0.0401	48.7308	TMNNAKLTS	TMNNAKLTS	0.0000	81.6667	0.0221	66.7824	PTMNNKLTS	PTMNNAKLTS	0.0000	87.8571	0.0308	72.7173	0.0001	0
24	TMNNAKLTST	Sequence	TMNNKLTST	TMNNAKLTST	0.0002	43.5455	0.0385	37.0346	TMNNKLTST	TMNNAKLTST	0.0015	15.4311	0.1668	12.9191	TMNNAKTST	TMNNAKLTST	0.0002	31.8000	0.0566	25.0012	TMNNKLTST	TMNNAKLTST	0.0029	15.2249	0.2027	5.3613	0.0012	0
25	MNNAKLTSTE	Sequence	MNAKLTSTE	MNNAKLTSTE	0.0001	61.6667	0.0305	50.3441	MNAKLTSTE	MNNAKLTSTE	0.0000	76.6667	0.0247	66.2886	MNNAKTSTE	MNNAKLTSTE	0.0000	69.0000	0.0289	53.5022	MNNAKLTSE	MNNAKLTSTE	0.0002	48.4000	0.0966	21.3613	0.0001	0
26	NNAKLTSTET	Sequence	NNAKLTSTT	NNAKLTSTET	0.0001	53.3871	0.0294	52.3614	NAKLTSTET	NNAKLTSTET	0.0000	68.3333	0.0208	72.3606	NAKLTSTET	NNAKLTSTET	0.0001	38.4286	0.0425	35.5667	NAKLTSTET	NNAKLTSTET	0.0005	34.2121	0.0791	28.5210	0.0002	0
27	NAKLTSTETS	Sequence	NAKTSTETS	NAKLTSTETS	0.0001	59.4000	0.0249	61.8603	NALTSTETS	NAKLTSTETS	0.0000	66.6667	0.0241	67.2295	NAKLTSTTS	NAKLTSTETS	0.0001	36.5556	0.0458	32.4950	NAKLTSTTS	NAKLTSTETS	0.0003	41.7778	0.0728	31.7770	0.0001	0
28	AKLTSTETSF	Sequence	ALTSTETSF	AKLTSTETSF	0.0016	14.0108	0.0408	33.9269	ALTSTETSF	AKLTSTETSF	0.0063	8.2795	0.1064	20.9332	ALTSTETSF	AKLTSTETSF	0.0009	15.9556	0.0621	22.2220	AKLTSTTSF	AKLTSTETSF	0.0013	22.4308	0.0646	36.9141	0.0025	0
29	KLTSTETSFN	Sequence	KTSTETSFN	KLTSTETSFN	0.0002	44.0000	0.0539	21.2518	KLTSTETSF	KLTSTETSF	0.0003	28.3704	0.0829	26.6715	KLTSTETSF	KLTSTETSF	0.0000	50.0000	0.0324	47.7628	KLTSTETSF	KLTSTETSF	0.0001	68.4375	0.0316	71.5213	0.0001	0
30	LTSTETSFND	Sequence	LTSTETSFD	LTSTETSFND	0.0001	58.0000	0.0664	14.4986	LTSETSFND	LTSTETSFND	0.0000	76.6667	0.0441	45.3565	LTSETSFND	LTSTETSFND	0.0000	100.0000	0.0144	85.2196	LTSTETSFD	LTSTETSFND	0.0000	99.0000	0.0224	85.7638	0.0000	0
31	TSTETSFNDK	Sequence	TTETSFNDK	TSTETSFNDK	0.0065	6.2609	0.1086	5.6977	TSTETSFNK	TSTETSFNDK	0.0000	60.6250	0.0252	65.5009	TSTETSFNK	TSTETSFNDK	0.0000	78.3333	0.0154	82.5649	TSTETSFNK	TSTETSFNDK	0.0000	87.8571	0.0171	92.9853	0.0016	0
32	STETSFNDKQ	Sequence	STETSFDKQ	STETSFNDKQ	0.0083	5.4059	0.0963	7.0862	STETSFNKQ	STETSFNDKQ	0.0000	75.0000	0.0164	79.6424	STETSFNKQ	STETSFNDKQ	0.0000	80.0000	0.0130	88.4299	STETSFNKQ	STETSFNDKQ	0.0000	87.1429	0.0155	94.9054	0.0021	0
33	TETSFNDKQK	Sequence	TTSFNDKQK	TETSFNDKQK	0.0017	13.6789	0.0539	21.2961	TTSFNDKQK	TETSFNDKQK	0.0000	68.3333	0.0146	82.9115	TETSFNKQK	TETSFNDKQK	0.0000	54.6154	0.0150	83.4717	TETSNDKQK	TETSFNDKQK	0.0000	79.5000	0.0173	92.7414	0.0004	0
34	ETSFNDKQKV	Sequence	ETSFNDQKV	ETSFNDKQKV	0.0026	10.7310	0.0766	11.0234	ETFNDKQKV	ETSFNDKQKV	0.0007	20.5862	0.0387	50.0356	ETFNDKQKV	ETSFNDKQKV	0.0001	34.8182	0.0250	60.8283	ETFNDKQKV	ETSFNDKQKV	0.0004	35.1000	0.0379	62.5395	0.0010	0
35	TSFNDKQKVT	Sequence	TSFNDKQKT	TSFNDKQKVT	0.0004	31.9583	0.0293	52.5836	TSFDKQKVT	TSFNDKQKVT	0.0001	37.3000	0.0255	65.0490	TSFDKQKVT	TSFNDKQKVT	0.0001	41.2000	0.0273	56.2684	TFNDKQKVT	TSFNDKQKVT	0.0009	26.1500	0.0594	40.6659	0.0004	0
36	SFNDKQKVTF	Sequence	SFDKQKVTF	SFNDKQKVTF	0.0170	3.6367	0.0663	14.5188	SFDKQKVTF	SFNDKQKVTF	0.0021	13.2011	0.0397	49.0601	SFDKQKVTF	SFNDKQKVTF	0.0136	4.3811	0.0682	19.5539	SFDKQKVTF	SFNDKQKVTF	0.1410	1.1709	0.1431	10.9508	0.0434	1
37	FNDKQKVTFT	Sequence	FNDKQKVTF	FNDKQKVTF	0.0010	18.2766	0.0599	17.5278	FNDQKVTFT	FNDKQKVTFT	0.0000	52.3333	0.0334	55.2523	FNDKQKVTF	FNDKQKVTF	0.0001	49.0000	0.0236	63.4815	FNKQKVTFT	FNDKQKVTFT	0.0024	16.6698	0.1540	9.5373	0.0009	0
38	NDKQKVTFTC	Sequence	NDKQKVTTC	NDKQKVTFTC	0.0002	48.3750	0.0236	64.7649	NDKQKVFTC	NDKQKVTFTC	0.0000	68.3333	0.0199	73.7284	NDKQKVTTC	NDKQKVTFTC	0.0001	46.2500	0.0240	62.8157	NDKQKVTTC	NDKQKVTFTC	0.0052	11.4041	0.0861	25.3067	0.0014	0
39	DKQKVTFTCD	Sequence	DKQKVTFTC	DKQKVTFTC	0.0000	98.5714	0.0100	95.0203	DQKVTFTCD	DKQKVTFTCD	0.0000	100.0000	0.0099	91.3466	DKQKVTFTC	DKQKVTFTC	0.0000	92.5000	0.0118	91.0225	DKQKVTFTC	DKQKVTFTC	0.0000	74.2308	0.0479	50.9268	0.0000	0
40	KQKVTFTCDS	Sequence	KQKVTFTDS	KQKVTFTCDS	0.0000	93.5714	0.0203	72.5012	KQKVTFTCS	KQKVTFTCDS	0.0000	75.0000	0.0457	44.1161	KQKVTFTCS	KQKVTFTCDS	0.0000	83.3333	0.0274	56.0686	KQKVTFTCS	KQKVTFTCDS	0.0000	70.3846	0.0624	38.4313	0.0000	0
41	QKVTFTCDSG	Sequence	QVTFTCDSG	QKVTFTCDSG	0.0000	96.4286	0.0285	54.2627	QVTFTCDSG	QKVTFTCDSG	0.0000	95.0000	0.0298	59.4637	QKVTFTDSG	QKVTFTCDSG	0.0000	95.0000	0.0246	61.5794	QKVTFTDSG	QKVTFTCDSG	0.0000	96.0000	0.0404	59.4595	0.0000	0
42	KVTFTCDSGY	Sequence	KTFTCDSGY	KVTFTCDSGY	0.0621	1.7357	0.2630	0.9882	KVFTCDSGY	KVTFTCDSGY	0.0001	38.5000	0.0781	28.1689	KVFTCDSGY	KVTFTCDSGY	0.0001	41.2000	0.0498	29.3627	KVTFTDSGY	KVTFTCDSGY	0.0000	80.0000	0.0314	71.8064	0.0156	1
43	VTFTCDSGYH	Sequence	VTFTDSGYH	VTFTCDSGYH	0.0054	6.9329	0.1521	2.9205	VTFTCDSYH	VTFTCDSGYH	0.0000	61.2500	0.0495	41.5023	VTFTDSGYH	VTFTCDSGYH	0.0000	56.1111	0.0333	46.4860	VTFTDSGYH	VTFTCDSGYH	0.0000	89.2857	0.0276	77.6031	0.0014	0
44	TFTCDSGYHS	Sequence	TTCDSGYHS	TFTCDSGYHS	0.0008	21.5645	0.0621	16.3960	TTCDSGYHS	TFTCDSGYHS	0.0000	51.3333	0.0462	43.7982	TFTDSGYHS	TFTCDSGYHS	0.0000	76.6667	0.0218	67.4232	TFCDSGYHS	TFTCDSGYHS	0.0000	74.6154	0.0354	65.9172	0.0002	0
45	FTCDSGYHSL	Sequence	FTDSGYHSL	FTCDSGYHSL	0.1817	0.8127	0.3117	0.6734	FTDSGYHSL	FTCDSGYHSL	0.0961	1.9393	0.3376	4.6282	FTDSGYHSL	FTCDSGYHSL	0.0146	4.2197	0.1378	7.0558	FTDSGYHSL	FTCDSGYHSL	0.0296	4.0542	0.1627	8.5672	0.0805	2
46	TCDSGYHSLD	Sequence	TCDSGYHSL	TCDSGYHSL	0.0005	27.8571	0.0444	29.7955	TCDSGYHSL	TCDSGYHSL	0.0001	39.2222	0.0290	60.4648	TCDSGYHSL	TCDSGYHSL	0.0002	32.1538	0.0256	59.6005	TCDSGYHSL	TCDSGYHSL	0.0004	35.6333	0.0334	68.8117	0.0003	0
47	CDSGYHSLDP	Sequence	CDSGYHSLP	CDSGYHSLDP	0.0000	74.2308	0.0458	28.3019	CDSGYHSLP	CDSGYHSLDP	0.0000	87.5000	0.0199	73.7789	CDSGYHSLP	CDSGYHSLDP	0.0000	92.5000	0.0145	84.8268	CDSGYHSLP	CDSGYHSLDP	0.0000	91.0000	0.0288	75.8620	0.0000	0
48	DSGYHSLDPN	Sequence	DSYHSLDPN	DSGYHSLDPN	0.0000	75.0000	0.0502	24.1807	DSYHSLDPN	DSGYHSLDPN	0.0000	95.0000	0.0199	73.7626	DSYHSLDPN	DSGYHSLDPN	0.0000	100.0000	0.0167	79.2684	DSYHSLDPN	DSGYHSLDPN	0.0000	96.0000	0.0309	72.5832	0.0000	0
49	SGYHSLDPNA	Sequence	SGYSLDPNA	SGYHSLDPNA	0.0002	48.0000	0.0399	35.1019	SGYHSLPNA	SGYHSLDPNA	0.0007	20.0115	0.1390	15.8556	SGYHSLPNA	SGYHSLDPNA	0.0001	36.1111	0.0523	27.6310	SYHSLDPNA	SGYHSLDPNA	0.0002	46.6923	0.0612	39.3444	0.0003	0
50	GYHSLDPNAV	Sequence	GHSLDPNAV	GYHSLDPNAV	0.0002	48.6250	0.0329	45.8301	GYHSLDPNV	GYHSLDPNAV	0.0002	35.6923	0.0547	38.2088	GYHSLPNAV	GYHSLDPNAV	0.0003	26.5769	0.0424	35.5870	GYHSLPNAV	GYHSLDPNAV	0.0009	26.2625	0.0559	43.4766	0.0004	0
51	YHSLDPNAVC	Sequence	YSLDPNAVC	YHSLDPNAVC	0.0004	30.3214	0.0387	36.8123	YSLDPNAVC	YHSLDPNAVC	0.0006	21.5658	0.0753	29.1357	YSLDPNAVC	YHSLDPNAVC	0.0003	27.1905	0.0506	28.7331	YHLDPNAVC	YHSLDPNAVC	0.0003	39.0000	0.0459	53.1044	0.0004	0
52	HSLDPNAVCE	Sequence	HSDPNAVCE	HSLDPNAVCE	0.0100	4.8627	0.0944	7.3590	HLDPNAVCE	HSLDPNAVCE	0.0005	22.6154	0.0573	36.8033	HSLDPNAVE	HSLDPNAVCE	0.0001	42.0000	0.0322	48.1287	HLDPNAVCE	HSLDPNAVCE	0.0002	43.2143	0.0326	69.9077	0.0027	0
53	SLDPNAVCET	Sequence	SLDPNAVET	SLDPNAVCET	0.0062	6.4307	0.1034	6.2421	SLDPNAVET	SLDPNAVCET	0.0348	3.5903	0.2708	6.7483	SLDPNAVET	SLDPNAVCET	0.0002	30.5882	0.0397	38.4455	SLDPNAVET	SLDPNAVCET	0.0003	39.2381	0.0394	60.7497	0.0104	0
54	LDPNAVCETD	Sequence	LDPNACETD	LDPNAVCETD	0.0000	95.7143	0.0184	77.3071	LDPNAVETD	LDPNAVCETD	0.0000	95.0000	0.0209	72.1373	LPNAVCETD	LDPNAVCETD	0.0000	75.0000	0.0509	28.5854	LPNAVCETD	LDPNAVCETD	0.0000	93.0000	0.0359	65.1745	0.0000	0
55	DPNAVCETDK	Sequence	DPNAVCETK	DPNAVCETDK	0.0000	71.9231	0.0226	67.0062	DPNAVCETK	DPNAVCETDK	0.0000	85.0000	0.0087	93.3229	DPNAVCETK	DPNAVCETDK	0.0001	37.3750	0.0270	56.9412	DPNAVCETK	DPNAVCETDK	0.0001	56.5517	0.0272	78.3380	0.0001	0
56	PNAVCETDKW	Sequence	PAVCETDKW	PNAVCETDKW	0.0004	33.1429	0.0374	38.7450	PNAVETDKW	PNAVCETDKW	0.0000	95.0000	0.0098	91.3844	NAVCETDKW	NAVCETDKW	0.0000	90.0000	0.0124	89.7921	PNAVETDKW	PNAVCETDKW	0.0000	90.0000	0.0168	93.3649	0.0001	0
57	NAVCETDKWK	Sequence	NAVCETDKK	NAVCETDKWK	0.0003	36.0000	0.0510	23.5252	NVCETDKWK	NAVCETDKWK	0.0000	69.1667	0.0254	65.2586	NAVETDKWK	NAVCETDKWK	0.0000	78.3333	0.0195	72.6995	NAVETDKWK	NAVCETDKWK	0.0000	91.0000	0.0226	85.3922	0.0001	0
58	AVCETDKWKY	Sequence	AVETDKWKY	AVCETDKWKY	0.4172	0.3750	0.2242	1.3291	AVCEDKWKY	AVCETDKWKY	0.0006	21.8553	0.0463	43.7064	AVCETKWKY	AVCETDKWKY	0.0001	36.1111	0.0179	76.3808	AVCETKWKY	AVCETDKWKY	0.0001	52.1951	0.0179	91.9848	0.1045	1
59	VCETDKWKYE	Sequence	VCETDKWKY	VCETDKWKY	0.0024	11.0928	0.0298	51.7125	VCTDKWKYE	VCETDKWKYE	0.0000	80.0000	0.0129	86.0111	VETDKWKYE	VCETDKWKYE	0.0000	92.5000	0.0069	96.4952	VETDKWKYE	VCETDKWKYE	0.0000	82.1429	0.0167	93.3810	0.0006	0
60	CETDKWKYEN	Sequence	CTDKWKYEN	CETDKWKYEN	0.0003	35.8889	0.0963	7.0815	CTDKWKYEN	CETDKWKYEN	0.0000	95.0000	0.0184	76.2981	CETDKKYEN	CETDKWKYEN	0.0000	95.0000	0.0118	90.9968	CETDKKYEN	CETDKWKYEN	0.0000	89.2857	0.0275	77.8217	0.0001	0
61	ETDKWKYENP	Sequence	ETDKWKYEP	ETDKWKYENP	0.0034	9.0891	0.0733	12.0130	ETDKWKYEP	ETDKWKYENP	0.0000	59.0909	0.0187	75.7583	ETKWKYENP	ETDKWKYENP	0.0000	70.0000	0.0134	87.3411	ETKWKYENP	ETDKWKYENP	0.0003	39.7143	0.0374	63.2128	0.0009	0
62	TDKWKYENPC	Sequence	TDKWKYENC	TDKWKYENPC	0.0001	69.6667	0.0193	75.0122	TDWKYENPC	TDKWKYENPC	0.0000	82.5000	0.0223	69.8707	TDKWKENPC	TDKWKYENPC	0.0000	73.7500	0.0235	63.8084	TDKWKYNPC	TDKWKYENPC	0.0004	36.2069	0.0821	27.0541	0.0001	0
63	DKWKYENPCK	Sequence	DWKYENPCK	DKWKYENPCK	0.0000	75.0000	0.0142	87.0658	DKWKENPCK	DKWKYENPCK	0.0000	82.5000	0.0124	86.8775	DKKYENPCK	DKWKYENPCK	0.0000	76.6667	0.0140	86.1355	DKWKYNPCK	DKWKYENPCK	0.0001	68.1250	0.0381	62.3969	0.0000	0
64	KWKYENPCKK	Sequence	KWYENPCKK	KWKYENPCKK	0.0001	58.2000	0.0149	85.4428	KWYENPCKK	KWKYENPCKK	0.0001	44.4000	0.0211	71.7656	KWYENPCKK	KWKYENPCKK	0.0000	66.0000	0.0149	83.7799	KWYENPCKK	KWKYENPCKK	0.0001	67.1875	0.0270	78.5054	0.0001	0
65	WKYENPCKKM	Sequence	WYENPCKKM	WKYENPCKKM	0.0003	35.6111	0.0335	44.8750	WKYENPKKM	WKYENPCKKM	0.0001	49.2500	0.0298	59.5025	WYENPCKKM	WKYENPCKKM	0.0003	25.1000	0.0537	26.7034	WKYENPKKM	WKYENPCKKM	0.0020	18.0724	0.1180	15.5106	0.0007	0
66	KYENPCKKMC	Sequence	KENPCKKMC	KYENPCKKMC	0.0001	57.0000	0.0124	90.7253	KYENPKKMC	KYENPCKKMC	0.0000	73.7500	0.0142	83.7600	KYENPKKMC	KYENPCKKMC	0.0001	42.6000	0.0249	60.9480	KYENPKKMC	KYENPCKKMC	0.0001	56.0345	0.0267	79.0031	0.0001	0
67	YENPCKKMCT	Sequence	YENPKKMCT	YENPCKKMCT	0.0001	52.4194	0.0304	50.4227	YENPKKMCT	YENPCKKMCT	0.0000	80.0000	0.0217	70.8624	YENPKKMCT	YENPCKKMCT	0.0000	64.2857	0.0253	60.1157	YENPKKMCT	YENPCKKMCT	0.0006	30.8696	0.0866	25.1034	0.0002	0
68	ENPCKKMCTV	Sequence	ENPKKMCTV	ENPCKKMCTV	0.0001	49.8571	0.0437	30.5436	ENPKKMCTV	ENPCKKMCTV	0.0001	48.2000	0.0448	44.8282	EPCKKMCTV	ENPCKKMCTV	0.0041	7.8319	0.1268	8.0276	EPCKKMCTV	ENPCKKMCTV	0.0107	7.6759	0.2071	5.1187	0.0038	0
69	NPCKKMCTVS	Sequence	NPCKKMTVS	NPCKKMCTVS	0.0000	88.5714	0.0200	73.4470	NPCKKMCTS	NPCKKMCTVS	0.0000	87.5000	0.0234	68.2001	NPKKMCTVS	NPCKKMCTVS	0.0016	12.0919	0.1521	6.0806	NPKKMCTVS	NPCKKMCTVS	0.0011	23.9231	0.1719	7.6754	0.0007	0
70	PCKKMCTVSD	Sequence	PCKKMTVSD	PCKKMCTVSD	0.0000	99.2857	0.0081	95.9869	PCKKMTVSD	PCKKMCTVSD	0.0000	100.0000	0.0058	96.1872	PKKMCTVSD	PCKKMCTVSD	0.0000	100.0000	0.0079	95.9450	PCKKMTVSD	PCKKMCTVSD	0.0000	99.0000	0.0274	77.9023	0.0000	0
71	CKKMCTVSDY	Sequence	CKKMCTVSY	CKKMCTVSDY	0.0003	36.8750	0.0830	9.4406	CKKMCTVSY	CKKMCTVSDY	0.0000	95.0000	0.0207	72.4813	CKKMCTVSY	CKKMCTVSDY	0.0000	83.3333	0.0341	45.3465	CKKMCTVSY	CKKMCTVSDY	0.0000	73.4615	0.0792	28.4673	0.0001	0
72	KKMCTVSDYV	Sequence	KMCTVSDYV	KKMCTVSDYV	0.0002	42.9000	0.0657	14.7559	KMCTVSDYV	KKMCTVSDYV	0.0090	7.0557	0.5235	1.5340	KKMCTVSYV	KKMCTVSDYV	0.0000	57.2222	0.0664	20.2927	KKMTVSDYV	KKMCTVSDYV	0.0001	64.7727	0.0912	23.3039	0.0023	0
73	KMCTVSDYVS	Sequence	KMCTVSDYS	KMCTVSDYVS	0.0000	77.7273	0.0445	29.6393	KMCTVSDYV	KMCTVSDYV	0.0004	25.2683	0.3007	5.6973	KMCTVSYVS	KMCTVSDYVS	0.0000	80.0000	0.0331	46.7909	KMCTVSYVS	KMCTVSDYVS	0.0000	93.0000	0.0470	51.9591	0.0001	0
74	MCTVSDYVSE	Sequence	MTVSDYVSE	MCTVSDYVSE	0.0001	54.0323	0.0340	43.9513	MTVSDYVSE	MCTVSDYVSE	0.0000	61.8750	0.0490	41.8341	MTVSDYVSE	MCTVSDYVSE	0.0000	75.0000	0.0235	63.8307	MTVSDYVSE	MCTVSDYVSE	0.0000	82.8571	0.0373	63.4190	0.0000	0
75	CTVSDYVSEL	Sequence	CTSDYVSEL	CTVSDYVSEL	0.0012	16.5271	0.1157	5.0422	CVSDYVSEL	CTVSDYVSEL	0.0021	13.2788	0.2133	9.5017	CVSDYVSEL	CTVSDYVSEL	0.0003	26.0769	0.0882	13.7081	TVSDYVSEL	TVSDYVSEL	0.0004	35.6667	0.0969	21.2484	0.0010	0
76	TVSDYVSELY	Sequence	TSDYVSELY	TVSDYVSELY	0.9740	0.0135	0.8091	0.0089	TVSDYVSEL	TVSDYVSEL	0.0011	17.4258	0.0937	23.7132	TVSDYVSEY	TVSDYVSELY	0.0003	25.1333	0.0452	32.9599	TVSDYVSEL	TVSDYVSEL	0.0004	35.6333	0.0451	53.9849	0.2439	1
77	VSDYVSELYD	Sequence	VSDYVSELY	VSDYVSELY	0.5787	0.2297	0.5907	0.0750	VSDYVSELY	VSDYVSELY	0.0000	71.2500	0.0490	41.8348	VSDYVSELY	VSDYVSELY	0.0000	81.6667	0.0180	76.0489	VSDYVSELY	VSDYVSELY	0.0000	92.0000	0.0214	87.1437	0.1447	1
78	SDYVSELYDK	Sequence	SDYVSELYK	SDYVSELYDK	0.0009	20.3099	0.0498	24.5336	SDYVSELYK	SDYVSELYDK	0.0000	63.1250	0.0295	59.8345	SDYVSELYK	SDYVSELYDK	0.0000	71.2500	0.0145	84.7835	SDYVSELYK	SDYVSELYDK	0.0000	79.5000	0.0199	89.4030	0.0002	0
79	DYVSELYDKP	Sequence	DVSELYDKP	DYVSELYDKP	0.0001	60.0000	0.0240	63.7364	DVSELYDKP	DYVSELYDKP	0.0000	56.3636	0.0336	55.1162	DVSELYDKP	DYVSELYDKP	0.0000	83.3333	0.0116	91.2994	DYVSELYKP	DYVSELYDKP	0.0001	61.5909	0.0219	86.4077	0.0001	0
80	YVSELYDKPL	Sequence	YVSELYDKL	YVSELYDKPL	0.0013	16.3256	0.1155	5.0666	YVSELYDKL	YVSELYDKPL	0.0110	6.4468	0.3995	3.2652	YVSELDKPL	YVSELYDKPL	0.0017	11.9765	0.1640	5.4322	YVSELYKPL	YVSELYDKPL	0.0027	15.7434	0.1882	6.3070	0.0042	0
81	VSELYDKPLY	Sequence	VSELDKPLY	VSELYDKPLY	0.8104	0.0935	0.5974	0.0706	VSLYDKPLY	VSELYDKPLY	0.0000	54.0000	0.0294	59.9613	VELYDKPLY	VSELYDKPLY	0.0000	53.4615	0.0251	60.5806	VELYDKPLY	VSELYDKPLY	0.0001	58.7931	0.0325	70.1048	0.2026	1
82	SELYDKPLYE	Sequence	SELYDKPLY	SELYDKPLY	0.0015	14.7027	0.0431	31.2255	SLYDKPLYE	SELYDKPLYE	0.0350	3.5765	0.1892	11.0768	SLYDKPLYE	SELYDKPLYE	0.0001	41.0000	0.0207	69.8687	SLYDKPLYE	SELYDKPLYE	0.0010	24.3511	0.0543	44.7937	0.0094	0
83	ELYDKPLYEV	Sequence	ELYDKPLYV	ELYDKPLYEV	0.0098	4.9204	0.1102	5.5310	ELYDKPLYV	ELYDKPLYEV	0.7291	0.1602	0.6549	0.5690	ELYDKPLEV	ELYDKPLYEV	0.0011	14.2952	0.0489	30.0361	ELYDKPYEV	ELYDKPLYEV	0.0967	1.6879	0.1965	5.7428	0.2092	2
84	LYDKPLYEVN	Sequence	LYDKPLYEN	LYDKPLYEVN	0.0002	42.1000	0.0425	31.9112	LYDKPLYEV	LYDKPLYEV	0.0001	48.4000	0.0570	36.9794	LYDKPLYEV	LYDKPLYEV	0.0000	53.8462	0.0217	67.7459	LYDKPLYEV	LYDKPLYEV	0.0002	43.5000	0.0383	62.0418	0.0001	0
85	YDKPLYEVNS	Sequence	YDKPLEVNS	YDKPLYEVNS	0.0001	62.6190	0.0237	64.5818	YDKPLYVNS	YDKPLYEVNS	0.0000	76.6667	0.0214	71.2635	YDKPLEVNS	YDKPLYEVNS	0.0000	75.0000	0.0161	80.6954	YDKPLYENS	YDKPLYEVNS	0.0001	60.0000	0.0335	68.6588	0.0000	0
86	DKPLYEVNST	Sequence	DKPLEVNST	DKPLYEVNST	0.0000	91.4286	0.0110	93.2879	DPLYEVNST	DKPLYEVNST	0.0000	76.6667	0.0158	80.8012	DPLYEVNST	DKPLYEVNST	0.0002	31.2667	0.0648	20.9230	DPLYEVNST	DKPLYEVNST	0.0003	40.6000	0.0460	52.9795	0.0001	0
87	KPLYEVNSTM	Sequence	KLYEVNSTM	KPLYEVNSTM	0.0016	14.1351	0.0396	35.5082	KLYEVNSTM	KPLYEVNSTM	0.3204	0.7051	0.4943	1.8463	KPYEVNSTM	KPLYEVNSTM	0.8133	0.1299	0.6489	0.1590	KPYEVNSTM	KPLYEVNSTM	0.0146	6.3734	0.1347	12.2655	0.2875	2
88	PLYEVNSTMT	Sequence	PLYENSTMT	PLYEVNSTMT	0.0001	59.0000	0.0284	54.3944	PLYEVNSTT	PLYEVNSTMT	0.0021	13.1877	0.1307	16.9537	PLYEVNSTM	PLYEVNSTM	0.0000	61.4286	0.0237	63.3821	PLYEVNSTM	PLYEVNSTM	0.0001	65.6250	0.0314	71.8049	0.0006	0
89	LYEVNSTMTL	Sequence	LYENSTMTL	LYEVNSTMTL	0.0010	18.6915	0.0669	14.2891	LEVNSTMTL	LYEVNSTMTL	0.0002	31.9500	0.0932	23.8408	LYEVNSTTL	LYEVNSTMTL	0.0045	7.4919	0.1096	9.9869	LYEVNSTTL	LYEVNSTMTL	0.0119	7.2459	0.1504	9.9626	0.0044	0
90	YEVNSTMTLS	Sequence	YVNSTMTLS	YEVNSTMTLS	0.0005	26.5405	0.0840	9.2273	YVNSTMTLS	YEVNSTMTLS	0.0002	32.1667	0.1011	22.0158	YEVNSTMTL	YEVNSTMTL	0.0001	37.2500	0.0622	22.1343	YEVNSTMTL	YEVNSTMTL	0.0002	47.0909	0.0666	35.5267	0.0003	0
91	EVNSTMTLSC	Sequence	EVNSTTLSC	EVNSTMTLSC	0.0004	30.6071	0.0439	30.3525	EVNSTMLSC	EVNSTMTLSC	0.0002	33.3125	0.0515	40.1084	EVNSTTLSC	EVNSTMTLSC	0.0002	30.3529	0.0442	33.8724	EVNSTTLSC	EVNSTMTLSC	0.0005	33.6757	0.0636	37.5646	0.0003	0
92	VNSTMTLSCN	Sequence	VNSTMTLSN	VNSTMTLSCN	0.0000	78.1818	0.0512	23.3791	VNSTMTLSN	VNSTMTLSCN	0.0000	95.0000	0.0209	72.1519	VNSTMTLSN	VNSTMTLSCN	0.0000	100.0000	0.0157	81.7881	VNSTMTLSC	VNSTMTLSC	0.0000	95.0000	0.0314	71.7663	0.0000	0
93	NSTMTLSCNG	Sequence	NTMTLSCNG	NSTMTLSCNG	0.0000	85.7143	0.0687	13.5752	NTMTLSCNG	NSTMTLSCNG	0.0000	95.0000	0.0427	46.5194	NTMTLSCNG	NSTMTLSCNG	0.0000	95.0000	0.0377	40.7288	NTMTLSCNG	NSTMTLSCNG	0.0000	89.2857	0.0693	33.8844	0.0000	0
94	STMTLSCNGE	Sequence	STMTLSNGE	STMTLSCNGE	0.0001	49.5714	0.0667	14.3705	STMTLSNGE	STMTLSCNGE	0.0000	60.6250	0.0868	25.5338	STMTLSNGE	STMTLSCNGE	0.0000	73.7500	0.0398	38.3443	STMTLSNGE	STMTLSCNGE	0.0000	83.5714	0.0583	41.4984	0.0001	0
95	TMTLSCNGET	Sequence	TTLSCNGET	TMTLSCNGET	0.0001	66.6667	0.0510	23.5422	TMTLSCNET	TMTLSCNGET	0.0001	38.8000	0.1558	13.9805	TMTLSNGET	TMTLSCNGET	0.0000	70.0000	0.0386	39.6520	TMTLSCNET	TMTLSCNGET	0.0000	85.7143	0.0553	43.9589	0.0001	0
96	MTLSCNGETK	Sequence	MTLSNGETK	MTLSCNGETK	0.0045	7.7041	0.1470	3.1260	MLSCNGETK	MTLSCNGETK	0.0001	38.0000	0.0775	28.3947	MTLSNGETK	MTLSCNGETK	0.0000	49.6667	0.0465	31.8904	MTLSNGETK	MTLSCNGETK	0.0000	75.0000	0.0513	47.6073	0.0012	0
97	TLSCNGETKY	Sequence	TSCNGETKY	TLSCNGETKY	0.3600	0.4475	0.3054	0.7067	TLSNGETKY	TLSCNGETKY	0.0007	20.7356	0.0551	37.9946	TLSNGETKY	TLSCNGETKY	0.0001	41.8000	0.0289	53.4715	TLSCNGETY	TLSCNGETKY	0.0002	50.2439	0.0360	64.9745	0.0902	1
98	LSCNGETKYF	Sequence	LSNGETKYF	LSCNGETKYF	0.0138	4.0666	0.1415	3.3812	LSCNGETYF	LSCNGETKYF	0.0001	49.0000	0.0502	41.0073	LSNGETKYF	LSCNGETKYF	0.0001	44.7500	0.0351	44.0286	LCNGETKYF	LSCNGETKYF	0.0002	44.2857	0.0461	52.8611	0.0035	0
99	SCNGETKYFR	Sequence	SCNGETYFR	SCNGETKYFR	0.0004	30.6429	0.0339	44.1610	SCNETKYFR	SCNGETKYFR	0.0000	55.4545	0.0224	69.6715	SCNETKYFR	SCNGETKYFR	0.0000	61.4286	0.0153	82.9292	SCNGETKYF	SCNGETKYF	0.0001	66.8750	0.0248	81.9224	0.0001	0
100	CNGETKYFRC	Sequence	CGETKYFRC	CNGETKYFRC	0.0000	85.0000	0.0303	50.5859	CNGETKFRC	CNGETKYFRC	0.0000	90.0000	0.0222	69.9673	CGETKYFRC	CNGETKYFRC	0.0000	100.0000	0.0107	93.2140	CNGEKYFRC	CNGETKYFRC	0.0000	89.2857	0.0411	58.5972	0.0000	0
101	NGETKYFRCE	Sequence	NGETKYFRE	NGETKYFRCE	0.0000	84.3750	0.0174	79.7095	NGTKYFRCE	NGETKYFRCE	0.0000	95.0000	0.0101	90.9882	NGETKFRCE	NGETKYFRCE	0.0000	95.0000	0.0106	93.4573	NGETKFRCE	NGETKYFRCE	0.0000	76.0000	0.0452	53.8547	0.0000	0
102	GETKYFRCEE	Sequence	GTKYFRCEE	GETKYFRCEE	0.0000	86.4286	0.0248	62.0095	GTKYFRCEE	GETKYFRCEE	0.0000	90.0000	0.0191	75.0327	GEKYFRCEE	GETKYFRCEE	0.0000	85.0000	0.0214	68.4335	GETKYFREE	GETKYFRCEE	0.0000	80.0000	0.0469	52.0678	0.0000	0
103	ETKYFRCEEK	Sequence	ETYFRCEEK	ETKYFRCEEK	0.0007	22.1930	0.0681	13.8140	ETYFRCEEK	ETKYFRCEEK	0.0000	67.5000	0.0245	66.5993	ETKYFREEK	ETKYFRCEEK	0.0000	71.2500	0.0225	65.8389	EKYFRCEEK	ETKYFRCEEK	0.0001	60.4545	0.0526	46.3158	0.0002	0
104	TKYFRCEEKN	Sequence	TYFRCEEKN	TKYFRCEEKN	0.0000	97.1429	0.0150	85.2279	TKYFRCEEK	TKYFRCEEK	0.0000	100.0000	0.0112	89.0175	TKYFRCEEK	TKYFRCEEK	0.0000	95.0000	0.0112	92.2093	TKYFREEKN	TKYFRCEEKN	0.0000	92.0000	0.0305	73.1227	0.0000	0
105	KYFRCEEKNG	Sequence	KYFREEKNG	KYFRCEEKNG	0.0000	97.8571	0.0113	92.7062	KYFREEKNG	KYFRCEEKNG	0.0000	95.0000	0.0141	83.9093	KYFREEKNG	KYFRCEEKNG	0.0000	95.0000	0.0131	88.0607	KYFREEKNG	KYFRCEEKNG	0.0000	95.0000	0.0287	75.9411	0.0000	0
106	YFRCEEKNGN	Sequence	YFCEEKNGN	YFRCEEKNGN	0.0000	94.2857	0.0153	84.6934	YFREEKNGN	YFRCEEKNGN	0.0000	100.0000	0.0116	88.3441	YFREEKNGN	YFRCEEKNGN	0.0000	92.5000	0.0153	82.7967	YFREEKNGN	YFRCEEKNGN	0.0000	84.2857	0.0350	66.4393	0.0000	0
107	FRCEEKNGNT	Sequence	FCEEKNGNT	FRCEEKNGNT	0.0000	71.5385	0.0159	83.1320	FRCEEKNNT	FRCEEKNGNT	0.0000	80.0000	0.0157	81.0251	FREEKNGNT	FRCEEKNGNT	0.0000	78.3333	0.0177	76.9380	FREEKNGNT	FRCEEKNGNT	0.0001	59.3103	0.0420	57.4886	0.0000	0
108	RCEEKNGNTS	Sequence	RCEEKGNTS	RCEEKNGNTS	0.0001	58.0000	0.0158	83.3263	RCEEKGNTS	RCEEKNGNTS	0.0000	66.6667	0.0130	85.9075	REEKNGNTS	RCEEKNGNTS	0.0000	63.5714	0.0221	66.7156	REEKNGNTS	RCEEKNGNTS	0.0000	71.9231	0.0252	81.4468	0.0000	0
109	CEEKNGNTSW	Sequence	CEEKNGTSW	CEEKNGNTSW	0.0027	10.5287	0.0440	30.3028	CEEKNGTSW	CEEKNGNTSW	0.0000	60.6250	0.0145	83.1318	CEKNGNTSW	CEEKNGNTSW	0.0002	27.6667	0.0396	38.5215	CEKNGNTSW	CEEKNGNTSW	0.0002	44.1429	0.0465	52.4919	0.0008	0
110	EEKNGNTSWN	Sequence	EEKNGNTSW	EEKNGNTSW	0.0001	59.8000	0.0118	91.8078	EEKNGNTSW	EEKNGNTSW	0.0000	87.5000	0.0050	96.7596	EEKNGNTSW	EEKNGNTSW	0.0000	54.6154	0.0160	81.0265	EEKNGNTSW	EEKNGNTSW	0.0001	64.7727	0.0248	82.0627	0.0000	0
111	EKNGNTSWND	Sequence	EKNGNTWND	EKNGNTSWND	0.0000	99.2857	0.0107	93.9359	ENGNTSWND	EKNGNTSWND	0.0000	100.0000	0.0084	93.7225	EKNGNTSND	EKNGNTSWND	0.0000	100.0000	0.0081	95.8437	EKNGNTWND	EKNGNTSWND	0.0000	96.0000	0.0186	91.1200	0.0000	0
112	KNGNTSWNDT	Sequence	KNNTSWNDT	KNGNTSWNDT	0.0000	87.1429	0.0206	71.8723	KNGNTSWNT	KNGNTSWNDT	0.0000	90.0000	0.0194	74.6348	KGNTSWNDT	KNGNTSWNDT	0.0000	95.0000	0.0123	90.0672	KNGNTSWNT	KNGNTSWNDT	0.0000	97.0000	0.0191	90.4443	0.0000	0
113	NGNTSWNDTV	Sequence	NNTSWNDTV	NGNTSWNDTV	0.0003	33.4762	0.0640	15.5343	NGNSWNDTV	NGNTSWNDTV	0.0001	49.5000	0.0634	33.8105	NGNTSWNTV	NGNTSWNDTV	0.0001	49.0000	0.0405	37.5436	NGNTSWNTV	NGNTSWNDTV	0.0002	44.8571	0.0694	33.8183	0.0002	0
114	GNTSWNDTVT	Sequence	GTSWNDTVT	GNTSWNDTVT	0.0001	64.0476	0.0404	34.5114	GTSWNDTVT	GNTSWNDTVT	0.0000	66.6667	0.0314	57.5933	GTSWNDTVT	GNTSWNDTVT	0.0000	85.0000	0.0190	73.8739	GTSWNDTVT	GNTSWNDTVT	0.0000	93.0000	0.0241	83.1104	0.0000	0
115	NTSWNDTVTC	Sequence	NTSNDTVTC	NTSWNDTVTC	0.0005	26.7027	0.0540	21.2242	NTWNDTVTC	NTSWNDTVTC	0.0013	16.0850	0.0982	22.6521	NTSWNTVTC	NTSWNDTVTC	0.0001	45.2500	0.0363	42.3456	NTWNDTVTC	NTSWNDTVTC	0.0001	56.3793	0.0427	56.6994	0.0005	0
116	TSWNDTVTCP	Sequence	TSNDTVTCP	TSWNDTVTCP	0.0007	23.4600	0.0432	31.1652	TSWNDTVTP	TSWNDTVTCP	0.0003	26.9474	0.0526	39.4688	TSWNDTVTP	TSWNDTVTCP	0.0000	57.7778	0.0231	64.5696	TWNDTVTCP	TSWNDTVTCP	0.0002	48.8000	0.0314	71.7263	0.0003	0
117	SWNDTVTCPN	Sequence	SWDTVTCPN	SWNDTVTCPN	0.0000	82.5000	0.0523	22.4996	SWNDTVTPN	SWNDTVTCPN	0.0000	87.5000	0.0289	60.6337	SWNDTVTPN	SWNDTVTCPN	0.0000	90.0000	0.0290	53.3999	SWNDTVTCP	SWNDTVTCP	0.0000	87.1429	0.0408	58.9644	0.0000	0
118	WNDTVTCPNA	Sequence	WNDTVTPNA	WNDTVTCPNA	0.0002	42.3000	0.1062	5.9396	WNDTVTPNA	WNDTVTCPNA	0.0000	72.5000	0.0649	33.1622	WNDTVTCPA	WNDTVTCPNA	0.0000	55.5556	0.0516	28.1028	WNDTVTPNA	WNDTVTCPNA	0.0000	78.5000	0.0795	28.3677	0.0001	0
119	NDTVTCPNAE	Sequence	NTVTCPNAE	NDTVTCPNAE	0.0000	75.9091	0.0256	60.3142	NTVTCPNAE	NDTVTCPNAE	0.0000	90.0000	0.0193	74.7799	NTVTCPNAE	NDTVTCPNAE	0.0000	85.0000	0.0184	75.1235	NTVTCPNAE	NDTVTCPNAE	0.0000	85.7143	0.0249	81.8444	0.0000	0
120	DTVTCPNAEC	Sequence	DTVTPNAEC	DTVTCPNAEC	0.0002	42.0000	0.0374	38.6824	DTVTPNAEC	DTVTCPNAEC	0.0000	55.9091	0.0334	55.2887	DTVTPNAEC	DTVTCPNAEC	0.0000	58.8889	0.0235	63.7089	DTVTPNAEC	DTVTCPNAEC	0.0001	64.5455	0.0289	75.6589	0.0001	0
121	TVTCPNAECQ	Sequence	TTCPNAECQ	TVTCPNAECQ	0.0005	28.5333	0.0396	35.6060	TVTPNAECQ	TVTCPNAECQ	0.0000	67.5000	0.0274	62.5779	TVTCPNAEQ	TVTCPNAECQ	0.0000	64.2857	0.0236	63.5242	TVTPNAECQ	TVTCPNAECQ	0.0000	90.0000	0.0203	88.7796	0.0001	0
122	VTCPNAECQP	Sequence	VTCPNAEQP	VTCPNAECQP	0.0009	19.6790	0.0405	34.3052	VTCPNAEQP	VTCPNAECQP	0.0001	47.0000	0.0346	54.0534	VTCPNAEQP	VTCPNAECQP	0.0000	76.6667	0.0151	83.3800	VTCPNAEQP	VTCPNAECQP	0.0000	74.2308	0.0166	93.5142	0.0003	0
123	TCPNAECQPL	Sequence	TCPNAECQL	TCPNAECQPL	0.0002	46.5000	0.0357	41.3034	TCPNAECQL	TCPNAECQPL	0.0001	39.2222	0.0604	35.2081	TPNAECQPL	TCPNAECQPL	0.0807	1.6500	0.3738	1.1423	TPNAECQPL	TCPNAECQPL	0.0034	14.0504	0.1542	9.5112	0.0211	1
124	CPNAECQPLQ	Sequence	CPNAEQPLQ	CPNAECQPLQ	0.0001	64.2857	0.0354	41.7239	CNAECQPLQ	CPNAECQPLQ	0.0000	90.0000	0.0250	65.9171	CPNAECQPL	CPNAECQPL	0.0004	22.0476	0.1494	6.2499	CPNAECQPL	CPNAECQPL	0.0001	59.8276	0.0934	22.4957	0.0001	0
125	PNAECQPLQL	Sequence	PNAEQPLQL	PNAECQPLQL	0.0006	26.0811	0.0578	18.7099	PNAEQPLQL	PNAECQPLQL	0.0000	58.6364	0.0248	66.0895	PNAEQPLQL	PNAECQPLQL	0.0000	56.1111	0.0251	60.5217	PNAEQPLQL	PNAECQPLQL	0.0003	39.0476	0.0488	49.9485	0.0002	0
126	NAECQPLQLE	Sequence	NAECQPLLE	NAECQPLQLE	0.0013	15.9195	0.0586	18.2563	NACQPLQLE	NAECQPLQLE	0.0000	65.0000	0.0227	69.3148	NAECQPLQL	NAECQPLQL	0.0000	61.4286	0.0224	66.1616	NAECQPLQL	NAECQPLQL	0.0001	53.6585	0.0419	57.6214	0.0004	0
127	AECQPLQLEH	Sequence	AEQPLQLEH	AECQPLQLEH	0.0036	8.7696	0.0401	34.8447	AECQPLLEH	AECQPLQLEH	0.0001	45.3333	0.0158	80.7156	AEQPLQLEH	AECQPLQLEH	0.0002	29.1765	0.0172	78.0378	AEQPLQLEH	AECQPLQLEH	0.0002	45.9231	0.0171	92.8907	0.0010	0
128	ECQPLQLEHG	Sequence	ECQPLQLEH	ECQPLQLEH	0.0002	47.5556	0.0222	68.0842	EQPLQLEHG	ECQPLQLEHG	0.0000	80.0000	0.0147	82.7476	ECQPLQLEH	ECQPLQLEH	0.0000	83.3333	0.0128	88.7640	ECQPLQLHG	ECQPLQLEHG	0.0000	72.6923	0.0236	83.8977	0.0001	0
129	CQPLQLEHGS	Sequence	CQPLQLEHS	CQPLQLEHGS	0.0000	79.0909	0.0264	58.5550	CQLQLEHGS	CQPLQLEHGS	0.0000	60.0000	0.0508	40.6272	CPLQLEHGS	CQPLQLEHGS	0.0001	47.7500	0.0599	23.2622	CPLQLEHGS	CQPLQLEHGS	0.0000	82.8571	0.0431	56.2545	0.0000	0
130	QPLQLEHGSC	Sequence	QLQLEHGSC	QPLQLEHGSC	0.0001	66.0000	0.0200	73.3333	QLQLEHGSC	QPLQLEHGSC	0.0002	35.3077	0.0489	41.8754	QPLQLHGSC	QPLQLEHGSC	0.0137	4.3629	0.2179	3.3726	QPLQLEHSC	QPLQLEHGSC	0.0016	19.8889	0.0960	21.5613	0.0039	0
131	PLQLEHGSCQ	Sequence	PLQEHGSCQ	PLQLEHGSCQ	0.0001	65.3333	0.0218	69.0338	PLLEHGSCQ	PLQLEHGSCQ	0.0000	76.6667	0.0200	73.5393	PLQEHGSCQ	PLQLEHGSCQ	0.0000	92.5000	0.0126	89.2944	PLQEHGSCQ	PLQLEHGSCQ	0.0000	85.0000	0.0287	75.8806	0.0000	0
132	LQLEHGSCQP	Sequence	LLEHGSCQP	LQLEHGSCQP	0.0002	46.6250	0.0299	51.4648	LQLEHGSQP	LQLEHGSCQP	0.0005	22.9077	0.0699	31.0715	LQLEHGSQP	LQLEHGSCQP	0.0000	55.5556	0.0278	55.4391	LQLEHGSQP	LQLEHGSCQP	0.0001	53.4146	0.0561	43.2637	0.0002	0
133	QLEHGSCQPV	Sequence	QLEHGSCQV	QLEHGSCQPV	0.0014	15.2416	0.0845	9.1149	QLEHGSCQV	QLEHGSCQPV	0.0112	6.3990	0.3767	3.7260	QLEHGSQPV	QLEHGSCQPV	0.0002	28.9000	0.0733	17.7195	QLHGSCQPV	QLEHGSCQPV	0.0006	31.2326	0.1213	14.8096	0.0033	0
134	LEHGSCQPVK	Sequence	LEHGSQPVK	LEHGSCQPVK	0.0003	34.0556	0.0329	45.7908	LEHGSQPVK	LEHGSCQPVK	0.0000	61.2500	0.0344	54.2582	LEHGSQPVK	LEHGSCQPVK	0.0000	51.5385	0.0334	46.3594	EHGSCQPVK	EHGSCQPVK	0.0001	58.9655	0.0480	50.7923	0.0001	0
135	EHGSCQPVKE	Sequence	EGSCQPVKE	EHGSCQPVKE	0.0000	84.3750	0.0138	87.8912	EHGSQPVKE	EHGSCQPVKE	0.0000	90.0000	0.0086	93.3805	EHGSQPVKE	EHGSCQPVKE	0.0000	85.0000	0.0105	93.5107	EHGSCQPVK	EHGSCQPVK	0.0001	55.0000	0.0213	87.3383	0.0000	0
136	HGSCQPVKEK	Sequence	HSCQPVKEK	HGSCQPVKEK	0.0007	23.1600	0.0339	44.1147	HSCQPVKEK	HGSCQPVKEK	0.0000	51.6667	0.0168	78.9460	HGSQPVKEK	HGSCQPVKEK	0.0000	50.3846	0.0208	69.7530	HGSQPVKEK	HGSCQPVKEK	0.0001	65.3125	0.0204	88.6026	0.0002	0
137	GSCQPVKEKY	Sequence	GSQPVKEKY	GSCQPVKEKY	0.2709	0.5907	0.1668	2.4433	GSCQPVEKY	GSCQPVKEKY	0.0002	33.6250	0.0191	75.1169	GSQPVKEKY	GSCQPVKEKY	0.0001	42.4000	0.0140	86.0771	GSQPVKEKY	GSCQPVKEKY	0.0002	47.4545	0.0138	95.5237	0.0678	1
138	SCQPVKEKYS	Sequence	SCQPVKEKY	SCQPVKEKY	0.0032	9.3300	0.0270	57.2355	SQPVKEKYS	SCQPVKEKYS	0.0000	56.8182	0.0190	75.2476	SCQPVKKYS	SCQPVKEKYS	0.0000	68.0000	0.0155	82.4427	SCQPVKKYS	SCQPVKEKYS	0.0001	63.6364	0.0280	77.0605	0.0008	0
139	CQPVKEKYSF	Sequence	CQPKEKYSF	CQPVKEKYSF	0.0007	22.8772	0.0410	33.7004	CQVKEKYSF	CQPVKEKYSF	0.0001	43.2857	0.0429	46.2894	CPVKEKYSF	CQPVKEKYSF	0.0190	3.6838	0.2374	2.8987	CPVKEKYSF	CQPVKEKYSF	0.0111	7.5269	0.1875	6.3573	0.0077	0
140	QPVKEKYSFG	Sequence	QPVKEKYSF	QPVKEKYSF	0.0000	71.5385	0.0188	76.2891	QVKEKYSFG	QPVKEKYSFG	0.0000	85.0000	0.0167	79.2366	QPVKEKYSF	QPVKEKYSF	0.0065	6.2888	0.1243	8.2902	QPVKEKYSF	QPVKEKYSF	0.0043	12.6549	0.1442	10.7992	0.0027	0
141	PVKEKYSFGE	Sequence	PVEKYSFGE	PVKEKYSFGE	0.0000	75.4545	0.0187	76.4307	PVEKYSFGE	PVKEKYSFGE	0.0000	80.0000	0.0164	79.7335	PVKEKYSFE	PVKEKYSFGE	0.0000	92.5000	0.0096	95.0782	PVKEKYSFE	PVKEKYSFGE	0.0001	65.6250	0.0345	67.2253	0.0000	0
142	VKEKYSFGEY	Sequence	VEKYSFGEY	VKEKYSFGEY	0.0146	3.9343	0.0961	7.1176	VKEKYSFEY	VKEKYSFGEY	0.0000	75.0000	0.0161	80.3041	VEKYSFGEY	VKEKYSFGEY	0.0001	34.0909	0.0267	57.4972	VEKYSFGEY	VKEKYSFGEY	0.0001	56.8966	0.0372	63.4458	0.0037	0
143	KEKYSFGEYM	Sequence	KEYSFGEYM	KEKYSFGEYM	0.0035	8.8953	0.0481	25.9955	KEYSFGEYM	KEKYSFGEYM	0.0003	26.9211	0.0734	29.7989	KEKSFGEYM	KEKYSFGEYM	0.0004	22.5952	0.0679	19.6760	KEKSFGEYM	KEKYSFGEYM	0.0010	24.5851	0.0999	20.2954	0.0013	0
144	EKYSFGEYMT	Sequence	EYSFGEYMT	EKYSFGEYMT	0.0000	75.0000	0.0229	66.3874	EKYSGEYMT	EKYSFGEYMT	0.0000	78.3333	0.0263	64.0835	EKYSFGEYM	EKYSFGEYM	0.0000	70.0000	0.0204	70.6697	EKYSFGEYM	EKYSFGEYM	0.0001	55.6897	0.0426	56.8345	0.0000	0
145	KYSFGEYMTI	Sequence	KSFGEYMTI	KYSFGEYMTI	0.0007	22.9298	0.0825	9.5413	KSFGEYMTI	KYSFGEYMTI	0.0044	9.7176	0.2565	7.3338	KSFGEYMTI	KYSFGEYMTI	0.0003	24.2903	0.0655	20.6418	KYFGEYMTI	KYSFGEYMTI	0.0005	33.3243	0.0753	30.4439	0.0015	0
146	YSFGEYMTIN	Sequence	YSFGEYMTI	YSFGEYMTI	0.0003	37.5333	0.0869	8.6609	YSFGEYMTI	YSFGEYMTI	0.0003	27.2581	0.1763	12.1151	YSFGEYMTI	YSFGEYMTI	0.0000	72.5000	0.0349	44.2809	YSFGEYMTI	YSFGEYMTI	0.0000	72.3077	0.0558	43.5177	0.0002	0
147	SFGEYMTINC	Sequence	SFGEYTINC	SFGEYMTINC	0.0001	55.6000	0.0324	46.6513	SFGEYTINC	SFGEYMTINC	0.0002	33.0000	0.0697	31.1580	SFGEMTINC	SFGEYMTINC	0.0000	70.0000	0.0221	66.7490	SFGEMTINC	SFGEYMTINC	0.0001	58.7931	0.0384	61.9259	0.0001	0
148	FGEYMTINCD	Sequence	FEYMTINCD	FGEYMTINCD	0.0000	96.4286	0.0298	51.5867	FGYMTINCD	FGEYMTINCD	0.0000	90.0000	0.0364	52.2572	FEYMTINCD	FGEYMTINCD	0.0000	100.0000	0.0176	77.1027	FEYMTINCD	FGEYMTINCD	0.0000	95.0000	0.0415	58.1464	0.0000	0
149	GEYMTINCDV	Sequence	GEYMTINCV	GEYMTINCDV	0.0002	45.7000	0.0478	26.3330	GEYMTINCV	GEYMTINCDV	0.0001	39.8889	0.1010	22.0418	GEYMTINCV	GEYMTINCDV	0.0000	58.8889	0.0417	36.3140	GEYMTINCV	GEYMTINCDV	0.0002	46.3846	0.0788	28.6904	0.0001	0
150	EYMTINCDVG	Sequence	EYMTINCVG	EYMTINCDVG	0.0000	92.1429	0.0352	42.0401	EYMTINCDV	EYMTINCDV	0.0000	95.0000	0.0422	46.9113	EYMTINCVG	EYMTINCDVG	0.0000	90.0000	0.0319	48.4689	EYMTINCVG	EYMTINCDVG	0.0001	67.5000	0.0878	24.6091	0.0000	0
151	YMTINCDVGY	Sequence	YTINCDVGY	YMTINCDVGY	0.1300	1.0679	0.4145	0.3025	YMINCDVGY	YMTINCDVGY	0.0009	18.7742	0.2250	8.8806	YMTINDVGY	YMTINCDVGY	0.0000	62.8571	0.0483	30.4389	YMTINDVGY	YMTINCDVGY	0.0002	46.6923	0.0845	25.9819	0.0328	1
152	MTINCDVGYE	Sequence	MTINCDVGY	MTINCDVGY	0.0023	11.4701	0.1612	2.6140	MTINCDVYE	MTINCDVGYE	0.0000	60.6250	0.0998	22.3037	MTINDVGYE	MTINCDVGYE	0.0000	83.3333	0.0362	42.5449	MTINDVGYE	MTINCDVGYE	0.0000	90.0000	0.0473	51.6179	0.0006	0
153	TINCDVGYEV	Sequence	TINDVGYEV	TINCDVGYEV	0.0015	14.6973	0.1025	6.3389	TINDVGYEV	TINCDVGYEV	0.0536	2.8200	0.4125	3.0186	TINDVGYEV	TINCDVGYEV	0.0003	26.9615	0.0627	21.9298	TINDVGYEV	TINCDVGYEV	0.0005	32.7000	0.0758	30.2217	0.0140	0
154	INCDVGYEVI	Sequence	INDVGYEVI	INCDVGYEVI	0.0005	29.2069	0.0650	15.0462	ICDVGYEVI	INCDVGYEVI	0.0002	32.5000	0.0797	27.6562	ICDVGYEVI	INCDVGYEVI	0.0001	45.0000	0.0330	46.9013	INCDVGYVI	INCDVGYEVI	0.0001	51.2195	0.0531	45.8608	0.0002	0
155	NCDVGYEVIG	Sequence	NCDVGYEVI	NCDVGYEVI	0.0000	73.0769	0.0274	56.4074	NCDVGYEVI	NCDVGYEVI	0.0000	85.0000	0.0193	74.8093	NCDVGYEVI	NCDVGYEVI	0.0000	92.5000	0.0129	88.7033	NCDVGYEVI	NCDVGYEVI	0.0000	95.0000	0.0199	89.3196	0.0000	0
156	CDVGYEVIGV	Sequence	CDVGEVIGV	CDVGYEVIGV	0.0001	64.0476	0.0583	18.4656	CVGYEVIGV	CDVGYEVIGV	0.0005	22.7385	0.2227	9.0004	CDVGEVIGV	CDVGYEVIGV	0.0000	72.5000	0.0282	54.6793	CDVGEVIGV	CDVGYEVIGV	0.0000	89.2857	0.0385	61.8623	0.0002	0
157	DVGYEVIGVS	Sequence	DVYEVIGVS	DVGYEVIGVS	0.0000	75.4545	0.0278	55.5918	DVYEVIGVS	DVGYEVIGVS	0.0000	55.0000	0.0433	46.0043	DVYEVIGVS	DVGYEVIGVS	0.0000	67.0000	0.0264	58.0456	DGYEVIGVS	DVGYEVIGVS	0.0000	74.6154	0.0341	67.8238	0.0000	0
158	VGYEVIGVSY	Sequence	VGEVIGVSY	VGYEVIGVSY	0.0582	1.8063	0.1365	3.6333	VGYEVIVSY	VGYEVIGVSY	0.0002	31.4500	0.0396	49.1501	VGYEVGVSY	VGYEVIGVSY	0.0006	18.9091	0.0381	40.3040	VYEVIGVSY	VGYEVIGVSY	0.0019	18.8507	0.0385	61.8343	0.0152	1
159	GYEVIGVSYI	Sequence	GYEVIGVSY	GYEVIGVSY	0.0011	18.0532	0.0486	25.5792	GEVIGVSYI	GYEVIGVSYI	0.0001	41.1429	0.0756	29.0131	GYEVIGVSI	GYEVIGVSYI	0.0001	36.7778	0.0381	40.2328	GYEVIGVSI	GYEVIGVSYI	0.0004	35.7333	0.0563	43.1637	0.0004	0
160	YEVIGVSYIS	Sequence	YVIGVSYIS	YEVIGVSYIS	0.0001	66.0000	0.0437	30.6320	YVIGVSYIS	YEVIGVSYIS	0.0002	30.8182	0.1571	13.8483	YVIGVSYIS	YEVIGVSYIS	0.0000	62.8571	0.0445	33.5754	YEVIGVSYI	YEVIGVSYI	0.0000	73.4615	0.0587	41.2083	0.0001	0
161	EVIGVSYISC	Sequence	EVIGSYISC	EVIGVSYISC	0.0001	63.0952	0.0230	66.2375	EVIGVSISC	EVIGVSYISC	0.0004	24.7708	0.0678	31.9773	EVIGVSISC	EVIGVSYISC	0.0001	36.4444	0.0314	49.3233	EVIGSYISC	EVIGVSYISC	0.0004	36.4138	0.0521	46.7864	0.0003	0
162	VIGVSYISCT	Sequence	VIGVSYIST	VIGVSYISCT	0.0000	82.5000	0.0284	54.3335	VIVSYISCT	VIGVSYISCT	0.0001	37.9000	0.1175	18.9968	VIGVSYIST	VIGVSYISCT	0.0000	83.3333	0.0277	55.5315	VIGVSYIST	VIGVSYISCT	0.0000	89.2857	0.0426	56.7914	0.0000	0
163	IGVSYISCTA	Sequence	IVSYISCTA	IGVSYISCTA	0.0001	67.0000	0.0654	14.8897	IVSYISCTA	IGVSYISCTA	0.0005	23.8364	0.2197	9.1643	IVSYISCTA	IGVSYISCTA	0.0001	46.7500	0.0793	15.9019	IGVSYISTA	IGVSYISCTA	0.0001	67.5000	0.0838	26.2768	0.0002	0
164	GVSYISCTAN	Sequence	GSYISCTAN	GVSYISCTAN	0.0000	85.7143	0.0443	29.9506	GVSYISCTA	GVSYISCTA	0.0000	69.1667	0.0760	28.8979	GVSYISTAN	GVSYISCTAN	0.0000	83.3333	0.0397	38.3938	GVSYISTAN	GVSYISCTAN	0.0000	96.0000	0.0371	63.6176	0.0000	0
165	VSYISCTANS	Sequence	VSYISTANS	VSYISCTANS	0.0001	57.4000	0.0614	16.7698	VSYISTANS	VSYISCTANS	0.0000	56.3636	0.0782	28.1463	VSYISCTAS	VSYISCTANS	0.0000	73.7500	0.0456	32.6764	VSYISCTAS	VSYISCTANS	0.0000	92.0000	0.0462	52.7933	0.0000	0
166	SYISCTANSW	Sequence	SYISTANSW	SYISCTANSW	0.0010	19.1481	0.0676	13.9953	SYISTANSW	SYISCTANSW	0.0001	48.4000	0.0587	36.0439	SYISTANSW	SYISCTANSW	0.0007	17.8977	0.0826	15.0230	SYISTANSW	SYISCTANSW	0.0010	24.5213	0.0812	27.5057	0.0007	0
167	YISCTANSWN	Sequence	YISCTANSW	YISCTANSW	0.0001	62.3810	0.0727	12.2010	YISCTANSW	YISCTANSW	0.0000	80.0000	0.0586	36.0839	YISCTANSW	YISCTANSW	0.0000	71.2500	0.0487	30.1914	YISCTANSW	YISCTANSW	0.0000	90.0000	0.0483	50.5522	0.0000	0
168	ISCTANSWNV	Sequence	ISCTNSWNV	ISCTANSWNV	0.0003	34.9444	0.1029	6.2963	ISTANSWNV	ISCTANSWNV	0.0003	26.7105	0.2252	8.8677	ISCTANSNV	ISCTANSWNV	0.0000	71.2500	0.0367	41.8739	ISCTNSWNV	ISCTANSWNV	0.0000	78.5000	0.0532	45.8174	0.0002	0
169	SCTANSWNVI	Sequence	STANSWNVI	SCTANSWNVI	0.0009	19.5926	0.1077	5.7923	STANSWNVI	SCTANSWNVI	0.0001	37.6000	0.1046	21.2952	STANSWNVI	SCTANSWNVI	0.0002	31.8667	0.0894	13.4372	STANSWNVI	SCTANSWNVI	0.0001	55.3448	0.0783	28.9207	0.0003	0
170	CTANSWNVIP	Sequence	CTANSWNVP	CTANSWNVIP	0.0003	37.8667	0.0858	8.8566	CTASWNVIP	CTANSWNVIP	0.0000	66.6667	0.0682	31.7738	CTANSWNVP	CTANSWNVIP	0.0000	85.0000	0.0377	40.6542	CTANSNVIP	CTANSWNVIP	0.0000	85.7143	0.0468	52.1109	0.0001	0
171	TANSWNVIPS	Sequence	TANSWNVIS	TANSWNVIPS	0.0001	58.4000	0.0650	15.0517	TANSNVIPS	TANSWNVIPS	0.0000	61.8750	0.0815	27.0841	TANSNVIPS	TANSWNVIPS	0.0001	48.0000	0.0715	18.3297	TANSNVIPS	TANSWNVIPS	0.0000	80.7143	0.0565	42.9917	0.0000	0
172	ANSWNVIPSC	Sequence	ASWNVIPSC	ANSWNVIPSC	0.0001	60.9524	0.0300	51.2761	ASWNVIPSC	ANSWNVIPSC	0.0020	13.5335	0.1177	18.9523	ASWNVIPSC	ANSWNVIPSC	0.0000	63.5714	0.0299	51.8646	ANWNVIPSC	ANSWNVIPSC	0.0001	55.0000	0.0442	54.9742	0.0006	0
173	NSWNVIPSCQ	Sequence	NSWNVPSCQ	NSWNVIPSCQ	0.0004	32.8182	0.0451	28.9633	NSWNVIPSQ	NSWNVIPSCQ	0.0000	59.0909	0.0425	46.6822	NSWNVIPSQ	NSWNVIPSCQ	0.0000	75.0000	0.0240	62.6675	NSWNVIPSQ	NSWNVIPSCQ	0.0000	72.6923	0.0381	62.3498	0.0001	0
174	SWNVIPSCQQ	Sequence	SWNVIPSQQ	SWNVIPSCQQ	0.0000	71.5385	0.0180	78.0908	SNVIPSCQQ	SWNVIPSCQQ	0.0000	82.5000	0.0175	77.9023	SWNVIPSQQ	SWNVIPSCQQ	0.0000	76.6667	0.0154	82.6974	SWNVIPSQQ	SWNVIPSCQQ	0.0000	74.6154	0.0264	79.4605	0.0000	0
175	WNVIPSCQQK	Sequence	WVIPSCQQK	WNVIPSCQQK	0.0005	26.7568	0.0433	30.9669	WVIPSCQQK	WNVIPSCQQK	0.0001	42.1667	0.0383	50.3630	WVIPSCQQK	WNVIPSCQQK	0.0000	51.1538	0.0283	54.5599	WVIPSCQQK	WNVIPSCQQK	0.0000	79.0000	0.0285	76.2605	0.0002	0
176	NVIPSCQQKC	Sequence	NVIPSQQKC	NVIPSCQQKC	0.0002	42.9000	0.0212	70.3701	NVIPSQQKC	NVIPSCQQKC	0.0008	19.0097	0.0552	37.9430	NVIPSQQKC	NVIPSCQQKC	0.0002	32.6154	0.0317	48.8698	NVIPSQQKC	NVIPSCQQKC	0.0003	42.3529	0.0368	64.0606	0.0004	0
177	VIPSCQQKCD	Sequence	VIPSCQQKC	VIPSCQQKC	0.0000	91.4286	0.0163	82.3432	VIPSCQQKC	VIPSCQQKC	0.0000	90.0000	0.0163	79.8951	VPSCQQKCD	VIPSCQQKCD	0.0000	92.5000	0.0204	70.6445	VIPSCQQKC	VIPSCQQKC	0.0000	98.0000	0.0184	91.3514	0.0000	0
178	IPSCQQKCDI	Sequence	ISCQQKCDI	IPSCQQKCDI	0.0000	73.8462	0.0437	30.6232	ISCQQKCDI	IPSCQQKCDI	0.0000	80.0000	0.0346	54.0890	IPSQQKCDI	IPSCQQKCDI	0.0087	5.4659	0.2224	3.2547	IPSQQKCDI	IPSCQQKCDI	0.0004	35.3667	0.1002	20.1867	0.0023	0
179	PSCQQKCDIP	Sequence	PSQQKCDIP	PSCQQKCDIP	0.0000	85.0000	0.0200	73.3043	PSCQQKDIP	PSCQQKCDIP	0.0000	95.0000	0.0092	92.4647	PSQQKCDIP	PSCQQKCDIP	0.0000	100.0000	0.0061	96.8884	PSCQQKDIP	PSCQQKCDIP	0.0000	97.0000	0.0145	95.3151	0.0000	0
180	SCQQKCDIPS	Sequence	SCQQKDIPS	SCQQKCDIPS	0.0000	87.1429	0.0291	53.0830	SQQKCDIPS	SCQQKCDIPS	0.0000	76.6667	0.0552	37.9672	SCQQKDIPS	SCQQKCDIPS	0.0000	75.0000	0.0310	49.9621	SCQQKDIPS	SCQQKCDIPS	0.0000	78.0000	0.0591	40.8674	0.0000	0
181	CQQKCDIPSL	Sequence	CQQKDIPSL	CQQKCDIPSL	0.0003	39.3846	0.0490	25.2036	CQQKDIPSL	CQQKCDIPSL	0.0039	10.3137	0.2341	8.4051	CQQKDIPSL	CQQKCDIPSL	0.0001	34.3636	0.0893	13.4638	CQQKDIPSL	CQQKCDIPSL	0.0018	19.3434	0.2094	4.9916	0.0015	0
182	QQKCDIPSLS	Sequence	QQKDIPSLS	QQKCDIPSLS	0.0002	42.3000	0.0268	57.6307	QQCDIPSLS	QQKCDIPSLS	0.0002	33.1875	0.0530	39.1679	QQKDIPSLS	QQKCDIPSLS	0.0000	52.6923	0.0334	46.3284	QQKCDIPSL	QQKCDIPSL	0.0005	32.5000	0.0872	24.8595	0.0002	0
183	QKCDIPSLSN	Sequence	QCDIPSLSN	QKCDIPSLSN	0.0001	51.1290	0.0252	61.1099	QCDIPSLSN	QKCDIPSLSN	0.0000	90.0000	0.0121	87.4187	QKDIPSLSN	QKCDIPSLSN	0.0000	90.0000	0.0116	91.3687	QKDIPSLSN	QKCDIPSLSN	0.0000	88.5714	0.0187	90.9084	0.0000	0
184	KCDIPSLSNG	Sequence	KCDPSLSNG	KCDIPSLSNG	0.0001	60.7143	0.0225	67.4227	KCDPSLSNG	KCDIPSLSNG	0.0000	65.0000	0.0255	65.0550	KDIPSLSNG	KCDIPSLSNG	0.0000	80.0000	0.0168	79.0795	KCIPSLSNG	KCDIPSLSNG	0.0000	87.8571	0.0204	88.6289	0.0000	0
185	CDIPSLSNGL	Sequence	CDIPSSNGL	CDIPSLSNGL	0.0007	22.6140	0.0571	19.1738	CIPSLSNGL	CDIPSLSNGL	0.0005	23.1636	0.1299	17.0625	CDIPSLSGL	CDIPSLSNGL	0.0004	23.3590	0.0698	18.9460	DIPSLSNGL	DIPSLSNGL	0.0003	39.0000	0.0776	29.2681	0.0005	0
186	DIPSLSNGLI	Sequence	DIPSLSNLI	DIPSLSNGLI	0.0003	36.7500	0.0538	21.3084	DIPSLSNLI	DIPSLSNGLI	0.0003	29.5200	0.0742	29.5165	DPSLSNGLI	DIPSLSNGLI	0.0013	13.3160	0.1650	5.3845	DPSLSNGLI	DIPSLSNGLI	0.0005	34.0909	0.0759	30.1332	0.0006	0
187	IPSLSNGLIS	Sequence	IPSLSGLIS	IPSLSNGLIS	0.0003	38.2857	0.0532	21.7881	ISLSNGLIS	IPSLSNGLIS	0.0000	67.5000	0.0454	44.3467	IPSLSGLIS	IPSLSNGLIS	0.0042	7.7990	0.2099	3.5951	IPSSNGLIS	IPSLSNGLIS	0.0001	58.4483	0.0615	39.1151	0.0011	0
188	PSLSNGLISG	Sequence	PSLSNGLSG	PSLSNGLISG	0.0000	76.3636	0.0325	46.5443	SLSNGLISG	SLSNGLISG	0.0000	63.7500	0.0709	30.7247	SLSNGLISG	SLSNGLISG	0.0000	95.0000	0.0192	73.3899	SLSNGLISG	SLSNGLISG	0.0000	96.0000	0.0296	74.5777	0.0000	0
189	SLSNGLISGS	Sequence	SSNGLISGS	SLSNGLISGS	0.0002	40.7692	0.0493	24.9697	SLSNGLISS	SLSNGLISGS	0.0064	8.2664	0.2229	8.9890	SLSNGLISS	SLSNGLISGS	0.0000	50.0000	0.0390	39.2613	SLSNGLISS	SLSNGLISGS	0.0000	70.3846	0.0447	54.3972	0.0017	0
190	LSNGLISGST	Sequence	LSNGLISST	LSNGLISGST	0.0002	43.4545	0.0587	18.2001	LSNGLISST	LSNGLISGST	0.0001	47.2500	0.0580	36.4222	LSNGLISST	LSNGLISGST	0.0000	51.1538	0.0478	30.8555	LSNGLISST	LSNGLISGST	0.0000	80.7143	0.0496	49.1668	0.0001	0
191	SNGLISGSTF	Sequence	SNLISGSTF	SNGLISGSTF	0.0014	15.1611	0.0572	19.0749	SGLISGSTF	SNGLISGSTF	0.0000	54.6667	0.0323	56.5548	SGLISGSTF	SNGLISGSTF	0.0011	14.5602	0.0821	15.1516	SGLISGSTF	SNGLISGSTF	0.0012	22.8385	0.0897	23.8782	0.0009	0
192	NGLISGSTFS	Sequence	NLISGSTFS	NGLISGSTFS	0.0001	49.2857	0.0366	39.9050	NLISGSTFS	NGLISGSTFS	0.0010	18.0726	0.1404	15.6822	NLISGSTFS	NGLISGSTFS	0.0000	50.7692	0.0380	40.4000	NGLISGSTF	NGLISGSTF	0.0002	48.0000	0.0567	42.8307	0.0003	0
193	GLISGSTFSI	Sequence	GLSGSTFSI	GLISGSTFSI	0.0004	31.2083	0.0578	18.7133	GLISGTFSI	GLISGSTFSI	0.3169	0.7150	0.6909	0.4185	GLISGSTSI	GLISGSTFSI	0.0005	19.7794	0.0839	14.7078	GLISGSTSI	GLISGSTFSI	0.0008	27.4085	0.0992	20.5087	0.0797	1
194	LISGSTFSIG	Sequence	LISGSTFSI	LISGSTFSI	0.0000	71.9231	0.0524	22.4144	LISGSTFSI	LISGSTFSI	0.0003	28.1111	0.1930	10.8135	LISGSTSIG	LISGSTFSIG	0.0000	60.0000	0.0622	22.1746	LISGSTFSI	LISGSTFSI	0.0000	83.5714	0.0629	38.0720	0.0001	0
195	ISGSTFSIGG	Sequence	ISSTFSIGG	ISGSTFSIGG	0.0000	80.6250	0.0543	20.9855	ISSTFSIGG	ISGSTFSIGG	0.0000	87.5000	0.0483	42.2941	ISGSTFSIG	ISGSTFSIGG	0.0000	95.0000	0.0254	59.9962	ISGSTFSIG	ISGSTFSIGG	0.0000	98.0000	0.0361	64.9555	0.0000	0
196	SGSTFSIGGV	Sequence	SSTFSIGGV	SGSTFSIGGV	0.0002	41.5000	0.0782	10.6213	SGSTFSIGV	SGSTFSIGGV	0.0006	21.9079	0.1745	12.2650	SGSTFSIGV	SGSTFSIGGV	0.0000	53.4615	0.0481	30.6410	SGSTFSIGV	SGSTFSIGGV	0.0000	72.6923	0.0519	47.0010	0.0002	0
197	GSTFSIGGVI	Sequence	GTFSIGGVI	GSTFSIGGVI	0.0004	31.4167	0.0787	10.4780	GTFSIGGVI	GSTFSIGGVI	0.0002	32.9444	0.1053	21.1642	GTFSIGGVI	GSTFSIGGVI	0.0001	37.2500	0.0692	19.1868	GTFSIGGVI	GSTFSIGGVI	0.0000	70.3846	0.0535	45.4892	0.0002	0
198	STFSIGGVIH	Sequence	STFSGGVIH	STFSIGGVIH	0.0069	6.0202	0.0932	7.5397	STFSGGVIH	STFSIGGVIH	0.0001	36.0833	0.0669	32.3159	STFSGGVIH	STFSIGGVIH	0.0004	23.5128	0.0601	23.1878	STFSGGVIH	STFSIGGVIH	0.0001	53.0488	0.0437	55.4975	0.0019	0
199	TFSIGGVIHL	Sequence	TSIGGVIHL	TFSIGGVIHL	0.0016	14.4541	0.0501	24.2866	TFIGGVIHL	TFSIGGVIHL	0.0125	6.0572	0.2076	9.8587	TFSIGGVHL	TFSIGGVIHL	0.0017	11.8211	0.0693	19.1376	TFIGGVIHL	TFSIGGVIHL	0.0086	8.7201	0.0944	22.1005	0.0061	0
200	FSIGGVIHLS	Sequence	FSIGGIHLS	FSIGGVIHLS	0.0009	20.1127	0.0905	7.9869	FSIGGVIHL	FSIGGVIHL	0.0029	11.6213	0.2246	8.9034	FSIGGVIHL	FSIGGVIHL	0.0001	48.0000	0.0395	38.6546	FSIGGVIHL	FSIGGVIHL	0.0002	47.9091	0.0535	45.5099	0.0010	0
201	SIGGVIHLSC	Sequence	SIGGVIHLC	SIGGVIHLSC	0.0001	58.4000	0.0252	61.0375	SIGGVIHSC	SIGGVIHLSC	0.0066	8.1206	0.1411	15.6038	SIGGVHLSC	SIGGVIHLSC	0.0001	36.5556	0.0444	33.7101	SIGGIHLSC	SIGGVIHLSC	0.0002	47.4545	0.0609	39.5159	0.0018	0
202	IGGVIHLSCK	Sequence	IGGVIHLSK	IGGVIHLSCK	0.0001	64.2857	0.0313	48.7322	IGGVIHLSK	IGGVIHLSCK	0.0000	78.3333	0.0229	69.0116	IGGVIHLSK	IGGVIHLSCK	0.0000	90.0000	0.0170	78.4787	IGGVIHLSK	IGGVIHLSCK	0.0000	87.1429	0.0328	69.6337	0.0000	0
203	GGVIHLSCKS	Sequence	GVIHLSCKS	GGVIHLSCKS	0.0000	81.2500	0.0258	59.6821	GVIHLSCKS	GGVIHLSCKS	0.0000	58.1818	0.0477	42.7364	GVIHLSCKS	GGVIHLSCKS	0.0000	85.0000	0.0231	64.5372	GGVIHLSKS	GGVIHLSCKS	0.0000	92.0000	0.0279	77.1674	0.0000	0
204	GVIHLSCKSG	Sequence	GVIHLSKSG	GVIHLSCKSG	0.0000	92.8571	0.0233	65.5426	GVIHLSKSG	GVIHLSCKSG	0.0000	75.0000	0.0493	41.6143	GVIHLSKSG	GVIHLSCKSG	0.0000	83.3333	0.0392	39.0277	GVIHLSKSG	GVIHLSCKSG	0.0000	87.8571	0.0497	49.1058	0.0000	0
205	VIHLSCKSGF	Sequence	VIHLSKSGF	VIHLSCKSGF	0.0005	28.6667	0.0457	28.4046	VIHLSKSGF	VIHLSCKSGF	0.0001	41.0000	0.0762	28.8183	VIHLSKSGF	VIHLSCKSGF	0.0008	17.0568	0.1023	11.0627	VIHLSKSGF	VIHLSCKSGF	0.0014	21.2897	0.1329	12.5847	0.0007	0
206	IHLSCKSGFT	Sequence	IHLSKSGFT	IHLSCKSGFT	0.0000	79.0909	0.0428	31.6355	ILSCKSGFT	IHLSCKSGFT	0.0001	49.0000	0.1022	21.7867	IHLSCKSGF	IHLSCKSGF	0.0000	63.5714	0.0361	42.6494	IHLSCKSGF	IHLSCKSGF	0.0000	69.3750	0.0610	39.4761	0.0000	0
207	HLSCKSGFTL	Sequence	HSCKSGFTL	HLSCKSGFTL	0.0014	15.2483	0.0927	7.6250	HLSKSGFTL	HLSCKSGFTL	0.0409	3.2885	0.4268	2.7864	HLSKSGFTL	HLSCKSGFTL	0.0056	6.7612	0.1657	5.3469	HLSCKSFTL	HLSCKSGFTL	0.0253	4.5100	0.4167	0.6762	0.0183	0
208	LSCKSGFTLT	Sequence	LSCKSGFLT	LSCKSGFTLT	0.0004	33.0000	0.0846	9.0950	LSCKSGFTL	LSCKSGFTL	0.0001	46.8000	0.0866	25.5734	LSKSGFTLT	LSCKSGFTLT	0.0000	54.6154	0.0432	34.8268	LSKSGFTLT	LSCKSGFTLT	0.0001	62.2727	0.0727	31.8540	0.0001	0
209	SCKSGFTLTG	Sequence	SCKSGTLTG	SCKSGFTLTG	0.0000	71.9231	0.0294	52.5029	SCSGFTLTG	SCKSGFTLTG	0.0000	73.7500	0.0342	54.4233	SCKSGFTTG	SCKSGFTLTG	0.0000	56.1111	0.0353	43.6873	SCKSGFTTG	SCKSGFTLTG	0.0002	50.2439	0.0633	37.7875	0.0001	0
210	CKSGFTLTGS	Sequence	CSGFTLTGS	CKSGFTLTGS	0.0000	88.5714	0.0533	21.7300	CKSGFTLTS	CKSGFTLTGS	0.0000	87.5000	0.0411	47.8467	CKSGFTLTS	CKSGFTLTGS	0.0000	90.0000	0.0241	62.6309	CKSGFTLTS	CKSGFTLTGS	0.0000	96.0000	0.0347	66.9570	0.0000	0
211	KSGFTLTGSP	Sequence	KSGFTLTSP	KSGFTLTGSP	0.0002	45.3000	0.0343	43.4362	KSFTLTGSP	KSGFTLTGSP	0.0000	56.8182	0.0447	44.9090	KSFTLTGSP	KSGFTLTGSP	0.0000	52.6923	0.0366	41.9624	KSFTLTGSP	KSGFTLTGSP	0.0000	87.8571	0.0326	69.8731	0.0001	0
212	SGFTLTGSPS	Sequence	SGFTTGSPS	SGFTLTGSPS	0.0000	78.6364	0.0371	39.1067	SGFLTGSPS	SGFTLTGSPS	0.0000	64.3750	0.0634	33.8486	SGFTTGSPS	SGFTLTGSPS	0.0001	43.8000	0.0716	18.2971	SGFTLTSPS	SGFTLTGSPS	0.0000	77.0000	0.0645	36.9414	0.0000	0
213	GFTLTGSPSS	Sequence	GTLTGSPSS	GFTLTGSPSS	0.0001	60.9524	0.0307	49.7786	GTLTGSPSS	GFTLTGSPSS	0.0001	41.7143	0.0496	41.4237	GFTLTGSSS	GFTLTGSPSS	0.0000	61.4286	0.0332	46.5876	GFLTGSPSS	GFTLTGSPSS	0.0000	79.0000	0.0357	65.4601	0.0001	0
214	FTLTGSPSST	Sequence	FTLTGPSST	FTLTGSPSST	0.0008	21.8387	0.0558	19.9910	FLTGSPSST	FTLTGSPSST	0.0053	8.9480	0.1790	11.8943	FTLGSPSST	FTLTGSPSST	0.0002	31.8667	0.0642	21.2074	FLTGSPSST	FTLTGSPSST	0.0002	45.3846	0.0652	36.5133	0.0016	0
215	TLTGSPSSTC	Sequence	TTGSPSSTC	TLTGSPSSTC	0.0005	27.8000	0.0299	51.3488	TLGSPSSTC	TLTGSPSSTC	0.0044	9.6861	0.1109	20.0764	TLTGPSSTC	TLTGSPSSTC	0.0002	29.0588	0.0471	31.4252	TLTGSPSSC	TLTGSPSSTC	0.0002	42.9412	0.0396	60.3870	0.0013	0
216	LTGSPSSTCI	Sequence	LTSPSSTCI	LTGSPSSTCI	0.0024	11.2066	0.0995	6.6826	LTGSPSSTI	LTGSPSSTCI	0.0007	21.0263	0.0978	22.7397	LTGSPSSTI	LTGSPSSTCI	0.0004	23.3590	0.0751	17.1038	LTSPSSTCI	LTGSPSSTCI	0.0002	45.2308	0.0678	34.7567	0.0009	0
217	TGSPSSTCID	Sequence	TGSPSSTCI	TGSPSSTCI	0.0000	75.4545	0.0355	41.5746	TGSPSSTCI	TGSPSSTCI	0.0000	85.0000	0.0222	70.0114	TGSPSSTCI	TGSPSSTCI	0.0000	80.0000	0.0234	63.9809	TGSPSSTCI	TGSPSSTCI	0.0000	87.8571	0.0265	79.4248	0.0000	0
218	GSPSSTCIDG	Sequence	GSPSSTIDG	GSPSSTCIDG	0.0000	80.0000	0.0376	38.4290	GSPSSTCIG	GSPSSTCIDG	0.0000	90.0000	0.0267	63.5088	GPSSTCIDG	GSPSSTCIDG	0.0000	62.8571	0.0522	27.7076	GPSSTCIDG	GSPSSTCIDG	0.0000	96.0000	0.0292	75.1008	0.0000	0
219	SPSSTCIDGK	Sequence	SSSTCIDGK	SPSSTCIDGK	0.0009	20.1549	0.0912	7.8699	SPSSTCIGK	SPSSTCIDGK	0.0000	71.2500	0.0285	61.1037	SPSSTCIGK	SPSSTCIDGK	0.0012	14.0000	0.0898	13.3572	SPSSTCIGK	SPSSTCIDGK	0.0000	74.6154	0.0349	66.5417	0.0005	0
220	PSSTCIDGKW	Sequence	PSSTIDGKW	PSSTCIDGKW	0.0041	8.1074	0.0765	11.0785	PSSTIDGKW	PSSTCIDGKW	0.0000	90.0000	0.0168	79.0801	PSSTIDGKW	PSSTCIDGKW	0.0000	92.5000	0.0143	85.3294	PSSTIDGKW	PSSTCIDGKW	0.0000	91.0000	0.0173	92.6755	0.0010	0
221	SSTCIDGKWN	Sequence	SSTCIDGKW	SSTCIDGKW	0.0001	70.3846	0.0503	24.1378	SSTCIDGKW	SSTCIDGKW	0.0000	95.0000	0.0183	76.4512	SSTCIDGKW	SSTCIDGKW	0.0000	95.0000	0.0174	77.7059	SSTCIDGKW	SSTCIDGKW	0.0000	99.0000	0.0223	85.8809	0.0000	0
222	STCIDGKWNP	Sequence	STIDGKWNP	STCIDGKWNP	0.0005	28.1000	0.0394	35.8614	STIDGKWNP	STCIDGKWNP	0.0007	20.7701	0.0536	38.8518	STIDGKWNP	STCIDGKWNP	0.0000	62.8571	0.0150	83.6831	STIDGKWNP	STCIDGKWNP	0.0001	59.3103	0.0240	83.2647	0.0003	0
223	TCIDGKWNPI	Sequence	TIDGKWNPI	TCIDGKWNPI	0.0007	23.0800	0.0881	8.4331	TCIDGKWNI	TCIDGKWNPI	0.0014	15.7600	0.1699	12.6545	TIDGKWNPI	TCIDGKWNPI	0.0004	22.0238	0.0818	15.2343	TCIDKWNPI	TCIDGKWNPI	0.0007	28.0000	0.1184	15.4253	0.0008	0
224	CIDGKWNPIL	Sequence	CIDGKNPIL	CIDGKWNPIL	0.0024	11.1377	0.1335	3.8028	CIDGKNPIL	CIDGKWNPIL	0.0036	10.5892	0.2229	8.9909	CIDGKNPIL	CIDGKWNPIL	0.0008	16.5946	0.1112	9.7808	CIDGKNPIL	CIDGKWNPIL	0.0013	22.3000	0.1437	10.8690	0.0020	0
225	IDGKWNPILP	Sequence	IDKWNPILP	IDGKWNPILP	0.0001	59.4000	0.0220	68.5007	IGKWNPILP	IDGKWNPILP	0.0000	71.2500	0.0207	72.4715	IDKWNPILP	IDGKWNPILP	0.0000	76.6667	0.0139	86.2033	IGKWNPILP	IDGKWNPILP	0.0001	63.6364	0.0290	75.5070	0.0000	0
226	DGKWNPILPT	Sequence	DGKWNPILT	DGKWNPILPT	0.0000	72.3077	0.0242	63.4720	DGWNPILPT	DGKWNPILPT	0.0000	59.0909	0.0442	45.3384	DGKNPILPT	DGKWNPILPT	0.0000	51.5385	0.0356	43.3072	DGKNPILPT	DGKWNPILPT	0.0010	24.9468	0.0995	20.4112	0.0003	0
227	GKWNPILPTC	Sequence	GWNPILPTC	GKWNPILPTC	0.0000	80.6250	0.0131	89.3272	GWNPILPTC	GKWNPILPTC	0.0008	19.6117	0.0704	30.8796	GWNPILPTC	GKWNPILPTC	0.0000	51.9231	0.0241	62.4706	GWNPILPTC	GKWNPILPTC	0.0002	43.2143	0.0359	65.1211	0.0003	0
228	KWNPILPTCV	Sequence	KWNPIPTCV	KWNPILPTCV	0.0002	48.6250	0.0342	43.5688	KWNPILPTV	KWNPILPTCV	0.0083	7.3393	0.1632	13.2585	KWNPIPTCV	KWNPILPTCV	0.0008	16.8559	0.0445	33.5718	KWNPILPTV	KWNPILPTCV	0.0015	20.8678	0.0726	31.8817	0.0027	0
229	WNPILPTCVR	Sequence	WNPILPTVR	WNPILPTCVR	0.0002	47.3333	0.0479	26.2470	WNPLPTCVR	WNPILPTCVR	0.0000	82.5000	0.0293	60.1388	WPILPTCVR	WNPILPTCVR	0.0009	15.7852	0.1226	8.4691	WPILPTCVR	WNPILPTCVR	0.0001	56.7241	0.0690	34.0557	0.0003	0
230	NPILPTCVRS	Sequence	NILPTCVRS	NPILPTCVRS	0.0000	76.8182	0.0220	68.5721	NILPTCVRS	NPILPTCVRS	0.0001	40.7500	0.0741	29.5670	NPILPTVRS	NPILPTCVRS	0.0023	10.2773	0.1895	4.2804	NPILPTVRS	NPILPTCVRS	0.0003	40.6500	0.0712	32.7287	0.0007	0
231	PILPTCVRSN	Sequence	PILPTVRSN	PILPTCVRSN	0.0000	94.2857	0.0156	83.9981	PILPTVRSN	PILPTCVRSN	0.0000	90.0000	0.0259	64.5614	PILPTVRSN	PILPTCVRSN	0.0000	100.0000	0.0117	91.2144	PILPTVRSN	PILPTCVRSN	0.0000	98.0000	0.0182	91.5244	0.0000	0
232	ILPTCVRSNE	Sequence	ILPTVRSNE	ILPTCVRSNE	0.0000	75.0000	0.0250	61.6704	ILPTVRSNE	ILPTCVRSNE	0.0001	42.3333	0.0805	27.3997	IPTCVRSNE	ILPTCVRSNE	0.0002	32.6923	0.1020	11.1222	IPTCVRSNE	ILPTCVRSNE	0.0000	72.3077	0.0567	42.8040	0.0001	0
233	LPTCVRSNEE	Sequence	LTCVRSNEE	LPTCVRSNEE	0.0000	76.3636	0.0283	54.5085	LTCVRSNEE	LPTCVRSNEE	0.0000	90.0000	0.0211	71.7851	LPTCVRSEE	LPTCVRSNEE	0.0006	18.4416	0.1463	6.4511	LPTVRSNEE	LPTCVRSNEE	0.0003	38.0000	0.0926	22.7802	0.0003	0
234	PTCVRSNEEF	Sequence	PTCVSNEEF	PTCVRSNEEF	0.0028	10.2897	0.0801	10.1115	PTVRSNEEF	PTCVRSNEEF	0.0000	73.7500	0.0185	76.0420	PTVRSNEEF	PTCVRSNEEF	0.0000	67.0000	0.0200	71.6078	PTCVRSNEF	PTCVRSNEEF	0.0001	53.2927	0.0375	63.1275	0.0007	0
235	TCVRSNEEFD	Sequence	TCVRSNEEF	TCVRSNEEF	0.0001	65.6667	0.0185	76.8823	TCVRSNEEF	TCVRSNEEF	0.0000	90.0000	0.0148	82.5273	TCVRSNEEF	TCVRSNEEF	0.0000	80.0000	0.0166	79.4913	TCVRSNEEF	TCVRSNEEF	0.0000	82.8571	0.0240	83.2164	0.0000	0
236	CVRSNEEFDP	Sequence	CVRSNEEFP	CVRSNEEFDP	0.0000	79.0909	0.0273	56.6688	CVRSNEEFP	CVRSNEEFDP	0.0000	75.0000	0.0309	58.1718	CVRSNEEFP	CVRSNEEFDP	0.0000	85.0000	0.0212	68.7161	CVRSNEEFP	CVRSNEEFDP	0.0000	87.8571	0.0294	74.8428	0.0000	0
237	VRSNEEFDPV	Sequence	VSNEEFDPV	VRSNEEFDPV	0.0005	26.5405	0.0939	7.4433	VSNEEFDPV	VRSNEEFDPV	0.0004	25.7073	0.1465	14.9534	VRNEEFDPV	VRSNEEFDPV	0.0000	56.1111	0.0408	37.2944	VRNEEFDPV	VRSNEEFDPV	0.0001	60.6818	0.0546	44.5031	0.0003	0
238	RSNEEFDPVD	Sequence	RSEEFDPVD	RSNEEFDPVD	0.0002	49.1429	0.0522	22.5749	RSNEEFDPV	RSNEEFDPV	0.0000	63.7500	0.0676	32.0544	RSNEEFDPV	RSNEEFDPV	0.0000	83.3333	0.0262	58.4697	RSNEEFDPV	RSNEEFDPV	0.0000	96.0000	0.0289	75.6047	0.0000	0
239	SNEEFDPVDD	Sequence	SNEEFDPVD	SNEEFDPVDD	0.0000	94.2857	0.0134	88.6629	SNEEFDPVD	SNEEFDPVDD	0.0000	100.0000	0.0074	95.1668	SEEFDPVDD	SNEEFDPVDD	0.0000	100.0000	0.0050	97.4443	SEEFDPVDD	SNEEFDPVDD	0.0000	99.0000	0.0095	96.9124	0.0000	0
240	NEEFDPVDDG	Sequence	NEFDPVDDG	NEEFDPVDDG	0.0000	96.4286	0.0096	95.2285	NEFDPVDDG	NEEFDPVDDG	0.0000	95.0000	0.0065	95.7751	NEFDPVDDG	NEEFDPVDDG	0.0000	90.0000	0.0089	95.4551	NEFDPVDDG	NEEFDPVDDG	0.0000	89.2857	0.0133	95.6888	0.0000	0
241	EEFDPVDDGP	Sequence	EFDPVDDGP	EEFDPVDDGP	0.0001	51.9355	0.0170	80.7280	EEFDPVDGP	EEFDPVDDGP	0.0000	54.0000	0.0151	81.9975	EEFDPVDGP	EEFDPVDDGP	0.0000	54.2308	0.0104	93.8568	EEFDPVDGP	EEFDPVDDGP	0.0001	54.0244	0.0129	95.8168	0.0001	0
242	EFDPVDDGPD	Sequence	EFDPVDDGD	EFDPVDDGPD	0.0000	82.5000	0.0202	72.9100	EFDPVDDPD	EFDPVDDGPD	0.0000	87.5000	0.0144	83.2465	EFDPVDGPD	EFDPVDDGPD	0.0000	95.0000	0.0097	95.0496	EFDPVDDPD	EFDPVDDGPD	0.0000	93.0000	0.0151	95.0975	0.0000	0
243	FDPVDDGPDD	Sequence	FPVDDGPDD	FDPVDDGPDD	0.0000	96.4286	0.0087	95.6984	FPVDDGPDD	FDPVDDGPDD	0.0000	100.0000	0.0095	91.9928	FPVDDGPDD	FDPVDDGPDD	0.0000	67.0000	0.0248	61.1795	FPVDDGPDD	FDPVDDGPDD	0.0000	95.0000	0.0145	95.3115	0.0000	0
244	DPVDDGPDDE	Sequence	DVDDGPDDE	DPVDDGPDDE	0.0001	57.8000	0.0168	81.0463	DVDDGPDDE	DPVDDGPDDE	0.0000	87.5000	0.0050	96.7177	DPVDDGPDE	DPVDDGPDDE	0.0000	60.7143	0.0121	90.3165	DPDDGPDDE	DPVDDGPDDE	0.0000	80.7143	0.0089	97.1310	0.0000	0
245	PVDDGPDDET	Sequence	PVDDGPDET	PVDDGPDDET	0.0006	25.5854	0.0270	57.2647	PVDDGPDET	PVDDGPDDET	0.0000	72.5000	0.0110	89.4302	PVDDGPDET	PVDDGPDDET	0.0000	92.5000	0.0049	97.4903	PVDDGPDET	PVDDGPDDET	0.0000	96.0000	0.0051	98.3509	0.0001	0
246	VDDGPDDETD	Sequence	VDDGPDETD	VDDGPDDETD	0.0000	92.1429	0.0082	95.9458	VDDPDDETD	VDDGPDDETD	0.0000	95.0000	0.0043	97.1860	VDDGPDETD	VDDGPDDETD	0.0000	100.0000	0.0032	98.3805	VDDGPDETD	VDDGPDDETD	0.0000	99.0000	0.0039	98.7444	0.0000	0
247	DDGPDDETDL	Sequence	DDGPDDETL	DDGPDDETDL	0.0001	67.3333	0.0098	95.1626	DDGPDDETL	DDGPDDETDL	0.0000	70.0000	0.0075	95.0863	DDGPDDETL	DDGPDDETDL	0.0000	52.6923	0.0100	94.5293	DGPDDETDL	DDGPDDETDL	0.0001	59.3103	0.0128	95.8466	0.0001	0
248	DGPDDETDLS	Sequence	DPDDETDLS	DGPDDETDLS	0.0001	52.9032	0.0270	57.3317	DPDDETDLS	DGPDDETDLS	0.0000	85.0000	0.0086	93.4939	DPDDETDLS	DGPDDETDLS	0.0000	69.0000	0.0118	91.0601	DPDDETDLS	DGPDDETDLS	0.0000	77.0000	0.0110	96.4324	0.0000	0
249	GPDDETDLSK	Sequence	GPDDETLSK	GPDDETDLSK	0.0092	5.0920	0.0521	22.6339	GPDDETLSK	GPDDETDLSK	0.0000	59.5455	0.0100	91.1279	GPDDETLSK	GPDDETDLSK	0.0021	10.7533	0.0381	40.2621	GPDDETLSK	GPDDETDLSK	0.0003	41.5000	0.0145	95.3009	0.0029	0
250	PDDETDLSKL	Sequence	PDDETDLSL	PDDETDLSKL	0.0004	32.0909	0.0232	65.7592	PDDETLSKL	PDDETDLSKL	0.0000	59.0909	0.0111	89.2462	PDDETLSKL	PDDETDLSKL	0.0001	48.2500	0.0108	92.9648	PDDETDLSL	PDDETDLSKL	0.0001	60.2273	0.0132	95.7144	0.0001	0
251	DDETDLSKLS	Sequence	DDETDLSLS	DDETDLSKLS	0.0000	74.2308	0.0130	89.4819	DDETDLSKL	DDETDLSKL	0.0000	90.0000	0.0055	96.4031	DETDLSKLS	DDETDLSKLS	0.0000	83.3333	0.0085	95.6550	DETDLSKLS	DDETDLSKLS	0.0000	86.4286	0.0136	95.5855	0.0000	0
252	DETDLSKLSK	Sequence	DTDLSKLSK	DETDLSKLSK	0.0418	2.2388	0.1529	2.8935	DETDLSLSK	DETDLSKLSK	0.0000	61.2500	0.0136	84.7141	DETDSKLSK	DETDLSKLSK	0.0001	33.9091	0.0192	73.3968	DTDLSKLSK	DETDLSKLSK	0.0002	45.2308	0.0241	83.0340	0.0105	0
253	ETDLSKLSKD	Sequence	ETDLSKLSK	ETDLSKLSK	0.0053	7.0040	0.0949	7.2962	ETDLSLSKD	ETDLSKLSKD	0.0000	80.0000	0.0146	83.0007	ETDLSKLSK	ETDLSKLSK	0.0000	80.0000	0.0132	87.8598	ETDLSKLSK	ETDLSKLSK	0.0000	77.5000	0.0269	78.7690	0.0013	0
254	TDLSKLSKDV	Sequence	TDLSKLSKV	TDLSKLSKDV	0.0006	25.7073	0.0399	35.2188	TLSKLSKDV	TDLSKLSKDV	0.0011	17.1290	0.1105	20.1583	TDLSKLSKV	TDLSKLSKDV	0.0001	40.0000	0.0325	47.6254	TDLSKLSKV	TDLSKLSKDV	0.0005	33.3514	0.0646	36.8988	0.0006	0
255	DLSKLSKDVV	Sequence	DSKLSKDVV	DLSKLSKDVV	0.0004	32.4545	0.0475	26.6109	DLSKLSDVV	DLSKLSKDVV	0.0006	21.9605	0.0946	23.4973	DLKLSKDVV	DLSKLSKDVV	0.0002	31.6000	0.0397	38.4510	DLKLSKDVV	DLSKLSKDVV	0.0116	7.3431	0.1492	10.1203	0.0032	0
256	LSKLSKDVVQ	Sequence	LSLSKDVVQ	LSKLSKDVVQ	0.0001	50.3226	0.0285	54.1329	LSLSKDVVQ	LSKLSKDVVQ	0.0000	75.0000	0.0209	72.0525	LSKSKDVVQ	LSKLSKDVVQ	0.0000	54.6154	0.0295	52.3917	LSKLKDVVQ	LSKLSKDVVQ	0.0001	50.9756	0.0657	36.1398	0.0001	0
257	SKLSKDVVQY	Sequence	SLSKDVVQY	SKLSKDVVQY	0.1908	0.7834	0.1600	2.6536	SLSKDVVQY	SKLSKDVVQY	0.0027	11.9311	0.0537	38.7625	SLSKDVVQY	SKLSKDVVQY	0.0002	30.7647	0.0214	68.4201	SKLSKVVQY	SKLSKDVVQY	0.0013	21.8690	0.0407	59.1425	0.0488	1
258	KLSKDVVQYE	Sequence	KLSKDVVQY	KLSKDVVQY	0.0066	6.2254	0.0496	24.7084	KLSDVVQYE	KLSKDVVQYE	0.0063	8.2838	0.1559	13.9741	KLKDVVQYE	KLSKDVVQYE	0.0000	52.6923	0.0219	67.1851	KLKDVVQYE	KLSKDVVQYE	0.0003	42.2941	0.0405	59.3614	0.0033	0
259	LSKDVVQYEQ	Sequence	LSDVVQYEQ	LSKDVVQYEQ	0.0077	5.6654	0.1423	3.3452	LSKDVVQYQ	LSKDVVQYEQ	0.0000	60.0000	0.0264	63.9539	LSKDVVQEQ	LSKDVVQYEQ	0.0000	60.0000	0.0198	72.0183	LSKDVVQEQ	LSKDVVQYEQ	0.0000	69.6875	0.0302	73.6174	0.0020	0
260	SKDVVQYEQE	Sequence	SKDVVQYEE	SKDVVQYEQE	0.0001	62.6190	0.0136	88.1857	SKDVVQYQE	SKDVVQYEQE	0.0000	82.5000	0.0114	88.7263	SKDVVQEQE	SKDVVQYEQE	0.0000	83.3333	0.0085	95.6760	SKDVVQYQE	SKDVVQYEQE	0.0000	83.5714	0.0158	94.5234	0.0000	0
261	KDVVQYEQEI	Sequence	KVVQYEQEI	KDVVQYEQEI	0.0002	48.6250	0.0297	51.8600	KVVQYEQEI	KDVVQYEQEI	0.0019	13.8954	0.1056	21.1042	KVVQYEQEI	KDVVQYEQEI	0.0001	38.1429	0.0446	33.5120	DVVQYEQEI	DVVQYEQEI	0.0001	56.7241	0.0376	62.9684	0.0006	0
262	DVVQYEQEIE	Sequence	DVVQYEQEI	DVVQYEQEI	0.0000	73.0769	0.0183	77.5488	DVVQYEQEI	DVVQYEQEI	0.0000	78.3333	0.0162	79.9673	DVVQEQEIE	DVVQYEQEIE	0.0000	76.6667	0.0138	86.4836	DVVQYEQEI	DVVQYEQEI	0.0001	65.9375	0.0219	86.3682	0.0000	0
263	VVQYEQEIES	Sequence	VVQEQEIES	VVQYEQEIES	0.0002	46.3750	0.0296	52.0979	VQYEQEIES	VVQYEQEIES	0.0016	14.8630	0.0740	29.5758	VVYEQEIES	VVQYEQEIES	0.0000	53.8462	0.0217	67.5634	VQYEQEIES	VVQYEQEIES	0.0000	70.7692	0.0201	89.0372	0.0005	0
264	VQYEQEIESL	Sequence	VQEQEIESL	VQYEQEIESL	0.0014	15.6376	0.0304	50.3578	VQYEEIESL	VQYEQEIESL	0.2387	0.9688	0.3261	4.9313	VQYEQIESL	VQYEQEIESL	0.0016	12.0919	0.0534	26.8945	VQYEQIESL	VQYEQEIESL	0.0114	7.4142	0.0958	21.6145	0.0633	1
265	QYEQEIESLE	Sequence	QYEQEIELE	QYEQEIESLE	0.0006	26.0270	0.0200	73.3938	QYEQEIESL	QYEQEIESL	0.0000	64.3750	0.0163	79.9364	QYEQEIESL	QYEQEIESL	0.0000	50.0000	0.0154	82.5955	QYEQEIESL	QYEQEIESL	0.0005	33.3514	0.0279	77.1256	0.0003	0
266	YEQEIESLEA	Sequence	YQEIESLEA	YEQEIESLEA	0.0013	16.2558	0.0706	12.9052	YQEIESLEA	YEQEIESLEA	0.0006	21.3289	0.0837	26.4119	YEQEISLEA	YEQEIESLEA	0.0002	29.4706	0.0461	32.2667	YEQEESLEA	YEQEIESLEA	0.0007	28.5902	0.0660	35.9646	0.0007	0
267	EQEIESLEAT	Sequence	EQEIESLET	EQEIESLEAT	0.0001	50.3226	0.0255	60.4295	EQIESLEAT	EQEIESLEAT	0.0006	21.3421	0.0782	28.1352	EEIESLEAT	EQEIESLEAT	0.0001	48.7500	0.0264	57.9589	EEIESLEAT	EQEIESLEAT	0.0003	41.1667	0.0362	64.7887	0.0003	0
268	QEIESLEATY	Sequence	QIESLEATY	QEIESLEATY	0.2871	0.5633	0.2283	1.2806	QEIESLETY	QEIESLEATY	0.0002	30.9091	0.0334	55.2711	QEIESLATY	QEIESLEATY	0.0007	17.2955	0.0323	47.9517	QEIESLETY	QEIESLEATY	0.0006	29.8545	0.0273	78.1457	0.0722	1
269	EIESLEATYH	Sequence	EIESLEATY	EIESLEATY	0.0142	3.9868	0.0937	7.4719	EIESEATYH	EIESLEATYH	0.0000	64.3750	0.0158	80.8267	EIESEATYH	EIESLEATYH	0.0001	42.0000	0.0178	76.6449	EIESLEATH	EIESLEATYH	0.0001	63.6364	0.0187	90.8860	0.0036	0
270	IESLEATYHI	Sequence	IESEATYHI	IESLEATYHI	0.0008	21.9516	0.0669	14.2809	ISLEATYHI	IESLEATYHI	0.0021	13.3646	0.2172	9.2936	IESEATYHI	IESLEATYHI	0.0001	37.3750	0.0491	29.8933	IELEATYHI	IESLEATYHI	0.0003	41.2222	0.0602	40.0515	0.0008	0
271	ESLEATYHII	Sequence	ESEATYHII	ESLEATYHII	0.0021	12.1369	0.1055	6.0132	ESLEATYHI	ESLEATYHII	0.0005	24.1667	0.1377	16.0128	ESLEATHII	ESLEATYHII	0.0002	31.8000	0.0437	34.3455	ESLEATHII	ESLEATYHII	0.0004	35.2333	0.0808	27.6955	0.0008	0
272	SLEATYHIII	Sequence	SLEATHIII	SLEATYHIII	0.0006	25.6341	0.0871	8.6203	SLATYHIII	SLEATYHIII	0.0051	9.1577	0.3527	4.2627	SLEATHIII	SLEATYHIII	0.0001	37.0000	0.0581	24.2136	SLATYHIII	SLEATYHIII	0.0004	35.7667	0.1354	12.1506	0.0015	0
273	LEATYHIIIM	Sequence	LEATHIIIM	LEATYHIIIM	0.0005	28.0000	0.0668	14.3226	LEATHIIIM	LEATYHIIIM	0.0001	50.0000	0.0747	29.3321	LEATHIIIM	LEATYHIIIM	0.0003	27.3810	0.0831	14.8875	LEATHIIIM	LEATYHIIIM	0.0007	28.4426	0.1432	10.9329	0.0004	0
274	EATYHIIIMA	Sequence	ETYHIIIMA	EATYHIIIMA	0.0006	26.1351	0.0565	19.5226	ETYHIIIMA	EATYHIIIMA	0.0011	17.4774	0.1445	15.1884	EAYHIIIMA	EATYHIIIMA	0.0000	49.6667	0.0354	43.6198	EAYHIIIMA	EATYHIIIMA	0.0004	35.3000	0.0732	31.5578	0.0005	0
275	ATYHIIIMAL	Sequence	ATYHIIIML	ATYHIIIMAL	0.0005	27.4286	0.0660	14.6452	ATYHIIIAL	ATYHIIIMAL	0.0143	5.6842	0.3156	5.2334	ATYHIIMAL	ATYHIIIMAL	0.0022	10.5306	0.1192	8.8226	AYHIIIMAL	ATYHIIIMAL	0.0045	12.3702	0.1600	8.8496	0.0054	0
276	TYHIIIMALT	Sequence	TYHIIIMLT	TYHIIIMALT	0.0000	88.5714	0.0331	45.5556	TYIIIMALT	TYHIIIMALT	0.0000	68.3333	0.0610	34.9076	TYHIIIMAL	TYHIIIMAL	0.0000	64.2857	0.0298	51.9055	TYHIIIMAL	TYHIIIMAL	0.0013	22.2154	0.1061	18.4624	0.0003	0
277	YHIIIMALTI	Sequence	YHIIIALTI	YHIIIMALTI	0.0001	65.3333	0.0621	16.3988	YIIIMALTI	YHIIIMALTI	0.0007	20.8506	0.2844	6.2477	YHIIIALTI	YHIIIMALTI	0.0000	56.6667	0.0579	24.3035	YHIIIMLTI	YHIIIMALTI	0.0006	30.8261	0.1379	11.7520	0.0003	0
278	HIIIMALTIM	Sequence	HIIIMALTM	HIIIMALTIM	0.0001	55.4000	0.0487	25.5158	HIIMALTIM	HIIIMALTIM	0.0003	27.0000	0.1635	13.2324	HIIMALTIM	HIIIMALTIM	0.0005	21.1020	0.1065	10.4416	HIIIMALTM	HIIIMALTIM	0.0012	22.5308	0.1567	9.2229	0.0005	0
279	IIIMALTIMG	Sequence	IIMALTIMG	IIIMALTIMG	0.0000	90.7143	0.0349	42.4799	IIMALTIMG	IIIMALTIMG	0.0000	53.6667	0.1369	16.1164	IIIMALTIM	IIIMALTIM	0.0000	80.0000	0.0417	36.2933	IIIMALTIM	IIIMALTIM	0.0000	85.0000	0.0672	35.1495	0.0000	0
280	IIMALTIMGV	Sequence	IIMATIMGV	IIMALTIMGV	0.0001	58.2000	0.0847	9.0814	IIMATIMGV	IIMALTIMGV	0.0949	1.9564	0.7781	0.1479	IIMATIMGV	IIMALTIMGV	0.0000	50.0000	0.0938	12.5738	IIMLTIMGV	IIMALTIMGV	0.0002	44.7143	0.1562	9.2761	0.0238	1
281	IMALTIMGVI	Sequence	IMALTIMGI	IMALTIMGVI	0.0001	69.3333	0.0727	12.1977	IMALTIMGI	IMALTIMGVI	0.0087	7.1850	0.5898	0.9649	IMALTIMVI	IMALTIMGVI	0.0000	53.0769	0.0877	13.8184	IMALTIMVI	IMALTIMGVI	0.0002	44.6429	0.1624	8.6057	0.0023	0
282	MALTIMGVIF	Sequence	MATIMGVIF	MALTIMGVIF	0.0006	25.7561	0.0845	9.1105	MLTIMGVIF	MALTIMGVIF	0.0001	42.8333	0.1246	17.8564	MALTIGVIF	MALTIMGVIF	0.0005	21.4898	0.1070	10.3709	MALTIGVIF	MALTIMGVIF	0.0008	27.3380	0.1690	7.9425	0.0005	0
283	ALTIMGVIFL	Sequence	ATIMGVIFL	ALTIMGVIFL	0.0005	28.7333	0.0590	18.0505	ALIMGVIFL	ALTIMGVIFL	0.0920	1.9950	0.5127	1.6453	ATIMGVIFL	ALTIMGVIFL	0.0002	30.2941	0.0449	33.2881	ALIMGVIFL	ALTIMGVIFL	0.0007	28.4098	0.0940	22.2725	0.0233	1
284	LTIMGVIFLI	Sequence	LTMGVIFLI	LTIMGVIFLI	0.0003	37.6000	0.1183	4.8417	LIMGVIFLI	LTIMGVIFLI	0.0118	6.2454	0.5990	0.8918	LTIMGVILI	LTIMGVIFLI	0.0000	67.0000	0.0454	32.8512	LIMGVIFLI	LTIMGVIFLI	0.0001	63.8636	0.1049	18.7925	0.0030	0
285	TIMGVIFLIS	Sequence	TIMGVIFLS	TIMGVIFLIS	0.0001	63.0952	0.0587	18.2013	TIMGVIFLI	TIMGVIFLI	0.0036	10.5806	0.4441	2.5069	TIMGVILIS	TIMGVIFLIS	0.0000	69.0000	0.0415	36.5430	TIMGVILIS	TIMGVIFLIS	0.0000	78.5000	0.0823	26.9832	0.0009	0
286	IMGVIFLISI	Sequence	IMGVIFLSI	IMGVIFLISI	0.0000	88.5714	0.0476	26.5416	IMGVFLISI	IMGVIFLISI	0.0042	9.9427	0.4817	1.9810	IMGVIFISI	IMGVIFLISI	0.0000	83.3333	0.0316	48.9956	IMGVIFLSI	IMGVIFLISI	0.0003	41.3889	0.1505	9.9597	0.0011	0
287	MGVIFLISII	Sequence	MVIFLISII	MGVIFLISII	0.0000	87.8571	0.0470	27.0571	MVIFLISII	MGVIFLISII	0.0002	32.3889	0.2407	8.0779	MVIFLISII	MGVIFLISII	0.0000	68.0000	0.0652	20.7786	MVIFLISII	MGVIFLISII	0.0001	55.6897	0.1422	11.0763	0.0001	0
288	GVIFLISIIV	Sequence	GVFLISIIV	GVIFLISIIV	0.0000	78.1818	0.0362	40.4872	GIFLISIIV	GVIFLISIIV	0.0020	13.5818	0.2885	6.1063	GVFLISIIV	GVIFLISIIV	0.0000	63.5714	0.0314	49.3186	GVFLISIIV	GVIFLISIIV	0.0001	61.5909	0.0557	43.6282	0.0005	0
289	VIFLISIIVL	Sequence	VIFLISIVL	VIFLISIIVL	0.0001	64.5238	0.0279	55.3095	VIFLSIIVL	VIFLISIIVL	0.0035	10.7196	0.2614	7.1227	VIFLISIVL	VIFLISIIVL	0.0005	20.6607	0.0528	27.3162	VFLISIIVL	VIFLISIIVL	0.0022	17.3015	0.1135	16.5412	0.0016	0
290	IFLISIIVLV	Sequence	ILISIIVLV	IFLISIIVLV	0.0001	61.9048	0.0470	27.0381	ILISIIVLV	IFLISIIVLV	0.0961	1.9402	0.6642	0.5290	IFLSIIVLV	IFLISIIVLV	0.0000	69.0000	0.0208	69.6707	IFLISIIVV	IFLISIIVLV	0.0005	32.4000	0.0879	24.5824	0.0242	1
291	FLISIIVLVC	Sequence	FLISIIVLC	FLISIIVLVC	0.0000	77.2727	0.0352	42.0957	FLISIIVLV	FLISIIVLV	0.0367	3.4775	0.6025	0.8685	FISIIVLVC	FLISIIVLVC	0.0000	76.6667	0.0231	64.5838	FLISIIVVC	FLISIIVLVC	0.0002	44.9286	0.0659	36.0513	0.0092	0
292	LISIIVLVCS	Sequence	LSIIVLVCS	LISIIVLVCS	0.0000	91.4286	0.0383	37.4025	LISIIVLVS	LISIIVLVCS	0.0000	52.6667	0.1049	21.2463	LISIIVLVS	LISIIVLVCS	0.0000	85.0000	0.0211	69.0654	LISIIVLVS	LISIIVLVCS	0.0000	92.0000	0.0440	55.1901	0.0000	0
293	ISIIVLVCSC	Sequence	ISIIVLVSC	ISIIVLVCSC	0.0000	89.2857	0.0274	56.3488	ISIIVLVSC	ISIIVLVCSC	0.0001	48.0000	0.0856	25.8831	ISIIVLVSC	ISIIVLVCSC	0.0000	83.3333	0.0242	62.2676	ISIVLVCSC	ISIIVLVCSC	0.0000	76.5000	0.0477	51.1647	0.0000	0
294	SIIVLVCSCD	Sequence	SIIVLVSCD	SIIVLVCSCD	0.0000	98.5714	0.0224	67.5369	SIIVLVCSC	SIIVLVCSC	0.0000	80.0000	0.0676	32.0462	SIIVLVSCD	SIIVLVCSCD	0.0000	95.0000	0.0235	63.7637	SIIVLVCSD	SIIVLVCSCD	0.0000	92.0000	0.0472	51.7341	0.0000	0
295	IIVLVCSCDK	Sequence	IIVLVSCDK	IIVLVCSCDK	0.0000	78.1818	0.0422	32.2351	IIVLVCSCK	IIVLVCSCDK	0.0000	72.5000	0.0671	32.2448	IIVLVSCDK	IIVLVCSCDK	0.0000	95.0000	0.0221	66.7334	IIVLVCSCK	IIVLVCSCDK	0.0000	97.0000	0.0282	76.7054	0.0000	0
296	IVLVCSCDKN	Sequence	IVLVSCDKN	IVLVCSCDKN	0.0000	96.4286	0.0323	46.8469	ILVCSCDKN	IVLVCSCDKN	0.0000	95.0000	0.0413	47.6825	IVLVSCDKN	IVLVCSCDKN	0.0000	100.0000	0.0157	81.7219	IVLVCSCKN	IVLVCSCDKN	0.0000	100.0000	0.0218	86.6389	0.0000	0
297	VLVCSCDKNN	Sequence	VLVCSDKNN	VLVCSCDKNN	0.0000	96.4286	0.0239	63.9580	VLVSCDKNN	VLVCSCDKNN	0.0000	90.0000	0.0430	46.2670	VLVCSDKNN	VLVCSCDKNN	0.0000	100.0000	0.0125	89.6075	VLVCSCKNN	VLVCSCDKNN	0.0000	99.0000	0.0184	91.3439	0.0000	0
298	LVCSCDKNND	Sequence	LVCSDKNND	LVCSCDKNND	0.0000	97.1429	0.0187	76.4941	LVCSDKNND	LVCSCDKNND	0.0000	95.0000	0.0224	69.7206	LVCSDKNND	LVCSCDKNND	0.0000	100.0000	0.0099	94.7449	LVCSDKNND	LVCSCDKNND	0.0000	100.0000	0.0169	93.2068	0.0000	0
299	VCSCDKNNDQ	Sequence	VSCDKNNDQ	VCSCDKNNDQ	0.0001	68.0000	0.0164	82.0061	VSCDKNNDQ	VCSCDKNNDQ	0.0000	90.0000	0.0090	92.7984	VSCDKNNDQ	VCSCDKNNDQ	0.0000	95.0000	0.0062	96.8388	VSCDKNNDQ	VCSCDKNNDQ	0.0000	95.0000	0.0098	96.8181	0.0000	0
300	CSCDKNNDQY	Sequence	CSDKNNDQY	CSCDKNNDQY	0.8567	0.0747	0.6449	0.0446	CSDKNNDQY	CSCDKNNDQY	0.0001	49.2500	0.0274	62.6604	CSDKNNDQY	CSCDKNNDQY	0.0000	51.1538	0.0216	67.8015	CSCDKNNQY	CSCDKNNDQY	0.0001	64.7727	0.0261	79.9457	0.2142	1
301	SCDKNNDQYK	Sequence	SCDKNNDQY	SCDKNNDQY	0.0160	3.7636	0.0835	9.3297	SCDKNNQYK	SCDKNNDQYK	0.0001	48.6000	0.0167	79.2056	SDKNNDQYK	SCDKNNDQYK	0.0000	64.2857	0.0143	85.3645	SCKNNDQYK	SCDKNNDQYK	0.0000	74.6154	0.0192	90.3646	0.0040	0
302	CDKNNDQYKF	Sequence	CDNNDQYKF	CDKNNDQYKF	0.0023	11.3743	0.0626	16.1749	CDKNNQYKF	CDKNNDQYKF	0.0000	78.3333	0.0131	85.7217	CDKNNDQYF	CDKNNDQYKF	0.0000	53.4615	0.0214	68.4268	CDKNNQYKF	CDKNNDQYKF	0.0002	46.0000	0.0499	48.9574	0.0006	0
303	DKNNDQYKFH	Sequence	DNNDQYKFH	DKNNDQYKFH	0.0002	48.6250	0.0163	82.1465	DKNNDQYFH	DKNNDQYKFH	0.0000	95.0000	0.0047	96.8936	DNNDQYKFH	DKNNDQYKFH	0.0000	80.0000	0.0074	96.2027	DKNNDQYKH	DKNNDQYKFH	0.0001	52.6829	0.0194	90.0336	0.0001	0
304	KNNDQYKFHK	Sequence	KNDQYKFHK	KNNDQYKFHK	0.0007	22.3509	0.0354	41.6934	KNNDQKFHK	KNNDQYKFHK	0.0000	63.1250	0.0149	82.4781	KNNDQKFHK	KNNDQYKFHK	0.0000	80.0000	0.0101	94.2662	KNDQYKFHK	KNNDQYKFHK	0.0000	82.1429	0.0193	90.1531	0.0002	0
305	NNDQYKFHKL	Sequence	NNDQKFHKL	NNDQYKFHKL	0.0024	11.1048	0.0692	13.4052	NNDQYFHKL	NNDQYKFHKL	0.0002	30.4545	0.0342	54.4184	NNDQKFHKL	NNDQYKFHKL	0.0006	19.2206	0.0380	40.3220	NNDQKFHKL	NNDQYKFHKL	0.0571	2.5652	0.2585	2.9606	0.0151	0
306	NDQYKFHKLL	Sequence	NDQYKFHLL	NDQYKFHKLL	0.0007	23.6600	0.0510	23.5641	NQYKFHKLL	NDQYKFHKLL	0.0005	22.5846	0.0904	24.5394	NDQYKFHKL	NDQYKFHKLL	0.0003	26.9615	0.0547	26.1212	NDQYKFHKL	NDQYKFHKLL	0.0076	9.2846	0.1959	5.7783	0.0023	0
307	DQYKFHKLLP	Sequence	DQYKFKLLP	DQYKFHKLLP	0.0003	39.3077	0.0332	45.3219	DQYKFKLLP	DQYKFHKLLP	0.0001	44.2000	0.0438	45.6450	DYKFHKLLP	DQYKFHKLLP	0.0001	49.0000	0.0269	57.1824	DQYKFHKLL	DQYKFHKLL	0.0018	18.9548	0.1163	15.8923	0.0006	0
0	MKTISVVTL	Sequence	MKTISVVTL	MKTISVVTL	0.0003	36.1875	0.0269	57.5491	MKTISVVTL	MKTISVVTL	0.0010	17.9548	0.0864	25.6556	MKTISVVTL	MKTISVVTL	0.0046	7.4413	0.0907	13.1698	MKTISVVTL	MKTISVVTL	0.0564	2.5923	0.1903	6.1560	0.0156	0
1	KTISVVTLL	Sequence	KTISVVTLL	KTISVVTLL	0.0102	4.8205	0.0880	8.4504	KTISVVTLL	KTISVVTLL	0.3278	0.6858	0.4720	2.1107	KTISVVTLL	KTISVVTLL	0.0168	3.9168	0.1458	6.4843	KTISVVTLL	KTISVVTLL	0.0058	10.7569	0.0863	25.1996	0.0902	1
2	TISVVTLLC	Sequence	TISVVTLLC	TISVVTLLC	0.0008	21.4355	0.0607	17.1168	TISVVTLLC	TISVVTLLC	0.0043	9.8025	0.1339	16.5173	TISVVTLLC	TISVVTLLC	0.0002	33.0909	0.0298	52.0164	TISVVTLLC	TISVVTLLC	0.0010	24.6596	0.0487	50.0754	0.0016	0
3	ISVVTLLCV	Sequence	ISVVTLLCV	ISVVTLLCV	0.0011	17.9252	0.1147	5.1351	ISVVTLLCV	ISVVTLLCV	0.0046	9.5315	0.3093	5.4201	ISVVTLLCV	ISVVTLLCV	0.0001	42.0000	0.0425	35.5077	ISVVTLLCV	ISVVTLLCV	0.0008	27.1127	0.0869	24.9626	0.0016	0
4	SVVTLLCVL	Sequence	SVVTLLCVL	SVVTLLCVL	0.0003	35.8889	0.0571	19.1609	SVVTLLCVL	SVVTLLCVL	0.0112	6.4011	0.3459	4.4216	SVVTLLCVL	SVVTLLCVL	0.0102	5.0679	0.1855	4.4364	SVVTLLCVL	SVVTLLCVL	0.0100	7.9635	0.2073	5.1065	0.0079	0
5	VVTLLCVLP	Sequence	VVTLLCVLP	VVTLLCVLP	0.0001	69.3333	0.0312	48.9162	VVTLLCVLP	VVTLLCVLP	0.0004	25.0244	0.1232	18.0661	VVTLLCVLP	VVTLLCVLP	0.0000	75.0000	0.0164	79.9273	VVTLLCVLP	VVTLLCVLP	0.0000	76.5000	0.0335	68.5809	0.0001	0
6	VTLLCVLPA	Sequence	VTLLCVLPA	VTLLCVLPA	0.0005	27.4571	0.1101	5.5462	VTLLCVLPA	VTLLCVLPA	0.0033	11.0410	0.3848	3.5519	VTLLCVLPA	VTLLCVLPA	0.0001	38.0000	0.0836	14.7800	VTLLCVLPA	VTLLCVLPA	0.0001	53.4146	0.1332	12.5414	0.0010	0
7	TLLCVLPAV	Sequence	TLLCVLPAV	TLLCVLPAV	0.0003	36.5000	0.0708	12.8457	TLLCVLPAV	TLLCVLPAV	0.6932	0.1889	0.8906	0.0097	TLLCVLPAV	TLLCVLPAV	0.0001	38.0000	0.0801	15.6877	TLLCVLPAV	TLLCVLPAV	0.0038	13.4720	0.2089	5.0171	0.1743	1
8	LLCVLPAVV	Sequence	LLCVLPAVV	LLCVLPAVV	0.0002	39.8462	0.0665	14.4354	LLCVLPAVV	LLCVLPAVV	0.0734	2.3384	0.5728	1.0964	LLCVLPAVV	LLCVLPAVV	0.0001	36.2222	0.0509	28.5385	LLCVLPAVV	LLCVLPAVV	0.0040	13.0367	0.1649	8.3446	0.0195	0
9	LCVLPAVVY	Sequence	LCVLPAVVY	LCVLPAVVY	0.0212	3.2475	0.0848	9.0592	LCVLPAVVY	LCVLPAVVY	0.0001	36.8333	0.0296	59.6996	LCVLPAVVY	LCVLPAVVY	0.0003	24.8065	0.0227	65.5051	LCVLPAVVY	LCVLPAVVY	0.0005	32.9500	0.0231	84.6586	0.0055	0
10	CVLPAVVYS	Sequence	CVLPAVVYS	CVLPAVVYS	0.0002	42.6000	0.0440	30.2409	CVLPAVVYS	CVLPAVVYS	0.0034	10.8524	0.2177	9.2704	CVLPAVVYS	CVLPAVVYS	0.0001	46.5000	0.0406	37.4658	CVLPAVVYS	CVLPAVVYS	0.0001	66.5625	0.0379	62.5866	0.0009	0
11	VLPAVVYST	Sequence	VLPAVVYST	VLPAVVYST	0.0005	28.8333	0.0363	40.3635	VLPAVVYST	VLPAVVYST	0.1781	1.2488	0.5054	1.7232	VLPAVVYST	VLPAVVYST	0.0001	35.3333	0.0394	38.7415	VLPAVVYST	VLPAVVYST	0.0028	15.6905	0.0791	28.5249	0.0454	1
12	LPAVVYSTC	Sequence	LPAVVYSTC	LPAVVYSTC	0.0001	50.8064	0.0246	62.3847	LPAVVYSTC	LPAVVYSTC	0.0002	35.6923	0.0518	39.9351	LPAVVYSTC	LPAVVYSTC	0.0807	1.6505	0.3366	1.4768	LPAVVYSTC	LPAVVYSTC	0.0241	4.6681	0.1897	6.2002	0.0263	1
13	PAVVYSTCT	Sequence	PAVVYSTCT	PAVVYSTCT	0.0000	76.3636	0.0199	73.6938	PAVVYSTCT	PAVVYSTCT	0.0000	85.0000	0.0215	71.2048	PAVVYSTCT	PAVVYSTCT	0.0000	76.6667	0.0185	74.8991	PAVVYSTCT	PAVVYSTCT	0.0000	86.4286	0.0281	76.8791	0.0000	0
14	AVVYSTCTV	Sequence	AVVYSTCTV	AVVYSTCTV	0.0007	22.9825	0.0716	12.5850	AVVYSTCTV	AVVYSTCTV	0.0534	2.8244	0.4483	2.4473	AVVYSTCTV	AVVYSTCTV	0.0043	7.7103	0.1643	5.4176	AVVYSTCTV	AVVYSTCTV	0.0011	24.2340	0.0929	22.6590	0.0149	0
15	VVYSTCTVP	Sequence	VVYSTCTVP	VVYSTCTVP	0.0002	42.3000	0.0288	53.6060	VVYSTCTVP	VVYSTCTVP	0.0015	15.2222	0.1070	20.8271	VVYSTCTVP	VVYSTCTVP	0.0004	23.6410	0.0490	29.8940	VVYSTCTVP	VVYSTCTVP	0.0003	41.1667	0.0481	50.7180	0.0006	0
16	VYSTCTVPT	Sequence	VYSTCTVPT	VYSTCTVPT	0.0000	76.3636	0.0324	46.7454	VYSTCTVPT	VYSTCTVPT	0.0000	61.8750	0.0644	33.3799	VYSTCTVPT	VYSTCTVPT	0.0001	38.0000	0.0599	23.2836	VYSTCTVPT	VYSTCTVPT	0.0001	55.5172	0.0526	46.3711	0.0001	0
17	YSTCTVPTM	Sequence	YSTCTVPTM	YSTCTVPTM	0.0119	4.4184	0.1898	1.8793	YSTCTVPTM	YSTCTVPTM	0.0049	9.2593	0.2887	6.0973	YSTCTVPTM	YSTCTVPTM	0.0035	8.4464	0.1640	5.4322	YSTCTVPTM	YSTCTVPTM	0.0036	13.7360	0.1360	12.0351	0.0060	0
18	STCTVPTMN	Sequence	STCTVPTMN	STCTVPTMN	0.0010	18.9043	0.0639	15.5746	STCTVPTMN	STCTVPTMN	0.0000	63.1250	0.0266	63.6240	STCTVPTMN	STCTVPTMN	0.0000	78.3333	0.0168	79.0431	STCTVPTMN	STCTVPTMN	0.0000	83.5714	0.0206	88.2836	0.0003	0
19	TCTVPTMNN	Sequence	TCTVPTMNN	TCTVPTMNN	0.0001	70.7692	0.0179	78.3667	TCTVPTMNN	TCTVPTMNN	0.0000	78.3333	0.0147	82.8551	TCTVPTMNN	TCTVPTMNN	0.0000	90.0000	0.0119	90.8920	TCTVPTMNN	TCTVPTMNN	0.0000	91.0000	0.0134	95.6749	0.0000	0
20	CTVPTMNNA	Sequence	CTVPTMNNA	CTVPTMNNA	0.0018	13.4174	0.1006	6.5510	CTVPTMNNA	CTVPTMNNA	0.0060	8.4749	0.2284	8.7032	CTVPTMNNA	CTVPTMNNA	0.0002	31.4000	0.0696	19.0074	CTVPTMNNA	CTVPTMNNA	0.0002	49.4000	0.0506	48.2442	0.0020	0
21	TVPTMNNAK	Sequence	TVPTMNNAK	TVPTMNNAK	0.0021	11.9940	0.0530	21.9049	TVPTMNNAK	TVPTMNNAK	0.0001	36.2500	0.0299	59.4344	TVPTMNNAK	TVPTMNNAK	0.0003	25.9333	0.0452	32.9950	TVPTMNNAK	TVPTMNNAK	0.0002	44.9286	0.0340	67.8800	0.0007	0
22	VPTMNNAKL	Sequence	VPTMNNAKL	VPTMNNAKL	0.0008	21.4516	0.0294	52.4282	VPTMNNAKL	VPTMNNAKL	0.0003	27.1935	0.0460	43.9125	VPTMNNAKL	VPTMNNAKL	0.6600	0.2506	0.5403	0.3957	VPTMNNAKL	VPTMNNAKL	0.0760	2.0744	0.1616	8.6904	0.1843	1
23	PTMNNAKLT	Sequence	PTMNNAKLT	PTMNNAKLT	0.0003	36.2500	0.0348	42.7052	PTMNNAKLT	PTMNNAKLT	0.0000	66.6667	0.0243	66.9501	PTMNNAKLT	PTMNNAKLT	0.0000	78.3333	0.0173	77.8391	PTMNNAKLT	PTMNNAKLT	0.0000	81.4286	0.0238	83.5142	0.0001	0
24	TMNNAKLTS	Sequence	TMNNAKLTS	TMNNAKLTS	0.0004	32.4545	0.0420	32.5661	TMNNAKLTS	TMNNAKLTS	0.0012	16.6800	0.0968	22.9652	TMNNAKLTS	TMNNAKLTS	0.0006	19.6029	0.0616	22.4217	TMNNAKLTS	TMNNAKLTS	0.0009	26.0375	0.0780	29.0764	0.0008	0
25	MNNAKLTST	Sequence	MNNAKLTST	MNNAKLTST	0.0006	24.7609	0.0434	30.9481	MNNAKLTST	MNNAKLTST	0.0002	34.6429	0.0440	45.4214	MNNAKLTST	MNNAKLTST	0.0002	30.5294	0.0598	23.3351	MNNAKLTST	MNNAKLTST	0.0303	3.9814	0.3004	1.9968	0.0078	0
26	NNAKLTSTE	Sequence	NNAKLTSTE	NNAKLTSTE	0.0002	48.6250	0.0228	66.7325	NNAKLTSTE	NNAKLTSTE	0.0000	70.0000	0.0144	83.2757	NNAKLTSTE	NNAKLTSTE	0.0000	50.7692	0.0304	50.9945	NNAKLTSTE	NNAKLTSTE	0.0006	30.9565	0.0655	36.2617	0.0002	0
27	NAKLTSTET	Sequence	NAKLTSTET	NAKLTSTET	0.0004	30.9643	0.0252	61.0692	NAKLTSTET	NAKLTSTET	0.0001	39.6667	0.0247	66.2396	NAKLTSTET	NAKLTSTET	0.0018	11.6716	0.0858	14.2311	NAKLTSTET	NAKLTSTET	0.0202	5.2522	0.1558	9.3259	0.0056	0
28	AKLTSTETS	Sequence	AKLTSTETS	AKLTSTETS	0.0000	86.4286	0.0080	96.0509	AKLTSTETS	AKLTSTETS	0.0000	75.0000	0.0125	86.6702	AKLTSTETS	AKLTSTETS	0.0001	44.7500	0.0202	70.9885	AKLTSTETS	AKLTSTETS	0.0001	57.2414	0.0229	84.9236	0.0000	0
29	KLTSTETSF	Sequence	KLTSTETSF	KLTSTETSF	0.0084	5.3779	0.0504	23.9992	KLTSTETSF	KLTSTETSF	0.0687	2.4256	0.1824	11.6237	KLTSTETSF	KLTSTETSF	0.0112	4.8579	0.1146	9.3627	KLTSTETSF	KLTSTETSF	0.0088	8.5771	0.0658	36.0752	0.0243	0
30	LTSTETSFN	Sequence	LTSTETSFN	LTSTETSFN	0.0014	15.4497	0.1170	4.9393	LTSTETSFN	LTSTETSFN	0.0000	70.0000	0.0314	57.6203	LTSTETSFN	LTSTETSFN	0.0000	90.0000	0.0205	70.3050	LTSTETSFN	LTSTETSFN	0.0000	94.0000	0.0244	82.6021	0.0004	0
31	TSTETSFND	Sequence	TSTETSFND	TSTETSFND	0.0002	42.5000	0.0417	32.9193	TSTETSFND	TSTETSFND	0.0000	72.5000	0.0300	59.3405	TSTETSFND	TSTETSFND	0.0000	90.0000	0.0145	84.9796	TSTETSFND	TSTETSFND	0.0000	94.0000	0.0162	94.0269	0.0001	0
32	STETSFNDK	Sequence	STETSFNDK	STETSFNDK	0.0311	2.6476	0.1463	3.1569	STETSFNDK	STETSFNDK	0.0001	50.6667	0.0216	71.0238	STETSFNDK	STETSFNDK	0.0000	51.5385	0.0215	68.1620	STETSFNDK	STETSFNDK	0.0001	64.7727	0.0194	90.0398	0.0078	0
33	TETSFNDKQ	Sequence	TETSFNDKQ	TETSFNDKQ	0.0002	40.4615	0.0188	76.3379	TETSFNDKQ	TETSFNDKQ	0.0000	85.0000	0.0076	95.0307	TETSFNDKQ	TETSFNDKQ	0.0000	68.0000	0.0116	91.4102	TETSFNDKQ	TETSFNDKQ	0.0000	77.0000	0.0118	96.1860	0.0001	0
34	ETSFNDKQK	Sequence	ETSFNDKQK	ETSFNDKQK	0.0048	7.3885	0.0623	16.3165	ETSFNDKQK	ETSFNDKQK	0.0000	65.0000	0.0125	86.8382	ETSFNDKQK	ETSFNDKQK	0.0000	57.2222	0.0131	88.2477	ETSFNDKQK	ETSFNDKQK	0.0000	72.6923	0.0141	95.4294	0.0012	0
35	TSFNDKQKV	Sequence	TSFNDKQKV	TSFNDKQKV	0.0054	6.9452	0.0537	21.4303	TSFNDKQKV	TSFNDKQKV	0.0094	6.9341	0.0771	28.5130	TSFNDKQKV	TSFNDKQKV	0.0008	16.9189	0.0407	37.3775	TSFNDKQKV	TSFNDKQKV	0.0024	16.8692	0.0457	53.2691	0.0045	0
36	SFNDKQKVT	Sequence	SFNDKQKVT	SFNDKQKVT	0.0002	43.7273	0.0138	87.7537	SFNDKQKVT	SFNDKQKVT	0.0001	38.2000	0.0179	77.0959	SFNDKQKVT	SFNDKQKVT	0.0005	20.0357	0.0313	49.4448	SFNDKQKVT	SFNDKQKVT	0.0174	5.7798	0.0873	24.7930	0.0046	0
37	FNDKQKVTF	Sequence	FNDKQKVTF	FNDKQKVTF	0.0914	1.3626	0.1281	4.1289	FNDKQKVTF	FNDKQKVTF	0.0030	11.4131	0.0383	50.3521	FNDKQKVTF	FNDKQKVTF	0.0166	3.9358	0.0670	20.0491	FNDKQKVTF	FNDKQKVTF	0.1816	0.8983	0.1427	11.0088	0.0732	2
38	NDKQKVTFT	Sequence	NDKQKVTFT	NDKQKVTFT	0.0005	27.2000	0.0197	74.1461	NDKQKVTFT	NDKQKVTFT	0.0000	65.0000	0.0096	91.7626	NDKQKVTFT	NDKQKVTFT	0.0001	38.5714	0.0187	74.5229	NDKQKVTFT	NDKQKVTFT	0.0127	6.9424	0.1041	19.0195	0.0033	0
39	DKQKVTFTC	Sequence	DKQKVTFTC	DKQKVTFTC	0.0001	70.3846	0.0122	91.1892	DKQKVTFTC	DKQKVTFTC	0.0000	54.3333	0.0159	80.6646	DKQKVTFTC	DKQKVTFTC	0.0002	30.9412	0.0212	68.8006	DKQKVTFTC	DKQKVTFTC	0.0080	9.0197	0.0850	25.7626	0.0021	0
40	KQKVTFTCD	Sequence	KQKVTFTCD	KQKVTFTCD	0.0000	93.5714	0.0112	93.0173	KQKVTFTCD	KQKVTFTCD	0.0000	87.5000	0.0218	70.6798	KQKVTFTCD	KQKVTFTCD	0.0000	76.6667	0.0185	74.9862	KQKVTFTCD	KQKVTFTCD	0.0002	50.2439	0.0692	33.9260	0.0000	0
41	QKVTFTCDS	Sequence	QKVTFTCDS	QKVTFTCDS	0.0000	98.5714	0.0124	90.7566	QKVTFTCDS	QKVTFTCDS	0.0000	100.0000	0.0117	88.2458	QKVTFTCDS	QKVTFTCDS	0.0000	90.0000	0.0175	77.3692	QKVTFTCDS	QKVTFTCDS	0.0000	93.0000	0.0253	81.2254	0.0000	0
42	KVTFTCDSG	Sequence	KVTFTCDSG	KVTFTCDSG	0.0000	82.5000	0.0293	52.6347	KVTFTCDSG	KVTFTCDSG	0.0000	72.5000	0.0542	38.5212	KVTFTCDSG	KVTFTCDSG	0.0000	76.6667	0.0383	40.0486	KVTFTCDSG	KVTFTCDSG	0.0000	91.0000	0.0340	67.8685	0.0000	0
43	VTFTCDSGY	Sequence	VTFTCDSGY	VTFTCDSGY	0.3072	0.5295	0.4224	0.2877	VTFTCDSGY	VTFTCDSGY	0.0002	30.9545	0.0682	31.8044	VTFTCDSGY	VTFTCDSGY	0.0001	39.7143	0.0398	38.3586	VTFTCDSGY	VTFTCDSGY	0.0000	69.6875	0.0264	79.4496	0.0769	1
44	TFTCDSGYH	Sequence	TFTCDSGYH	TFTCDSGYH	0.0003	37.8667	0.0375	38.4550	TFTCDSGYH	TFTCDSGYH	0.0000	87.5000	0.0158	80.7465	TFTCDSGYH	TFTCDSGYH	0.0000	60.0000	0.0183	75.3949	TFTCDSGYH	TFTCDSGYH	0.0000	83.5714	0.0217	86.6667	0.0001	0
45	FTCDSGYHS	Sequence	FTCDSGYHS	FTCDSGYHS	0.0073	5.8581	0.1268	4.2183	FTCDSGYHS	FTCDSGYHS	0.0007	21.0789	0.1111	20.0352	FTCDSGYHS	FTCDSGYHS	0.0000	53.0769	0.0316	48.9956	FTCDSGYHS	FTCDSGYHS	0.0001	65.6250	0.0350	66.4148	0.0020	0
46	TCDSGYHSL	Sequence	TCDSGYHSL	TCDSGYHSL	0.0547	1.8762	0.1098	5.5725	TCDSGYHSL	TCDSGYHSL	0.0383	3.4073	0.1224	18.1963	TCDSGYHSL	TCDSGYHSL	0.0518	2.1889	0.1156	9.2295	TCDSGYHSL	TCDSGYHSL	0.0972	1.6785	0.1049	18.7858	0.0605	2
47	CDSGYHSLD	Sequence	CDSGYHSLD	CDSGYHSLD	0.0000	77.2727	0.0401	34.8594	CDSGYHSLD	CDSGYHSLD	0.0000	95.0000	0.0160	80.3642	CDSGYHSLD	CDSGYHSLD	0.0000	95.0000	0.0115	91.6436	CDSGYHSLD	CDSGYHSLD	0.0000	98.0000	0.0238	83.4924	0.0000	0
48	DSGYHSLDP	Sequence	DSGYHSLDP	DSGYHSLDP	0.0003	34.8889	0.0371	39.0599	DSGYHSLDP	DSGYHSLDP	0.0000	75.0000	0.0107	90.0362	DSGYHSLDP	DSGYHSLDP	0.0000	81.6667	0.0122	90.1582	DSGYHSLDP	DSGYHSLDP	0.0002	50.3659	0.0303	73.4047	0.0001	0
49	SGYHSLDPN	Sequence	SGYHSLDPN	SGYHSLDPN	0.0000	82.5000	0.0282	54.8545	SGYHSLDPN	SGYHSLDPN	0.0000	80.0000	0.0378	50.9228	SGYHSLDPN	SGYHSLDPN	0.0000	83.3333	0.0301	51.4500	SGYHSLDPN	SGYHSLDPN	0.0000	83.5714	0.0407	59.1390	0.0000	0
50	GYHSLDPNA	Sequence	GYHSLDPNA	GYHSLDPNA	0.0001	62.1429	0.0162	82.5445	GYHSLDPNA	GYHSLDPNA	0.0003	29.6400	0.0361	52.6172	GYHSLDPNA	GYHSLDPNA	0.0001	35.2222	0.0242	62.2676	GYHSLDPNA	GYHSLDPNA	0.0005	33.1892	0.0315	71.6292	0.0002	0
51	YHSLDPNAV	Sequence	YHSLDPNAV	YHSLDPNAV	0.0014	15.3624	0.0516	23.0682	YHSLDPNAV	YHSLDPNAV	0.0007	20.8276	0.0694	31.2932	YHSLDPNAV	YHSLDPNAV	0.0012	14.0241	0.0606	22.9298	YHSLDPNAV	YHSLDPNAV	0.0116	7.3510	0.0798	28.2027	0.0037	0
52	HSLDPNAVC	Sequence	HSLDPNAVC	HSLDPNAVC	0.0011	18.0426	0.0358	41.1236	HSLDPNAVC	HSLDPNAVC	0.0014	15.7911	0.0689	31.4835	HSLDPNAVC	HSLDPNAVC	0.0028	9.4920	0.0821	15.1421	HSLDPNAVC	HSLDPNAVC	0.0006	29.7818	0.0415	58.1105	0.0015	0
53	SLDPNAVCE	Sequence	SLDPNAVCE	SLDPNAVCE	0.0188	3.4396	0.0936	7.4836	SLDPNAVCE	SLDPNAVCE	0.0118	6.2472	0.1092	20.4011	SLDPNAVCE	SLDPNAVCE	0.0004	22.2143	0.0288	53.6523	SLDPNAVCE	SLDPNAVCE	0.0028	15.5635	0.0365	64.4463	0.0084	0
54	LDPNAVCET	Sequence	LDPNAVCET	LDPNAVCET	0.0001	66.3333	0.0216	69.4907	LDPNAVCET	LDPNAVCET	0.0000	59.0909	0.0298	59.5459	LDPNAVCET	LDPNAVCET	0.0000	73.7500	0.0171	78.2195	LDPNAVCET	LDPNAVCET	0.0000	73.8462	0.0217	86.6637	0.0000	0
55	DPNAVCETD	Sequence	DPNAVCETD	DPNAVCETD	0.0000	95.7143	0.0112	93.0412	DPNAVCETD	DPNAVCETD	0.0000	95.0000	0.0098	91.4633	DPNAVCETD	DPNAVCETD	0.0000	55.5556	0.0263	58.1662	DPNAVCETD	DPNAVCETD	0.0000	71.5385	0.0319	70.9371	0.0000	0
56	PNAVCETDK	Sequence	PNAVCETDK	PNAVCETDK	0.0000	80.0000	0.0185	77.0483	PNAVCETDK	PNAVCETDK	0.0000	95.0000	0.0056	96.3357	PNAVCETDK	PNAVCETDK	0.0000	100.0000	0.0049	97.5189	PNAVCETDK	PNAVCETDK	0.0000	96.0000	0.0076	97.5410	0.0000	0
57	NAVCETDKW	Sequence	NAVCETDKW	NAVCETDKW	0.0037	8.6550	0.0570	19.2099	NAVCETDKW	NAVCETDKW	0.0000	57.7273	0.0211	71.7933	NAVCETDKW	NAVCETDKW	0.0002	33.0909	0.0332	46.5155	NAVCETDKW	NAVCETDKW	0.0003	38.3333	0.0339	68.0718	0.0011	0
58	AVCETDKWK	Sequence	AVCETDKWK	AVCETDKWK	0.0005	26.5946	0.0258	59.8557	AVCETDKWK	AVCETDKWK	0.0002	36.0000	0.0330	55.7604	AVCETDKWK	AVCETDKWK	0.0000	62.1429	0.0169	78.8517	AVCETDKWK	AVCETDKWK	0.0000	86.4286	0.0128	95.8615	0.0002	0
59	VCETDKWKY	Sequence	VCETDKWKY	VCETDKWKY	0.3121	0.5212	0.1563	2.7796	VCETDKWKY	VCETDKWKY	0.0001	36.5833	0.0140	84.1242	VCETDKWKY	VCETDKWKY	0.0000	51.1538	0.0084	95.7021	VCETDKWKY	VCETDKWKY	0.0003	39.4286	0.0122	96.0597	0.0782	1
60	CETDKWKYE	Sequence	CETDKWKYE	CETDKWKYE	0.0001	68.6667	0.0208	71.4756	CETDKWKYE	CETDKWKYE	0.0000	87.5000	0.0135	84.9836	CETDKWKYE	CETDKWKYE	0.0000	78.3333	0.0121	90.4193	CETDKWKYE	CETDKWKYE	0.0001	65.0000	0.0277	77.5349	0.0000	0
61	ETDKWKYEN	Sequence	ETDKWKYEN	ETDKWKYEN	0.0148	3.9124	0.1491	3.0258	ETDKWKYEN	ETDKWKYEN	0.0000	70.0000	0.0191	75.0120	ETDKWKYEN	ETDKWKYEN	0.0000	76.6667	0.0131	88.2079	ETDKWKYEN	ETDKWKYEN	0.0001	66.5625	0.0253	81.2426	0.0037	0
62	TDKWKYENP	Sequence	TDKWKYENP	TDKWKYENP	0.0001	58.6000	0.0118	91.7544	TDKWKYENP	TDKWKYENP	0.0000	85.0000	0.0067	95.6292	TDKWKYENP	TDKWKYENP	0.0000	56.1111	0.0114	91.8157	TDKWKYENP	TDKWKYENP	0.0010	24.5426	0.0462	52.7535	0.0003	0
63	DKWKYENPC	Sequence	DKWKYENPC	DKWKYENPC	0.0000	95.7143	0.0091	95.4813	DKWKYENPC	DKWKYENPC	0.0000	78.3333	0.0163	79.8573	DKWKYENPC	DKWKYENPC	0.0000	56.6667	0.0219	67.2652	DKWKYENPC	DKWKYENPC	0.0021	17.9669	0.0957	21.6645	0.0005	0
64	KWKYENPCK	Sequence	KWKYENPCK	KWKYENPCK	0.0001	67.0000	0.0112	92.9934	KWKYENPCK	KWKYENPCK	0.0000	64.3750	0.0145	83.1591	KWKYENPCK	KWKYENPCK	0.0000	55.5556	0.0156	81.9689	KWKYENPCK	KWKYENPCK	0.0001	60.0000	0.0276	77.5891	0.0001	0
65	WKYENPCKK	Sequence	WKYENPCKK	WKYENPCKK	0.0001	51.6129	0.0185	77.1069	WKYENPCKK	WKYENPCKK	0.0002	33.1250	0.0226	69.3475	WKYENPCKK	WKYENPCKK	0.0000	50.7692	0.0193	73.1605	WKYENPCKK	WKYENPCKK	0.0004	37.3846	0.0384	61.9068	0.0002	0
66	KYENPCKKM	Sequence	KYENPCKKM	KYENPCKKM	0.0011	17.8972	0.0173	80.0070	KYENPCKKM	KYENPCKKM	0.0001	40.1250	0.0165	79.5014	KYENPCKKM	KYENPCKKM	0.0045	7.5693	0.0482	30.5411	KYENPCKKM	KYENPCKKM	0.0058	10.7852	0.0421	57.4121	0.0029	0
67	YENPCKKMC	Sequence	YENPCKKMC	YENPCKKMC	0.0005	26.8108	0.0170	80.6695	YENPCKKMC	YENPCKKMC	0.0000	52.6667	0.0177	77.5155	YENPCKKMC	YENPCKKMC	0.0002	28.0500	0.0325	47.6918	YENPCKKMC	YENPCKKMC	0.0010	25.1236	0.0431	56.2557	0.0004	0
68	ENPCKKMCT	Sequence	ENPCKKMCT	ENPCKKMCT	0.0000	81.8750	0.0139	87.7042	ENPCKKMCT	ENPCKKMCT	0.0000	85.0000	0.0085	93.5646	ENPCKKMCT	ENPCKKMCT	0.0000	85.0000	0.0100	94.5490	ENPCKKMCT	ENPCKKMCT	0.0012	23.2115	0.0714	32.6068	0.0003	0
69	NPCKKMCTV	Sequence	NPCKKMCTV	NPCKKMCTV	0.0005	29.3448	0.0329	45.7239	NPCKKMCTV	NPCKKMCTV	0.0002	30.4545	0.0545	38.3251	NPCKKMCTV	NPCKKMCTV	0.1183	1.3024	0.3227	1.6124	NPCKKMCTV	NPCKKMCTV	0.2928	0.5214	0.3935	0.8340	0.1029	2
70	PCKKMCTVS	Sequence	PCKKMCTVS	PCKKMCTVS	0.0000	93.5714	0.0077	96.1822	PCKKMCTVS	PCKKMCTVS	0.0000	95.0000	0.0072	95.2858	PCKKMCTVS	PCKKMCTVS	0.0000	95.0000	0.0102	94.2247	PCKKMCTVS	PCKKMCTVS	0.0000	85.7143	0.0280	76.9783	0.0000	0
71	CKKMCTVSD	Sequence	CKKMCTVSD	CKKMCTVSD	0.0000	99.2857	0.0120	91.4838	CKKMCTVSD	CKKMCTVSD	0.0000	100.0000	0.0103	90.6758	CKKMCTVSD	CKKMCTVSD	0.0000	92.5000	0.0235	63.8388	CKKMCTVSD	CKKMCTVSD	0.0000	87.1429	0.0846	25.9277	0.0000	0
72	KKMCTVSDY	Sequence	KKMCTVSDY	KKMCTVSDY	0.0013	15.7987	0.0524	22.3767	KKMCTVSDY	KKMCTVSDY	0.0000	65.8333	0.0325	56.3318	KKMCTVSDY	KKMCTVSDY	0.0002	32.0000	0.0453	32.9105	KKMCTVSDY	KKMCTVSDY	0.0001	61.3636	0.0434	55.8359	0.0004	0
73	KMCTVSDYV	Sequence	KMCTVSDYV	KMCTVSDYV	0.0017	13.7477	0.0892	8.2249	KMCTVSDYV	KMCTVSDYV	0.2029	1.1278	0.7320	0.2632	KMCTVSDYV	KMCTVSDYV	0.0001	38.1429	0.0487	30.1922	KMCTVSDYV	KMCTVSDYV	0.0003	39.1905	0.0655	36.2803	0.0512	1
74	MCTVSDYVS	Sequence	MCTVSDYVS	MCTVSDYVS	0.0001	68.6667	0.0337	44.5274	MCTVSDYVS	MCTVSDYVS	0.0000	70.0000	0.0430	46.2825	MCTVSDYVS	MCTVSDYVS	0.0000	78.3333	0.0257	59.3347	MCTVSDYVS	MCTVSDYVS	0.0001	63.4091	0.0457	53.3186	0.0000	0
75	CTVSDYVSE	Sequence	CTVSDYVSE	CTVSDYVSE	0.0003	37.6667	0.0464	27.6844	CTVSDYVSE	CTVSDYVSE	0.0000	52.6667	0.0542	38.5036	CTVSDYVSE	CTVSDYVSE	0.0000	71.2500	0.0251	60.5664	CTVSDYVSE	CTVSDYVSE	0.0000	78.5000	0.0309	72.5432	0.0001	0
76	TVSDYVSEL	Sequence	TVSDYVSEL	TVSDYVSEL	0.0149	3.9041	0.0876	8.5181	TVSDYVSEL	TVSDYVSEL	0.5276	0.3607	0.4234	2.8412	TVSDYVSEL	TVSDYVSEL	0.0697	1.8268	0.1866	4.3914	TVSDYVSEL	TVSDYVSEL	0.0849	1.8922	0.1374	11.8163	0.1743	3
77	VSDYVSELY	Sequence	VSDYVSELY	VSDYVSELY	0.9960	0.0020	0.8695	0.0061	VSDYVSELY	VSDYVSELY	0.0015	15.2800	0.0724	30.1687	VSDYVSELY	VSDYVSELY	0.0006	19.3235	0.0362	42.4994	VSDYVSELY	VSDYVSELY	0.0023	17.0662	0.0303	73.5142	0.2501	1
78	SDYVSELYD	Sequence	SDYVSELYD	SDYVSELYD	0.0001	66.6667	0.0246	62.5452	SDYVSELYD	SDYVSELYD	0.0000	85.0000	0.0198	73.9517	SDYVSELYD	SDYVSELYD	0.0000	92.5000	0.0115	91.5981	SDYVSELYD	SDYVSELYD	0.0000	94.0000	0.0171	92.9380	0.0000	0
79	DYVSELYDK	Sequence	DYVSELYDK	DYVSELYDK	0.0001	66.3333	0.0190	75.7178	DYVSELYDK	DYVSELYDK	0.0000	63.1250	0.0172	78.3992	DYVSELYDK	DYVSELYDK	0.0000	81.6667	0.0105	93.5186	DYVSELYDK	DYVSELYDK	0.0001	57.9310	0.0196	89.7556	0.0000	0
80	YVSELYDKP	Sequence	YVSELYDKP	YVSELYDKP	0.0014	15.5973	0.0510	23.5666	YVSELYDKP	YVSELYDKP	0.0019	13.7292	0.0830	26.6443	YVSELYDKP	YVSELYDKP	0.0001	39.1429	0.0238	63.2034	YVSELYDKP	YVSELYDKP	0.0003	41.2778	0.0309	72.5293	0.0009	0
81	VSELYDKPL	Sequence	VSELYDKPL	VSELYDKPL	0.0032	9.4670	0.0941	7.4159	VSELYDKPL	VSELYDKPL	0.0002	35.0769	0.0567	37.1339	VSELYDKPL	VSELYDKPL	0.0011	14.5241	0.0845	14.5513	VSELYDKPL	VSELYDKPL	0.0013	21.9448	0.0885	24.3177	0.0014	0
82	SELYDKPLY	Sequence	SELYDKPLY	SELYDKPLY	0.0638	1.7044	0.0915	7.8178	SELYDKPLY	SELYDKPLY	0.0001	38.5000	0.0221	70.2478	SELYDKPLY	SELYDKPLY	0.0005	21.0204	0.0225	65.9457	SELYDKPLY	SELYDKPLY	0.0006	31.5814	0.0226	85.3366	0.0162	1
83	ELYDKPLYE	Sequence	ELYDKPLYE	ELYDKPLYE	0.0030	9.7599	0.0443	29.9551	ELYDKPLYE	ELYDKPLYE	0.0296	3.9154	0.1507	14.5111	ELYDKPLYE	ELYDKPLYE	0.0003	25.3667	0.0232	64.4722	ELYDKPLYE	ELYDKPLYE	0.0266	4.3694	0.1006	20.0532	0.0149	0
84	LYDKPLYEV	Sequence	LYDKPLYEV	LYDKPLYEV	0.0132	4.1803	0.0940	7.4224	LYDKPLYEV	LYDKPLYEV	0.0847	2.1285	0.2339	8.4167	LYDKPLYEV	LYDKPLYEV	0.0176	3.8322	0.0635	21.5561	LYDKPLYEV	LYDKPLYEV	0.1384	1.1913	0.1067	18.2945	0.0635	1
85	YDKPLYEVN	Sequence	YDKPLYEVN	YDKPLYEVN	0.0002	45.8000	0.0216	69.3979	YDKPLYEVN	YDKPLYEVN	0.0000	90.0000	0.0090	92.8034	YDKPLYEVN	YDKPLYEVN	0.0000	73.7500	0.0153	82.8604	YDKPLYEVN	YDKPLYEVN	0.0002	48.5000	0.0386	61.6879	0.0001	0
86	DKPLYEVNS	Sequence	DKPLYEVNS	DKPLYEVNS	0.0000	91.4286	0.0074	96.3215	DKPLYEVNS	DKPLYEVNS	0.0000	87.5000	0.0087	93.3180	DKPLYEVNS	DKPLYEVNS	0.0000	76.6667	0.0079	95.9767	DKPLYEVNS	DKPLYEVNS	0.0003	37.8846	0.0243	82.8329	0.0001	0
87	KPLYEVNST	Sequence	KPLYEVNST	KPLYEVNST	0.0001	59.6000	0.0134	88.6135	KPLYEVNST	KPLYEVNST	0.0001	39.8889	0.0336	55.0235	KPLYEVNST	KPLYEVNST	0.0689	1.8419	0.2788	2.1712	KPLYEVNST	KPLYEVNST	0.0024	16.8785	0.0674	34.9916	0.0179	1
88	PLYEVNSTM	Sequence	PLYEVNSTM	PLYEVNSTM	0.0021	12.1027	0.0441	30.1901	PLYEVNSTM	PLYEVNSTM	0.1104	1.7481	0.3020	5.6527	PLYEVNSTM	PLYEVNSTM	0.0024	10.1223	0.0655	20.6648	PLYEVNSTM	PLYEVNSTM	0.0112	7.4659	0.0771	29.5207	0.0315	1
89	LYEVNSTMT	Sequence	LYEVNSTMT	LYEVNSTMT	0.0004	31.2500	0.0374	38.7420	LYEVNSTMT	LYEVNSTMT	0.0000	70.0000	0.0229	69.0027	LYEVNSTMT	LYEVNSTMT	0.0002	32.6154	0.0282	54.6964	LYEVNSTMT	LYEVNSTMT	0.0007	27.9296	0.0505	48.3731	0.0003	0
[truncated: 529 more rows]
