# Supplementary material for: Design, evaluation, and immune simulation of potentially universal multi-epitope mpox vaccine candidate: focus on DNA vaccine
Source: Front Microbiol. 2023 Jul 21;14:1203355. doi: 10.3389/fmicb.2023.1203355 (PMC10403236; doi:10.3389/fmicb.2023.1203355)
Supplement: Supplementary file 12 [file Table_12.XLS]

				DRB1_0701						DRB1_1501
Pos	Peptide	ID	Target	Core	Score	Rank	Score_BA	nM	Rank_BA	Core	Score	Rank	Score_BA	nM	Rank_BA	Ave	NB
1	MKTISVVTLLCVLPA	Sequence	NA	ISVVTLLCV	0.000813000	91.66	0.393471	708.04616974026	22.19	ISVVTLLCV	0.000591000	87.09	0.398231	672.503394086002	19.47	0.0007	0
2	KTISVVTLLCVLPAV	Sequence	NA	VTLLCVLPA	0.000593000	94.39	0.372872	884.821487786041	25.86	VTLLCVLPA	0.000956000	79.79	0.435714	448.294063576892	14.06	0.0008	0
3	TISVVTLLCVLPAVV	Sequence	NA	LLCVLPAVV	0.001134000	87.90	0.413640	569.230355466232	18.91	VTLLCVLPA	0.001630000	70.01	0.457829	352.89480589926	11.40	0.0014	0
4	ISVVTLLCVLPAVVY	Sequence	NA	LLCVLPAVV	0.002903000	72.27	0.499034	225.956171269221	8.73	VTLLCVLPA	0.002644000	60.27	0.510914	198.701178781573	6.33	0.0028	0
5	SVVTLLCVLPAVVYS	Sequence	NA	LCVLPAVVY	0.006607000	54.79	0.515340	189.409955612461	7.32	LCVLPAVVY	0.004089000	51.48	0.532932	156.580805177638	4.81	0.0053	0
6	VVTLLCVLPAVVYST	Sequence	NA	LCVLPAVVY	0.008954000	48.12	0.522316	175.639740811181	6.78	LCVLPAVVY	0.008596000	37.38	0.532912	156.614692235923	4.81	0.0088	0
7	VTLLCVLPAVVYSTC	Sequence	NA	LCVLPAVVY	0.004562000	62.81	0.497020	230.934029116324	8.92	LCVLPAVVY	0.003233000	56.18	0.498840	226.430959755167	7.30	0.0039	0
8	TLLCVLPAVVYSTCT	Sequence	NA	LCVLPAVVY	0.001693000	82.06	0.473889	296.605915237478	11.14	LCVLPAVVY	0.001121000	77.17	0.464967	326.666062937042	10.60	0.0014	0
9	LLCVLPAVVYSTCTV	Sequence	NA	VLPAVVYST	0.000567000	94.71	0.445527	403.136383258497	14.40	AVVYSTCTV	0.001959000	66.50	0.441988	418.872308310725	13.25	0.0013	0
10	LCVLPAVVYSTCTVP	Sequence	NA	AVVYSTCTV	0.001132000	87.93	0.386154	766.379609521346	23.45	AVVYSTCTV	0.012013000	31.75	0.409303	596.578344520397	17.79	0.0066	0
11	CVLPAVVYSTCTVPT	Sequence	NA	VYSTCTVPT	0.012885000	40.57	0.489513	250.474259078118	9.61	AVVYSTCTV	0.025217000	21.30	0.381926	802.252698267025	22.14	0.0191	0
12	VLPAVVYSTCTVPTM	Sequence	NA	VYSTCTVPT	0.047113000	19.41	0.548872	131.776187976505	5.08	AVVYSTCTV	0.020071000	24.20	0.392166	718.114562217468	20.46	0.0336	0
13	LPAVVYSTCTVPTMN	Sequence	NA	VYSTCTVPT	0.096246000	11.63	0.554438	124.074482668494	4.78	AVVYSTCTV	0.007071000	40.75	0.383283	790.559722615642	21.92	0.0517	0
14	PAVVYSTCTVPTMNN	Sequence	NA	VYSTCTVPT	0.128889000	9.12	0.542696	140.882736534079	5.42	AVVYSTCTV	0.004333000	50.22	0.364890	964.634609096179	25.13	0.0666	0
15	AVVYSTCTVPTMNNA	Sequence	NA	YSTCTVPTM	0.039179000	21.87	0.515980	188.102887152745	7.27	YSTCTVPTM	0.001020000	78.78	0.314703	1660.3133008125	35.36	0.0201	0
16	VVYSTCTVPTMNNAK	Sequence	NA	YSTCTVPTM	0.009451000	46.93	0.446060	400.818209998372	14.33	YSTCTVPTM	0.000468000	89.89	0.260454	2986.10084795069	48.08	0.0050	0
17	VYSTCTVPTMNNAKL	Sequence	NA	YSTCTVPTM	0.002646000	74.08	0.346586	1175.90648757613	31.29	VPTMNNAKL	0.000396000	91.76	0.237866	3812.8068503353	53.89	0.0015	0
18	YSTCTVPTMNNAKLT	Sequence	NA	TVPTMNNAK	0.000748000	92.47	0.273627	2589.43455359172	48.50	VPTMNNAKL	0.000479000	89.64	0.233797	3984.4181911345	54.95	0.0006	0
19	STCTVPTMNNAKLTS	Sequence	NA	PTMNNAKLT	0.001100000	88.28	0.241468	3667.06928333526	57.15	VPTMNNAKL	0.000909000	80.65	0.237840	3813.87959806164	53.89	0.0010	0
20	TCTVPTMNNAKLTST	Sequence	NA	PTMNNAKLT	0.001833000	80.69	0.249038	3378.68662344347	55.06	VPTMNNAKL	0.001249000	75.14	0.245275	3519.08807597129	51.96	0.0015	0
21	CTVPTMNNAKLTSTE	Sequence	NA	MNNAKLTST	0.003278000	69.70	0.230239	4140.79613712988	60.24	VPTMNNAKL	0.001067000	78.03	0.225084	4378.31536289749	57.30	0.0022	0
22	TVPTMNNAKLTSTET	Sequence	NA	MNNAKLTST	0.004133000	64.84	0.231939	4065.32808687124	59.78	MNNAKLTST	0.001451000	72.41	0.217175	4769.48177533756	59.43	0.0028	0
23	VPTMNNAKLTSTETS	Sequence	NA	MNNAKLTST	0.004638000	62.46	0.246731	3464.08417219444	55.70	MNNAKLTST	0.001273000	74.80	0.192930	6200.08611218611	66.16	0.0030	0
24	PTMNNAKLTSTETSF	Sequence	NA	AKLTSTETS	0.005967000	57.06	0.270173	2688.03662245729	49.42	MNNAKLTST	0.000605000	86.77	0.177569	7321.13810888693	70.43	0.0033	0
25	TMNNAKLTSTETSFN	Sequence	NA	AKLTSTETS	0.012145000	41.77	0.305443	1835.2807496773	40.62	NAKLTSTET	0.000589000	87.14	0.181550	7012.48588416478	69.32	0.0064	0
26	MNNAKLTSTETSFND	Sequence	NA	LTSTETSFN	0.033860000	23.90	0.286118	2262.09117074141	45.36	LTSTETSFN	0.000812000	82.52	0.166879	8218.84119350402	73.40	0.0173	0
27	NNAKLTSTETSFNDK	Sequence	NA	LTSTETSFN	0.072803000	14.40	0.297217	2006.1169001089	42.59	LTSTETSFN	0.001485000	71.96	0.159743	8878.55805780974	75.38	0.0371	0
28	NAKLTSTETSFNDKQ	Sequence	NA	LTSTETSFN	0.090687000	12.18	0.292266	2116.51249665261	43.82	LTSTETSFN	0.002243000	63.75	0.154625	9384.08142391395	76.78	0.0465	0
29	AKLTSTETSFNDKQK	Sequence	NA	LTSTETSFN	0.025036000	28.50	0.269105	2719.2784522329	49.71	LTSTETSFN	0.001157000	76.60	0.150342	9829.1837942763	77.95	0.0131	0
30	KLTSTETSFNDKQKV	Sequence	NA	LTSTETSFN	0.003274000	69.72	0.237233	3839.01008761527	58.32	ETSFNDKQK	0.001275000	74.77	0.154538	9392.9190129598	76.80	0.0023	0
31	LTSTETSFNDKQKVT	Sequence	NA	TSFNDKQKV	0.001219000	86.95	0.182656	6929.06984789859	73.30	ETSFNDKQK	0.001757000	68.65	0.143254	10612.6478908426	79.88	0.0015	0
32	TSTETSFNDKQKVTF	Sequence	NA	FNDKQKVTF	0.002202000	77.56	0.184689	6778.31790022207	72.74	ETSFNDKQK	0.002241000	63.77	0.170174	7930.99147065607	72.48	0.0022	0
33	STETSFNDKQKVTFT	Sequence	NA	FNDKQKVTF	0.003788000	66.78	0.196696	5952.52736143689	69.42	FNDKQKVTF	0.002338000	62.93	0.179158	7196.34434735551	69.99	0.0031	0
34	TETSFNDKQKVTFTC	Sequence	NA	FNDKQKVTF	0.002053000	78.78	0.191652	6286.41438230821	70.81	FNDKQKVTF	0.001467000	72.20	0.174493	7568.89762935807	71.28	0.0018	0
35	ETSFNDKQKVTFTCD	Sequence	NA	FNDKQKVTF	0.003019000	71.45	0.193201	6181.93309499859	70.39	FNDKQKVTF	0.001991000	66.15	0.169023	8030.37816170809	72.81	0.0025	0
36	TSFNDKQKVTFTCDS	Sequence	NA	FNDKQKVTF	0.001485000	84.10	0.210350	5135.01437761919	65.67	FNDKQKVTF	0.001114000	77.29	0.167566	8157.9754977064	73.21	0.0013	0
37	SFNDKQKVTFTCDSG	Sequence	NA	QKVTFTCDS	0.002211000	77.49	0.193512	6161.16615222954	70.30	DKQKVTFTC	0.001005000	79.02	0.157407	9105.82360119983	76.02	0.0016	0
38	FNDKQKVTFTCDSGY	Sequence	NA	VTFTCDSGY	0.005303000	59.48	0.255639	3145.79205609551	53.30	KVTFTCDSG	0.002428000	62.14	0.191041	6328.11081520258	66.68	0.0039	0
39	NDKQKVTFTCDSGYH	Sequence	NA	VTFTCDSGY	0.017620000	34.58	0.272601	2618.34025171265	48.77	VTFTCDSGY	0.007081000	40.72	0.204230	5486.55023985988	63.02	0.0124	0
40	DKQKVTFTCDSGYHS	Sequence	NA	VTFTCDSGY	0.030450000	25.45	0.310201	1743.19033777863	39.50	VTFTCDSGY	0.013440000	30.01	0.242446	3628.46988266771	52.69	0.0219	0
41	KQKVTFTCDSGYHSL	Sequence	NA	VTFTCDSGY	0.026744000	27.44	0.350071	1132.39221746138	30.56	VTFTCDSGY	0.010173000	34.49	0.292169	2118.73498172534	40.41	0.0185	0
42	QKVTFTCDSGYHSLD	Sequence	NA	FTCDSGYHS	0.020998000	31.42	0.309760	1751.52788479173	39.60	FTCDSGYHS	0.006664000	41.84	0.267736	2759.85694447357	46.31	0.0138	0
43	KVTFTCDSGYHSLDP	Sequence	NA	FTCDSGYHS	0.029796000	25.76	0.280679	2399.20745645046	46.73	FTCDSGYHS	0.011493000	32.45	0.247539	3433.93182275584	51.37	0.0206	0
44	VTFTCDSGYHSLDPN	Sequence	NA	FTCDSGYHS	0.006375000	55.58	0.229718	4164.20415233838	60.39	FTCDSGYHS	0.001925000	66.86	0.209031	5208.82306419589	61.68	0.0042	0
45	TFTCDSGYHSLDPNA	Sequence	NA	FTCDSGYHS	0.001237000	86.75	0.191473	6298.60133213519	70.86	DSGYHSLDP	0.000643000	85.91	0.177046	7362.68399344709	70.57	0.0009	0
46	FTCDSGYHSLDPNAV	Sequence	NA	YHSLDPNAV	0.260191000	4.56	0.386787	761.148670738559	23.33	YHSLDPNAV	0.003276000	55.89	0.204632	5462.73803422994	62.91	0.1317	1
47	TCDSGYHSLDPNAVC	Sequence	NA	YHSLDPNAV	0.297094000	3.93	0.376440	851.313922390557	25.21	YHSLDPNAV	0.008404000	37.79	0.194946	6066.30997281032	65.60	0.1527	1
48	CDSGYHSLDPNAVCE	Sequence	NA	YHSLDPNAV	0.439804000	2.25	0.370491	907.912318164912	26.33	YHSLDPNAV	0.023631000	22.10	0.189554	6430.74730108562	67.10	0.2317	1
49	DSGYHSLDPNAVCET	Sequence	NA	YHSLDPNAV	0.454598000	2.13	0.373336	880.390482196169	25.77	YHSLDPNAV	0.030027000	19.34	0.193685	6149.64433483611	65.95	0.2423	1
50	SGYHSLDPNAVCETD	Sequence	NA	YHSLDPNAV	0.166320000	7.25	0.367507	937.703711438886	26.96	YHSLDPNAV	0.006145000	43.33	0.199281	5788.34706098787	64.39	0.0862	0
51	GYHSLDPNAVCETDK	Sequence	NA	YHSLDPNAV	0.018425000	33.74	0.319370	1578.55585734749	37.33	YHSLDPNAV	0.001003000	79.05	0.175904	7454.2230645125	70.89	0.0097	0
52	YHSLDPNAVCETDKW	Sequence	NA	LDPNAVCET	0.001359000	85.38	0.247536	3434.04328770777	55.47	LDPNAVCET	0.000356000	92.82	0.146693	10225.0160289709	78.94	0.0009	0
53	HSLDPNAVCETDKWK	Sequence	NA	LDPNAVCET	0.000744000	92.52	0.122063	13347.4907542696	88.52	NAVCETDKW	0.000259000	95.00	0.101562	16662.2333655099	90.43	0.0005	0
54	SLDPNAVCETDKWKY	Sequence	NA	NAVCETDKW	0.000730000	92.69	0.170419	7909.99547704485	76.61	VCETDKWKY	0.000692000	84.83	0.162237	8642.17801312438	74.69	0.0007	0
55	LDPNAVCETDKWKYE	Sequence	NA	VCETDKWKY	0.001648000	82.50	0.164377	8444.37306741677	78.21	VCETDKWKY	0.002067000	65.34	0.168035	8116.68290445424	73.08	0.0019	0
56	DPNAVCETDKWKYEN	Sequence	NA	VCETDKWKY	0.002642000	74.11	0.152857	9565.32094285021	81.18	VCETDKWKY	0.003470000	54.67	0.164970	8390.36632689029	73.93	0.0031	0
57	PNAVCETDKWKYENP	Sequence	NA	VCETDKWKY	0.003777000	66.84	0.150314	9832.16203389038	81.81	VCETDKWKY	0.004711000	48.56	0.165773	8317.7842219498	73.71	0.0042	0
58	NAVCETDKWKYENPC	Sequence	NA	VCETDKWKY	0.001142000	87.81	0.143932	10535.0803838342	83.40	VCETDKWKY	0.001612000	70.25	0.160663	8790.6175651022	75.13	0.0014	0
59	AVCETDKWKYENPCK	Sequence	NA	VCETDKWKY	0.000220000	95.00	0.135886	11493.3270849314	85.37	VCETDKWKY	0.000717000	84.35	0.179463	7172.63531981066	69.90	0.0005	0
60	VCETDKWKYENPCKK	Sequence	NA	WKYENPCKK	0.002217000	77.44	0.200598	5706.45004049879	68.35	KWKYENPCK	0.002107000	64.93	0.201699	5638.87481793438	63.72	0.0022	0
61	CETDKWKYENPCKKM	Sequence	NA	WKYENPCKK	0.005358000	59.28	0.218570	4698.03372973094	63.43	KWKYENPCK	0.003084000	57.20	0.213979	4937.29528404435	60.31	0.0042	0
62	ETDKWKYENPCKKMC	Sequence	NA	WKYENPCKK	0.002942000	72.00	0.208117	5260.59010758861	66.28	KWKYENPCK	0.001817000	68.01	0.208027	5265.71526024415	61.96	0.0024	0
63	TDKWKYENPCKKMCT	Sequence	NA	WKYENPCKK	0.003521000	68.30	0.212957	4992.19394420467	64.95	WKYENPCKK	0.001063000	78.10	0.206966	5326.51284192879	62.26	0.0023	0
64	DKWKYENPCKKMCTV	Sequence	NA	WKYENPCKK	0.001629000	82.69	0.208577	5234.47268343222	66.16	WKYENPCKK	0.000473000	89.77	0.197066	5928.74513737698	65.01	0.0011	0
65	KWKYENPCKKMCTVS	Sequence	NA	KYENPCKKM	0.000733000	92.66	0.206996	5324.78417186201	66.59	WKYENPCKK	0.000207000	95.00	0.193437	6166.16786523908	66.02	0.0005	0
66	WKYENPCKKMCTVSD	Sequence	NA	YENPCKKMC	0.000313000	95.00	0.193437	6166.16786523908	70.32	CKKMCTVSD	0.000118000	95.00	0.164321	8449.49112747896	74.11	0.0002	0
67	KYENPCKKMCTVSDY	Sequence	NA	CKKMCTVSD	0.000294000	95.00	0.201718	5637.71572094882	68.04	CKKMCTVSD	0.000151000	95.00	0.166710	8233.88344267915	73.45	0.0002	0
68	YENPCKKMCTVSDYV	Sequence	NA	KMCTVSDYV	0.000666000	93.49	0.254526	3183.90400330015	53.60	CKKMCTVSD	0.000196000	95.00	0.196842	5943.13165069748	65.07	0.0004	0
69	ENPCKKMCTVSDYVS	Sequence	NA	KMCTVSDYV	0.002687000	73.79	0.276857	2500.5023431305	47.68	CKKMCTVSD	0.000304000	94.18	0.220773	4587.37559264752	58.46	0.0015	0
70	NPCKKMCTVSDYVSE	Sequence	NA	KMCTVSDYV	0.006078000	56.66	0.283868	2317.83644414763	45.94	MCTVSDYVS	0.000668000	85.34	0.234459	3955.98099100333	54.77	0.0034	0
71	PCKKMCTVSDYVSEL	Sequence	NA	KMCTVSDYV	0.005297000	59.50	0.310649	1734.76108570698	39.39	MCTVSDYVS	0.000705000	84.58	0.259907	3003.82624453326	48.22	0.0030	0
72	CKKMCTVSDYVSELY	Sequence	NA	KMCTVSDYV	0.001732000	81.68	0.320822	1553.95003150077	37.01	VSDYVSELY	0.006845000	41.34	0.346130	1181.72253308595	28.76	0.0043	0
73	KKMCTVSDYVSELYD	Sequence	NA	VSDYVSELY	0.003698000	67.29	0.310532	1736.95853475222	39.42	VSDYVSELY	0.067425000	11.57	0.360291	1013.84929266483	25.97	0.0356	0
74	KMCTVSDYVSELYDK	Sequence	NA	VSDYVSELY	0.008338000	49.72	0.273268	2599.51225501364	48.59	VSDYVSELY	0.178366000	5.54	0.381592	805.157128702114	22.20	0.0934	0
75	MCTVSDYVSELYDKP	Sequence	NA	VSDYVSELY	0.014296000	38.53	0.242000	3646.02181898492	57.00	VSDYVSELY	0.263577000	3.78	0.370219	910.588221313574	24.17	0.1389	1
76	CTVSDYVSELYDKPL	Sequence	NA	VSDYVSELY	0.006864000	54.03	0.229142	4190.2373109222	60.54	VSDYVSELY	0.146995000	6.50	0.341170	1246.87353746611	29.77	0.0769	0
77	TVSDYVSELYDKPLY	Sequence	NA	VSELYDKPL	0.006844000	54.09	0.236889	3853.32552200401	58.41	VSDYVSELY	0.077265000	10.55	0.339893	1264.22097824441	30.03	0.0421	0
78	VSDYVSELYDKPLYE	Sequence	NA	VSELYDKPL	0.009142000	47.67	0.218173	4718.25731162946	63.53	VSELYDKPL	0.050629000	13.99	0.296754	2016.1918722677	39.36	0.0299	0
79	SDYVSELYDKPLYEV	Sequence	NA	VSELYDKPL	0.011157000	43.54	0.226549	4309.46193335467	61.25	VSELYDKPL	0.061428000	12.33	0.303082	1882.7678663151	37.95	0.0363	0
80	DYVSELYDKPLYEVN	Sequence	NA	VSELYDKPL	0.005876000	57.39	0.221533	4549.8081295675	62.62	SELYDKPLY	0.021408000	23.34	0.293448	2089.61681575703	40.12	0.0136	0
81	YVSELYDKPLYEVNS	Sequence	NA	LYDKPLYEV	0.005312000	59.44	0.222630	4496.1243313088	62.32	LYDKPLYEV	0.007838000	38.99	0.297867	1992.05766529706	39.10	0.0066	0
82	VSELYDKPLYEVNST	Sequence	NA	LYDKPLYEV	0.004941000	61.03	0.199880	5750.95381510412	68.55	LYDKPLYEV	0.007635000	39.44	0.263824	2879.1808290235	47.26	0.0063	0
83	SELYDKPLYEVNSTM	Sequence	NA	LYDKPLYEV	0.003210000	70.11	0.211363	5079.0396980317	65.39	LYDKPLYEV	0.002299000	63.26	0.231550	4082.47467963973	55.55	0.0028	0
84	ELYDKPLYEVNSTMT	Sequence	NA	LYEVNSTMT	0.013985000	38.95	0.399719	661.762895804656	21.15	LYDKPLYEV	0.001201000	75.90	0.277679	2478.36183420012	43.86	0.0076	0
85	LYDKPLYEVNSTMTL	Sequence	NA	YEVNSTMTL	0.068432000	15.05	0.537925	148.346247390618	5.72	LYEVNSTMT	0.004461000	49.62	0.371571	897.364781287436	23.93	0.0364	0
86	YDKPLYEVNSTMTLS	Sequence	NA	YEVNSTMTL	0.176041000	6.86	0.550805	129.048758583822	4.97	LYEVNSTMT	0.019225000	24.77	0.402920	639.235683443419	18.74	0.0976	0
87	DKPLYEVNSTMTLSC	Sequence	NA	YEVNSTMTL	0.100627000	11.21	0.523102	174.152373239494	6.72	LYEVNSTMT	0.006202000	43.14	0.375797	857.257263613513	23.19	0.0534	0
88	KPLYEVNSTMTLSCN	Sequence	NA	YEVNSTMTL	0.124517000	9.39	0.511403	197.652652616253	7.65	YEVNSTMTL	0.002671000	60.03	0.372147	891.78962219134	23.83	0.0636	0
89	PLYEVNSTMTLSCNG	Sequence	NA	YEVNSTMTL	0.027199000	27.17	0.452595	373.456201179225	13.55	VNSTMTLSC	0.001070000	77.98	0.301827	1908.50800040353	38.23	0.0141	0
90	LYEVNSTMTLSCNGE	Sequence	NA	VNSTMTLSC	0.016024000	36.35	0.402936	639.125030807729	20.61	VNSTMTLSC	0.002084000	65.16	0.252663	3248.73394400449	50.04	0.0091	0
91	YEVNSTMTLSCNGET	Sequence	NA	VNSTMTLSC	0.006734000	54.41	0.333513	1354.57302024121	34.08	VNSTMTLSC	0.000752000	83.67	0.206039	5380.20623717594	62.51	0.0037	0
92	EVNSTMTLSCNGETK	Sequence	NA	STMTLSCNG	0.003468000	68.61	0.303656	1871.11107222811	41.04	MTLSCNGET	0.000308000	94.08	0.195945	6001.09258103361	65.32	0.0019	0
93	VNSTMTLSCNGETKY	Sequence	NA	MTLSCNGET	0.002480000	75.29	0.312901	1693.00246722236	38.86	MTLSCNGET	0.000471000	89.82	0.224090	4425.65765349142	57.57	0.0015	0
94	NSTMTLSCNGETKYF	Sequence	NA	MTLSCNGET	0.002416000	75.82	0.322344	1528.56959689402	36.64	MTLSCNGET	0.000595000	87.00	0.252714	3246.94175889169	50.02	0.0015	0
95	STMTLSCNGETKYFR	Sequence	NA	LSCNGETKY	0.001144000	87.79	0.299711	1952.70665044852	41.97	LSCNGETKY	0.000655000	85.64	0.256472	3117.56681091322	49.07	0.0009	0
96	TMTLSCNGETKYFRC	Sequence	NA	LSCNGETKY	0.000430000	95.00	0.261380	2956.33213815536	51.78	LSCNGETKY	0.000357000	92.79	0.238161	3800.65640295521	53.81	0.0004	0
97	MTLSCNGETKYFRCE	Sequence	NA	LSCNGETKY	0.000178000	95.00	0.204832	5450.92969233075	67.19	CNGETKYFR	0.000249000	95.00	0.213112	4983.82872377466	60.55	0.0002	0
98	TLSCNGETKYFRCEE	Sequence	NA	NGETKYFRC	0.000182000	95.00	0.150411	9821.8484111195	81.79	CNGETKYFR	0.000281000	94.79	0.184097	6821.87446684931	68.61	0.0002	0
99	LSCNGETKYFRCEEK	Sequence	NA	TKYFRCEEK	0.000572000	94.65	0.145579	10349.0062702121	82.99	TKYFRCEEK	0.000650000	85.75	0.182100	6970.87935626672	69.17	0.0006	0
100	SCNGETKYFRCEEKN	Sequence	NA	TKYFRCEEK	0.001332000	85.68	0.129359	12334.3407902395	86.86	TKYFRCEEK	0.001762000	68.60	0.170296	7920.52936577902	72.45	0.0015	0
101	CNGETKYFRCEEKNG	Sequence	NA	TKYFRCEEK	0.003580000	67.97	0.134088	11719.1068607943	85.78	TKYFRCEEK	0.003196000	56.44	0.164154	8464.77233979807	74.16	0.0034	0
102	NGETKYFRCEEKNGN	Sequence	NA	TKYFRCEEK	0.006895000	53.94	0.144908	10424.4141951141	83.16	TKYFRCEEK	0.004673000	48.71	0.163961	8482.46709188024	74.21	0.0058	0
103	GETKYFRCEEKNGNT	Sequence	NA	YFRCEEKNG	0.006556000	54.94	0.146444	10252.6006396685	82.78	TKYFRCEEK	0.002319000	63.09	0.161241	8735.8140655575	74.97	0.0044	0
104	ETKYFRCEEKNGNTS	Sequence	NA	YFRCEEKNG	0.008349000	49.69	0.149496	9919.56858585487	82.02	YFRCEEKNG	0.001399000	73.11	0.158059	9041.81265803137	75.84	0.0049	0
105	TKYFRCEEKNGNTSW	Sequence	NA	FRCEEKNGN	0.003939000	65.91	0.153269	9522.77604398545	81.08	FRCEEKNGN	0.000774000	83.25	0.153614	9487.29546427567	77.05	0.0024	0
106	KYFRCEEKNGNTSWN	Sequence	NA	FRCEEKNGN	0.001084000	88.46	0.142630	10684.5420501968	83.73	FRCEEKNGN	0.000338000	93.29	0.133815	11753.7739270231	82.36	0.0007	0
107	YFRCEEKNGNTSWND	Sequence	NA	CEEKNGNTS	0.000583000	94.52	0.128990	12383.6840593936	86.94	CEEKNGNTS	0.000231000	95.00	0.118414	13885.0091488187	86.33	0.0004	0
108	FRCEEKNGNTSWNDT	Sequence	NA	KNGNTSWND	0.001334000	85.66	0.122712	13254.0924990021	88.37	KNGNTSWND	0.000203000	95.00	0.100245	16901.3640435399	90.71	0.0008	0
109	RCEEKNGNTSWNDTV	Sequence	NA	KNGNTSWND	0.002131000	78.14	0.131953	11992.9718790357	86.27	KNGNTSWND	0.000218000	95.00	0.094291	18026.002362823	91.98	0.0012	0
110	CEEKNGNTSWNDTVT	Sequence	NA	KNGNTSWND	0.002751000	73.34	0.135021	11601.3993178807	85.57	NTSWNDTVT	0.000479000	89.64	0.105475	15971.5160825479	89.53	0.0016	0
111	EEKNGNTSWNDTVTC	Sequence	NA	KNGNTSWND	0.002876000	72.46	0.137280	11321.2766257691	85.05	NTSWNDTVT	0.000548000	88.07	0.106593	15779.4802680687	89.25	0.0017	0
112	EKNGNTSWNDTVTCP	Sequence	NA	KNGNTSWND	0.001126000	87.99	0.135988	11480.6498460461	85.35	NTSWNDTVT	0.001048000	78.33	0.108786	15409.4753854699	88.71	0.0011	0
113	KNGNTSWNDTVTCPN	Sequence	NA	WNDTVTCPN	0.003840000	66.48	0.176854	7377.99511239067	74.90	NTSWNDTVT	0.001512000	71.60	0.114471	14490.1942991736	87.30	0.0027	0
114	NGNTSWNDTVTCPNA	Sequence	NA	WNDTVTCPN	0.018912000	33.27	0.197367	5909.46808464235	69.24	NTSWNDTVT	0.000555000	87.91	0.103372	16339.0979781431	90.04	0.0097	0
115	GNTSWNDTVTCPNAE	Sequence	NA	WNDTVTCPN	0.040161000	21.54	0.193691	6149.24512106507	70.25	NDTVTCPNA	0.000247000	95.00	0.098895	17150.0490212775	91.00	0.0202	0
116	NTSWNDTVTCPNAEC	Sequence	NA	WNDTVTCPN	0.015067000	37.52	0.173849	7621.82140346492	75.70	TVTCPNAEC	0.000172000	95.00	0.091041	18671.1503517073	92.68	0.0076	0
117	TSWNDTVTCPNAECQ	Sequence	NA	WNDTVTCPN	0.004000000	65.56	0.159536	8898.46559702897	79.49	TVTCPNAEC	0.000249000	95.00	0.087244	19454.1860654786	93.49	0.0021	0
118	SWNDTVTCPNAECQP	Sequence	NA	WNDTVTCPN	0.000737000	92.61	0.137251	11324.8295005257	85.06	TVTCPNAEC	0.000319000	93.79	0.081143	20781.7196249837	94.79	0.0005	0
119	WNDTVTCPNAECQPL	Sequence	NA	TVTCPNAEC	0.000379000	95.00	0.124517	12997.7552930658	87.96	TVTCPNAEC	0.000291000	94.53	0.091782	18522.0537172179	92.52	0.0003	0
120	NDTVTCPNAECQPLQ	Sequence	NA	VTCPNAECQ	0.000311000	95.00	0.113201	14690.6800697365	90.44	TVTCPNAEC	0.000217000	95.00	0.094503	17984.7018303964	91.94	0.0003	0
121	DTVTCPNAECQPLQL	Sequence	NA	VTCPNAECQ	0.000171000	95.00	0.160484	8807.65920580529	79.24	TVTCPNAEC	0.000099000	95.00	0.121417	13441.1108669448	85.58	0.0001	0
122	TVTCPNAECQPLQLE	Sequence	NA	NAECQPLQL	0.000265000	95.00	0.160784	8779.11647881921	79.16	NAECQPLQL	0.000074000	95.00	0.123003	13212.4268810973	85.19	0.0002	0
123	VTCPNAECQPLQLEH	Sequence	NA	NAECQPLQL	0.000408000	95.00	0.159086	8941.89698394853	79.61	NAECQPLQL	0.000134000	95.00	0.122730	13251.5114361894	85.26	0.0003	0
124	TCPNAECQPLQLEHG	Sequence	NA	NAECQPLQL	0.000662000	93.54	0.156637	9182.00319961483	80.24	CQPLQLEHG	0.000444000	90.50	0.133931	11739.0310863501	82.33	0.0006	0
125	CPNAECQPLQLEHGS	Sequence	NA	CQPLQLEHG	0.000527000	95.00	0.144196	10505.0306917928	83.34	CQPLQLEHG	0.001219000	75.62	0.133334	11815.1037008957	82.49	0.0009	0
126	PNAECQPLQLEHGSC	Sequence	NA	CQPLQLEHG	0.000378000	95.00	0.136417	11427.4837727328	85.25	CQPLQLEHG	0.000942000	80.02	0.129738	12283.8649723945	83.43	0.0007	0
127	NAECQPLQLEHGSCQ	Sequence	NA	CQPLQLEHG	0.000376000	95.00	0.170005	7945.50689285472	76.72	CQPLQLEHG	0.001095000	77.59	0.169010	8031.50777099628	72.81	0.0007	0
128	AECQPLQLEHGSCQP	Sequence	NA	LQLEHGSCQ	0.000255000	95.00	0.169221	8013.19296791199	76.93	CQPLQLEHG	0.000548000	88.07	0.181836	6990.81959100377	69.24	0.0004	0
129	ECQPLQLEHGSCQPV	Sequence	NA	LEHGSCQPV	0.004014000	65.48	0.248684	3391.65248914743	55.16	LQLEHGSCQ	0.000691000	84.85	0.219887	4631.56311893855	58.70	0.0024	0
130	CQPLQLEHGSCQPVK	Sequence	NA	LEHGSCQPV	0.018532000	33.64	0.279178	2438.48987384516	47.10	LEHGSCQPV	0.001492000	71.86	0.243276	3596.03059094459	52.48	0.0100	0
131	QPLQLEHGSCQPVKE	Sequence	NA	LEHGSCQPV	0.036024000	23.04	0.275074	2549.20950640328	48.13	LEHGSCQPV	0.003430000	54.88	0.240766	3695.0284981804	53.13	0.0197	0
132	PLQLEHGSCQPVKEK	Sequence	NA	LEHGSCQPV	0.060200000	16.47	0.278294	2461.92515580637	47.32	LEHGSCQPV	0.007642000	39.43	0.226555	4309.18217789957	56.90	0.0339	0
133	LQLEHGSCQPVKEKY	Sequence	NA	LEHGSCQPV	0.017086000	35.15	0.262586	2918.00657933113	51.46	LEHGSCQPV	0.001556000	71.01	0.197091	5927.14166155514	65.00	0.0093	0
134	QLEHGSCQPVKEKYS	Sequence	NA	LEHGSCQPV	0.005632000	58.28	0.207249	5310.228018996	66.52	LEHGSCQPV	0.000593000	87.05	0.152777	9573.60409935538	77.28	0.0031	0
135	LEHGSCQPVKEKYSF	Sequence	NA	LEHGSCQPV	0.000971000	89.73	0.174274	7586.85363554862	75.59	CQPVKEKYS	0.000237000	95.00	0.151553	9701.23451589286	77.62	0.0006	0
136	EHGSCQPVKEKYSFG	Sequence	NA	CQPVKEKYS	0.000449000	95.00	0.140225	10966.2195252312	84.32	CQPVKEKYS	0.000313000	93.95	0.140038	10988.4299227324	80.73	0.0004	0
137	HGSCQPVKEKYSFGE	Sequence	NA	CQPVKEKYS	0.000754000	92.39	0.144290	10494.3518855242	83.31	CQPVKEKYS	0.000670000	85.30	0.149123	9959.68264684221	78.28	0.0007	0
138	GSCQPVKEKYSFGEY	Sequence	NA	VKEKYSFGE	0.000750000	92.44	0.149079	9964.42528421986	82.12	VKEKYSFGE	0.002672000	60.03	0.186945	6614.8660904848	67.82	0.0017	0
139	SCQPVKEKYSFGEYM	Sequence	NA	EKYSFGEYM	0.010982000	43.87	0.347155	1168.68931245884	31.17	VKEKYSFGE	0.003789000	53.02	0.243136	3601.48187413725	52.52	0.0074	0
140	CQPVKEKYSFGEYMT	Sequence	NA	EKYSFGEYM	0.051166000	18.36	0.381946	802.079113122764	24.20	VKEKYSFGE	0.005141000	46.78	0.287590	2226.34887662104	41.46	0.0282	0
141	QPVKEKYSFGEYMTI	Sequence	NA	EKYSFGEYM	0.076666000	13.85	0.479881	277.986419425281	10.53	VKEKYSFGE	0.005967000	43.90	0.337605	1295.9081943393	30.48	0.0413	0
142	PVKEKYSFGEYMTIN	Sequence	NA	EKYSFGEYM	0.122440000	9.52	0.478326	282.703039618588	10.69	KYSFGEYMT	0.006017000	43.74	0.338873	1278.25041399611	30.23	0.0642	0
143	VKEKYSFGEYMTINC	Sequence	NA	YSFGEYMTI	0.047665000	19.25	0.457475	354.249055988383	12.98	FGEYMTINC	0.002982000	57.90	0.346409	1178.16062474082	28.71	0.0253	0
144	KEKYSFGEYMTINCD	Sequence	NA	YSFGEYMTI	0.059674000	16.57	0.408842	599.561461844789	19.65	FGEYMTINC	0.039662000	16.37	0.341574	1241.43511065466	29.69	0.0497	0
145	EKYSFGEYMTINCDV	Sequence	NA	YSFGEYMTI	0.017115000	35.12	0.384339	781.578441916723	23.77	FGEYMTINC	0.074778000	10.77	0.354476	1079.68710145457	27.09	0.0459	0
146	KYSFGEYMTINCDVG	Sequence	NA	FGEYMTINC	0.010616000	44.57	0.382468	797.561799767753	24.10	FGEYMTINC	0.121810000	7.56	0.346775	1173.50428861385	28.63	0.0662	0
147	YSFGEYMTINCDVGY	Sequence	NA	EYMTINCDV	0.009744000	46.31	0.393937	704.485173985783	22.11	FGEYMTINC	0.015558000	27.82	0.304153	1861.07630857508	37.71	0.0127	0
148	SFGEYMTINCDVGYE	Sequence	NA	EYMTINCDV	0.015759000	36.67	0.376728	848.665275220864	25.16	MTINCDVGY	0.003516000	54.43	0.270836	2668.8229539386	45.55	0.0096	0
149	FGEYMTINCDVGYEV	Sequence	NA	YMTINCDVG	0.011038000	43.77	0.382385	798.278365145207	24.12	MTINCDVGY	0.004953000	47.55	0.279735	2423.83822480631	43.33	0.0080	0
150	GEYMTINCDVGYEVI	Sequence	NA	MTINCDVGY	0.008961000	48.11	0.363757	976.532659287209	27.72	MTINCDVGY	0.007612000	39.49	0.317884	1604.14131192344	34.67	0.0083	0
151	EYMTINCDVGYEVIG	Sequence	NA	INCDVGYEV	0.008114000	50.35	0.336124	1316.84121440226	33.53	INCDVGYEV	0.014089000	29.29	0.316814	1622.82063513805	34.90	0.0111	0
152	YMTINCDVGYEVIGV	Sequence	NA	INCDVGYEV	0.007005000	53.62	0.336097	1317.22596470819	33.53	INCDVGYEV	0.014337000	29.01	0.341436	1243.29011845931	29.71	0.0107	0
153	MTINCDVGYEVIGVS	Sequence	NA	INCDVGYEV	0.003802000	66.70	0.292980	2100.22475178385	43.64	INCDVGYEV	0.008508000	37.57	0.319946	1568.74858584508	34.21	0.0062	0
154	TINCDVGYEVIGVSY	Sequence	NA	DVGYEVIGV	0.002640000	74.13	0.286979	2241.1157693023	45.14	DVGYEVIGV	0.010386000	34.13	0.315342	1648.87375424027	35.22	0.0065	0
155	INCDVGYEVIGVSYI	Sequence	NA	YEVIGVSYI	0.077540000	13.74	0.495850	233.876037820555	9.03	DVGYEVIGV	0.009842000	35.05	0.341691	1239.86455479851	29.66	0.0437	0
156	NCDVGYEVIGVSYIS	Sequence	NA	YEVIGVSYI	0.272298000	4.34	0.511320	197.830232645371	7.66	YEVIGVSYI	0.005968000	43.90	0.336893	1305.9300120347	30.62	0.1391	1
157	CDVGYEVIGVSYISC	Sequence	NA	YEVIGVSYI	0.150620000	7.92	0.474787	293.737999568166	11.04	YEVIGVSYI	0.002004000	66.01	0.320796	1554.3872412595	34.02	0.0763	0
158	DVGYEVIGVSYISCT	Sequence	NA	YEVIGVSYI	0.165854000	7.27	0.481431	273.363279618364	10.37	YEVIGVSYI	0.002934000	58.23	0.321969	1534.78424011633	33.76	0.0844	0
159	VGYEVIGVSYISCTA	Sequence	NA	YEVIGVSYI	0.022963000	29.94	0.473650	297.373909045008	11.17	VIGVSYISC	0.002312000	63.15	0.371972	893.479790868759	23.86	0.0126	0
160	GYEVIGVSYISCTAN	Sequence	NA	VIGVSYISC	0.006207000	56.19	0.446404	399.329136014283	14.29	GVSYISCTA	0.007053000	40.79	0.398545	670.222500832596	19.42	0.0066	0
161	YEVIGVSYISCTANS	Sequence	NA	VSYISCTAN	0.002457000	75.48	0.402241	643.949204189132	20.73	GVSYISCTA	0.012036000	31.72	0.410922	586.218948604005	17.54	0.0072	0
162	EVIGVSYISCTANSW	Sequence	NA	YISCTANSW	0.014185000	38.68	0.456196	359.185407346492	13.13	GVSYISCTA	0.010083000	34.64	0.410646	587.972166580225	17.58	0.0121	0
163	VIGVSYISCTANSWN	Sequence	NA	YISCTANSW	0.058714000	16.74	0.469067	312.491523458824	11.67	GVSYISCTA	0.002936000	58.21	0.382378	798.338827799293	22.07	0.0308	0
164	IGVSYISCTANSWNV	Sequence	NA	YISCTANSW	0.073777000	14.26	0.507882	205.327784254862	7.96	YISCTANSW	0.001984000	66.23	0.362957	985.022041063138	25.48	0.0379	0
165	GVSYISCTANSWNVI	Sequence	NA	YISCTANSW	0.058173000	16.84	0.531574	158.898472836997	6.14	YISCTANSW	0.001879000	67.35	0.356578	1055.40872010994	26.69	0.0300	0
166	VSYISCTANSWNVIP	Sequence	NA	YISCTANSW	0.017921000	34.26	0.516214	187.627245349595	7.25	ISCTANSWN	0.001372000	73.47	0.341718	1239.50240109098	29.66	0.0096	0
167	SYISCTANSWNVIPS	Sequence	NA	SCTANSWNV	0.007822000	51.21	0.487862	254.988797041134	9.76	ANSWNVIPS	0.001034000	78.56	0.320562	1558.32766872167	34.07	0.0044	0
168	YISCTANSWNVIPSC	Sequence	NA	CTANSWNVI	0.002186000	77.69	0.424569	505.746642806552	17.29	ANSWNVIPS	0.000779000	83.15	0.294585	2064.06764230136	39.86	0.0015	0
169	ISCTANSWNVIPSCQ	Sequence	NA	CTANSWNVI	0.001123000	88.03	0.334214	1344.33790227185	33.93	ANSWNVIPS	0.001113000	77.30	0.241355	3671.55551234231	52.98	0.0011	0
170	SCTANSWNVIPSCQQ	Sequence	NA	WNVIPSCQQ	0.005724000	57.95	0.353763	1088.04856044568	29.77	ANSWNVIPS	0.001737000	68.87	0.260044	2999.37694241563	48.18	0.0037	0
171	CTANSWNVIPSCQQK	Sequence	NA	WNVIPSCQQ	0.032159000	24.66	0.376021	855.182104628833	25.29	WNVIPSCQQ	0.007344000	40.10	0.294306	2070.30789478106	39.92	0.0198	0
172	TANSWNVIPSCQQKC	Sequence	NA	WNVIPSCQQ	0.017519000	34.69	0.353037	1096.62901120759	29.92	WNVIPSCQQ	0.005062000	47.09	0.285162	2285.61101285807	42.03	0.0113	0
173	ANSWNVIPSCQQKCD	Sequence	NA	WNVIPSCQQ	0.032890000	24.32	0.327713	1442.30280225009	35.38	WNVIPSCQQ	0.012458000	31.17	0.259331	3022.60512331092	48.36	0.0227	0
174	NSWNVIPSCQQKCDI	Sequence	NA	WNVIPSCQQ	0.008389000	49.59	0.310845	1731.08611665113	39.35	WNVIPSCQQ	0.002132000	64.71	0.243844	3573.99847285575	52.33	0.0053	0
175	SWNVIPSCQQKCDIP	Sequence	NA	VIPSCQQKC	0.003229000	69.98	0.281247	2384.5080203185	46.59	VIPSCQQKC	0.000975000	79.49	0.222262	4514.06214007589	58.06	0.0021	0
176	WNVIPSCQQKCDIPS	Sequence	NA	VIPSCQQKC	0.001065000	88.68	0.226404	4316.22821595182	61.29	VIPSCQQKC	0.000408000	91.45	0.177857	7298.3602460786	70.35	0.0007	0
177	NVIPSCQQKCDIPSL	Sequence	NA	VIPSCQQKC	0.000500000	95.00	0.166632	8240.83530162688	77.61	VIPSCQQKC	0.000216000	95.00	0.146433	10253.8209518097	79.01	0.0004	0
178	VIPSCQQKCDIPSLS	Sequence	NA	QQKCDIPSL	0.000215000	95.00	0.158487	9000.03804425576	79.77	CQQKCDIPS	0.000117000	95.00	0.144485	10472.2336475614	79.55	0.0002	0
179	IPSCQQKCDIPSLSN	Sequence	NA	QQKCDIPSL	0.000348000	95.00	0.153848	9463.30564471494	80.93	CQQKCDIPS	0.000138000	95.00	0.137269	11322.6241366891	81.46	0.0002	0
180	PSCQQKCDIPSLSNG	Sequence	NA	QQKCDIPSL	0.000491000	95.00	0.142577	10690.6708392313	83.74	QQKCDIPSL	0.000108000	95.00	0.123272	13174.0277515058	85.12	0.0003	0
181	SCQQKCDIPSLSNGL	Sequence	NA	DIPSLSNGL	0.004662000	62.34	0.327604	1444.0047939025	35.41	DIPSLSNGL	0.000102000	95.00	0.175504	7486.55419351253	71.00	0.0024	0
182	CQQKCDIPSLSNGLI	Sequence	NA	DIPSLSNGL	0.015368000	37.14	0.411535	582.343702842891	19.23	DIPSLSNGL	0.000425000	91.00	0.251213	3300.10419846571	50.41	0.0079	0
183	QQKCDIPSLSNGLIS	Sequence	NA	DIPSLSNGL	0.029285000	26.00	0.435340	450.111804376667	15.74	IPSLSNGLI	0.001234000	75.38	0.296622	2019.07347641972	39.39	0.0153	0
184	QKCDIPSLSNGLISG	Sequence	NA	DIPSLSNGL	0.044044000	20.30	0.421477	522.952476295235	17.75	IPSLSNGLI	0.002690000	59.90	0.301746	1910.18135386851	38.25	0.0234	0
185	KCDIPSLSNGLISGS	Sequence	NA	DIPSLSNGL	0.010955000	43.92	0.379955	819.545096828797	24.57	IPSLSNGLI	0.003729000	53.33	0.305738	1829.43217589636	37.35	0.0073	0
186	CDIPSLSNGLISGST	Sequence	NA	PSLSNGLIS	0.001563000	83.33	0.310243	1742.39835855767	39.49	IPSLSNGLI	0.000807000	82.62	0.257138	3095.18245808817	48.91	0.0012	0
187	DIPSLSNGLISGSTF	Sequence	NA	PSLSNGLIS	0.001516000	83.79	0.309024	1765.53161064285	39.77	IPSLSNGLI	0.000700000	84.67	0.263841	2878.65129205593	47.25	0.0011	0
188	IPSLSNGLISGSTFS	Sequence	NA	LSNGLISGS	0.000964000	89.81	0.330531	1398.99044992752	34.75	LSNGLISGS	0.000264000	95.00	0.262012	2936.18540492017	47.70	0.0006	0
189	PSLSNGLISGSTFSI	Sequence	NA	LISGSTFSI	0.019860000	32.39	0.490804	246.999873210141	9.50	LISGSTFSI	0.001065000	78.06	0.325931	1470.38143895318	32.88	0.0105	0
190	SLSNGLISGSTFSIG	Sequence	NA	LISGSTFSI	0.061020000	16.32	0.502916	216.66202885932	8.38	LISGSTFSI	0.015307000	28.05	0.381044	809.945278361078	22.29	0.0382	0
191	LSNGLISGSTFSIGG	Sequence	NA	LISGSTFSI	0.110316000	10.43	0.488714	252.648996522953	9.69	LISGSTFSI	0.055611000	13.15	0.392435	716.027513836101	20.42	0.0830	0
192	SNGLISGSTFSIGGV	Sequence	NA	LISGSTFSI	0.117022000	9.92	0.514040	192.09296644826	7.43	LISGSTFSI	0.065874000	11.76	0.431027	471.614403427493	14.72	0.0914	0
193	NGLISGSTFSIGGVI	Sequence	NA	LISGSTFSI	0.042768000	20.69	0.510636	199.299751503629	7.72	LISGSTFSI	0.016502000	26.96	0.408805	599.80153341287	17.86	0.0296	0
194	GLISGSTFSIGGVIH	Sequence	NA	STFSIGGVI	0.013401000	39.77	0.497898	228.750597496545	8.84	LISGSTFSI	0.001686000	69.41	0.370108	911.682490543789	24.19	0.0075	0
195	LISGSTFSIGGVIHL	Sequence	NA	FSIGGVIHL	0.024073000	29.16	0.569881	104.982347388294	3.97	FSIGGVIHL	0.001067000	78.03	0.360313	1013.60798964493	25.97	0.0126	0
196	ISGSTFSIGGVIHLS	Sequence	NA	FSIGGVIHL	0.092019000	12.03	0.582195	91.8868074849157	3.48	FSIGGVIHL	0.003002000	57.76	0.378238	834.912547365182	22.77	0.0475	0
197	SGSTFSIGGVIHLSC	Sequence	NA	FSIGGVIHL	0.048912000	18.91	0.545900	136.082499930014	5.24	FSIGGVIHL	0.001743000	68.80	0.364707	966.546496523724	25.16	0.0253	0
198	GSTFSIGGVIHLSCK	Sequence	NA	FSIGGVIHL	0.087096000	12.57	0.556522	121.308105301914	4.66	FSIGGVIHL	0.004121000	51.31	0.395098	695.69094960487	19.97	0.0456	0
199	STFSIGGVIHLSCKS	Sequence	NA	FSIGGVIHL	0.022904000	29.98	0.527003	166.954725219586	6.44	IGGVIHLSC	0.002367000	62.67	0.406243	616.660787032303	18.25	0.0126	0
200	TFSIGGVIHLSCKSG	Sequence	NA	IGGVIHLSC	0.006911000	53.89	0.468238	315.307054450897	11.76	IGGVIHLSC	0.003715000	53.41	0.381973	801.844832754457	22.14	0.0053	0
201	FSIGGVIHLSCKSGF	Sequence	NA	IGGVIHLSC	0.002434000	75.67	0.423799	509.977734669969	17.40	VIHLSCKSG	0.002335000	62.95	0.403760	633.452238773811	18.61	0.0024	0
202	SIGGVIHLSCKSGFT	Sequence	NA	IHLSCKSGF	0.003036000	71.33	0.399425	663.871325075103	21.20	VIHLSCKSG	0.003514000	54.44	0.408003	605.028936030098	17.99	0.0033	0
203	IGGVIHLSCKSGFTL	Sequence	NA	IHLSCKSGF	0.003032000	71.36	0.438487	435.043559916393	15.31	VIHLSCKSG	0.003422000	54.92	0.446543	398.729016674623	12.70	0.0032	0
204	GGVIHLSCKSGFTLT	Sequence	NA	IHLSCKSGF	0.003812000	66.64	0.434530	454.073930132438	15.85	LSCKSGFTL	0.007255000	40.31	0.450817	380.710139766916	12.21	0.0055	0
205	GVIHLSCKSGFTLTG	Sequence	NA	LSCKSGFTL	0.004418000	63.49	0.411827	580.506763873607	19.19	LSCKSGFTL	0.017953000	25.74	0.441382	421.627787919737	13.33	0.0112	0
206	VIHLSCKSGFTLTGS	Sequence	NA	LSCKSGFTL	0.005376000	59.21	0.390430	731.730479552936	22.71	LSCKSGFTL	0.026240000	20.83	0.432679	463.25952957877	14.49	0.0158	0
207	IHLSCKSGFTLTGSP	Sequence	NA	LSCKSGFTL	0.002004000	79.18	0.329615	1412.9246643948	34.95	LSCKSGFTL	0.008649000	37.27	0.371622	896.86974419622	23.92	0.0053	0
208	HLSCKSGFTLTGSPS	Sequence	NA	CKSGFTLTG	0.000627000	93.97	0.268600	2734.17722344272	49.85	LSCKSGFTL	0.001261000	74.96	0.290121	2166.20786192794	40.87	0.0009	0
209	LSCKSGFTLTGSPSS	Sequence	NA	FTLTGSPSS	0.167756000	7.20	0.568859	106.14966469069	4.02	FTLTGSPSS	0.000755000	83.62	0.289327	2184.89771202795	41.05	0.0843	0
210	SCKSGFTLTGSPSST	Sequence	NA	FTLTGSPSS	0.382959000	2.78	0.589478	84.9240239478097	3.21	FTLTGSPSS	0.003947000	52.21	0.294494	2066.10092375847	39.88	0.1935	1
211	CKSGFTLTGSPSSTC	Sequence	NA	FTLTGSPSS	0.278614000	4.23	0.568695	106.338188500916	4.03	FTLTGSPSS	0.002932000	58.24	0.288482	2204.96519983144	41.25	0.1408	1
212	KSGFTLTGSPSSTCI	Sequence	NA	FTLTGSPSS	0.275713000	4.28	0.611199	67.1373564283167	2.45	FTLTGSPSS	0.003364000	55.29	0.325973	1469.71340430356	32.87	0.1395	1
213	SGFTLTGSPSSTCID	Sequence	NA	FTLTGSPSS	0.069618000	14.87	0.545298	136.971767161522	5.28	LTGSPSSTC	0.001843000	67.74	0.270671	2673.59176144674	45.59	0.0357	0
214	GFTLTGSPSSTCIDG	Sequence	NA	LTGSPSSTC	0.026979000	27.30	0.482551	270.070612744709	10.26	LTGSPSSTC	0.002749000	59.49	0.237192	3840.71349216893	54.06	0.0149	0
215	FTLTGSPSSTCIDGK	Sequence	NA	LTGSPSSTC	0.007188000	53.08	0.344487	1202.91772552202	31.74	LTGSPSSTC	0.000415000	91.26	0.183492	6866.67670119293	68.78	0.0038	0
216	TLTGSPSSTCIDGKW	Sequence	NA	LTGSPSSTC	0.001295000	86.10	0.157353	9111.14539731904	80.06	LTGSPSSTC	0.000153000	95.00	0.105520	15963.7416035301	89.52	0.0007	0
217	LTGSPSSTCIDGKWN	Sequence	NA	PSSTCIDGK	0.000265000	95.00	0.129574	12305.6813486935	86.81	SSTCIDGKW	0.000161000	95.00	0.100275	16895.8788634649	90.71	0.0002	0
218	TGSPSSTCIDGKWNP	Sequence	NA	PSSTCIDGK	0.000332000	95.00	0.096348	17629.2421179639	93.60	SSTCIDGKW	0.000223000	95.00	0.086434	19625.4322556876	93.66	0.0003	0
219	GSPSSTCIDGKWNPI	Sequence	NA	CIDGKWNPI	0.000408000	95.00	0.179579	7163.63863326706	74.15	SSTCIDGKW	0.000312000	93.97	0.151873	9667.70373060029	77.53	0.0004	0
220	SPSSTCIDGKWNPIL	Sequence	NA	IDGKWNPIL	0.000735000	92.63	0.253171	3230.92643272311	53.96	IDGKWNPIL	0.001175000	76.32	0.268534	2736.13041137967	46.12	0.0010	0
221	PSSTCIDGKWNPILP	Sequence	NA	IDGKWNPIL	0.002267000	77.03	0.248111	3412.74514572108	55.32	IDGKWNPIL	0.014860000	28.49	0.294473	2066.57042692769	39.88	0.0086	0
222	SSTCIDGKWNPILPT	Sequence	NA	IDGKWNPIL	0.003054000	71.21	0.269040	2721.19155422912	49.73	IDGKWNPIL	0.038166000	16.77	0.319547	1575.53565674846	34.30	0.0206	0
223	STCIDGKWNPILPTC	Sequence	NA	IDGKWNPIL	0.001452000	84.42	0.248902	3383.66198620512	55.10	IDGKWNPIL	0.014503000	28.84	0.300630	1933.38636713718	38.49	0.0080	0
224	TCIDGKWNPILPTCV	Sequence	NA	WNPILPTCV	0.015324000	37.19	0.470887	306.398133886515	11.47	IDGKWNPIL	0.002840000	58.87	0.303530	1873.66368268487	37.85	0.0091	0
225	CIDGKWNPILPTCVR	Sequence	NA	WNPILPTCV	0.085813000	12.71	0.525164	170.309989032973	6.57	WNPILPTCV	0.000927000	80.31	0.309631	1753.97428917578	36.47	0.0434	0
226	IDGKWNPILPTCVRS	Sequence	NA	WNPILPTCV	0.135522000	8.74	0.530739	160.34054786762	6.19	WNPILPTCV	0.001699000	69.27	0.305842	1827.3747524234	37.33	0.0686	0
227	DGKWNPILPTCVRSN	Sequence	NA	WNPILPTCV	0.177941000	6.79	0.529992	161.641731446657	6.24	WNPILPTCV	0.002724000	59.66	0.308972	1766.5252284857	36.62	0.0903	0
228	GKWNPILPTCVRSNE	Sequence	NA	WNPILPTCV	0.044986000	20.01	0.533306	155.948466022643	6.02	WNPILPTCV	0.000971000	79.56	0.321769	1538.10904121848	33.80	0.0230	0
229	KWNPILPTCVRSNEE	Sequence	NA	ILPTCVRSN	0.014111000	38.78	0.488831	252.329366960656	9.68	ILPTCVRSN	0.001007000	78.98	0.301789	1909.292847808	38.24	0.0076	0
230	WNPILPTCVRSNEEF	Sequence	NA	ILPTCVRSN	0.011710000	42.53	0.391259	725.196500011586	22.57	ILPTCVRSN	0.001183000	76.19	0.274877	2554.64893208878	44.55	0.0064	0
231	NPILPTCVRSNEEFD	Sequence	NA	ILPTCVRSN	0.006988000	53.67	0.307173	1801.24708583094	40.21	ILPTCVRSN	0.000836000	82.06	0.228879	4202.17803851047	56.27	0.0039	0
232	PILPTCVRSNEEFDP	Sequence	NA	PTCVRSNEE	0.004294000	64.08	0.283455	2328.21703081881	46.04	PTCVRSNEE	0.000535000	88.36	0.216861	4785.71321905976	59.52	0.0024	0
233	ILPTCVRSNEEFDPV	Sequence	NA	PTCVRSNEE	0.001225000	86.88	0.230701	4120.14903164427	60.12	TCVRSNEEF	0.000417000	91.21	0.186287	6662.12810075723	68.00	0.0008	0
234	LPTCVRSNEEFDPVD	Sequence	NA	CVRSNEEFD	0.001166000	87.54	0.137795	11258.3678013329	84.93	VRSNEEFDP	0.000440000	90.61	0.114627	14465.7571409568	87.26	0.0008	0
235	PTCVRSNEEFDPVDD	Sequence	NA	VRSNEEFDP	0.001202000	87.14	0.119028	13793.071981689	89.21	VRSNEEFDP	0.000648000	85.80	0.100426	16868.297141776	90.67	0.0009	0
236	TCVRSNEEFDPVDDG	Sequence	NA	RSNEEFDPV	0.000823000	91.54	0.108954	15381.490673398	91.24	RSNEEFDPV	0.000461000	90.05	0.095565	17779.2294953741	91.71	0.0006	0
237	CVRSNEEFDPVDDGP	Sequence	NA	NEEFDPVDD	0.000760000	92.32	0.089991	18884.4784350661	94.79	NEEFDPVDD	0.000432000	90.82	0.087231	19456.9226276717	93.49	0.0006	0
238	VRSNEEFDPVDDGPD	Sequence	NA	FDPVDDGPD	0.004179000	64.62	0.086100	19696.4830640779	95.00	FDPVDDGPD	0.000854000	81.71	0.081622	20674.2933692781	94.69	0.0025	0
239	RSNEEFDPVDDGPDD	Sequence	NA	FDPVDDGPD	0.034504000	23.64	0.080575	20909.8297247345	95.00	FDPVDDGPD	0.003116000	56.98	0.072681	22774.2542856669	95.00	0.0188	0
240	SNEEFDPVDDGPDDE	Sequence	NA	FDPVDDGPD	0.055567000	17.37	0.080316	20968.5079919418	95.00	FDPVDDGPD	0.006797000	41.47	0.064907	24772.7350765587	95.00	0.0312	0
241	NEEFDPVDDGPDDET	Sequence	NA	FDPVDDGPD	0.059751000	16.55	0.081409	20721.9945551508	95.00	FDPVDDGPD	0.008457000	37.68	0.064674	24835.266135841	95.00	0.0341	0
242	EEFDPVDDGPDDETD	Sequence	NA	FDPVDDGPD	0.023618000	29.48	0.071252	23129.1138341403	95.00	FDPVDDGPD	0.003168000	56.63	0.059017	26402.8550573622	95.00	0.0134	0
243	EFDPVDDGPDDETDL	Sequence	NA	FDPVDDGPD	0.001273000	86.35	0.058744	26480.9590917205	95.00	VDDGPDDET	0.001033000	78.57	0.055564	27407.9425323749	95.00	0.0012	0
244	FDPVDDGPDDETDLS	Sequence	NA	VDDGPDDET	0.000320000	95.00	0.047202	30003.3136585498	95.00	VDDGPDDET	0.000974000	79.51	0.051500	28640.0023395608	95.00	0.0006	0
245	DPVDDGPDDETDLSK	Sequence	NA	DDGPDDETD	0.000234000	95.00	0.039930	32459.3734126588	95.00	VDDGPDDET	0.000810000	82.56	0.048231	29671.1228732003	95.00	0.0005	0
246	PVDDGPDDETDLSKL	Sequence	NA	DDETDLSKL	0.000223000	95.00	0.061369	25739.4293434265	95.00	VDDGPDDET	0.000543000	88.18	0.053429	28048.4415713162	95.00	0.0004	0
247	VDDGPDDETDLSKLS	Sequence	NA	DDETDLSKL	0.000578000	94.58	0.073184	22650.6455236169	95.00	PDDETDLSK	0.000311000	94.00	0.059234	26340.9367253793	95.00	0.0004	0
248	DDGPDDETDLSKLSK	Sequence	NA	DDETDLSKL	0.001435000	84.59	0.085274	19873.3021803482	95.00	PDDETDLSK	0.000399000	91.68	0.073855	22486.7957240351	95.00	0.0009	0
249	DGPDDETDLSKLSKD	Sequence	NA	DDETDLSKL	0.002917000	72.17	0.094170	18049.6173369508	94.01	DETDLSKLS	0.000443000	90.53	0.074919	22229.406648367	95.00	0.0017	0
250	GPDDETDLSKLSKDV	Sequence	NA	DETDLSKLS	0.002564000	74.66	0.120901	13516.3625338877	88.78	DETDLSKLS	0.000506000	89.02	0.101254	16717.852744183	90.50	0.0015	0
251	PDDETDLSKLSKDVV	Sequence	NA	TDLSKLSKD	0.002255000	77.13	0.187578	6569.71619460321	71.94	LSKLSKDVV	0.001683000	69.44	0.196563	5961.09939616298	65.15	0.0020	0
252	DDETDLSKLSKDVVQ	Sequence	NA	LSKLSKDVV	0.004882000	61.31	0.207696	5284.60742124768	66.40	LSKLSKDVV	0.007735000	39.22	0.223852	4437.06888278362	57.63	0.0063	0
253	DETDLSKLSKDVVQY	Sequence	NA	LSKLSKDVV	0.006236000	56.09	0.231737	4074.22296524003	59.83	LSKLSKDVV	0.014012000	29.37	0.257212	3092.70525001764	48.89	0.0101	0
254	ETDLSKLSKDVVQYE	Sequence	NA	LSKLSKDVV	0.007908000	50.96	0.236284	3878.63199662152	58.58	LSKLSKDVV	0.017826000	25.85	0.254515	3184.28296634067	49.57	0.0129	0
255	TDLSKLSKDVVQYEQ	Sequence	NA	LSKLSKDVV	0.003687000	67.35	0.234653	3947.68594942782	59.03	LSKLSKDVV	0.006801000	41.46	0.260698	2978.22786138487	48.02	0.0052	0
256	DLSKLSKDVVQYEQE	Sequence	NA	LSKDVVQYE	0.003228000	69.98	0.215599	4851.50820682548	64.23	LSKLSKDVV	0.002523000	61.32	0.243038	3605.30268852373	52.54	0.0029	0
257	LSKLSKDVVQYEQEI	Sequence	NA	LSKDVVQYE	0.002865000	72.54	0.221507	4551.08823541022	62.62	LSKDVVQYE	0.001246000	75.19	0.250624	3321.20242205362	50.57	0.0021	0
258	SKLSKDVVQYEQEIE	Sequence	NA	DVVQYEQEI	0.003470000	68.60	0.183384	6874.70535046385	73.10	VVQYEQEIE	0.013326000	30.15	0.213322	4972.5175554183	60.49	0.0084	0
259	KLSKDVVQYEQEIES	Sequence	NA	VVQYEQEIE	0.005175000	59.94	0.172387	7743.34594103353	76.09	VVQYEQEIE	0.082057000	10.13	0.228829	4204.45198527943	56.29	0.0436	0
260	LSKDVVQYEQEIESL	Sequence	NA	VVQYEQEIE	0.005537000	58.63	0.169336	8003.22855673373	76.90	VVQYEQEIE	0.101322000	8.70	0.249114	3375.90946078273	50.96	0.0534	0
261	SKDVVQYEQEIESLE	Sequence	NA	VVQYEQEIE	0.008258000	49.94	0.161418	8719.10011099515	78.99	VVQYEQEIE	0.151250000	6.36	0.246638	3467.57162441731	51.60	0.0798	0
262	KDVVQYEQEIESLEA	Sequence	NA	VQYEQEIES	0.008979000	48.06	0.188537	6501.90016345749	71.68	VVQYEQEIE	0.049254000	14.27	0.230786	4116.36155013212	55.76	0.0291	0
263	DVVQYEQEIESLEAT	Sequence	NA	YEQEIESLE	0.008883000	48.30	0.186565	6642.11920399813	72.22	VVQYEQEIE	0.003837000	52.78	0.188029	6537.735909929	67.52	0.0064	0
264	VVQYEQEIESLEATY	Sequence	NA	YEQEIESLE	0.010080000	45.63	0.210549	5123.96988833554	65.62	EQEIESLEA	0.000395000	91.79	0.171672	7803.48187082368	72.07	0.0052	0
265	VQYEQEIESLEATYH	Sequence	NA	EQEIESLEA	0.009946000	45.89	0.255274	3158.24004181843	53.40	IESLEATYH	0.000921000	80.42	0.200902	5687.71114812808	63.94	0.0054	0
266	QYEQEIESLEATYHI	Sequence	NA	IESLEATYH	0.011292000	43.29	0.290396	2159.77202198518	44.28	IESLEATYH	0.006099000	43.48	0.262313	2926.63852786983	47.63	0.0087	0
267	YEQEIESLEATYHII	Sequence	NA	IESLEATYH	0.014740000	37.93	0.350588	1126.0754969302	30.45	IESLEATYH	0.012195000	31.51	0.321366	1544.83040991622	33.89	0.0135	0
268	EQEIESLEATYHIII	Sequence	NA	LEATYHIII	0.025448000	28.23	0.479109	280.318128196565	10.61	IESLEATYH	0.012437000	31.20	0.380690	813.053480712227	22.35	0.0189	0
269	QEIESLEATYHIIIM	Sequence	NA	LEATYHIII	0.038302000	22.19	0.488196	254.068980031097	9.73	LEATYHIII	0.003694000	53.51	0.393319	709.211584993116	20.27	0.0210	0
270	EIESLEATYHIIIMA	Sequence	NA	LEATYHIII	0.062323000	16.09	0.507902	205.283357039936	7.96	LEATYHIII	0.005922000	44.05	0.413843	567.981461426611	17.08	0.0341	0
271	IESLEATYHIIIMAL	Sequence	NA	LEATYHIII	0.032445000	24.53	0.499498	224.824628837464	8.69	LEATYHIII	0.004372000	50.02	0.426879	493.262827249829	15.30	0.0184	0
272	ESLEATYHIIIMALT	Sequence	NA	LEATYHIII	0.017136000	35.10	0.499959	223.706014170051	8.65	EATYHIIIM	0.004103000	51.40	0.436760	443.249102843817	13.92	0.0106	0
273	SLEATYHIIIMALTI	Sequence	NA	HIIIMALTI	0.004717000	62.08	0.508326	204.343758878244	7.92	ATYHIIIMA	0.002658000	60.15	0.451184	379.201391119005	12.17	0.0037	0
274	LEATYHIIIMALTIM	Sequence	NA	HIIIMALTI	0.004181000	64.61	0.470094	309.038366178041	11.56	ATYHIIIMA	0.001818000	68.00	0.431741	467.985067389265	14.62	0.0030	0
275	EATYHIIIMALTIMG	Sequence	NA	HIIIMALTI	0.008587000	49.06	0.475951	290.061796067181	10.92	IIMALTIMG	0.002501000	61.51	0.457132	355.566181936442	11.48	0.0055	0
276	ATYHIIIMALTIMGV	Sequence	NA	HIIIMALTI	0.007381000	52.51	0.445373	403.808667526318	14.42	IIMALTIMG	0.005196000	46.58	0.440786	424.355477172791	13.40	0.0063	0
277	TYHIIIMALTIMGVI	Sequence	NA	IIMALTIMG	0.003848000	66.43	0.455428	362.182525882797	13.22	IIMALTIMG	0.005530000	45.41	0.420384	529.17363477816	16.20	0.0047	0
278	YHIIIMALTIMGVIF	Sequence	NA	IIMALTIMG	0.002645000	74.09	0.404964	625.2537649446	20.28	IIMALTIMG	0.005033000	47.21	0.393556	707.395292367368	20.23	0.0038	0
279	HIIIMALTIMGVIFL	Sequence	NA	IIMALTIMG	0.001427000	84.67	0.363029	984.254984033414	27.87	IIMALTIMG	0.002744000	59.53	0.360899	1007.20165041414	25.86	0.0021	0
280	IIIMALTIMGVIFLI	Sequence	NA	IIMALTIMG	0.000787000	91.99	0.321365	1544.84712472917	36.88	LTIMGVIFL	0.000774000	83.25	0.307214	1800.44821018075	37.02	0.0008	0
281	IIMALTIMGVIFLIS	Sequence	NA	LTIMGVIFL	0.000446000	95.00	0.310081	1745.45511968223	39.53	LTIMGVIFL	0.001146000	76.78	0.300477	1936.58959597	38.52	0.0008	0
282	IMALTIMGVIFLISI	Sequence	NA	LTIMGVIFL	0.000498000	95.00	0.292156	2119.033017841	43.85	LTIMGVIFL	0.001013000	78.89	0.289399	2183.19628700458	41.03	0.0008	0
283	MALTIMGVIFLISII	Sequence	NA	IMGVIFLIS	0.000480000	95.00	0.264462	2859.37423167084	50.96	LTIMGVIFL	0.000516000	88.80	0.275618	2534.24903433735	44.37	0.0005	0
284	ALTIMGVIFLISIIV	Sequence	NA	VIFLISIIV	0.001643000	82.55	0.268821	2727.64714852912	49.79	VIFLISIIV	0.002657000	60.16	0.292076	2120.86800928889	40.43	0.0022	0
285	LTIMGVIFLISIIVL	Sequence	NA	VIFLISIIV	0.002670000	73.91	0.275800	2529.26350239651	47.94	VIFLISIIV	0.011830000	31.98	0.330703	1396.38934717045	31.87	0.0073	0
286	TIMGVIFLISIIVLV	Sequence	NA	FLISIIVLV	0.010928000	43.97	0.350498	1127.17258085147	30.47	VIFLISIIV	0.019769000	24.40	0.349320	1141.63112950182	28.11	0.0153	0
287	IMGVIFLISIIVLVC	Sequence	NA	FLISIIVLV	0.006510000	55.09	0.339310	1272.22080125367	32.85	VIFLISIIV	0.010187000	34.46	0.327642	1443.41121109207	32.52	0.0083	0
288	MGVIFLISIIVLVCS	Sequence	NA	FLISIIVLV	0.010281000	45.23	0.346757	1173.73285788268	31.26	VIFLISIIV	0.004683000	48.67	0.306055	1823.1682103122	37.28	0.0075	0
289	GVIFLISIIVLVCSC	Sequence	NA	FLISIIVLV	0.003677000	67.41	0.312870	1693.5704177173	38.86	VIFLISIIV	0.001331000	74.02	0.265742	2820.0468113236	46.79	0.0025	0
290	VIFLISIIVLVCSCD	Sequence	NA	FLISIIVLV	0.001255000	86.55	0.278543	2455.30134889373	47.26	LISIIVLVC	0.000540000	88.25	0.220289	4611.46164742099	58.59	0.0009	0
291	IFLISIIVLVCSCDK	Sequence	NA	FLISIIVLV	0.000731000	92.68	0.353735	1088.37823881904	29.77	IVLVCSCDK	0.000490000	89.39	0.341981	1235.98028461214	29.61	0.0006	0
292	FLISIIVLVCSCDKN	Sequence	NA	IVLVCSCDK	0.000866000	91.00	0.356000	1062.02975060326	29.29	IVLVCSCDK	0.001032000	78.59	0.382778	794.891154148619	22.00	0.0009	0
293	LISIIVLVCSCDKNN	Sequence	NA	IVLVCSCDK	0.001579000	83.18	0.368091	931.797275924626	26.83	IVLVCSCDK	0.001813000	68.06	0.406723	613.466465220734	18.18	0.0017	0
294	ISIIVLVCSCDKNND	Sequence	NA	IVLVCSCDK	0.003112000	70.80	0.365338	959.970087901394	27.40	IVLVCSCDK	0.003222000	56.26	0.409370	596.146026595458	17.78	0.0032	0
295	SIIVLVCSCDKNNDQ	Sequence	NA	LVCSCDKNN	0.003124000	70.71	0.348078	1157.07610016932	30.98	IVLVCSCDK	0.001912000	67.00	0.378686	830.875301307189	22.69	0.0025	0
296	IIVLVCSCDKNNDQY	Sequence	NA	LVCSCDKNN	0.002624000	74.24	0.315688	1642.71249904666	38.17	LVCSCDKNN	0.000943000	80.00	0.334983	1333.19886535408	31.00	0.0018	0
297	IVLVCSCDKNNDQYK	Sequence	NA	LVCSCDKNN	0.001040000	88.96	0.244137	3562.68614125662	56.41	VCSCDKNND	0.000435000	90.74	0.250194	3336.69033265746	50.68	0.0007	0
298	VLVCSCDKNNDQYKF	Sequence	NA	LVCSCDKNN	0.000245000	95.00	0.161350	8725.51750513099	79.01	VCSCDKNND	0.000158000	95.00	0.155768	9268.74309217022	76.47	0.0002	0
299	LVCSCDKNNDQYKFH	Sequence	NA	CSCDKNNDQ	0.000075000	95.00	0.132110	11972.6166491156	86.23	CDKNNDQYK	0.000104000	95.00	0.136343	11436.6370067914	81.70	0.0001	0
300	VCSCDKNNDQYKFHK	Sequence	NA	DKNNDQYKF	0.000086000	95.00	0.107519	15622.1732001765	91.51	CDKNNDQYK	0.000155000	95.00	0.127023	12650.0644295738	84.15	0.0001	0
301	CSCDKNNDQYKFHKL	Sequence	NA	NDQYKFHKL	0.000322000	95.00	0.146950	10196.6229948381	82.65	NDQYKFHKL	0.002091000	65.09	0.210523	5125.41153677547	61.27	0.0012	0
302	SCDKNNDQYKFHKLL	Sequence	NA	NDQYKFHKL	0.000671000	93.42	0.179454	7173.33381073381	74.19	NDQYKFHKL	0.005487000	45.55	0.264501	2858.16791219134	47.09	0.0031	0
303	CDKNNDQYKFHKLLP	Sequence	NA	NDQYKFHKL	0.001907000	79.97	0.189187	6456.33365578475	71.50	NDQYKFHKL	0.012251000	31.44	0.294167	2073.42387519571	39.95	0.0071	0
